# Supplementary material for: A mass spectrometry-based approach for the identification of Kpnβ1 binding partners in cancer cells
Source: Sci Rep. 2022 Nov 23;12:20171. doi: 10.1038/s41598-022-24194-6 (PMC9684564; doi:10.1038/s41598-022-24194-6)
Supplement: Supplementary file 2 — Supplementary Table S12. [file 41598_2022_24194_MOESM2_ESM.xlsx]

## Sheet: hTERT SAINT
Supplementary table S12. Proteins identified by SAINT analysis in hTERT-RPE-1 cells
Bait	Prey	PreyGene	Spec	SpecSum	AvgSpec	NumReplicates	ctrlCounts	AvgP	MaxP	TopoAvgP	TopoMaxP	SaintScore	logOddsScore	FoldChange	BFDR	boosted_by
KPNB1	YTHDF3	YTHDF3	64486|64486|64485	62385	20795	3	64485|21|0	0	0	0	0	0	#NAME?	0.97	0.19	HNRNPDL|SYMPK|RPS24|POLR2E|RBM10|HNRNPUL1|SNRPC|NUP214|SMARCA4|SRSF7|LARP1|ALB|SMARCB1|RBMS1|POLR2B|BCLAF1|CNOT1|RPL7|SNRPG|XRCC6|ILF2|RAN|EIF4E2|C2orf49|POLR2H|TIA1|RPL9|RPL26|RPL14|TIAL1|RUVBL1|EIF4G1|RBBP4|CSTF2|TUBGCP2|CPSF7|RPLP0|YLPM1|IGF2BP2|CPSF6|RPL18|CPSF3|SEC24C|ALDH1A3|CNOT3|RBMX|NUP93|NCL|NUP88|DDX5|RPL36|SRSF1|CHERP|RPL22|PLIN3|RPS15|LSM12|SEH1L|SNRPA|SHKBP1|SUPT5H|EIF3F|IGF2BP3|XPO…
KPNB1	HNRNPDL	HNRNPDL	64489|64489|64489	62395	20798.3	3	0|0|0	1	1	1	1	1	inf	207983	0	SYMPK|RPS24|POLR2E|LPP|RBM10|HNRNPUL1|SNRPC|NUP214|SMARCA4|SRSF7|LARP1|ALB|TBL1XR1|SMARCB1|FASN|RBMS1|POLR2B|BCLAF1|CNOT1|RGPD3|RPL7|SNRPG|XRCC6|ILF2|RAN|NUBP2|EIF4E2|SMARCD2|C2orf49|POLR2H|TIA1|RPL9|RPL26|RPL14|TIAL1|RUVBL1|EIF4G1|SEC24D|RBBP4|CSTF2|SCYL1|TUBGCP2|UACA|MTHFD1|SEC23A|CPSF7|CAD|RPLP0|YLPM1|IGF2BP2|CPSF6|RPL18|CPSF3|SEC24C|ALDH1A3|CNOT3|RBMX|NUP93|NCL|NUP88|DDX5|RPL36|SRSF1|CHERP|RP…
KPNB1	RPS24	RPS24	64487|64488|64488	62391	20797	3	0|0|22	1	1	1	1	1	inf	2835.95	0	POLR2E|CNN2|RBM10|HNRNPUL1|SNRPC|NUP214|SMARCA4|SRSF7|LARP1|ALB|TBL1XR1|SMARCB1|FASN|RBMS1|POLR2B|BCLAF1|CNOT1|RGPD3|RPL7|SNRPG|XRCC6|ILF2|RAN|EIF4E2|POLR2H|TIA1|RPL9|RPL26|RPL14|TIAL1|RUVBL1|EIF4G1|RBBP4|CSTF2|SCYL1|UACA|MTHFD1|SEC23A|CPSF7|CAD|RPLP0|YLPM1|IGF2BP2|CPSF6|RPL18|CPSF3|SEC24C|CNOT3|RBMX|NUP93|NCL|NUP88|DDX5|RPL36|SRSF1|CHERP|RPL22|PLIN3|RPS15|LSM12|SEH1L|SNRPA|SUPT5H|EIF3F|IGF2BP3|A…
KPNB1	RPL10	RPL10	64487|64488|64488	62391	20797	3	64486|0|23	0	0	0	0	0	#NAME?	0.97	0.19	POLR2E|CNN2|RBM10|HNRNPUL1|SNRPC|NUP214|SMARCA4|SRSF7|LARP1|ALB|TBL1XR1|SMARCB1|FASN|POLR2B|BCLAF1|CNOT1|RGPD3|RPL7|SNRPG|XRCC6|MED29|ILF2|RAN|NUBP2|EIF4E2|SMARCD2|POLR2H|TIA1|RPL9|RPL26|RPL14|TIAL1|RUVBL1|EIF4G1|RBBP4|CSTF2|SCYL1|TUBGCP2|MTHFD1|SEC23A|CAD|RPLP0|IGF2BP2|CPSF6|RPL18|CPSF3|SEC24C|ALDH1A3|CNOT3|RBMX|MED28|NUP93|NCL|NUP88|DDX5|RPL36|SRSF1|CHERP|RPL22|PLIN3|RPS15|LSM12|SEH1L|SNRPA|SUP…
KPNB1	CLTC	CLTC	64494|64495|64494	62411	20803.7	3	64487|27|24	0	0	0	0	0	#NAME?	0.97	0.19	POLR2E|CNN2|RBM10|HNRNPUL1|SNRPC|NUP214|SMARCA4|SRSF7|LARP1|ALB|SMARCB1|FASN|POLR2B|BCLAF1|CNOT1|RGPD3|RPL7|SNRPG|XRCC6|ILF2|RAN|NUBP2|EIF4E2|SMARCD2|POLR2H|TIA1|RPL9|RPL26|RPL14|TIAL1|RUVBL1|EIF4G1|SEC24D|RBBP4|CSTF2|SCYL1|TUBGCP2|VPS33B|SEC23A|CPSF7|CAD|RPLP0|CPSF6|RPL18|CPSF3|SEC24C|ALDH1A3|CNOT3|RBMX|NUP93|NCL|NUP88|DDX5|RPL36|SRSF1|CHERP|RPL22|PLIN3|RPS15|LSM12|SEH1L|SNRPA|SUPT5H|EIF3F|IGF2B…
KPNB1	SSBP3	SSBP3	64484|64485|0	63433	21144.3	3	0|0|0	0.67	1	0.67	1	0.67	-0.53	211443	0	POLR2E|NUP214|ALB|SNRPG|XRCC6|RBBP4|NUP93|NCL|NUP88|XPO1|KPNA6|ACTL6A|DSP|RPA2|RPA1|RPA3|FUS|RANBP2|RPS14|SNRPE|SNRPD2|PLEC|SF3B3|TUBA1A|MED15|
KPNB1	SH3GLB1	SH3GLB1	64484|64483|64484	62379	20793	3	64484|0|23	0	0	0	0	0	#NAME?	0.97	0.19
KPNB1	TNS1	TNS1	64485|64486|64486	62385	20795	3	0|0|0	1	1	1	1	1	inf	207950	0
KPNB1	RPL17	RPL17	64487|64488|64487	62390	20796.7	3	64485|23|21	0	0	0	0	0	#NAME?	0.97	0.19	CNN2|RBM10|HNRNPUL1|SNRPC|NUP214|SMARCA4|SRSF7|LARP1|ALB|TBL1XR1|SMARCB1|FASN|RBMS1|POLR2B|BCLAF1|CNOT1|RGPD3|RPL7|SNRPG|XRCC6|MED29|ILF2|RAN|EIF4E2|POLR2H|TIA1|RPL9|RPL26|RPL14|TIAL1|RUVBL1|EIF4G1|RBBP4|CSTF2|UACA|MTHFD1|SEC23A|CPSF7|CAD|RPLP0|YLPM1|IGF2BP2|CPSF6|RPL18|CPSF3|ALDH1A3|CNOT3|RBMX|MED28|NUP93|NCL|NUP88|DDX5|RPL36|SRSF1|CHERP|RPL22|PLIN3|RPS15|LSM12|SEH1L|SNRPA|SUPT5H|EIF3F|IGF2BP3|A…
KPNB1	LPP	LPP	64485|64487|64486	62386	20795.3	3	0|0|0	1	1	1	1	1	inf	207953	0	RBM10|HNRNPUL1|SNRPC|SMARCA4|SRSF7|ALB|FASN|POLR2B|BCLAF1|CNOT1|SNRPG|XRCC6|ILF2|POLR2H|TIA1|RPL26|TIAL1|RUVBL1|RBBP4|CSTF2|SCYL1|CPSF6|RBMX|NCL|DDX5|SRSF1|SNRPA|SUPT5H|IGF2BP3|ARID1A|DHX15|HNRNPR|SF3B1|ACTL6A|SNRNP70|XRCC5|EEF2|DSP|RPA2|POLR2A|RPA1|RPL12|RPA3|FUS|RANBP2|KPNA2|PPP1CB|SNRPE|SNRPD2|RBX1|RPL31|TRA2B|HNRNPU|DHX9|CPSF1|ILF3|CSTF3|HNRNPA0|SF3B3|SF1|ZNF326|RBM17|FIP1L1|PABPN1|CARM1|DDX1…
KPNB1	HNRNPM	HNRNPM	64491|64491|64491	62401	20800.3	3	64490|27|27	0	0	0	0	0	#NAME?	0.97	0.19	CNN2|RBM10|HNRNPUL1|SNRPC|NUP214|SMARCA4|SRSF7|LARP1|ALB|FAM120B|TBL1XR1|SMARCB1|FASN|RBMS1|POLR2B|BCLAF1|CNOT1|RGPD3|RPL7|SNRPG|XRCC6|MED29|ILF2|RAN|EIF4E2|SMARCD2|C2orf49|POLR2H|TIA1|RPL9|RPL26|RPL14|TIAL1|RUVBL1|EIF4G1|RBBP4|CSTF2|SCYL1|DPF2|TUBGCP2|UACA|MTHFD1|SEC23A|CPSF7|CAD|RPLP0|YLPM1|IGF2BP2|CPSF6|RPL18|CPSF3|SEC24C|ALDH1A3|CNOT3|RBMX|MED28|NUP93|NCL|NUP88|DDX5|RPL36|SRSF1|CHERP|RPL22|PL…
KPNB1	CNN2	CNN2	64485|64486|64487	62386	20795.3	3	0|0|0	1	1	1	1	1	inf	207953	0	NUP214|SMARCA4|ALB|TBL1XR1|SMARCB1|RPL7|SNRPG|ILF2|RAN|SMARCD2|RPL9|RPL26|RPL14|RUVBL1|RBBP4|DPF2|TUBGCP2|RPLP0|RPL18|RPL36|SRSF1|RPL22|RPS15|EIF3F|ARID1A|XPO1|HNRNPR|FLNB|ACTL6A|RPLP1|SNRNP70|EEF2|RPS2|RPA2|TUBG1|POLR2A|RPL12|FUS|RPL3|RPL13A|RPL5|CAPZA1|EIF3B|EIF3E|PPP1CB|RPS8|RPS14|RPS13|SNRPE|SNRPD2|RPS25|RBX1|RPL31|RPL10A|TRA2B|TUBA4A|EIF3A|PLEC|TUBA1A|SMARCC2|DDX1|TAF15|UPF1|SMARCC1|TNPO1|SM…
KPNB1	SRSF3	SRSF3	64485|64486|64486	62385	20795	3	64483|0|0	0	0	0	0	0	#NAME?	0.97	0.19	RBM10|HNRNPUL1|SNRPC|NUP214|SMARCA4|SRSF7|LARP1|ALB|TBL1XR1|SMARCB1|FASN|RBMS1|POLR2B|BCLAF1|CNOT1|RGPD3|RPL7|SNRPG|XRCC6|MED29|ILF2|RAN|EIF4E2|SMARCD2|C2orf49|POLR2H|TIA1|RPL9|RPL26|RPL14|TIAL1|RUVBL1|EIF4G1|RBBP4|CSTF2|SCYL1|DPF2|TUBGCP2|UACA|MTHFD1|CPSF7|CAD|RPLP0|YLPM1|IGF2BP2|CPSF6|RPL18|CPSF3|SEC24C|CNOT3|RBMX|MED28|NUP93|NCL|NUP88|DDX5|RPL36|SRSF1|CHERP|RPL22|RPS15|LSM12|SEH1L|SNRPA|SHKBP1…
KPNB1	MYEF2	MYEF2	64485|64486|64486	62385	20795	3	64486|0|0	0	0	0	0	0	#NAME?	0.97	0.19
KPNB1	HNRNPUL1	HNRNPUL1	64490|64490|64490	62398	20799.3	3	0|0|0	1	1	1	1	1	inf	207993	0	SNRPC|NUP214|SMARCA4|SRSF7|LARP1|ALB|TBL1XR1|SMARCB1|FASN|RBMS1|POLR2B|BCLAF1|CNOT1|RGPD3|RPL7|SNRPG|XRCC6|ILF2|RAN|EIF4E2|C2orf49|POLR2H|TIA1|RPL9|RPL26|RPL14|TIAL1|RUVBL1|EIF4G1|RBBP4|CSTF2|SCYL1|UACA|CPSF7|CAD|RPLP0|YLPM1|IGF2BP2|CPSF6|RPL18|CPSF3|RBMX|NUP93|NCL|NUP88|DDX5|SRSF1|CHERP|RPL22|RPS15|LSM12|SEH1L|SNRPA|SUPT5H|EIF3F|IGF2BP3|ARID1A|XPO1|U2SURP|DHX15|RNMT|HNRNPR|KPNA6|SF3B1|ACTL6A|RPL…
KPNB1	SNRPC	SNRPC	64487|64487|64487	62389	20796.3	3	0|0|0	1	1	1	1	1	inf	207963	0	NUP214|SMARCA4|SRSF7|LARP1|ALB|TBL1XR1|SMARCB1|FASN|RBMS1|POLR2B|BCLAF1|CNOT1|RPL7|SNRPG|XRCC6|MED29|ILF2|RAN|EIF4E2|C2orf49|POLR2H|TIA1|RPL9|RPL26|RPL14|TIAL1|RUVBL1|EIF4G1|SEC24D|RBBP4|CSTF2|UACA|SEC23A|CPSF7|CAD|RPLP0|YLPM1|IGF2BP2|CPSF6|RPL18|CPSF3|SEC24C|CNOT3|RBMX|NUP93|NCL|NUP88|DDX5|RPL36|SRSF1|CHERP|RPL22|RPS15|LSM12|SEH1L|SNRPA|SHKBP1|SUPT5H|EIF3F|IGF2BP3|ARID1A|XPO1|U2SURP|DHX15|RNMT|H…
KPNB1	IGHG1	IGHG1	64493|64495|64494	62410	20803.3	3	0|24|25	1	1	1	1	1	inf	1273.67	0
KPNB1	PRDX1	PRDX1	64485|0|0	64485	21495	3	64487|0|0	0	0	0	0	0	#NAME?	1	0.19	NUP214|SMARCA4|SRSF7|LARP1|ALB|SMARCB1|FASN|RBMS1|POLR2B|BCLAF1|CNOT1|RGPD3|RPL7|SNRPG|XRCC6|ILF2|RAN|NUBP2|EIF4E2|POLR2H|TIA1|RPL9|RPL26|RPL14|TIAL1|RUVBL1|EIF4G1|SEC24D|RBBP4|SCYL1|TUBGCP2|SEC23A|CAD|RPLP0|CPSF6|RPL18|SEC24C|ALDH1A3|RBMX|NUP93|NCL|NUP88|DDX5|RPL36|SRSF1|CHERP|RPL22|PLIN3|RPS15|SEH1L|SNRPA|EIF3F|IGF2BP3|XPO1|U2SURP|DHX15|HNRNPR|KPNA6|FLNB|SF3B1|SEC24A|ACTL6A|RPLP1|THBS1|SNRNP70|…
KPNB1	NUP214	NUP214	64484|64484|64484	62380	20793.3	3	0|0|0	1	1	1	1	1	inf	207933	0	SMARCA4|SRSF7|LARP1|ALB|TBL1XR1|SMARCB1|RBMS1|POLR2B|BCLAF1|CNOT1|RGPD3|RPL7|SNRPG|XRCC6|ILF2|RAN|EIF4E2|SMARCD2|POLR2H|TIA1|RPL9|RPL26|RPL14|TIAL1|RUVBL1|EIF4G1|SEC24D|RBBP4|CSTF2|SCYL1|DPF2|TUBGCP2|SEC23A|CPSF7|CAD|RPLP0|YLPM1|IGF2BP2|CPSF6|RPL18|CPSF3|SEC24C|CNOT3|RBMX|NUP93|NCL|NUP88|DDX5|RPL36|SRSF1|CHERP|RPL22|PLIN3|RPS15|LSM12|SEH1L|SNRPA|SHKBP1|SUPT5H|EIF3F|IGF2BP3|ARID1A|XPO1|U2SURP|DHX1…
KPNB1	SMARCA4	SMARCA4	64486|64487|64486	62387	20795.7	3	0|0|0	1	1	1	1	1	inf	207957	0	SRSF7|LARP1|ALB|FAM120B|TBL1XR1|SMARCB1|FASN|POLR2B|BCLAF1|CNOT1|RGPD3|RPL7|SNRPG|XRCC6|MED29|ILF2|RAN|NUBP2|EIF4E2|SMARCD2|C2orf49|POLR2H|TIA1|RPL9|RPL26|RPL14|TIAL1|RUVBL1|EIF4G1|RBBP4|CSTF2|SCYL1|DPF2|TUBGCP2|MTHFD1|SEC23A|CPSF7|CAD|RPLP0|YLPM1|CPSF6|RPL18|CPSF3|ALDH1A3|CNOT3|RBMX|MED28|NUP93|NCL|NUP88|DDX5|RPL36|SRSF1|CHERP|RPL22|PLIN3|RPS15|LSM12|SEH1L|SNRPA|SUPT5H|EIF3F|IGF2BP3|ARID1A|XPO1|…
KPNB1	ILK	ILK	64485|64485|64486	62384	20794.7	3	0|0|0	1	1	1	1	1	inf	207947	0
KPNB1	SRSF7	SRSF7	64487|64487|64486	62388	20796	3	0|0|0	1	1	1	1	1	inf	207960	0	LARP1|ALB|TBL1XR1|SMARCB1|RBMS1|POLR2B|BCLAF1|CNOT1|RGPD3|RPL7|SNRPG|XRCC6|MED29|ILF2|RAN|EIF4E2|C2orf49|POLR2H|TIA1|RPL9|RPL26|RPL14|TIAL1|RUVBL1|EIF4G1|SEC24D|RBBP4|CSTF2|TUBGCP2|VPS33B|UACA|SEC23A|CPSF7|CAD|RPLP0|YLPM1|IGF2BP2|CPSF6|RPL18|CPSF3|SEC24C|CNOT3|RBMX|MED28|NUP93|NCL|NUP88|DDX5|RPL36|SRSF1|CHERP|RPL22|RPS15|LSM12|SEH1L|SNRPA|SHKBP1|SUPT5H|EIF3F|IGF2BP3|ARID1A|XPO1|U2SURP|DHX15|RNMT|…
KPNB1	LARP1	LARP1	64484|64486|64485	62383	20794.3	3	0|0|0	1	1	1	1	1	inf	207943	0	ALB|TBL1XR1|SMARCB1|FASN|RBMS1|POLR2B|BCLAF1|CNOT1|RPL7|SNRPG|XRCC6|ILF2|RAN|NUBP2|EIF4E2|C2orf49|POLR2H|TIA1|RPL9|RPL26|RPL14|TIAL1|RUVBL1|EIF4G1|RBBP4|CSTF2|CPSF7|CAD|RPLP0|YLPM1|IGF2BP2|CPSF6|RPL18|CPSF3|SEC24C|CNOT3|RBMX|NUP93|NCL|NUP88|DDX5|RPL36|SRSF1|CHERP|RPL22|RPS15|LSM12|SEH1L|SNRPA|SUPT5H|EIF3F|IGF2BP3|ARID1A|XPO1|U2SURP|DHX15|RNMT|HNRNPR|KPNA6|FLNB|SF3B1|ACTL6A|RPLP1|SNRNP70|XRCC5|EEF…
KPNB1	IGKV1D-13	IGKV1D-13	64487|64488|64487	62390	20796.7	3	0|0|0	1	1	1	1	1	inf	207967	0
KPNB1	RPSA	RPSA	64488|64489|64489	62394	20798	3	64487|0|23	0	0	0	0	0	#NAME?	0.97	0.19	ALB|TBL1XR1|SMARCB1|FASN|RBMS1|POLR2B|BCLAF1|CNOT1|RGPD3|RPL7|SNRPG|XRCC6|MED29|ILF2|RAN|NUBP2|EIF4E2|SMARCD2|POLR2H|TIA1|RPL9|RPL26|RPL14|TIAL1|RUVBL1|EIF4G1|SEC24D|RBBP4|CSTF2|SCYL1|TUBGCP2|UACA|MTHFD1|SEC23A|CPSF7|CAD|RPLP0|YLPM1|IGF2BP2|CPSF6|RPL18|CPSF3|SEC24C|ALDH1A3|CNOT3|RBMX|MED28|NUP93|NCL|NUP88|DDX5|RPL36|SRSF1|CHERP|RPL22|PLIN3|RPS15|LSM12|SEH1L|SNRPA|SHKBP1|SUPT5H|EIF3F|IGF2BP3|ARID1…
KPNB1	ALB	ALB	64486|64487|64487	62388	20796	3	0|0|0	1	1	1	1	1	inf	207960	0	TBL1XR1|SMARCB1|FASN|RBMS1|POLR2B|BCLAF1|CNOT1|RPL7|SNRPG|XRCC6|ILF2|RAN|NUBP2|EIF4E2|SMARCD2|C2orf49|POLR2H|TIA1|RPL9|RPL26|RPL14|TIAL1|RUVBL1|EIF4G1|SEC24D|RBBP4|CSTF2|SCYL1|DPF2|TUBGCP2|VPS33B|MTHFD1|SEC23A|CPSF7|CAD|RPLP0|IGF2BP2|CPSF6|RPL18|CPSF3|SEC24C|ALDH1A3|CNOT3|RBMX|NUP93|NCL|NUP88|DDX5|RPL36|SRSF1|CHERP|RPL22|PLIN3|RPS15|SEH1L|SNRPA|SHKBP1|SUPT5H|EIF3F|IGF2BP3|ARID1A|XPO1|U2SURP|DHX15…
KPNB1	FAM120B	FAM120B	64484|64487|64486	62385	20795	3	0|0|0	1	1	1	1	1	inf	207950	0	TBL1XR1|SMARCB1|POLR2B|BCLAF1|CNOT1|MED29|POLR2H|RUVBL1|CPSF3|CNOT3|RBMX|MED28|DDX5|CHERP|SUPT5H|ARID1A|THBS1|POLR2A|FUS|RBX1|HNRNPU|PLOD1|CSTF3|CARM1|SMARCE1|MED15|SF3B5|WDR33|
KPNB1	TBL1XR1	TBL1XR1	64485|64485|0	63434	21144.7	3	0|0|0	0.67	1	0.67	1	0.67	-0.53	211447	0	SMARCB1|FASN|POLR2B|BCLAF1|CNOT1|RPL7|SNRPG|XRCC6|MED29|ILF2|RAN|EIF4E2|SMARCD2|POLR2H|TIA1|RPL9|RPL26|RPL14|TIAL1|RUVBL1|EIF4G1|RBBP4|CSTF2|SCYL1|DPF2|SEC23A|CPSF7|RPLP0|YLPM1|CPSF6|RPL18|CPSF3|RBMX|MED28|NUP93|NCL|NUP88|DDX5|RPL36|SRSF1|RPL22|RPS15|SEH1L|SNRPA|SUPT5H|EIF3F|ARID1A|XPO1|DHX15|HNRNPR|KPNA6|SF3B1|ACTL6A|RPLP1|THBS1|SNRNP70|HIST1H1E|XRCC5|EEF2|RPS2|RPA2|POLR2A|DDX6|RPA1|RPL12|RPA3|F…
KPNB1	DDX3X	DDX3X	64490|64491|64490	62399	20799.7	3	64484|21|0	0	0	0	0	0	#NAME?	0.97	0.19	SMARCB1|FASN|RBMS1|POLR2B|BCLAF1|CNOT1|RGPD3|RPL7|SNRPG|XRCC6|ILF2|RAN|NUBP2|EIF4E2|SMARCD2|C2orf49|POLR2H|TIA1|RPL9|RPL26|RPL14|TIAL1|RUVBL1|EIF4G1|RBBP4|CSTF2|SCYL1|DPF2|TUBGCP2|VPS33B|UACA|MTHFD1|SEC23A|CPSF7|CAD|RPLP0|YLPM1|IGF2BP2|CPSF6|RPL18|CPSF3|SEC24C|CNOT3|RBMX|NUP93|NCL|NUP88|DDX5|RPL36|SRSF1|CHERP|RPL22|PLIN3|RPS15|LSM12|SEH1L|SNRPA|SHKBP1|SUPT5H|EIF3F|IGF2BP3|ARID1A|XPO1|U2SURP|DHX15…
KPNB1	DNM3	DNM3	64484|0|0	64484	21494.7	3	64482|0|0	0	0	0	0	0	#NAME?	1	0.19
KPNB1	HSPA1B	HSPA1B	64487|64488|64488	62391	20797	3	64488|24|25	0	0	0	0	0	#NAME?	0.97	0.19	FASN|POLR2B|BCLAF1|CNOT1|RGPD3|RPL7|SNRPG|XRCC6|ILF2|RAN|NUBP2|EIF4E2|TIA1|RPL9|RPL26|RPL14|TIAL1|RUVBL1|EIF4G1|SEC24D|RBBP4|SCYL1|TUBGCP2|SEC23A|CAD|RPLP0|CPSF6|RPL18|CPSF3|SEC24C|ALDH1A3|NUP93|NCL|NUP88|DDX5|RPL36|SRSF1|CHERP|RPL22|PLIN3|RPS15|SEH1L|SNRPA|EIF3F|ARID1A|XPO1|U2SURP|DHX15|HNRNPR|KPNA6|SF3B1|SEC24A|ACTL6A|RPLP1|THBS1|SNRNP70|CLTA|CLTB|XRCC5|EEF2|RPS2|RPA2|TUBG1|POLR2A|DDX6|RPA1|RPL…
KPNB1	SMARCB1	SMARCB1	64484|64485|64485	62382	20794	3	0|0|0	1	1	1	1	1	inf	207940	0	FASN|POLR2B|BCLAF1|CNOT1|RGPD3|RPL7|SNRPG|XRCC6|MED29|ILF2|RAN|EIF4E2|SMARCD2|C2orf49|POLR2H|TIA1|RPL9|RPL26|RPL14|TIAL1|RUVBL1|EIF4G1|RBBP4|CSTF2|SCYL1|DPF2|TUBGCP2|UACA|CPSF7|CAD|RPLP0|YLPM1|CPSF6|RPL18|CPSF3|CNOT3|RBMX|MED28|NUP93|NCL|NUP88|DDX5|SRSF1|CHERP|RPL22|RPS15|SEH1L|SNRPA|SUPT5H|EIF3F|IGF2BP3|ARID1A|XPO1|U2SURP|DHX15|RNMT|HNRNPR|KPNA6|SF3B1|ACTL6A|RPLP1|THBS1|SNRNP70|CLTA|HIST1H1E|XRC…
KPNB1	MATR3	MATR3	64488|64489|64488	62393	20797.7	3	64487|24|23	0	0	0	0	0	#NAME?	0.97	0.19	FASN|RBMS1|POLR2B|BCLAF1|CNOT1|RGPD3|RPL7|SNRPG|XRCC6|MED29|ILF2|RAN|NUBP2|EIF4E2|SMARCD2|C2orf49|POLR2H|TIA1|RPL9|RPL26|RPL14|TIAL1|RUVBL1|EIF4G1|SEC24D|RBBP4|CSTF2|DPF2|TUBGCP2|UACA|MTHFD1|SEC23A|CPSF7|CAD|RPLP0|YLPM1|IGF2BP2|CPSF6|RPL18|CPSF3|SEC24C|CNOT3|RBMX|MED28|NUP93|NCL|NUP88|DDX5|RPL36|SRSF1|CHERP|RPL22|PLIN3|RPS15|LSM12|SEH1L|SNRPA|SHKBP1|SUPT5H|EIF3F|IGF2BP3|ARID1A|XPO1|U2SURP|DHX15|R…
KPNB1	FASN	FASN	64484|64486|0	63434	21144.7	3	0|0|0	0.67	1	0.67	1	0.67	-0.53	211447	0	POLR2B|CNOT1|RPL7|SNRPG|XRCC6|ILF2|RAN|NUBP2|RPL9|RPL26|RPL14|RUVBL1|EIF4G1|SEC24D|RBBP4|SEC23A|CAD|RPLP0|RPL18|SEC24C|ALDH1A3|RBMX|NCL|DDX5|SRSF1|PLIN3|RPS15|SNRPA|EIF3F|ARID1A|XPO1|U2SURP|DHX15|HNRNPR|SEC24A|ACTL6A|RPLP1|THBS1|XRCC5|EEF2|RPS2|RPA2|TUBG1|POLR2A|DDX6|RPA1|RPL12|RPA3|FUS|RPL3|RPL13A|RPL5|RANBP2|KPNA2|CAPZA1|EIF3B|EIF3E|RPS8|RPS14|RPS13|SNRPE|SNRPD2|RPS25|RBX1|RPL31|RPL10A|TRA2B|TU…
KPNB1	HIST1H2AJ	HIST1H2AJ	64488|64489|64488	62393	20797.7	3	64485|23|24	0	0	0	0	0	#NAME?	0.97	0.19	RBMS1|POLR2B|BCLAF1|CNOT1|RGPD3|RPL7|SNRPG|XRCC6|MED29|ILF2|RAN|SMARCD2|POLR2H|TIA1|RPL9|RPL26|RPL14|TIAL1|RUVBL1|EIF4G1|RBBP4|CSTF2|SCYL1|DPF2|MTHFD1|CAD|RPLP0|YLPM1|CPSF6|RPL18|CPSF3|CNOT3|RBMX|MED28|NUP93|NCL|NUP88|DDX5|RPL36|SRSF1|CHERP|RPL22|PLIN3|RPS15|SEH1L|SNRPA|SUPT5H|EIF3F|IGF2BP3|ARID1A|XPO1|U2SURP|DHX15|RNMT|HNRNPR|KPNA6|SF3B1|ACTL6A|RPLP1|THBS1|SNRNP70|CLTA|HIST1H1E|XRCC5|EEF2|RPS2|D…
KPNB1	PTBP1	PTBP1	64489|64489|64488	62394	20798	3	64484|22|0	0	0	0	0	0	#NAME?	0.97	0.19	RBMS1|POLR2B|BCLAF1|CNOT1|RGPD3|RPL7|SNRPG|XRCC6|MED29|ILF2|RAN|NUBP2|EIF4E2|SMARCD2|C2orf49|POLR2H|TIA1|RPL9|RPL26|RPL14|TIAL1|RUVBL1|EIF4G1|RBBP4|CSTF2|SCYL1|DPF2|TUBGCP2|UACA|MTHFD1|SEC23A|CPSF7|CAD|RPLP0|YLPM1|IGF2BP2|CPSF6|RPL18|CPSF3|SEC24C|ALDH1A3|CNOT3|RBMX|MED28|NUP93|NCL|NUP88|DDX5|RPL36|SRSF1|CHERP|RPL22|PLIN3|RPS15|LSM12|SEH1L|SNRPA|SHKBP1|SUPT5H|EIF3F|IGF2BP3|ARID1A|XPO1|U2SURP|DHX15…
KPNB1	RBMS1	RBMS1	64486|64486|0	63436	21145.3	3	0|0|0	0.67	1	0.67	1	0.67	-0.53	211453	0	POLR2B|CNOT1|RPL7|SNRPG|XRCC6|ILF2|RAN|NUBP2|EIF4E2|POLR2H|TIA1|RPL9|RPL26|RPL14|TIAL1|RUVBL1|EIF4G1|RBBP4|CSTF2|RPLP0|IGF2BP2|RPL18|SEC24C|ALDH1A3|CNOT3|RBMX|NUP93|NCL|NUP88|DDX5|SRSF1|RPS15|LSM12|SEH1L|SNRPA|SUPT5H|EIF3F|IGF2BP3|XPO1|DHX15|HNRNPR|FLNB|SF3B1|RPLP1|SNRNP70|XRCC5|EEF2|RPS2|POLR2A|DDX6|RPA1|RPL12|FUS|RPL3|RPL13A|RPL5|RANBP2|KPNA2|EIF3B|EIF3E|RPS8|RPS14|RPS13|SNRPE|SNRPD2|RPS25|RBX1…
KPNB1	DPYSL2	DPYSL2	64489|64489|64489	62395	20798.3	3	64487|0|22	0	0	0	0	0	#NAME?	0.97	0.19
KPNB1	POLR2B	POLR2B	64487|64487|64487	62389	20796.3	3	0|0|0	1	1	1	1	1	inf	207963	0	BCLAF1|CNOT1|RGPD3|RPL7|SNRPG|XRCC6|MED29|ILF2|RAN|NUBP2|EIF4E2|SMARCD2|C2orf49|POLR2H|TIA1|RPL9|RPL26|RPL14|TIAL1|RUVBL1|EIF4G1|RBBP4|CSTF2|SCYL1|DPF2|TUBGCP2|MTHFD1|SEC23A|CPSF7|CAD|RPLP0|YLPM1|IGF2BP2|CPSF6|RPL18|CPSF3|ALDH1A3|CNOT3|RBMX|MED28|NUP93|NCL|NUP88|DDX5|RPL36|SRSF1|CHERP|RPL22|PLIN3|RPS15|LSM12|SEH1L|SNRPA|SUPT5H|EIF3F|IGF2BP3|ARID1A|XPO1|U2SURP|DHX15|RNMT|HNRNPR|KPNA6|SF3B1|ACTL6A|…
KPNB1	DDX17	DDX17	64491|64492|64491	62402	20800.7	3	64482|0|0	0	0	0	0	0	#NAME?	0.97	0.19	CNOT1|RGPD3|RPL7|SNRPG|XRCC6|ILF2|RAN|EIF4E2|SMARCD2|C2orf49|POLR2H|TIA1|RPL9|RPL26|RPL14|TIAL1|RUVBL1|EIF4G1|RBBP4|CSTF2|SCYL1|DPF2|UACA|CPSF7|CAD|RPLP0|YLPM1|IGF2BP2|CPSF6|RPL18|CPSF3|SEC24C|CNOT3|RBMX|NUP93|NCL|NUP88|DDX5|RPL36|SRSF1|CHERP|RPL22|PLIN3|RPS15|LSM12|SEH1L|SNRPA|SHKBP1|SUPT5H|EIF3F|IGF2BP3|ARID1A|XPO1|U2SURP|DHX15|RNMT|HNRNPR|KPNA6|SF3B1|ACTL6A|RPLP1|THBS1|SNRNP70|CLTA|CLTB|HIST1H…
KPNB1	PHGDH	PHGDH	64485|64485|64485	62383	20794.3	3	64484|0|0	0	0	0	0	0	#NAME?	0.97	0.19	CNOT1|RGPD3|RPL7|SNRPG|XRCC6|ILF2|RAN|NUBP2|EIF4E2|C2orf49|POLR2H|TIA1|RPL9|RPL26|RPL14|TIAL1|RUVBL1|EIF4G1|RBBP4|CSTF2|SCYL1|TUBGCP2|MTHFD1|CPSF7|CAD|RPLP0|YLPM1|IGF2BP2|CPSF6|RPL18|CPSF3|SEC24C|ALDH1A3|CNOT3|RBMX|NUP93|NCL|NUP88|DDX5|RPL36|SRSF1|CHERP|RPL22|PLIN3|RPS15|LSM12|SEH1L|SNRPA|SHKBP1|SUPT5H|EIF3F|IGF2BP3|ARID1A|XPO1|U2SURP|DHX15|RNMT|HNRNPR|KPNA6|SF3B1|SEC24A|ACTL6A|RPLP1|THBS1|SNRNP7…
KPNB1	CNOT1	CNOT1	64487|64487|64488	62390	20796.7	3	0|0|0	1	1	1	1	1	inf	207967	0	RGPD3|RPL7|SNRPG|XRCC6|MED29|ILF2|RAN|NUBP2|EIF4E2|C2orf49|POLR2H|TIA1|RPL9|RPL26|RPL14|TIAL1|RUVBL1|EIF4G1|RBBP4|CSTF2|TUBGCP2|VPS33B|MTHFD1|SEC23A|CPSF7|CAD|RPLP0|IGF2BP2|CPSF6|RPL18|CPSF3|SEC24C|ALDH1A3|CNOT3|RBMX|MED28|NUP93|NCL|NUP88|DDX5|RPL36|SRSF1|CHERP|RPL22|RPS15|LSM12|SEH1L|SNRPA|SHKBP1|SUPT5H|EIF3F|IGF2BP3|ARID1A|XPO1|U2SURP|DHX15|RNMT|HNRNPR|KPNA6|FLNB|SF3B1|ACTL6A|RPLP1|THBS1|SNRNP7…
KPNB1	PRSS1	PRSS1	64490|64490|64490	62398	20799.3	3	64487|28|28	0	0	0	0	0	#NAME?	0.97	0.19	XRCC6|NUBP2|RPLP0|NCL|THBS1|EEF2|DSP|FUS|
KPNB1	RPL7	RPL7	64486|0|64486	63436	21145.3	3	0|0|0	0.67	1	0.67	1	0.67	-0.53	211453	0	SNRPG|XRCC6|MED29|ILF2|RAN|NUBP2|EIF4E2|C2orf49|POLR2H|TIA1|RPL9|RPL26|RPL14|TIAL1|RUVBL1|EIF4G1|RBBP4|CSTF2|SCYL1|TUBGCP2|MTHFD1|SEC23A|CPSF7|CAD|RPLP0|YLPM1|IGF2BP2|CPSF6|RPL18|CPSF3|SEC24C|ALDH1A3|CNOT3|RBMX|MED28|NUP93|NCL|NUP88|DDX5|RPL36|SRSF1|CHERP|RPL22|PLIN3|RPS15|LSM12|SEH1L|SNRPA|SUPT5H|EIF3F|IGF2BP3|ARID1A|XPO1|U2SURP|DHX15|RNMT|HNRNPR|KPNA6|SF3B1|SEC24A|ACTL6A|RPLP1|THBS1|SNRNP70|CLT…
KPNB1	RPL23A	RPL23A	64487|0|64488	63439	21146.3	3	64486|0|0	0	0	0	0	0	#NAME?	0.98	0.19	SNRPG|XRCC6|MED29|ILF2|RAN|EIF4E2|POLR2H|TIA1|RPL9|RPL26|RPL14|TIAL1|RUVBL1|EIF4G1|RBBP4|CSTF2|SCYL1|TUBGCP2|UACA|MTHFD1|SEC23A|CPSF7|CAD|RPLP0|YLPM1|IGF2BP2|CPSF6|RPL18|CPSF3|SEC24C|CNOT3|RBMX|MED28|NUP93|NCL|NUP88|DDX5|RPL36|SRSF1|CHERP|RPL22|PLIN3|RPS15|LSM12|SEH1L|SNRPA|SUPT5H|EIF3F|IGF2BP3|ARID1A|XPO1|U2SURP|DHX15|RNMT|HNRNPR|KPNA6|SF3B1|ACTL6A|RPLP1|SNRNP70|CLTA|CLTB|HIST1H1E|XRCC5|EEF2|RPS…
KPNB1	SNRPG	SNRPG	64486|64487|64487	62388	20796	3	0|22|0	1	1	1	1	1	inf	2835.82	0	XRCC6|MED29|ILF2|RAN|NUBP2|EIF4E2|SMARCD2|C2orf49|POLR2H|TIA1|RPL9|RPL26|RPL14|TIAL1|RUVBL1|EIF4G1|SEC24D|RBBP4|CSTF2|SCYL1|DPF2|TUBGCP2|UACA|MTHFD1|SEC23A|CPSF7|CAD|RPLP0|YLPM1|IGF2BP2|CPSF6|RPL18|CPSF3|SEC24C|CNOT3|RBMX|MED28|NUP93|NCL|NUP88|DDX5|RPL36|SRSF1|CHERP|RPL22|PLIN3|RPS15|LSM12|SEH1L|SNRPA|SHKBP1|SUPT5H|EIF3F|IGF2BP3|ARID1A|XPO1|U2SURP|DHX15|RNMT|HNRNPR|KPNA6|SF3B1|SEC24A|ACTL6A|RPLP1…
KPNB1	EWSR1	EWSR1	64490|64491|64491	62400	20800	3	64485|0|22	0	0	0	0	0	#NAME?	0.97	0.19	XRCC6|MED29|ILF2|RAN|NUBP2|EIF4E2|SMARCD2|C2orf49|POLR2H|TIA1|RPL9|RPL26|RPL14|TIAL1|RUVBL1|EIF4G1|SEC24D|RBBP4|CSTF2|SCYL1|DPF2|UACA|SEC23A|CPSF7|CAD|RPLP0|YLPM1|IGF2BP2|CPSF6|RPL18|CPSF3|SEC24C|ALDH1A3|CNOT3|RBMX|MED28|NUP93|NCL|NUP88|DDX5|RPL36|SRSF1|CHERP|RPL22|PLIN3|RPS15|LSM12|SEH1L|SNRPA|SHKBP1|SUPT5H|EIF3F|IGF2BP3|ARID1A|XPO1|U2SURP|DHX15|RNMT|HNRNPR|KPNA6|SF3B1|SEC24A|ACTL6A|RPLP1|THBS1|…
KPNB1	XRCC6	XRCC6	64485|64487|64487	62387	20795.7	3	0|0|20	1	1	1	1	1	inf	3119.35	0	MED29|ILF2|RAN|NUBP2|EIF4E2|SMARCD2|C2orf49|POLR2H|TIA1|RPL9|RPL26|RPL14|TIAL1|RUVBL1|EIF4G1|RBBP4|CSTF2|SCYL1|DPF2|TUBGCP2|UACA|CPSF7|CAD|RPLP0|YLPM1|IGF2BP2|CPSF6|RPL18|CPSF3|ALDH1A3|RBMX|NUP93|NCL|NUP88|DDX5|RPL36|SRSF1|CHERP|RPL22|PLIN3|RPS15|LSM12|SEH1L|SNRPA|SUPT5H|EIF3F|IGF2BP3|ARID1A|XPO1|U2SURP|DHX15|RNMT|HNRNPR|KPNA6|SF3B1|ACTL6A|RPLP1|THBS1|SNRNP70|CLTA|HIST1H1E|XRCC5|EEF2|RPS2|DSP|RPA…
KPNB1	PABPC4	PABPC4	64488|64489|64488	62393	20797.7	3	64484|0|0	0	0	0	0	0	#NAME?	0.97	0.19	ILF2|RAN|NUBP2|EIF4E2|POLR2H|TIA1|RPL9|RPL26|RPL14|TIAL1|RUVBL1|EIF4G1|RBBP4|CSTF2|TUBGCP2|CPSF7|CAD|RPLP0|IGF2BP2|CPSF6|RPL18|CPSF3|SEC24C|ALDH1A3|CNOT3|RBMX|NUP93|NCL|NUP88|DDX5|RPL36|SRSF1|CHERP|RPL22|PLIN3|RPS15|LSM12|SEH1L|SNRPA|SHKBP1|SUPT5H|EIF3F|IGF2BP3|XPO1|U2SURP|DHX15|RNMT|HNRNPR|KPNA6|FLNB|SF3B1|ACTL6A|RPLP1|SNRNP70|CLTA|CLTB|XRCC5|EEF2|RPS2|DSP|TUBG1|POLR2A|DDX6|RPL12|FUS|RPL3|RPL13A…
KPNB1	HNRNPC	HNRNPC	64489|64490|64490	62397	20799	3	64484|24|22	0	0	0	0	0	#NAME?	0.97	0.19	MED29|ILF2|RAN|NUBP2|EIF4E2|SMARCD2|C2orf49|POLR2H|TIA1|RPL9|RPL26|RPL14|TIAL1|RUVBL1|EIF4G1|SEC24D|RBBP4|CSTF2|SCYL1|DPF2|TUBGCP2|UACA|MTHFD1|SEC23A|CPSF7|CAD|RPLP0|YLPM1|IGF2BP2|CPSF6|RPL18|CPSF3|SEC24C|ALDH1A3|CNOT3|RBMX|MED28|NUP93|NCL|NUP88|DDX5|RPL36|SRSF1|CHERP|RPL22|PLIN3|RPS15|LSM12|SEH1L|SNRPA|SHKBP1|SUPT5H|EIF3F|IGF2BP3|ARID1A|XPO1|U2SURP|DHX15|RNMT|HNRNPR|KPNA6|FLNB|SF3B1|SEC24A|ACTL6…
KPNB1	MED29	MED29	64484|0|64484	63432	21144	3	0|0|0	0.67	1	0.67	1	0.67	-0.53	211440	0	ILF2|RAN|POLR2H|TIA1|RPL9|RPL26|TIAL1|RUVBL1|RBBP4|CSTF2|CPSF7|RPLP0|CPSF3|CNOT3|RBMX|MED28|NCL|DDX5|SRSF1|CHERP|RPL22|RPS15|SNRPA|SUPT5H|ARID1A|XPO1|U2SURP|DHX15|RNMT|HNRNPR|SF3B1|THBS1|SNRNP70|EEF2|RPS2|RPA2|POLR2A|RPA1|RPL12|RPA3|FUS|RPL3|RPL13A|RPL5|PPP1CB|RPS14|RPS13|SNRPE|SNRPD2|RBX1|RPL10A|TRA2B|HNRNPU|PLOD1|CSTF1|DHX9|CPSF1|ILF3|CSTF3|HNRNPA0|SF3B3|ZNF326|RBM17|PABPN1|CARM1|SMARCC2|TAF15|…
KPNB1	UBB	UBB	64486|64486|64486	62386	20795.3	3	64486|22|23	0	0	0	0	0	#NAME?	0.97	0.19	ILF2|RAN|NUBP2|EIF4E2|SMARCD2|C2orf49|POLR2H|TIA1|RPL9|RPL26|RPL14|TIAL1|RUVBL1|EIF4G1|SEC24D|RBBP4|CSTF2|DPF2|TUBGCP2|VPS33B|MTHFD1|SEC23A|CAD|RPLP0|IGF2BP2|CPSF6|RPL18|CPSF3|SEC24C|ALDH1A3|CNOT3|RBMX|MED28|NUP93|NCL|NUP88|DDX5|RPL36|SRSF1|RPL22|PLIN3|RPS15|LSM12|SEH1L|SNRPA|SUPT5H|EIF3F|ARID1A|XPO1|U2SURP|DHX15|RNMT|HNRNPR|KPNA6|FLNB|SF3B1|ACTL6A|RPLP1|THBS1|SNRNP70|CLTA|CLTB|HIST1H1E|XRCC5|EEF…
KPNB1	ILF2	ILF2	64488|64489|64489	62394	20798	3	0|0|0	1	1	1	1	1	inf	207980	0	RAN|NUBP2|EIF4E2|SMARCD2|C2orf49|POLR2H|TIA1|RPL9|RPL26|RPL14|TIAL1|RUVBL1|EIF4G1|SEC24D|RBBP4|CSTF2|SCYL1|DPF2|TUBGCP2|UACA|MTHFD1|SEC23A|CPSF7|CAD|RPLP0|YLPM1|IGF2BP2|CPSF6|RPL18|CPSF3|SEC24C|ALDH1A3|CNOT3|RBMX|MED28|NUP93|NCL|NUP88|DDX5|RPL36|SRSF1|CHERP|RPL22|PLIN3|RPS15|LSM12|SEH1L|SNRPA|SHKBP1|SUPT5H|EIF3F|IGF2BP3|ARID1A|XPO1|U2SURP|DHX15|RNMT|HNRNPR|KPNA6|FLNB|SF3B1|SEC24A|ACTL6A|RPLP1|THB…
KPNB1	RAN	RAN	64486|64485|64486	62385	20795	3	0|0|0	1	1	1	1	1	inf	207950	0	NUBP2|EIF4E2|SMARCD2|C2orf49|POLR2H|TIA1|RPL9|RPL26|RPL14|TIAL1|RUVBL1|EIF4G1|SEC24D|RBBP4|CSTF2|SCYL1|DPF2|TUBGCP2|MTHFD1|SEC23A|CPSF7|CAD|RPLP0|YLPM1|IGF2BP2|CPSF6|RPL18|CPSF3|SEC24C|ALDH1A3|CNOT3|RBMX|MED28|NUP93|NCL|NUP88|DDX5|RPL36|SRSF1|CHERP|RPL22|PLIN3|RPS15|LSM12|SEH1L|SNRPA|SUPT5H|EIF3F|IGF2BP3|ARID1A|XPO1|U2SURP|DHX15|RNMT|HNRNPR|KPNA6|SF3B1|SEC24A|ACTL6A|RPLP1|THBS1|SNRNP70|CLTA|CLTB|…
KPNB1	NUBP2	NUBP2	64485|0|0	64485	21495	3	0|0|0	0.33	1	0.33	1	0.33	-0.53	214950	0.08	POLR2H|RPL9|RPL26|RPL14|RUVBL1|EIF4G1|RPLP0|IGF2BP2|RPL18|ALDH1A3|NCL|DDX5|SRSF1|RPS15|LSM12|SNRPA|XPO1|DHX15|HNRNPR|ACTL6A|RPLP1|THBS1|XRCC5|EEF2|RPS2|RPA2|POLR2A|DDX6|RPL12|FUS|RPL3|RPL13A|RPL5|KPNA2|EIF3B|RPS8|RPS14|RPS13|SNRPE|SNRPD2|RPL10A|TUBA4A|RBM3|HNRNPU|DHX9|CPSF1|ILF3|CSTF3|EIF3A|PDIA6|TUBA1A|PABPN1|ATXN2L|TAF15|UPF1|TNPO1|FAM120A|CNOT7|G3BP2|C14orf166|
KPNB1	MYL6	MYL6	64486|64488|64487	62389	20796.3	3	64486|0|23	0	0	0	0	0	#NAME?	0.97	0.19	SMARCD2|RUVBL1|CSTF2|TUBGCP2|UACA|CPSF7|RPLP0|YLPM1|CPSF6|CPSF3|RBMX|NUP93|NCL|SRSF1|RPS15|SNRPA|SUPT5H|ARID1A|XPO1|DHX15|HNRNPR|FLNB|SF3B1|ACTL6A|RPLP1|SNRNP70|CLTA|EEF2|RPS2|DSP|RPA2|TUBG1|POLR2A|RPA1|RPL12|FUS|RPL3|RPL13A|RPL5|CAPZA1|PPP1CB|RPS13|SNRPE|SNRPD2|TRA2B|TUBA4A|HNRNPU|CSTF1|DHX9|CPSF1|ILF3|CSTF3|HNRNPA0|PLEC|FIP1L1|TUBA1A|PABPN1|SMARCC2|PSPC1|DDX1|TAF15|UPF1|SMARCC1|TNPO1|SMARCE1|WD…
KPNB1	EIF4E2	EIF4E2	64484|64484|0	63432	21144	3	0|0|0	0.67	1	0.67	1	0.67	-0.53	211440	0	C2orf49|POLR2H|TIA1|RPL9|RPL26|RPL14|TIAL1|RUVBL1|EIF4G1|RBBP4|CSTF2|MTHFD1|CPSF7|CAD|RPLP0|IGF2BP2|CPSF6|RPL18|CPSF3|CNOT3|RBMX|NUP93|NCL|NUP88|DDX5|RPL36|SRSF1|CHERP|RPL22|RPS15|LSM12|SEH1L|SNRPA|SHKBP1|SUPT5H|EIF3F|IGF2BP3|XPO1|U2SURP|DHX15|RNMT|HNRNPR|KPNA6|FLNB|SF3B1|ACTL6A|RPLP1|SNRNP70|CLTA|XRCC5|EEF2|RPS2|RPA2|TUBG1|POLR2A|DDX6|RPA1|RPL12|RPA3|FUS|RPL3|RPL13A|RPL5|RANBP2|KPNA2|EIF3B|EIF3E…
KPNB1	SMARCD2	SMARCD2	64484|64485|64485	62382	20794	3	0|0|0	1	1	1	1	1	inf	207940	0	RUVBL1|RBBP4|SCYL1|DPF2|TUBGCP2|CAD|RPLP0|YLPM1|CPSF6|CNOT3|NCL|DDX5|SRSF1|SNRPA|SUPT5H|ARID1A|XPO1|HNRNPR|SF3B1|ACTL6A|RPLP1|SNRNP70|XRCC5|EEF2|TUBG1|POLR2A|FUS|RPL13A|RANBP2|KPNA2|CAPZA1|EIF3B|PPP1CB|SNRPE|SNRPD2|RBX1|TRA2B|TUBA4A|HNRNPU|DHX9|CPSF1|ILF3|PLEC|FIP1L1|TUBA1A|CARM1|SMARCC2|PSPC1|DDX1|TAF15|UPF1|SMARCC1|SMARCE1|MED15|DPY30|C14orf166|SF3B6|
KPNB1	LAMB1	LAMB1	64492|64493|64493	62406	20802	3	0|0|0	1	1	1	1	1	inf	208020	0
KPNB1	C2orf49	C2orf49	64484|64486|64486	62384	20794.7	3	0|0|0	1	1	1	1	1	inf	207947	0	POLR2H|TIA1|RPL9|RPL14|TIAL1|RUVBL1|EIF4G1|RBBP4|CSTF2|MTHFD1|IGF2BP2|CPSF6|RPL18|RBMX|NUP93|NCL|NUP88|DDX5|SRSF1|PLIN3|LSM12|SNRPA|ARID1A|XPO1|U2SURP|DHX15|HNRNPR|KPNA6|SF3B1|ACTL6A|SNRNP70|XRCC5|EEF2|RPA2|POLR2A|DDX6|FUS|RANBP2|KPNA2|EIF3B|EIF3E|PPP1CB|RPS8|RPS14|SNRPE|SNRPD2|RBX1|RPL31|TRA2B|TUBA4A|HNRNPU|DHX9|CPSF1|ILF3|CSTF3|HNRNPA0|EIF3A|CAPRIN1|PLEC|SF3B3|SF1|FAM98B|ZNF326|PABPN1|CARM1|FAM…
KPNB1	RPL37A	RPL37A	64484|64485|0	63433	21144.3	3	64484|0|0	0	0	0	0	0	#NAME?	0.98	0.19	POLR2H|TIA1|RPL9|RPL26|RPL14|TIAL1|RUVBL1|EIF4G1|RBBP4|CSTF2|SCYL1|TUBGCP2|MTHFD1|SEC23A|CAD|RPLP0|IGF2BP2|CPSF6|RPL18|CPSF3|ALDH1A3|CNOT3|RBMX|MED28|NUP93|NCL|NUP88|DDX5|RPL36|SRSF1|CHERP|RPL22|PLIN3|RPS15|LSM12|SEH1L|SNRPA|SUPT5H|EIF3F|IGF2BP3|ARID1A|XPO1|U2SURP|DHX15|RNMT|HNRNPR|KPNA6|SF3B1|SEC24A|ACTL6A|RPLP1|THBS1|SNRNP70|CLTA|CLTB|HIST1H1E|XRCC5|EEF2|RPS2|RPA2|TUBG1|POLR2A|DDX6|RPA1|RPL12|R…
KPNB1	RAB6B	RAB6B	64485|64485|64485	62383	20794.3	3	64484|0|22	0	0	0	0	0	#NAME?	0.97	0.19	TIA1|TIAL1|EIF4G1|SEC24D|CSTF2|SCYL1|VPS33B|SEC23A|CPSF7|CPSF6|CPSF3|SEC24C|CNOT3|SRSF1|PLIN3|SNRPA|XPO1|SEC24A|ACTL6A|SNRNP70|CLTA|CLTB|POLR2A|DDX6|RANBP2|CAPZA1|EIF3B|PPP1CB|TUBA4A|CSTF1|CPSF1|CSTF3|HNRNPA0|DYNC1I2|PLEC|SEC23B|SF1|RBM17|FIP1L1|TUBA1A|GET4|PABPN1|ATXN2L|DDX1|RQCD1|TFG|TNKS1BP1|WDR33|CNOT7|CNOT11|SEC23IP|
KPNB1	POLR2H	POLR2H	64482|0|0	64482	21494	3	0|0|0	0.33	1	0.33	1	0.33	-0.53	214940	0.08	TIA1|RPL9|RPL26|RPL14|TIAL1|RUVBL1|EIF4G1|RBBP4|CSTF2|SCYL1|TUBGCP2|CPSF7|CAD|RPLP0|YLPM1|IGF2BP2|CPSF6|RPL18|CPSF3|CNOT3|RBMX|MED28|NUP93|NCL|NUP88|DDX5|RPL36|SRSF1|CHERP|RPL22|PLIN3|RPS15|LSM12|SEH1L|SNRPA|SUPT5H|EIF3F|IGF2BP3|ARID1A|XPO1|U2SURP|DHX15|RNMT|HNRNPR|KPNA6|SF3B1|ACTL6A|RPLP1|THBS1|SNRNP70|CLTA|CLTB|HIST1H1E|XRCC5|EEF2|RPS2|RPA2|POLR2A|DDX6|RPA1|RPL12|RPA3|FUS|RPL3|RPL13A|RPL5|RANBP…
KPNB1	FAM195B	FAM195B	64487|64488|64486	62389	20796.3	3	0|0|0	1	1	1	1	1	inf	207963	0
KPNB1	RPL24	RPL24	64488|64489|64489	62394	20798	3	64487|21|24	0	0	0	0	0	#NAME?	0.97	0.19	TIA1|RPL9|RPL26|RPL14|TIAL1|RUVBL1|EIF4G1|RBBP4|CSTF2|MTHFD1|SEC23A|CPSF7|CAD|RPLP0|IGF2BP2|CPSF6|RPL18|CPSF3|CNOT3|RBMX|NUP93|NCL|NUP88|DDX5|RPL36|SRSF1|CHERP|RPL22|PLIN3|RPS15|LSM12|SEH1L|SNRPA|SUPT5H|EIF3F|IGF2BP3|XPO1|U2SURP|DHX15|RNMT|HNRNPR|KPNA6|SF3B1|ACTL6A|RPLP1|SNRNP70|CLTA|HIST1H1E|XRCC5|EEF2|RPS2|RPA2|TUBG1|POLR2A|DDX6|RPA1|RPL12|RPA3|FUS|RPL3|RPL13A|RPL5|RANBP2|KPNA2|CAPZA1|EIF3B|EIF…
KPNB1	FUBP1	FUBP1	64493|64493|64493	62407	20802.3	3	64484|21|0	0	0	0	0	0	#NAME?	0.97	0.19	TIA1|RPL9|RPL26|RPL14|TIAL1|RUVBL1|EIF4G1|RBBP4|CSTF2|DPF2|UACA|CPSF7|CAD|RPLP0|YLPM1|IGF2BP2|CPSF6|RPL18|CPSF3|CNOT3|RBMX|MED28|NUP93|NCL|NUP88|DDX5|RPL36|SRSF1|CHERP|RPL22|RPS15|LSM12|SEH1L|SNRPA|SHKBP1|SUPT5H|EIF3F|IGF2BP3|ARID1A|XPO1|U2SURP|DHX15|HNRNPR|KPNA6|SF3B1|ACTL6A|RPLP1|THBS1|SNRNP70|CLTB|HIST1H1E|XRCC5|EEF2|RPS2|POLR2A|DDX6|RPL12|RPA3|FUS|RPL3|RPL13A|RPL5|RANBP2|KPNA2|EIF3B|EIF3E|PPP…
KPNB1	TIA1	TIA1	64485|64484|64485	62382	20794	3	0|0|0	1	1	1	1	1	inf	207940	0	RPL9|RPL26|RPL14|TIAL1|RUVBL1|EIF4G1|RBBP4|CSTF2|TUBGCP2|UACA|CPSF7|CAD|RPLP0|YLPM1|IGF2BP2|CPSF6|RPL18|CPSF3|SEC24C|CNOT3|RBMX|MED28|NUP93|NCL|NUP88|DDX5|RPL36|SRSF1|CHERP|RPL22|RPS15|LSM12|SEH1L|SNRPA|SHKBP1|SUPT5H|EIF3F|IGF2BP3|ARID1A|XPO1|U2SURP|DHX15|RNMT|HNRNPR|KPNA6|FLNB|SF3B1|SEC24A|ACTL6A|RPLP1|SNRNP70|CLTA|CLTB|HIST1H1E|XRCC5|EEF2|RPS2|DSP|RPA2|POLR2A|DDX6|RPA1|RPL12|RPA3|FUS|RPL3|RPL13…
KPNB1	FBLN1	FBLN1	64484|0|0	64484	21494.7	3	0|0|0	0.33	1	0.33	1	0.33	-0.53	214947	0.08
KPNB1	HBA2	HBA2	64485|64485|0	63434	21144.7	3	64485|0|0	0	0	0	0	0	#NAME?	0.98	0.19	RPL9|RPL26|RPL14|TIAL1|RUVBL1|EIF4G1|CAD|RPLP0|RPL18|CNOT3|RBMX|NCL|DDX5|RPL36|SRSF1|CHERP|RPL22|RPS15|SNRPA|SUPT5H|EIF3F|XPO1|DHX15|HNRNPR|KPNA6|SF3B1|RPLP1|THBS1|SNRNP70|XRCC5|EEF2|RPS2|POLR2A|DDX6|RPL12|FUS|RPL3|RPL13A|RPL5|RANBP2|KPNA2|EIF3B|EIF3E|PPP1CB|RPS8|RPS14|RPS13|SNRPE|SNRPD2|RPS25|RBX1|RPL31|RPL10A|TRA2B|HNRNPU|CSTF1|DHX9|ILF3|HNRNPA0|EIF3A|CAPRIN1|PDIA6|PLEC|SF3B3|PABPN1|CARM1|PSPC1…
KPNB1			64489|64488|64489	62394	20798	3	64486|24|21	0	0	0	0	0	#NAME?	0.97	0.19
KPNB1	KRT8	KRT8	64487|64488|64486	62389	20796.3	3	64485|0|20	0	0	0	0	0	#NAME?	0.97	0.19	RPL9|RPL26|RPL14|TIAL1|RUVBL1|EIF4G1|SEC24D|RBBP4|TUBGCP2|SEC23A|RPLP0|RPL18|SEC24C|ALDH1A3|NUP93|NCL|NUP88|DDX5|RPL36|SRSF1|RPL22|PLIN3|RPS15|SEH1L|SNRPA|EIF3F|ARID1A|XPO1|HNRNPR|SEC24A|ACTL6A|RPLP1|THBS1|CLTA|XRCC5|EEF2|RPS2|DSP|RPA2|TUBG1|POLR2A|RPL12|FUS|RPL3|RPL13A|RPL5|RANBP2|KPNA2|CAPZA1|EIF3B|EIF3E|PPP1CB|RPS8|RPS14|RPS13|SNRPE|RPS25|RPL31|RPL10A|TUBA4A|RBM3|HNRNPU|DHX9|ILF3|CSTF3|EIF3A|P…
KPNB1	HNRNPAB	HNRNPAB	64489|64490|64489	62396	20798.7	3	64485|0|22	0	0	0	0	0	#NAME?	0.97	0.19	RPL9|RPL26|RPL14|TIAL1|RUVBL1|EIF4G1|SEC24D|RBBP4|CSTF2|SCYL1|DPF2|TUBGCP2|UACA|MTHFD1|SEC23A|CPSF7|CAD|RPLP0|YLPM1|IGF2BP2|CPSF6|RPL18|CPSF3|SEC24C|ALDH1A3|CNOT3|RBMX|NUP93|NCL|NUP88|DDX5|RPL36|SRSF1|CHERP|RPL22|RPS15|LSM12|SEH1L|SNRPA|SHKBP1|SUPT5H|EIF3F|IGF2BP3|ARID1A|XPO1|U2SURP|DHX15|RNMT|HNRNPR|KPNA6|FLNB|SF3B1|SEC24A|ACTL6A|RPLP1|THBS1|SNRNP70|CLTA|CLTB|HIST1H1E|XRCC5|EEF2|RPS2|RPA2|TUBG1|…
KPNB1	RPL9	RPL9	64487|64488|64487	62390	20796.7	3	0|0|0	1	1	1	1	1	inf	207967	0	RPL26|RPL14|TIAL1|RUVBL1|EIF4G1|RBBP4|CSTF2|SCYL1|TUBGCP2|MTHFD1|SEC23A|CPSF7|CAD|RPLP0|YLPM1|IGF2BP2|CPSF6|RPL18|CPSF3|SEC24C|ALDH1A3|CNOT3|RBMX|MED28|NUP93|NCL|NUP88|DDX5|RPL36|SRSF1|CHERP|RPL22|PLIN3|RPS15|LSM12|SEH1L|SNRPA|SHKBP1|SUPT5H|EIF3F|IGF2BP3|ARID1A|XPO1|U2SURP|DHX15|RNMT|HNRNPR|KPNA6|SF3B1|SEC24A|ACTL6A|RPLP1|THBS1|SNRNP70|CLTA|CLTB|HIST1H1E|XRCC5|EEF2|RPS2|RPA2|TUBG1|POLR2A|DDX6|RPA…
KPNB1	SEC31A	SEC31A	64492|64492|64492	62404	20801.3	3	64485|26|19	0	0	0	0	0	#NAME?	0.97	0.19	TIAL1|EIF4G1|SEC24D|RBBP4|CSTF2|SCYL1|VPS33B|SEC23A|IGF2BP2|CPSF6|CPSF3|SEC24C|RBMX|NUP93|NCL|NUP88|DDX5|SRSF1|CHERP|SEH1L|SNRPA|SUPT5H|XPO1|DHX15|RNMT|HNRNPR|KPNA6|SF3B1|SEC24A|RPLP1|THBS1|SNRNP70|CLTA|CLTB|XRCC5|EEF2|POLR2A|DDX6|RPL12|FUS|RANBP2|KPNA2|EIF3B|PPP1CB|SNRPE|SNRPD2|RBX1|RPL31|TRA2B|TUBA4A|HNRNPU|PLOD1|DHX9|CPSF1|ILF3|HNRNPA0|CAPRIN1|PDIA6|PLEC|SF3B3|SEC23B|SF1|NUP188|FIP1L1|GET4|PAB…
KPNB1	RPS3A	RPS3A	64487|0|64486	63437	21145.7	3	64484|23|22	0	0	0	0	0	#NAME?	0.98	0.19	RPL26|RPL14|TIAL1|RUVBL1|EIF4G1|SEC24D|RBBP4|CSTF2|SCYL1|TUBGCP2|UACA|MTHFD1|SEC23A|CPSF7|CAD|RPLP0|YLPM1|IGF2BP2|CPSF6|RPL18|CPSF3|SEC24C|ALDH1A3|CNOT3|RBMX|NUP93|NCL|NUP88|DDX5|RPL36|SRSF1|CHERP|RPL22|PLIN3|RPS15|LSM12|SEH1L|SNRPA|SHKBP1|SUPT5H|EIF3F|IGF2BP3|ARID1A|XPO1|U2SURP|DHX15|RNMT|HNRNPR|KPNA6|SF3B1|SEC24A|ACTL6A|RPLP1|THBS1|SNRNP70|CLTA|CLTB|HIST1H1E|XRCC5|EEF2|RPS2|RPA2|TUBG1|POLR2A|DD…
KPNB1	RPL26	RPL26	64485|0|64487	63436	21145.3	3	0|0|0	0.67	1	0.67	1	0.67	-0.53	211453	0	RPL14|TIAL1|RUVBL1|EIF4G1|RBBP4|CSTF2|TUBGCP2|MTHFD1|SEC23A|CPSF7|CAD|RPLP0|YLPM1|IGF2BP2|CPSF6|RPL18|CPSF3|SEC24C|ALDH1A3|CNOT3|RBMX|MED28|NUP93|NCL|NUP88|DDX5|RPL36|SRSF1|CHERP|RPL22|PLIN3|RPS15|LSM12|SEH1L|SNRPA|SHKBP1|SUPT5H|EIF3F|IGF2BP3|ARID1A|XPO1|U2SURP|DHX15|RNMT|HNRNPR|KPNA6|SF3B1|SEC24A|ACTL6A|RPLP1|THBS1|SNRNP70|CLTA|CLTB|HIST1H1E|XRCC5|EEF2|RPS2|RPA2|TUBG1|POLR2A|DDX6|RPA1|RPL12|RPA3…
KPNB1	RPL14	RPL14	64486|64487|64486	62387	20795.7	3	0|21|0	1	1	1	1	1	inf	2970.81	0	TIAL1|RUVBL1|EIF4G1|RBBP4|CSTF2|SCYL1|TUBGCP2|MTHFD1|SEC23A|CPSF7|CAD|RPLP0|YLPM1|IGF2BP2|CPSF6|RPL18|CPSF3|SEC24C|CNOT3|RBMX|NUP93|NCL|NUP88|DDX5|RPL36|SRSF1|CHERP|RPL22|PLIN3|RPS15|LSM12|SEH1L|SNRPA|SUPT5H|EIF3F|IGF2BP3|ARID1A|XPO1|U2SURP|DHX15|RNMT|HNRNPR|KPNA6|SF3B1|SEC24A|ACTL6A|RPLP1|SNRNP70|CLTA|CLTB|HIST1H1E|XRCC5|EEF2|RPS2|RPA2|TUBG1|POLR2A|DDX6|RPA1|RPL12|RPA3|FUS|RPL3|RPL13A|RPL5|RANBP…
KPNB1	UBA5	UBA5	64484|0|64485	63433	21144.3	3	64484|0|0	0	0	0	0	0	#NAME?	0.98	0.19	EIF4G1|RPLP0|RPL18|CNOT3|RPL36|RPL22|PLIN3|RPS15|EIF3F|RPLP1|CLTA|EEF2|RPS2|RPA2|POLR2A|RPA1|RPL12|RPA3|RPL3|RPL13A|RPL5|EIF3B|EIF3E|RPS8|RPS14|RPS13|SNRPD2|RPS25|RBX1|RPL31|RPL10A|DYNC1I2|EIF3A|PLEC|PABPN1|
KPNB1	RPL15	RPL15	64485|64486|64487	62386	20795.3	3	64484|0|0	0	0	0	0	0	#NAME?	0.97	0.19	TIAL1|RUVBL1|EIF4G1|RBBP4|CSTF2|SCYL1|TUBGCP2|MTHFD1|SEC23A|CPSF7|CAD|RPLP0|YLPM1|IGF2BP2|CPSF6|RPL18|CPSF3|SEC24C|CNOT3|RBMX|NUP93|NCL|NUP88|DDX5|RPL36|SRSF1|CHERP|RPL22|PLIN3|RPS15|LSM12|SEH1L|SNRPA|SUPT5H|EIF3F|IGF2BP3|ARID1A|XPO1|U2SURP|DHX15|RNMT|HNRNPR|KPNA6|SF3B1|SEC24A|ACTL6A|RPLP1|THBS1|SNRNP70|CLTA|CLTB|HIST1H1E|XRCC5|EEF2|RPS2|RPA2|TUBG1|POLR2A|DDX6|RPA1|RPL12|RPA3|FUS|RPL3|RPL13A|RPL5…
KPNB1	TIAL1	TIAL1	64489|64489|64489	62395	20798.3	3	0|0|0	1	1	1	1	1	inf	207983	0	RUVBL1|EIF4G1|RBBP4|CSTF2|TUBGCP2|UACA|CPSF7|CAD|RPLP0|YLPM1|IGF2BP2|CPSF6|RPL18|CPSF3|SEC24C|ALDH1A3|CNOT3|RBMX|MED28|NUP93|NCL|NUP88|DDX5|RPL36|SRSF1|CHERP|RPL22|RPS15|LSM12|SEH1L|SNRPA|SHKBP1|SUPT5H|EIF3F|IGF2BP3|ARID1A|XPO1|U2SURP|DHX15|RNMT|HNRNPR|KPNA6|FLNB|SF3B1|ACTL6A|RPLP1|THBS1|SNRNP70|CLTA|CLTB|HIST1H1E|XRCC5|EEF2|RPS2|DSP|RPA2|TUBG1|POLR2A|DDX6|RPA1|RPL12|RPA3|FUS|RPL3|RPL13A|RPL5|RAN…
KPNB1	RUVBL1	RUVBL1	64484|0|64483	63431	21143.7	3	0|0|19	0.67	1	0.67	1	0.67	-25.41	3338.47	0	EIF4G1|RBBP4|CSTF2|SCYL1|DPF2|TUBGCP2|MTHFD1|SEC23A|CPSF7|CAD|RPLP0|YLPM1|IGF2BP2|CPSF6|RPL18|CPSF3|SEC24C|ALDH1A3|CNOT3|RBMX|MED28|NUP93|NCL|NUP88|DDX5|RPL36|SRSF1|CHERP|RPL22|PLIN3|RPS15|LSM12|SEH1L|SNRPA|SHKBP1|SUPT5H|EIF3F|IGF2BP3|ARID1A|XPO1|U2SURP|DHX15|RNMT|HNRNPR|KPNA6|FLNB|SF3B1|SEC24A|ACTL6A|RPLP1|THBS1|SNRNP70|CLTA|CLTB|HIST1H1E|XRCC5|EEF2|RPS2|RPA2|TUBG1|POLR2A|DDX6|RPA1|RPL12|RPA3|FU…
KPNB1	SEC24D	SEC24D	64484|64487|64484	62383	20794.3	3	0|0|0	1	1	1	1	1	inf	207943	0	RBBP4|SCYL1|VPS33B|SEC23A|CPSF3|SEC24C|NUP93|NUP88|CHERP|SEH1L|XPO1|HNRNPR|SF3B1|SEC24A|RPLP1|THBS1|CLTA|CLTB|EEF2|RPL12|FUS|RANBP2|SNRPE|SNRPD2|RBX1|TUBA4A|HNRNPU|PLOD1|CPSF1|CAPRIN1|PDIA6|SEC23B|NUP188|FIP1L1|GET4|FAM98A|MAPK1IP1L|TFG|TAF15|UPF1|TNPO1|WDR33|PEF1|G3BP2|SNX9|SEC23IP|
KPNB1	SRP9	SRP9	64486|0|0	64486	21495.3	3	64486|0|0	0	0	0	0	0	#NAME?	1	0.19	RBBP4|CSTF2|UACA|MTHFD1|SEC23A|CPSF7|CAD|RPLP0|YLPM1|IGF2BP2|CPSF6|RPL18|CPSF3|CNOT3|RBMX|NUP93|NCL|NUP88|DDX5|RPL36|SRSF1|CHERP|RPL22|RPS15|LSM12|SEH1L|SNRPA|SUPT5H|EIF3F|IGF2BP3|XPO1|U2SURP|DHX15|RNMT|HNRNPR|KPNA6|SF3B1|ACTL6A|RPLP1|SNRNP70|HIST1H1E|XRCC5|EEF2|RPS2|RPA2|POLR2A|DDX6|RPA1|RPL12|RPA3|FUS|RPL3|RPL13A|RPL5|RANBP2|KPNA2|EIF3B|EIF3E|PPP1CB|RPS8|RPS14|RPS13|SNRPE|SNRPD2|RPS25|RBX1|RPL3…
KPNB1	SCYL1	SCYL1	64485|0|64485	63434	21144.7	3	0|0|0	0.67	1	0.67	1	0.67	-0.53	211447	0	DPF2|VPS33B|SEC23A|RPLP0|CPSF6|RPL18|CPSF3|SEC24C|NUP93|NCL|NUP88|DDX5|SRSF1|PLIN3|RPS15|SEH1L|SNRPA|SUPT5H|EIF3F|ARID1A|XPO1|DHX15|HNRNPR|KPNA6|SF3B1|SEC24A|ACTL6A|RPLP1|XRCC5|EEF2|RPS2|RPA2|POLR2A|RPA1|RPL12|RPA3|FUS|RPL3|RPL13A|RPL5|RANBP2|KPNA2|CAPZA1|EIF3B|PPP1CB|RPS8|RPS14|RPS13|SNRPE|SNRPD2|RPL31|RPL10A|TRA2B|HNRNPU|DHX9|CPSF1|ILF3|HNRNPA0|DYNC1I2|EIF3A|SEC23B|NUP188|RBM17|FIP1L1|CARM1|SMA…
KPNB1	RPL8	RPL8	64487|64487|64488	62390	20796.7	3	64485|20|0	0	0	0	0	0	#NAME?	0.97	0.19	TUBGCP2|UACA|MTHFD1|SEC23A|CPSF7|CAD|RPLP0|YLPM1|IGF2BP2|CPSF6|RPL18|CPSF3|SEC24C|ALDH1A3|CNOT3|RBMX|MED28|NUP93|NCL|NUP88|DDX5|RPL36|SRSF1|CHERP|RPL22|PLIN3|RPS15|LSM12|SEH1L|SNRPA|SUPT5H|EIF3F|IGF2BP3|ARID1A|XPO1|U2SURP|DHX15|RNMT|HNRNPR|KPNA6|SF3B1|SEC24A|ACTL6A|RPLP1|THBS1|SNRNP70|CLTA|CLTB|HIST1H1E|XRCC5|EEF2|RPS2|RPA2|TUBG1|POLR2A|DDX6|RPA1|RPL12|RPA3|FUS|RPL3|RPL13A|RPL5|RANBP2|KPNA2|CAPZA…
KPNB1	RPL27A	RPL27A	64487|64487|64487	62389	20796.3	3	64487|22|0	0	0	0	0	0	#NAME?	0.97	0.19	TUBGCP2|MTHFD1|SEC23A|CPSF7|CAD|RPLP0|YLPM1|IGF2BP2|CPSF6|RPL18|CPSF3|SEC24C|CNOT3|RBMX|MED28|NUP93|NCL|NUP88|DDX5|RPL36|SRSF1|CHERP|RPL22|PLIN3|RPS15|LSM12|SEH1L|SNRPA|SHKBP1|SUPT5H|EIF3F|IGF2BP3|ARID1A|XPO1|U2SURP|DHX15|RNMT|HNRNPR|KPNA6|SF3B1|SEC24A|ACTL6A|RPLP1|SNRNP70|CLTA|CLTB|HIST1H1E|XRCC5|EEF2|RPS2|RPA2|TUBG1|POLR2A|DDX6|RPA1|RPL12|RPA3|FUS|RPL3|RPL13A|RPL5|RANBP2|KPNA2|CAPZA1|EIF3B|EIF3…
KPNB1	VPS28	VPS28	64485|0|0	64485	21495	3	0|0|0	0.33	1	0.33	1	0.33	-0.53	214950	0.08
KPNB1	LMO7	LMO7	64484|64484|64485	62381	20793.7	3	64484|0|21	0	0	0	0	0	#NAME?	0.97	0.19	DPF2|CPSF7|CPSF6|CPSF3|RBMX|MED28|NUP93|NCL|NUP88|DDX5|SRSF1|CHERP|SNRPA|EIF3F|ARID1A|XPO1|U2SURP|DHX15|HNRNPR|KPNA6|SF3B1|ACTL6A|SNRNP70|XRCC5|EEF2|DSP|RPA2|POLR2A|DDX6|RPA1|RPA3|FUS|RANBP2|RPS13|SNRPE|SNRPD2|RBX1|TRA2B|RBM3|HNRNPU|CSTF1|DHX9|CPSF1|ILF3|CSTF3|HNRNPA0|PLEC|SF3B3|SF1|ZNF326|RBM17|FIP1L1|TUBA1A|PABPN1|SMARCC2|PSPC1|TAF15|UPF1|SMARCC1|SMARCE1|MED15|RBM4|SF3B5|DPY30|WDR33|PEF1|C14orf…
KPNB1	DPF2	DPF2	64485|64485|64484	62382	20794	3	0|0|0	1	1	1	1	1	inf	207940	0	YLPM1|CPSF6|DDX5|SRSF1|SNRPA|SUPT5H|ARID1A|XPO1|DHX15|HNRNPR|KPNA6|SF3B1|ACTL6A|THBS1|SNRNP70|XRCC5|EEF2|POLR2A|FUS|RANBP2|KPNA2|CAPZA1|PPP1CB|SNRPE|SNRPD2|RBX1|TRA2B|HNRNPU|DHX9|CPSF1|ILF3|SF1|RBM17|CARM1|SMARCC2|PSPC1|DDX1|TAF15|UPF1|SMARCC1|SMARCE1|MED15|DPY30|C14orf166|SF3B6|
KPNB1	CFL1	CFL1	64485|0|0	64485	21495	3	64485|0|0	0	0	0	0	0	#NAME?	1	0.19	TUBGCP2|CAD|RPLP0|YLPM1|RPL18|CPSF3|SEC24C|ALDH1A3|CNOT3|RBMX|NUP93|NCL|NUP88|DDX5|RPL36|SRSF1|RPL22|PLIN3|RPS15|LSM12|SEH1L|SNRPA|SUPT5H|EIF3F|IGF2BP3|ARID1A|XPO1|U2SURP|DHX15|HNRNPR|FLNB|SF3B1|ACTL6A|RPLP1|THBS1|SNRNP70|CLTA|CLTB|XRCC5|EEF2|RPS2|DSP|RPA2|TUBG1|POLR2A|DDX6|RPA1|RPL12|FUS|RPL3|RPL13A|RPL5|RANBP2|KPNA2|CAPZA1|EIF3B|EIF3E|PPP1CB|RPS8|RPS14|RPS13|SNRPE|SNRPD2|RPS25|RBX1|RPL31|RPL10A…
KPNB1	SF3B2	SF3B2	64488|64489|64488	62393	20797.7	3	64483|0|0	0	0	0	0	0	#NAME?	0.97	0.19	TUBGCP2|UACA|CPSF7|RPLP0|YLPM1|IGF2BP2|CPSF6|RPL18|CPSF3|CNOT3|RBMX|MED28|NUP93|NCL|NUP88|DDX5|RPL36|SRSF1|CHERP|RPL22|RPS15|LSM12|SEH1L|SNRPA|SUPT5H|EIF3F|IGF2BP3|ARID1A|XPO1|U2SURP|DHX15|RNMT|HNRNPR|KPNA6|SF3B1|SEC24A|ACTL6A|RPLP1|SNRNP70|CLTA|CLTB|HIST1H1E|XRCC5|EEF2|RPS2|RPA2|TUBG1|POLR2A|DDX6|RPA1|RPL12|RPA3|FUS|RPL3|RPL13A|RPL5|RANBP2|KPNA2|EIF3B|EIF3E|PPP1CB|RPS8|RPS14|RPS13|SNRPE|SNRPD2|R…
KPNB1	RAE1	RAE1	64487|64488|64488	62391	20797	3	64484|19|0	0	0	0	0	0	#NAME?	0.97	0.19	TUBGCP2|MTHFD1|SEC23A|CPSF7|CAD|RPLP0|YLPM1|IGF2BP2|CPSF6|RPL18|CPSF3|SEC24C|CNOT3|RBMX|NUP93|NCL|NUP88|DDX5|RPL36|SRSF1|CHERP|RPL22|PLIN3|RPS15|LSM12|SEH1L|SNRPA|SHKBP1|SUPT5H|EIF3F|IGF2BP3|ARID1A|XPO1|U2SURP|DHX15|RNMT|HNRNPR|KPNA6|SF3B1|SEC24A|ACTL6A|RPLP1|THBS1|SNRNP70|CLTA|CLTB|XRCC5|EEF2|RPS2|RPA2|TUBG1|POLR2A|DDX6|RPA1|RPL12|RPA3|FUS|RPL3|RPL13A|RPL5|RANBP2|KPNA2|CAPZA1|EIF3B|EIF3E|PPP1CB|…
KPNB1	TUBGCP2	TUBGCP2	64485|64485|64485	62383	20794.3	3	0|0|0	1	1	1	1	1	inf	207943	0	CAD|RPLP0|RPL18|RBMX|NUP93|NCL|NUP88|DDX5|SRSF1|SEH1L|EIF3F|ARID1A|XPO1|DHX15|HNRNPR|SF3B1|ACTL6A|RPLP1|SNRNP70|XRCC5|EEF2|RPS2|RPA2|TUBG1|POLR2A|DDX6|RPA1|RPL12|RPA3|FUS|RPL3|RPL13A|RPL5|RANBP2|KPNA2|CAPZA1|EIF3B|PPP1CB|RPS8|RPS14|RPS13|SNRPE|SNRPD2|RPS25|RBX1|RPL31|RPL10A|TRA2B|TUBA4A|RBM3|HNRNPU|DHX9|ILF3|HNRNPA0|DYNC1I2|EIF3A|CAPRIN1|PDIA6|PLEC|SF3B3|SF1|NUP188|TUBA1A|GET4|PABPN1|SMARCC2|TAF1…
KPNB1	VPS33B	VPS33B	64484|64486|64484	62382	20794	3	0|0|0	1	1	1	1	1	inf	207940	0	SEC23A|SEC24C|DDX5|PLIN3|XPO1|SEC24A|CLTA|CLTB|DDX6|RANBP2|KPNA2|CAPZA1|PPP1CB|CSTF3|DYNC1I2|PLEC|SEC23B|GET4|TFG|SF3B6|SNX9|SEC23IP|
KPNB1	UACA	UACA	64487|64487|64487	62389	20796.3	3	0|0|0	1	1	1	1	1	inf	207963	0	YLPM1|CPSF6|CPSF3|RBMX|NCL|DDX5|SRSF1|CHERP|SNRPA|XPO1|U2SURP|DHX15|HNRNPR|SF3B1|ACTL6A|SNRNP70|CLTA|XRCC5|POLR2A|DDX6|FUS|RPL5|CAPZA1|PPP1CB|RPS14|SNRPE|SNRPD2|RPS25|RPL10A|TRA2B|RBM3|HNRNPU|DHX9|CPSF1|ILF3|CSTF3|HNRNPA0|SF1|ZNF326|RBM17|FIP1L1|PABPN1|ATXN2L|DDX1|TAF15|TNPO1|FUBP3|RBM4|WDR33|G3BP2|SF3B6|
KPNB1	MTHFD1	MTHFD1	64487|64487|64487	62389	20796.3	3	0|0|20	1	1	1	1	1	inf	3119.45	0	CAD|RPLP0|RPL18|ALDH1A3|NUP93|NCL|NUP88|RPL36|SRSF1|RPL22|RPS15|SNRPA|EIF3F|XPO1|RNMT|HNRNPR|KPNA6|ACTL6A|RPLP1|SNRNP70|XRCC5|EEF2|RPS2|RPA2|POLR2A|RPL12|RPA3|FUS|RPL3|RPL13A|RPL5|RANBP2|KPNA2|EIF3B|EIF3E|RPS8|RPS14|RPS13|SNRPE|SNRPD2|RPS25|RBX1|RPL31|RPL10A|TRA2B|HNRNPU|CSTF3|HNRNPA0|EIF3A|CAPRIN1|PLEC|FIP1L1|SMARCC2|DDX1|TAF15|UPF1|SMARCC1|TNPO1|G3BP2|C14orf166|RTCB|
KPNB1	SEC23A	SEC23A	64490|64491|64491	62400	20800	3	0|0|0	1	1	1	1	1	inf	208000	0	RPLP0|RPL18|CPSF3|SEC24C|RBMX|NUP93|NUP88|RPL36|CHERP|RPL22|RPS15|SEH1L|EIF3F|XPO1|DHX15|HNRNPR|SEC24A|RPLP1|THBS1|CLTA|CLTB|EEF2|RPS2|POLR2A|DDX6|RPL12|FUS|RPL3|RPL13A|RPL5|RANBP2|EIF3B|EIF3E|RPS8|RPS14|RPS13|SNRPE|SNRPD2|RPS25|RBX1|RPL31|RPL10A|TUBA4A|HNRNPU|CPSF1|ILF3|EIF3A|CAPRIN1|PDIA6|PLEC|SEC23B|NUP188|FIP1L1|GET4|FAM98A|MAPK1IP1L|TFG|TAF15|UPF1|TNPO1|WDR33|PEF1|G3BP2|SF3B6|SNX9|SEC23IP|
KPNB1	CPSF7	CPSF7	64486|64487|64486	62387	20795.7	3	0|0|0	1	1	1	1	1	inf	207957	0	RPLP0|YLPM1|IGF2BP2|CPSF6|RPL18|CPSF3|CNOT3|RBMX|NUP93|NCL|NUP88|DDX5|SRSF1|CHERP|SEH1L|SNRPA|SHKBP1|SUPT5H|EIF3F|IGF2BP3|ARID1A|XPO1|U2SURP|DHX15|RNMT|HNRNPR|KPNA6|SF3B1|ACTL6A|RPLP1|SNRNP70|CLTB|HIST1H1E|XRCC5|EEF2|RPS2|POLR2A|DDX6|RPL12|FUS|RPL3|RPL13A|RPL5|RANBP2|KPNA2|EIF3B|EIF3E|PPP1CB|RPS8|RPS14|RPS13|SNRPE|SNRPD2|RPS25|RPL31|RPL10A|TRA2B|TUBA4A|RBM3|HNRNPU|PLOD1|CSTF1|DHX9|CPSF1|ILF3|CSTF…
KPNB1	CAD	CAD	64490|64491|64491	62400	20800	3	0|24|0	1	1	1	1	1	inf	2600	0	RPLP0|CPSF6|RPL18|CPSF3|SEC24C|CNOT3|RBMX|NUP93|NCL|NUP88|DDX5|RPL36|SRSF1|CHERP|RPL22|PLIN3|RPS15|LSM12|SEH1L|SNRPA|SUPT5H|EIF3F|ARID1A|XPO1|U2SURP|DHX15|RNMT|HNRNPR|KPNA6|SF3B1|ACTL6A|RPLP1|SNRNP70|CLTA|CLTB|XRCC5|EEF2|RPS2|RPA2|TUBG1|POLR2A|DDX6|RPA1|RPL12|RPA3|FUS|RPL3|RPL13A|RPL5|RANBP2|KPNA2|CAPZA1|EIF3B|EIF3E|PPP1CB|RPS8|RPS14|RPS13|SNRPE|SNRPD2|RPS25|RBX1|RPL31|RPL10A|TRA2B|TUBA4A|RBM3|HN…
KPNB1	ATXN2	ATXN2	64485|64485|64485	62383	20794.3	3	0|0|0	1	1	1	1	1	inf	207943	0
KPNB1	RPLP0	RPLP0	64487|64487|64487	62389	20796.3	3	0|22|0	1	1	1	1	1	inf	2835.86	0	YLPM1|IGF2BP2|CPSF6|RPL18|CPSF3|SEC24C|ALDH1A3|CNOT3|RBMX|MED28|NUP93|NCL|NUP88|DDX5|RPL36|SRSF1|CHERP|RPL22|PLIN3|RPS15|LSM12|SEH1L|SNRPA|SUPT5H|EIF3F|IGF2BP3|ARID1A|XPO1|U2SURP|DHX15|RNMT|HNRNPR|KPNA6|SF3B1|SEC24A|ACTL6A|RPLP1|THBS1|SNRNP70|CLTA|CLTB|HIST1H1E|XRCC5|EEF2|RPS2|DSP|RPA2|TUBG1|POLR2A|DDX6|RPA1|RPL12|RPA3|FUS|RPL3|RPL13A|RPL5|RANBP2|KPNA2|CAPZA1|EIF3B|EIF3E|PPP1CB|RPS8|RPS14|RPS13|S…
KPNB1	YLPM1	YLPM1	64484|64484|64485	62381	20793.7	3	0|0|0	1	1	1	1	1	inf	207937	0	CPSF6|CPSF3|RBMX|NUP93|NCL|DDX5|SRSF1|CHERP|SEH1L|SNRPA|SUPT5H|ARID1A|XPO1|U2SURP|DHX15|HNRNPR|KPNA6|SF3B1|ACTL6A|THBS1|SNRNP70|CLTA|XRCC5|EEF2|RPS2|POLR2A|DDX6|RPL12|FUS|RPL3|RPL13A|RPL5|RANBP2|KPNA2|EIF3B|EIF3E|PPP1CB|RPS8|RPS14|RPS13|SNRPE|SNRPD2|RPS25|RPL31|RPL10A|TRA2B|TUBA4A|RBM3|HNRNPU|CSTF1|DHX9|CPSF1|ILF3|CSTF3|HNRNPA0|EIF3A|CAPRIN1|PLEC|SF3B3|SF1|ZNF326|RBM17|FIP1L1|TUBA1A|PABPN1|CARM1|…
KPNB1	CNOT2	CNOT2	64487|64487|64487	62389	20796.3	3	64483|0|0	0	0	0	0	0	#NAME?	0.97	0.19	IGF2BP2|CPSF6|RPL18|CPSF3|SEC24C|CNOT3|RBMX|MED28|NUP93|NCL|NUP88|DDX5|RPL36|SRSF1|CHERP|RPL22|RPS15|LSM12|SEH1L|SNRPA|SUPT5H|EIF3F|XPO1|U2SURP|DHX15|RNMT|HNRNPR|KPNA6|SF3B1|SEC24A|ACTL6A|RPLP1|SNRNP70|CLTA|XRCC5|EEF2|RPS2|TUBG1|POLR2A|DDX6|RPL12|FUS|RPL3|RPL13A|RPL5|RANBP2|KPNA2|EIF3B|EIF3E|RPS8|RPS14|RPS13|SNRPE|SNRPD2|RPS25|RPL31|RPL10A|TRA2B|TUBA4A|RBM3|HNRNPU|PLOD1|CSTF1|DHX9|CPSF1|ILF3|CSTF…
KPNB1	COPZ1	COPZ1	64486|64486|64486	62386	20795.3	3	0|0|0	1	1	1	1	1	inf	207953	0
KPNB1	KRT18	KRT18	64486|64486|64488	62388	20796	3	64487|21|24	0	0	0	0	0	#NAME?	0.97	0.19	RPL18|SEC24C|ALDH1A3|NUP93|NCL|NUP88|DDX5|RPL36|SRSF1|RPL22|PLIN3|RPS15|LSM12|SEH1L|SNRPA|EIF3F|XPO1|U2SURP|HNRNPR|SEC24A|ACTL6A|RPLP1|THBS1|SNRNP70|CLTA|XRCC5|EEF2|RPS2|DSP|RPA2|TUBG1|POLR2A|RPA1|RPL12|FUS|RPL3|RPL13A|RPL5|RANBP2|KPNA2|EIF3B|EIF3E|PPP1CB|RPS8|RPS14|RPS13|SNRPE|SNRPD2|RPS25|RBX1|RPL31|RPL10A|TRA2B|TUBA4A|RBM3|HNRNPU|DHX9|ILF3|CSTF3|EIF3A|CAPRIN1|PDIA6|PLEC|SF3B3|SEC23B|FAM98B|NUP…
KPNB1	HNRNPA1	HNRNPA1	64492|64493|64493	62406	20802	3	64488|28|26	0	0	0	0	0	#NAME?	0.97	0.19	IGF2BP2|CPSF6|RPL18|CPSF3|SEC24C|ALDH1A3|CNOT3|RBMX|MED28|NUP93|NCL|NUP88|DDX5|RPL36|SRSF1|CHERP|RPL22|PLIN3|RPS15|LSM12|SEH1L|SNRPA|SHKBP1|SUPT5H|EIF3F|IGF2BP3|ARID1A|XPO1|U2SURP|DHX15|RNMT|HNRNPR|KPNA6|FLNB|SF3B1|SEC24A|ACTL6A|RPLP1|THBS1|SNRNP70|CLTA|CLTB|HIST1H1E|XRCC5|EEF2|RPS2|DSP|RPA2|TUBG1|POLR2A|DDX6|RPA1|RPL12|RPA3|FUS|RPL3|RPL13A|RPL5|RANBP2|KPNA2|CAPZA1|EIF3B|EIF3E|PPP1CB|RPS8|RPS14|R…
KPNB1	UBAP2L	UBAP2L	64484|64485|64485	62382	20794	3	64486|22|0	0	0	0	0	0	#NAME?	0.97	0.19	IGF2BP2|CPSF6|RPL18|CPSF3|SEC24C|CNOT3|RBMX|NCL|NUP88|DDX5|RPL36|SRSF1|CHERP|RPL22|PLIN3|RPS15|LSM12|SNRPA|SUPT5H|EIF3F|IGF2BP3|ARID1A|XPO1|U2SURP|DHX15|RNMT|HNRNPR|KPNA6|FLNB|SF3B1|ACTL6A|RPLP1|THBS1|SNRNP70|CLTA|XRCC5|EEF2|RPS2|DSP|POLR2A|DDX6|RPL12|FUS|RPL3|RPL13A|RPL5|RANBP2|KPNA2|CAPZA1|EIF3B|EIF3E|RPS8|RPS14|RPS13|SNRPE|SNRPD2|RPS25|RBX1|RPL31|RPL10A|TRA2B|TUBA4A|RBM3|HNRNPU|CSTF1|DHX9|CPSF…
KPNB1	IGF2BP2	IGF2BP2	64485|64486|64486	62385	20795	3	0|0|0	1	1	1	1	1	inf	207950	0	CPSF6|RPL18|SEC24C|ALDH1A3|CNOT3|RBMX|NCL|NUP88|DDX5|RPL36|SRSF1|RPS15|LSM12|SNRPA|SHKBP1|EIF3F|IGF2BP3|XPO1|U2SURP|DHX15|HNRNPR|FLNB|SF3B1|ACTL6A|RPLP1|SNRNP70|XRCC5|EEF2|RPS2|POLR2A|DDX6|RPL12|FUS|RPL3|RPL13A|RPL5|KPNA2|EIF3B|EIF3E|PPP1CB|RPS8|RPS14|RPS13|SNRPE|SNRPD2|RPS25|RPL31|RPL10A|TRA2B|RBM3|HNRNPU|CSTF1|DHX9|CPSF1|ILF3|CSTF3|HNRNPA0|EIF3A|CAPRIN1|SF3B3|SF1|ZNF326|RBM17|FIP1L1|PABPN1|CARM…
KPNB1	NCBP2	NCBP2	64484|0|64485	63433	21144.3	3	64483|0|0	0	0	0	0	0	#NAME?	0.98	0.19	CPSF6|RPL18|CPSF3|SEC24C|ALDH1A3|CNOT3|RBMX|MED28|NUP93|NCL|NUP88|DDX5|RPL36|SRSF1|CHERP|RPL22|RPS15|LSM12|SEH1L|SNRPA|SHKBP1|SUPT5H|EIF3F|IGF2BP3|ARID1A|XPO1|U2SURP|DHX15|RNMT|HNRNPR|KPNA6|SF3B1|SEC24A|ACTL6A|RPLP1|THBS1|SNRNP70|CLTA|CLTB|HIST1H1E|XRCC5|EEF2|RPS2|DSP|RPA2|POLR2A|DDX6|RPA1|RPL12|RPA3|FUS|RPL3|RPL13A|RPL5|RANBP2|KPNA2|EIF3B|EIF3E|PPP1CB|RPS8|RPS14|RPS13|SNRPE|SNRPD2|RPS25|RBX1|RPL…
KPNB1	CPSF6	CPSF6	64487|64488|64488	62391	20797	3	0|0|0	1	1	1	1	1	inf	207970	0	RPL18|CPSF3|CNOT3|RBMX|NUP93|NCL|NUP88|DDX5|RPL36|SRSF1|CHERP|RPL22|RPS15|LSM12|SEH1L|SNRPA|SHKBP1|SUPT5H|EIF3F|IGF2BP3|ARID1A|XPO1|U2SURP|DHX15|RNMT|HNRNPR|KPNA6|SF3B1|ACTL6A|RPLP1|THBS1|SNRNP70|CLTA|CLTB|HIST1H1E|XRCC5|EEF2|RPS2|RPA2|POLR2A|DDX6|RPA1|RPL12|RPA3|FUS|RPL3|RPL13A|RPL5|RANBP2|KPNA2|EIF3B|EIF3E|PPP1CB|RPS8|RPS14|RPS13|SNRPE|SNRPD2|RPS25|RBX1|RPL31|RPL10A|TRA2B|TUBA4A|RBM3|HNRNPU|PLO…
KPNB1	RPL18	RPL18	64484|64487|64487	62386	20795.3	3	0|0|0	1	1	1	1	1	inf	207953	0	CPSF3|SEC24C|ALDH1A3|CNOT3|RBMX|NUP93|NCL|NUP88|DDX5|RPL36|SRSF1|CHERP|RPL22|PLIN3|RPS15|LSM12|SEH1L|SNRPA|SUPT5H|EIF3F|IGF2BP3|ARID1A|XPO1|U2SURP|DHX15|RNMT|HNRNPR|KPNA6|SF3B1|SEC24A|ACTL6A|RPLP1|THBS1|SNRNP70|CLTA|CLTB|HIST1H1E|XRCC5|EEF2|RPS2|RPA2|TUBG1|POLR2A|DDX6|RPA1|RPL12|RPA3|FUS|RPL3|RPL13A|RPL5|RANBP2|KPNA2|CAPZA1|EIF3B|EIF3E|PPP1CB|RPS8|RPS14|RPS13|SNRPE|SNRPD2|RPS25|RBX1|RPL31|RPL10A|…
KPNB1	SEC24C	SEC24C	64489|64490|64490	62397	20799	3	0|22|0	1	1	1	1	1	inf	2836.23	0	NUP93|NCL|NUP88|DDX5|SRSF1|CHERP|PLIN3|RPS15|LSM12|SEH1L|EIF3F|IGF2BP3|XPO1|DHX15|HNRNPR|FLNB|SF3B1|SEC24A|RPLP1|THBS1|SNRNP70|CLTA|CLTB|EEF2|RPS2|DDX6|RPL12|FUS|RPL3|RPL13A|RPL5|RANBP2|KPNA2|CAPZA1|EIF3B|EIF3E|RPS8|RPS13|SNRPE|SNRPD2|RBX1|RPL31|RPL10A|TUBA4A|HNRNPU|PLOD1|DHX9|CPSF1|ILF3|EIF3A|CAPRIN1|PDIA6|SEC23B|NUP188|FIP1L1|TUBA1A|GET4|FAM98A|MAPK1IP1L|ATXN2L|DDX1|TFG|TAF15|UPF1|TNPO1|FUBP3|W…
KPNB1	HNRNPH1	HNRNPH1	64492|64492|64492	62404	20801.3	3	64489|28|26	0	0	0	0	0	#NAME?	0.97	0.19	CNOT3|RBMX|MED28|NUP93|NCL|NUP88|DDX5|RPL36|SRSF1|CHERP|RPL22|PLIN3|RPS15|LSM12|SEH1L|SNRPA|SHKBP1|SUPT5H|EIF3F|IGF2BP3|ARID1A|XPO1|U2SURP|DHX15|RNMT|HNRNPR|KPNA6|FLNB|SF3B1|SEC24A|ACTL6A|RPLP1|THBS1|SNRNP70|CLTA|CLTB|HIST1H1E|XRCC5|EEF2|RPS2|DSP|RPA2|TUBG1|POLR2A|DDX6|RPA1|RPL12|RPA3|FUS|RPL3|RPL13A|RPL5|RANBP2|KPNA2|CAPZA1|EIF3B|EIF3E|PPP1CB|RPS8|RPS14|RPS13|SNRPE|SNRPD2|RPS25|RBX1|RPL31|RPL10A…
KPNB1	DNM1L	DNM1L	64483|64483|64486	62380	20793.3	3	0|0|0	1	1	1	1	1	inf	207933	0
KPNB1	ALDH1A3	ALDH1A3	64485|64485|64487	62385	20795	3	0|0|0	1	1	1	1	1	inf	207950	0	NCL|SRSF1|RPS15|SNRPA|IGF2BP3|XPO1|KPNA6|ACTL6A|RPLP1|THBS1|XRCC5|EEF2|RPS2|RPA2|POLR2A|RPL12|FUS|RPL3|RPL13A|RPL5|RANBP2|KPNA2|EIF3B|EIF3E|RPS8|RPS14|RPS13|RBX1|RPL10A|TUBA4A|RBM3|HNRNPU|DHX9|ILF3|CSTF3|PDIA6|TUBA1A|PABPN1|DDX1|UPF1|TNPO1|FUBP3|RTCB|YTHDF2|
KPNB1	CNOT3	CNOT3	64484|64484|64485	62381	20793.7	3	0|0|0	1	1	1	1	1	inf	207937	0	RBMX|MED28|NUP93|NCL|NUP88|DDX5|RPL36|SRSF1|RPL22|RPS15|LSM12|SEH1L|SNRPA|SUPT5H|EIF3F|IGF2BP3|ARID1A|XPO1|DHX15|RNMT|HNRNPR|KPNA6|SF3B1|ACTL6A|RPLP1|SNRNP70|CLTA|XRCC5|EEF2|RPS2|POLR2A|DDX6|RPA1|RPL12|FUS|RPL3|RPL13A|RPL5|RANBP2|CAPZA1|EIF3B|EIF3E|PPP1CB|RPS8|RPS14|RPS13|SNRPE|SNRPD2|RPS25|RPL31|RPL10A|TRA2B|HNRNPU|CSTF1|DHX9|CPSF1|ILF3|CSTF3|HNRNPA0|DYNC1I2|EIF3A|CAPRIN1|PLEC|SF3B3|SF1|NUP188|F…
KPNB1	RBMX	RBMX	64487|64487|64487	62389	20796.3	3	0|0|0	1	1	1	1	1	inf	207963	0	MED28|NUP93|NCL|NUP88|DDX5|RPL36|SRSF1|CHERP|RPL22|RPS15|LSM12|SEH1L|SNRPA|SHKBP1|SUPT5H|EIF3F|IGF2BP3|ARID1A|XPO1|U2SURP|DHX15|RNMT|HNRNPR|KPNA6|SF3B1|ACTL6A|RPLP1|SNRNP70|CLTA|CLTB|HIST1H1E|XRCC5|EEF2|RPS2|DSP|RPA2|POLR2A|DDX6|RPA1|RPL12|RPA3|FUS|RPL3|RPL13A|RPL5|RANBP2|KPNA2|EIF3B|EIF3E|PPP1CB|RPS8|RPS14|RPS13|SNRPE|SNRPD2|RPS25|RBX1|RPL31|RPL10A|TRA2B|TUBA4A|RBM3|HNRNPU|PLOD1|CSTF1|DHX9|CPSF1…
KPNB1	PDLIM5	PDLIM5	64483|0|64484	63431	21143.7	3	64484|20|20	0	0	0	0	0	#NAME?	0.98	0.19
KPNB1	RAB11A	RAB11A	64485|64485|64485	62383	20794.3	3	64485|0|0	0	0	0	0	0	#NAME?	0.97	0.19
KPNB1	HNRNPUL2-BSCL2	HNRNPUL2-BSCL2	64484|0|64485	63433	21144.3	3	0|0|0	0.67	1	0.67	1	0.67	-0.53	211443	0
KPNB1	NUP93	NUP93	64486|64486|64486	62386	20795.3	3	0|0|0	1	1	1	1	1	inf	207953	0	NCL|NUP88|DDX5|RPL36|SRSF1|CHERP|RPL22|PLIN3|RPS15|LSM12|SEH1L|SNRPA|SHKBP1|SUPT5H|EIF3F|IGF2BP3|ARID1A|XPO1|U2SURP|DHX15|RNMT|HNRNPR|KPNA6|SF3B1|SEC24A|ACTL6A|RPLP1|THBS1|SNRNP70|CLTA|CLTB|XRCC5|EEF2|RPS2|DSP|RPA2|POLR2A|DDX6|RPA1|RPL12|RPA3|FUS|RPL3|RPL13A|RPL5|RANBP2|KPNA2|CAPZA1|EIF3B|EIF3E|PPP1CB|RPS8|RPS14|RPS13|SNRPE|SNRPD2|RPS25|RBX1|RPL31|RPL10A|TRA2B|TUBA4A|RBM3|HNRNPU|PLOD1|CSTF1|DHX9|…
KPNB1	CIT	CIT	64484|64486|0	63434	21144.7	3	0|0|0	0.67	1	0.67	1	0.67	-0.53	211447	0
KPNB1	PXDN	PXDN	64483|64484|64484	62379	20793	3	0|0|0	1	1	1	1	1	inf	207930	0
KPNB1	NUP88	NUP88	64483|0|0	64483	21494.3	3	0|0|0	0.33	1	0.33	1	0.33	-0.53	214943	0.08	DDX5|RPL36|SRSF1|CHERP|RPL22|PLIN3|RPS15|LSM12|SEH1L|SNRPA|SHKBP1|SUPT5H|EIF3F|IGF2BP3|ARID1A|XPO1|U2SURP|DHX15|RNMT|HNRNPR|KPNA6|FLNB|SF3B1|SEC24A|ACTL6A|RPLP1|THBS1|SNRNP70|CLTA|CLTB|XRCC5|EEF2|RPS2|DSP|RPA2|POLR2A|DDX6|RPA1|RPL12|RPA3|FUS|RPL3|RPL13A|RPL5|RANBP2|KPNA2|CAPZA1|EIF3B|EIF3E|PPP1CB|RPS8|RPS14|RPS13|SNRPE|SNRPD2|RPS25|RBX1|RPL31|RPL10A|TRA2B|TUBA4A|RBM3|HNRNPU|PLOD1|CSTF1|DHX9|CPSF1…
KPNB1	SEC16A	SEC16A	64487|64487|64487	62389	20796.3	3	64483|0|0	0	0	0	0	0	#NAME?	0.97	0.19	DDX5|SRSF1|CHERP|LSM12|SEH1L|SNRPA|EIF3F|IGF2BP3|XPO1|U2SURP|DHX15|HNRNPR|FLNB|SF3B1|SEC24A|ACTL6A|RPLP1|THBS1|SNRNP70|CLTA|CLTB|XRCC5|EEF2|POLR2A|DDX6|RPL12|FUS|RANBP2|KPNA2|CAPZA1|EIF3B|EIF3E|RPS8|RPS14|RPS13|SNRPE|SNRPD2|RPS25|RBX1|RPL31|RPL10A|TRA2B|TUBA4A|RBM3|HNRNPU|DHX9|CPSF1|ILF3|HNRNPA0|EIF3A|CAPRIN1|PDIA6|PLEC|SF3B3|SEC23B|SF1|ZNF326|NUP188|FIP1L1|GET4|PABPN1|FAM98A|MAPK1IP1L|ATXN2L|PSP…
KPNB1	DDX5	DDX5	64488|64489|64489	62394	20798	3	0|0|0	1	1	1	1	1	inf	207980	0	RPL36|SRSF1|CHERP|RPL22|PLIN3|RPS15|LSM12|SEH1L|SNRPA|SHKBP1|SUPT5H|EIF3F|IGF2BP3|ARID1A|XPO1|U2SURP|DHX15|RNMT|HNRNPR|KPNA6|SF3B1|SEC24A|ACTL6A|RPLP1|THBS1|SNRNP70|CLTA|CLTB|HIST1H1E|XRCC5|EEF2|RPS2|DSP|RPA2|TUBG1|POLR2A|DDX6|RPA1|RPL12|RPA3|FUS|RPL3|RPL13A|RPL5|RANBP2|KPNA2|CAPZA1|EIF3B|EIF3E|PPP1CB|RPS8|RPS14|RPS13|SNRPE|SNRPD2|RPS25|RBX1|RPL31|RPL10A|TRA2B|TUBA4A|RBM3|HNRNPU|PLOD1|CSTF1|DHX9|…
KPNB1	RPL19	RPL19	64485|0|64486	63435	21145	3	64485|0|0	0	0	0	0	0	#NAME?	0.98	0.19	SRSF1|CHERP|RPL22|PLIN3|RPS15|LSM12|SEH1L|SNRPA|SHKBP1|SUPT5H|EIF3F|IGF2BP3|ARID1A|XPO1|U2SURP|DHX15|RNMT|HNRNPR|KPNA6|SF3B1|SEC24A|ACTL6A|RPLP1|THBS1|SNRNP70|CLTA|CLTB|HIST1H1E|XRCC5|EEF2|RPS2|RPA2|TUBG1|POLR2A|DDX6|RPA1|RPL12|RPA3|FUS|RPL3|RPL13A|RPL5|RANBP2|KPNA2|CAPZA1|EIF3B|EIF3E|PPP1CB|RPS8|RPS14|RPS13|SNRPE|SNRPD2|RPS25|RBX1|RPL31|RPL10A|TRA2B|TUBA4A|RBM3|HNRNPU|CSTF1|DHX9|CPSF1|ILF3|CSTF3…
KPNB1	SRSF1	SRSF1	64486|64485|64486	62385	20795	3	0|0|0	1	1	1	1	1	inf	207950	0	CHERP|RPL22|PLIN3|RPS15|LSM12|SEH1L|SNRPA|SHKBP1|SUPT5H|EIF3F|IGF2BP3|ARID1A|XPO1|U2SURP|DHX15|RNMT|HNRNPR|KPNA6|FLNB|SF3B1|SEC24A|ACTL6A|RPLP1|THBS1|SNRNP70|CLTA|CLTB|HIST1H1E|XRCC5|EEF2|RPS2|DSP|RPA2|TUBG1|POLR2A|DDX6|RPA1|RPL12|RPA3|FUS|RPL3|RPL13A|RPL5|RANBP2|KPNA2|CAPZA1|EIF3B|EIF3E|PPP1CB|RPS8|RPS14|RPS13|SNRPE|SNRPD2|RPS25|RBX1|RPL31|RPL10A|TRA2B|TUBA4A|RBM3|HNRNPU|PLOD1|CSTF1|DHX9|CPSF1|I…
KPNB1	CHERP	CHERP	64486|64488|64486	62388	20796	3	0|0|0	1	1	1	1	1	inf	207960	0	RPL22|RPS15|LSM12|SEH1L|SNRPA|SHKBP1|SUPT5H|EIF3F|IGF2BP3|ARID1A|XPO1|U2SURP|DHX15|RNMT|HNRNPR|KPNA6|SF3B1|SEC24A|ACTL6A|RPLP1|SNRNP70|CLTA|HIST1H1E|XRCC5|EEF2|RPS2|POLR2A|DDX6|RPL12|RPA3|FUS|RPL3|RPL13A|RPL5|RANBP2|KPNA2|EIF3B|EIF3E|PPP1CB|RPS8|RPS14|RPS13|SNRPE|SNRPD2|RPS25|RBX1|RPL31|RPL10A|TRA2B|RBM3|HNRNPU|PLOD1|CSTF1|DHX9|CPSF1|ILF3|CSTF3|HNRNPA0|EIF3A|CAPRIN1|PDIA6|PLEC|SF3B3|SEC23B|SF1|FA…
KPNB1	SNRPN	SNRPN	64489|64490|64489	62396	20798.7	3	64485|21|0	0	0	0	0	0	#NAME?	0.97	0.19	RPL22|RPS15|LSM12|SEH1L|SNRPA|SHKBP1|SUPT5H|EIF3F|IGF2BP3|XPO1|U2SURP|DHX15|RNMT|HNRNPR|KPNA6|SF3B1|SEC24A|ACTL6A|RPLP1|SNRNP70|CLTA|XRCC5|EEF2|RPS2|RPA2|POLR2A|DDX6|RPA1|RPL12|RPA3|FUS|RPL3|RPL13A|RPL5|RANBP2|KPNA2|EIF3B|EIF3E|PPP1CB|RPS8|RPS14|RPS13|SNRPE|SNRPD2|RPS25|RBX1|RPL31|RPL10A|TRA2B|TUBA4A|RBM3|HNRNPU|PLOD1|CSTF1|DHX9|CPSF1|ILF3|CSTF3|HNRNPA0|EIF3A|PLEC|SF3B3|SF1|ZNF326|NUP188|RBM17|FI…
KPNB1	BUB3	BUB3	64485|64484|0	63433	21144.3	3	64484|0|0	0	0	0	0	0	#NAME?	0.98	0.19	RPL22|PLIN3|RPS15|LSM12|SEH1L|SNRPA|SHKBP1|SUPT5H|EIF3F|IGF2BP3|ARID1A|XPO1|U2SURP|DHX15|RNMT|HNRNPR|KPNA6|FLNB|SF3B1|SEC24A|ACTL6A|RPLP1|THBS1|SNRNP70|CLTA|CLTB|HIST1H1E|XRCC5|EEF2|RPS2|RPA2|TUBG1|POLR2A|DDX6|RPA1|RPL12|RPA3|FUS|RPL3|RPL13A|RPL5|RANBP2|KPNA2|CAPZA1|EIF3B|EIF3E|PPP1CB|RPS8|RPS14|RPS13|SNRPE|SNRPD2|RPS25|RBX1|RPL31|RPL10A|TRA2B|TUBA4A|RBM3|HNRNPU|PLOD1|CSTF1|DHX9|CPSF1|ILF3|CSTF3|…
KPNB1	RPL22	RPL22	64485|64485|64485	62383	20794.3	3	0|0|0	1	1	1	1	1	inf	207943	0	PLIN3|RPS15|LSM12|SEH1L|SNRPA|SUPT5H|EIF3F|IGF2BP3|ARID1A|XPO1|U2SURP|DHX15|RNMT|HNRNPR|KPNA6|SF3B1|ACTL6A|RPLP1|SNRNP70|CLTA|HIST1H1E|XRCC5|EEF2|RPS2|RPA2|TUBG1|POLR2A|DDX6|RPA1|RPL12|RPA3|FUS|RPL3|RPL13A|RPL5|RANBP2|KPNA2|CAPZA1|EIF3B|EIF3E|PPP1CB|RPS8|RPS14|RPS13|SNRPE|SNRPD2|RPS25|RBX1|RPL31|RPL10A|TRA2B|TUBA4A|RBM3|HNRNPU|CSTF1|DHX9|CPSF1|ILF3|CSTF3|HNRNPA0|DYNC1I2|EIF3A|CAPRIN1|PDIA6|PLEC|S…
KPNB1	DAZAP1	DAZAP1	64488|64489|64490	62395	20798.3	3	64486|27|23	0	0	0	0	0	#NAME?	0.97	0.19	RPS15|LSM12|SEH1L|SNRPA|SUPT5H|EIF3F|IGF2BP3|ARID1A|XPO1|U2SURP|DHX15|RNMT|HNRNPR|KPNA6|FLNB|SF3B1|ACTL6A|RPLP1|SNRNP70|HIST1H1E|XRCC5|EEF2|RPS2|DSP|RPA2|POLR2A|DDX6|RPA1|RPL12|FUS|RPL3|RPL13A|RPL5|RANBP2|KPNA2|EIF3B|EIF3E|PPP1CB|RPS8|RPS14|RPS13|SNRPE|SNRPD2|RPS25|RBX1|RPL31|RPL10A|TRA2B|TUBA4A|RBM3|HNRNPU|PLOD1|CSTF1|DHX9|CPSF1|ILF3|CSTF3|HNRNPA0|EIF3A|CAPRIN1|PLEC|SF3B3|SF1|FAM98B|ZNF326|NUP18…
KPNB1	RPS15	RPS15	64483|64485|64486	62382	20794	3	0|0|21	1	1	1	1	1	inf	2970.57	0	LSM12|SEH1L|SNRPA|SUPT5H|EIF3F|IGF2BP3|ARID1A|XPO1|U2SURP|DHX15|RNMT|HNRNPR|KPNA6|SF3B1|ACTL6A|RPLP1|THBS1|SNRNP70|CLTA|CLTB|HIST1H1E|XRCC5|EEF2|RPS2|RPA2|TUBG1|POLR2A|DDX6|RPA1|RPL12|RPA3|FUS|RPL3|RPL13A|RPL5|RANBP2|KPNA2|CAPZA1|EIF3B|EIF3E|PPP1CB|RPS8|RPS14|RPS13|SNRPE|SNRPD2|RPS25|RBX1|RPL31|RPL10A|TRA2B|TUBA4A|RBM3|HNRNPU|CSTF1|DHX9|CPSF1|ILF3|CSTF3|HNRNPA0|DYNC1I2|EIF3A|CAPRIN1|HERC3|PDIA6|P…
KPNB1	LSM12	LSM12	64486|64487|64487	62388	20796	3	0|24|0	1	1	1	1	1	inf	2599.5	0	SEH1L|SNRPA|EIF3F|IGF2BP3|XPO1|U2SURP|DHX15|RNMT|HNRNPR|KPNA6|FLNB|SF3B1|ACTL6A|RPLP1|SNRNP70|XRCC5|EEF2|RPS2|RPA2|POLR2A|DDX6|RPL12|RPA3|FUS|RPL3|RPL13A|RPL5|RANBP2|KPNA2|EIF3B|EIF3E|PPP1CB|RPS8|RPS14|RPS13|SNRPE|SNRPD2|RPS25|RBX1|RPL31|RPL10A|TRA2B|TUBA4A|RBM3|HNRNPU|DHX9|CPSF1|ILF3|CSTF3|HNRNPA0|EIF3A|CAPRIN1|PLEC|SF3B3|SF1|FAM98B|ZNF326|NUP188|RBM17|FIP1L1|PABPN1|CARM1|FAM98A|ATXN2L|PSPC1|DDX…
KPNB1	SEH1L	SEH1L	64486|64486|64485	62385	20795	3	0|0|0	1	1	1	1	1	inf	207950	0	SNRPA|SHKBP1|SUPT5H|EIF3F|IGF2BP3|ARID1A|XPO1|U2SURP|DHX15|RNMT|HNRNPR|KPNA6|SF3B1|SEC24A|ACTL6A|RPLP1|THBS1|SNRNP70|CLTA|CLTB|XRCC5|EEF2|RPS2|POLR2A|DDX6|RPA1|RPL12|RPA3|FUS|RPL3|RPL13A|RPL5|RANBP2|KPNA2|CAPZA1|EIF3B|EIF3E|PPP1CB|RPS8|RPS14|RPS13|SNRPE|SNRPD2|RPS25|RBX1|RPL31|RPL10A|TRA2B|TUBA4A|RBM3|HNRNPU|PLOD1|CSTF1|DHX9|CPSF1|ILF3|CSTF3|HNRNPA0|EIF3A|CAPRIN1|PDIA6|PLEC|SF3B3|SEC23B|SF1|ZNF32…
KPNB1	VAT1	VAT1	64485|0|64486	63435	21145	3	64483|0|0	0	0	0	0	0	#NAME?	0.98	0.19
KPNB1	RPS11	RPS11	64485|64486|64487	62386	20795.3	3	64485|0|0	0	0	0	0	0	#NAME?	0.97	0.19	SNRPA|SUPT5H|EIF3F|IGF2BP3|ARID1A|XPO1|U2SURP|DHX15|RNMT|HNRNPR|KPNA6|SF3B1|SEC24A|ACTL6A|RPLP1|THBS1|SNRNP70|CLTA|CLTB|HIST1H1E|XRCC5|EEF2|RPS2|RPA2|TUBG1|POLR2A|DDX6|RPA1|RPL12|RPA3|FUS|RPL3|RPL13A|RPL5|RANBP2|KPNA2|CAPZA1|EIF3B|EIF3E|PPP1CB|RPS8|RPS14|RPS13|SNRPE|SNRPD2|RPS25|RBX1|RPL31|RPL10A|TRA2B|TUBA4A|RBM3|HNRNPU|PLOD1|CSTF1|DHX9|CPSF1|ILF3|CSTF3|HNRNPA0|DYNC1I2|EIF3A|CAPRIN1|HERC3|PDIA6|…
KPNB1	RPS5	RPS5	64486|0|64486	63436	21145.3	3	64482|0|0	0	0	0	0	0	#NAME?	0.98	0.19	SNRPA|SUPT5H|EIF3F|IGF2BP3|ARID1A|XPO1|U2SURP|DHX15|RNMT|HNRNPR|KPNA6|SF3B1|SEC24A|ACTL6A|RPLP1|THBS1|SNRNP70|CLTA|CLTB|HIST1H1E|XRCC5|EEF2|RPS2|RPA2|TUBG1|POLR2A|DDX6|RPA1|RPL12|RPA3|FUS|RPL3|RPL13A|RPL5|RANBP2|KPNA2|CAPZA1|EIF3B|EIF3E|PPP1CB|RPS8|RPS14|RPS13|SNRPE|SNRPD2|RPS25|RBX1|RPL31|RPL10A|TRA2B|TUBA4A|RBM3|HNRNPU|CSTF1|DHX9|CPSF1|ILF3|CSTF3|HNRNPA0|DYNC1I2|EIF3A|CAPRIN1|HERC3|PDIA6|PLEC|S…
KPNB1	RPL18A	RPL18A	64486|64487|64487	62388	20796	3	64483|0|0	0	0	0	0	0	#NAME?	0.97	0.19	SNRPA|SHKBP1|SUPT5H|EIF3F|IGF2BP3|ARID1A|XPO1|U2SURP|DHX15|RNMT|HNRNPR|KPNA6|SF3B1|SEC24A|ACTL6A|RPLP1|SNRNP70|CLTA|CLTB|HIST1H1E|XRCC5|EEF2|RPS2|RPA2|TUBG1|POLR2A|DDX6|RPA1|RPL12|RPA3|FUS|RPL3|RPL13A|RPL5|RANBP2|KPNA2|CAPZA1|EIF3B|EIF3E|PPP1CB|RPS8|RPS14|RPS13|SNRPE|SNRPD2|RPS25|RBX1|RPL31|RPL10A|TRA2B|TUBA4A|RBM3|HNRNPU|CSTF1|DHX9|CPSF1|ILF3|CSTF3|HNRNPA0|DYNC1I2|EIF3A|CAPRIN1|HERC3|PDIA6|PLEC|…
KPNB1	SNRPA	SNRPA	64487|64487|64487	62389	20796.3	3	0|0|0	1	1	1	1	1	inf	207963	0	SHKBP1|SUPT5H|EIF3F|IGF2BP3|ARID1A|XPO1|U2SURP|DHX15|RNMT|HNRNPR|KPNA6|SF3B1|SEC24A|ACTL6A|RPLP1|THBS1|SNRNP70|CLTA|CLTB|HIST1H1E|XRCC5|EEF2|RPS2|RPA2|TUBG1|POLR2A|DDX6|RPA1|RPL12|RPA3|FUS|RPL3|RPL13A|RPL5|RANBP2|KPNA2|EIF3B|EIF3E|PPP1CB|RPS8|RPS14|RPS13|SNRPE|SNRPD2|RPS25|RBX1|RPL31|RPL10A|TRA2B|TUBA4A|RBM3|HNRNPU|PLOD1|CSTF1|DHX9|CPSF1|ILF3|CSTF3|HNRNPA0|DYNC1I2|EIF3A|CAPRIN1|HERC3|PDIA6|PLEC|S…
KPNB1	SHKBP1	SHKBP1	64485|64484|64484	62381	20793.7	3	0|0|0	1	1	1	1	1	inf	207937	0	EIF3F|IGF2BP3|XPO1|DHX15|HNRNPR|ACTL6A|SNRNP70|XRCC5|EEF2|DDX6|RPL12|FUS|RPL3|RANBP2|KPNA2|EIF3B|RPS8|SNRPE|SNRPD2|RPS25|RPL10A|TRA2B|RBM3|HNRNPU|CSTF1|DHX9|CPSF1|ILF3|CSTF3|HNRNPA0|EIF3A|CAPRIN1|SF3B3|SF1|ZNF326|NUP188|RBM17|FIP1L1|PABPN1|CARM1|TAF15|UPF1|TNPO1|FUBP3|SF3B5|WDR33|C14orf166|SF3B6|RTCB|YTHDF2|
KPNB1	SUPT5H	SUPT5H	64484|64486|0	63434	21144.7	3	0|0|0	0.67	1	0.67	1	0.67	-0.53	211447	0	EIF3F|IGF2BP3|ARID1A|XPO1|U2SURP|DHX15|RNMT|HNRNPR|KPNA6|SF3B1|ACTL6A|RPLP1|THBS1|SNRNP70|CLTA|HIST1H1E|XRCC5|EEF2|RPS2|RPA2|POLR2A|DDX6|RPA1|RPL12|RPA3|FUS|RPL3|RPL13A|RPL5|RANBP2|KPNA2|EIF3B|EIF3E|PPP1CB|RPS8|RPS14|RPS13|SNRPE|SNRPD2|RPS25|RBX1|RPL31|RPL10A|TRA2B|TUBA4A|RBM3|HNRNPU|PLOD1|CSTF1|DHX9|CPSF1|ILF3|CSTF3|HNRNPA0|EIF3A|CAPRIN1|PLEC|SF3B3|SF1|ZNF326|NUP188|RBM17|FIP1L1|TUBA1A|GET4|PABP…
KPNB1	EIF3F	EIF3F	64485|64489|0	63438	21146	3	0|0|0	0.67	1	0.67	1	0.67	-0.53	211460	0	IGF2BP3|ARID1A|XPO1|U2SURP|DHX15|RNMT|HNRNPR|KPNA6|SF3B1|SEC24A|ACTL6A|RPLP1|SNRNP70|CLTA|CLTB|HIST1H1E|XRCC5|EEF2|RPS2|TUBG1|POLR2A|DDX6|RPA1|RPL12|RPA3|FUS|RPL3|RPL13A|RPL5|RANBP2|KPNA2|CAPZA1|EIF3B|EIF3E|PPP1CB|RPS8|RPS14|RPS13|SNRPE|SNRPD2|RPS25|RBX1|RPL31|RPL10A|TRA2B|TUBA4A|RBM3|HNRNPU|CSTF1|DHX9|CPSF1|ILF3|CSTF3|HNRNPA0|DYNC1I2|EIF3A|CAPRIN1|PDIA6|PLEC|SF3B3|SEC23B|SF1|ZNF326|NUP188|RBM17|…
KPNB1	IGF2BP3	IGF2BP3	64484|64485|0	63433	21144.3	3	0|0|0	0.67	1	0.67	1	0.67	-0.53	211443	0	ARID1A|XPO1|U2SURP|DHX15|RNMT|HNRNPR|FLNB|SF3B1|ACTL6A|RPLP1|SNRNP70|CLTA|XRCC5|EEF2|RPS2|POLR2A|DDX6|RPL12|FUS|RPL3|RPL13A|RPL5|RANBP2|KPNA2|EIF3B|EIF3E|PPP1CB|RPS8|RPS14|RPS13|SNRPE|SNRPD2|RPS25|RPL31|RPL10A|TRA2B|TUBA4A|RBM3|HNRNPU|CSTF1|DHX9|CPSF1|ILF3|CSTF3|HNRNPA0|EIF3A|CAPRIN1|HERC3|SF3B3|SF1|FAM98B|ZNF326|NUP188|RBM17|FIP1L1|PABPN1|CARM1|FAM98A|ATXN2L|PSPC1|DDX1|TFG|TAF15|UPF1|TNPO1|SMARC…
KPNB1	ARID1A	ARID1A	64488|64488|64487	62391	20797	3	0|0|0	1	1	1	1	1	inf	207970	0	XPO1|U2SURP|DHX15|RNMT|HNRNPR|KPNA6|SF3B1|ACTL6A|RPLP1|THBS1|SNRNP70|HIST1H1E|XRCC5|EEF2|RPS2|RPA2|TUBG1|POLR2A|DDX6|RPA1|RPL12|RPA3|FUS|RPL3|RPL13A|RPL5|RANBP2|KPNA2|CAPZA1|EIF3B|EIF3E|PPP1CB|RPS8|RPS14|RPS13|SNRPE|SNRPD2|RPS25|RBX1|RPL31|RPL10A|TRA2B|TUBA4A|RBM3|HNRNPU|CSTF1|DHX9|CPSF1|ILF3|CSTF3|HNRNPA0|EIF3A|CAPRIN1|PLEC|SF3B3|SF1|ZNF326|NUP188|RBM17|FIP1L1|TUBA1A|PABPN1|CARM1|FAM98A|MAPK1IP1…
KPNB1	DHX15	DHX15	64486|64486|0	63436	21145.3	3	0|0|0	0.67	1	0.67	1	0.67	-0.53	211453	0	RNMT|HNRNPR|KPNA6|SF3B1|SEC24A|ACTL6A|RPLP1|THBS1|SNRNP70|CLTA|CLTB|HIST1H1E|XRCC5|EEF2|RPS2|DSP|RPA2|TUBG1|POLR2A|DDX6|RPA1|RPL12|RPA3|FUS|RPL3|RPL13A|RPL5|RANBP2|KPNA2|CAPZA1|EIF3B|EIF3E|PPP1CB|RPS8|RPS14|RPS13|SNRPE|SNRPD2|RPS25|RBX1|RPL31|RPL10A|TRA2B|TUBA4A|RBM3|HNRNPU|PLOD1|CSTF1|DHX9|CPSF1|ILF3|CSTF3|HNRNPA0|DYNC1I2|EIF3A|CAPRIN1|HERC3|PDIA6|PLEC|SF3B3|SEC23B|SF1|FAM98B|ZNF326|NUP188|RBM17…
KPNB1	HNRNPR	HNRNPR	64487|64488|64488	62391	20797	3	0|0|0	1	1	1	1	1	inf	207970	0	KPNA6|SF3B1|SEC24A|ACTL6A|RPLP1|THBS1|SNRNP70|CLTA|CLTB|HIST1H1E|XRCC5|EEF2|RPS2|DSP|RPA2|TUBG1|POLR2A|DDX6|RPA1|RPL12|RPA3|FUS|RPL3|RPL13A|RPL5|RANBP2|KPNA2|CAPZA1|EIF3B|EIF3E|PPP1CB|RPS8|RPS14|RPS13|SNRPE|SNRPD2|RPS25|RBX1|RPL31|RPL10A|TRA2B|TUBA4A|RBM3|HNRNPU|PLOD1|CSTF1|DHX9|CPSF1|ILF3|CSTF3|HNRNPA0|DYNC1I2|EIF3A|CAPRIN1|HERC3|PDIA6|PLEC|SF3B3|SEC23B|SF1|FAM98B|ZNF326|NUP188|RBM17|FIP1L1|TUBA…
KPNB1	NUDT21	NUDT21	64488|64489|64489	62394	20798	3	64485|0|0	0	0	0	0	0	#NAME?	0.97	0.19	KPNA6|SF3B1|ACTL6A|RPLP1|THBS1|SNRNP70|CLTA|CLTB|HIST1H1E|XRCC5|EEF2|RPS2|RPA2|POLR2A|DDX6|RPA1|RPL12|RPA3|FUS|RPL3|RPL13A|RPL5|RANBP2|KPNA2|EIF3B|EIF3E|PPP1CB|RPS8|RPS14|RPS13|SNRPE|SNRPD2|RPS25|RBX1|RPL31|RPL10A|TRA2B|TUBA4A|RBM3|HNRNPU|PLOD1|CSTF1|DHX9|CPSF1|ILF3|CSTF3|HNRNPA0|DYNC1I2|EIF3A|CAPRIN1|HERC3|PLEC|SF3B3|SF1|FAM98B|ZNF326|NUP188|RBM17|FIP1L1|PABPN1|CARM1|FAM98A|MAPK1IP1L|SMARCC2|ATX…
KPNB1	SYNCRIP	SYNCRIP	64488|64489|64488	62393	20797.7	3	64484|23|0	0	0	0	0	0	#NAME?	0.97	0.19	KPNA6|FLNB|SF3B1|SEC24A|ACTL6A|RPLP1|THBS1|SNRNP70|CLTA|CLTB|HIST1H1E|XRCC5|EEF2|RPS2|RPA2|TUBG1|POLR2A|DDX6|RPA1|RPL12|RPA3|FUS|RPL3|RPL13A|RPL5|RANBP2|KPNA2|CAPZA1|EIF3B|EIF3E|PPP1CB|RPS8|RPS14|RPS13|SNRPE|SNRPD2|RPS25|RBX1|RPL31|RPL10A|TRA2B|TUBA4A|RBM3|HNRNPU|PLOD1|CSTF1|DHX9|CPSF1|ILF3|CSTF3|HNRNPA0|DYNC1I2|EIF3A|CAPRIN1|HERC3|PDIA6|PLEC|SF3B3|SEC23B|SF1|FAM98B|ZNF326|NUP188|RBM17|FIP1L1|TUB…
KPNB1	HIST1H2BN	HIST1H2BN	64487|64488|64489	62392	20797.3	3	64484|0|0	0	0	0	0	0	#NAME?	0.97	0.19	SF3B1|ACTL6A|RPLP1|THBS1|SNRNP70|CLTA|HIST1H1E|XRCC5|EEF2|RPS2|DSP|RPA2|POLR2A|DDX6|RPA1|RPL12|RPA3|FUS|RPL3|RPL13A|RPL5|RANBP2|KPNA2|EIF3B|EIF3E|PPP1CB|RPS8|RPS14|RPS13|SNRPE|SNRPD2|RPS25|RBX1|RPL31|RPL10A|TRA2B|TUBA4A|RBM3|HNRNPU|CSTF1|DHX9|CPSF1|ILF3|CSTF3|HNRNPA0|DYNC1I2|EIF3A|CAPRIN1|HERC3|PDIA6|PLEC|SF3B3|SF1|NUP188|RBM17|FIP1L1|TUBA1A|PABPN1|CARM1|FAM98A|SMARCC2|ATXN2L|PSPC1|DDX1|TFG|TAF15…
KPNB1	FLNB	FLNB	64484|64486|64486	62384	20794.7	3	0|0|0	1	1	1	1	1	inf	207947	0	ACTL6A|EEF2|RPA2|TUBG1|DDX6|RPA1|RPA3|FUS|KPNA2|CAPZA1|EIF3B|EIF3E|TUBA4A|HNRNPU|DHX9|EIF3A|CAPRIN1|PLEC|TUBA1A|PABPN1|FAM98A|ATXN2L|DDX1|TFG|UPF1|SMARCC1|TNPO1|FUBP3|G3BP2|C14orf166|YTHDF2|
KPNB1	SF3B1	SF3B1	64486|64488|64488	62390	20796.7	3	0|0|0	1	1	1	1	1	inf	207967	0	SEC24A|ACTL6A|RPLP1|THBS1|SNRNP70|CLTA|CLTB|HIST1H1E|XRCC5|EEF2|RPS2|DSP|RPA2|TUBG1|POLR2A|DDX6|RPA1|RPL12|RPA3|FUS|RPL3|RPL13A|RPL5|RANBP2|KPNA2|CAPZA1|EIF3B|EIF3E|PPP1CB|RPS8|RPS14|RPS13|SNRPE|SNRPD2|RPS25|RBX1|RPL31|RPL10A|TRA2B|TUBA4A|RBM3|HNRNPU|PLOD1|CSTF1|DHX9|CPSF1|ILF3|CSTF3|HNRNPA0|DYNC1I2|EIF3A|CAPRIN1|HERC3|PDIA6|PLEC|SF3B3|SF1|FAM98B|ZNF326|NUP188|RBM17|FIP1L1|TUBA1A|PABPN1|CARM1|FAM…
KPNB1	TMEM63A	TMEM63A	64485|0|0	64485	21495	3	64485|0|0	0	0	0	0	0	#NAME?	1	0.19
KPNB1	ACTL6A	ACTL6A	64487|64488|64488	62391	20797	3	0|0|0	1	1	1	1	1	inf	207970	0	RPLP1|THBS1|SNRNP70|CLTA|HIST1H1E|XRCC5|EEF2|RPS2|DSP|RPA2|TUBG1|POLR2A|DDX6|RPA1|RPL12|RPA3|FUS|RPL3|RPL13A|RPL5|RANBP2|KPNA2|CAPZA1|EIF3B|EIF3E|PPP1CB|RPS8|RPS14|RPS13|SNRPE|SNRPD2|RPS25|RBX1|RPL31|RPL10A|TRA2B|TUBA4A|RBM3|HNRNPU|CSTF1|DHX9|CPSF1|ILF3|CSTF3|HNRNPA0|DYNC1I2|EIF3A|CAPRIN1|PDIA6|PLEC|SF3B3|SF1|FAM98B|ZNF326|NUP188|RBM17|FIP1L1|TUBA1A|PABPN1|CARM1|FAM98A|SMARCC2|ATXN2L|PSPC1|DDX1|R…
KPNB1	LMNA	LMNA	64486|64486|64486	62386	20795.3	3	64486|0|0	0	0	0	0	0	#NAME?	0.97	0.19	RPLP1|THBS1|SNRNP70|CLTA|HIST1H1E|XRCC5|EEF2|RPS2|DSP|RPA2|TUBG1|POLR2A|DDX6|RPA1|RPL12|RPA3|FUS|RPL3|RPL13A|RPL5|RANBP2|KPNA2|CAPZA1|EIF3B|EIF3E|PPP1CB|RPS8|RPS14|RPS13|SNRPE|SNRPD2|RPS25|RBX1|RPL31|RPL10A|TRA2B|TUBA4A|RBM3|HNRNPU|CSTF1|DHX9|CPSF1|ILF3|CSTF3|HNRNPA0|DYNC1I2|EIF3A|CAPRIN1|PDIA6|PLEC|SF3B3|SF1|ZNF326|NUP188|RBM17|FIP1L1|TUBA1A|PABPN1|CARM1|FAM98A|SMARCC2|ATXN2L|PSPC1|DDX1|TFG|TAF1…
KPNB1	FN1	FN1	64489|64490|64490	62397	20799	3	0|0|0	1	1	1	1	1	inf	207990	0
KPNB1	OAT	OAT	64484|0|64484	63432	21144	3	0|0|0	0.67	1	0.67	1	0.67	-0.53	211440	0
KPNB1	GAPDH	GAPDH	64489|64490|64490	62397	20799	3	64490|26|26	0	0	0	0	0	#NAME?	0.97	0.19	RPLP1|THBS1|SNRNP70|CLTA|CLTB|HIST1H1E|XRCC5|EEF2|RPS2|DSP|RPA2|TUBG1|POLR2A|DDX6|RPA1|RPL12|RPA3|FUS|RPL3|RPL13A|RPL5|RANBP2|KPNA2|CAPZA1|EIF3B|EIF3E|PPP1CB|RPS8|RPS14|RPS13|SNRPE|SNRPD2|RPS25|RBX1|RPL31|RPL10A|TRA2B|TUBA4A|RBM3|HNRNPU|PLOD1|CSTF1|DHX9|CPSF1|ILF3|CSTF3|HNRNPA0|DYNC1I2|EIF3A|CAPRIN1|HERC3|PDIA6|PLEC|SF3B3|SEC23B|SF1|ZNF326|NUP188|RBM17|FIP1L1|TUBA1A|GET4|PABPN1|CARM1|FAM98A|SMARC…
KPNB1	HSPB1	HSPB1	64490|64490|64490	62398	20799.3	3	64492|28|29	0	0	0	0	0	#NAME?	0.97	0.19	RPLP1|THBS1|SNRNP70|CLTA|CLTB|XRCC5|EEF2|RPS2|DSP|RPA2|TUBG1|POLR2A|DDX6|RPA1|RPL12|RPA3|FUS|RPL3|RPL13A|RPL5|RANBP2|KPNA2|CAPZA1|EIF3B|EIF3E|PPP1CB|RPS8|RPS14|RPS13|SNRPE|SNRPD2|RPS25|RBX1|RPL31|RPL10A|TRA2B|TUBA4A|RBM3|HNRNPU|PLOD1|CSTF1|DHX9|CPSF1|ILF3|CSTF3|HNRNPA0|DYNC1I2|EIF3A|CAPRIN1|PDIA6|PLEC|SF3B3|SEC23B|SF1|NUP188|RBM17|FIP1L1|TUBA1A|GET4|PABPN1|CARM1|SMARCC2|ATXN2L|PSPC1|DDX1|RQCD1|TF…
KPNB1	RPLP1	RPLP1	64486|0|64487	63437	21145.7	3	0|0|0	0.67	1	0.67	1	0.67	-0.53	211457	0	THBS1|SNRNP70|CLTA|CLTB|HIST1H1E|XRCC5|EEF2|RPS2|RPA2|TUBG1|POLR2A|DDX6|RPA1|RPL12|RPA3|FUS|RPL3|RPL13A|RPL5|RANBP2|KPNA2|CAPZA1|EIF3B|EIF3E|PPP1CB|RPS8|RPS14|RPS13|SNRPE|SNRPD2|RPS25|RBX1|RPL31|RPL10A|TRA2B|TUBA4A|RBM3|HNRNPU|CSTF1|DHX9|CPSF1|ILF3|CSTF3|HNRNPA0|DYNC1I2|EIF3A|CAPRIN1|HERC3|PDIA6|PLEC|SF3B3|SEC23B|SF1|ZNF326|NUP188|RBM17|FIP1L1|TUBA1A|PABPN1|CARM1|SMARCC2|ATXN2L|PSPC1|DDX1|RQCD1|T…
KPNB1	RPLP2	RPLP2	64487|64487|64487	62389	20796.3	3	64484|0|0	0	0	0	0	0	#NAME?	0.97	0.19	THBS1|SNRNP70|CLTA|CLTB|HIST1H1E|XRCC5|EEF2|RPS2|RPA2|TUBG1|POLR2A|DDX6|RPA1|RPL12|RPA3|FUS|RPL3|RPL13A|RPL5|RANBP2|KPNA2|CAPZA1|EIF3B|EIF3E|PPP1CB|RPS8|RPS14|RPS13|SNRPE|SNRPD2|RPS25|RBX1|RPL31|RPL10A|TRA2B|TUBA4A|RBM3|HNRNPU|CSTF1|DHX9|CPSF1|ILF3|CSTF3|HNRNPA0|DYNC1I2|EIF3A|CAPRIN1|HERC3|PDIA6|PLEC|SF3B3|SEC23B|SF1|ZNF326|NUP188|RBM17|FIP1L1|TUBA1A|GET4|PABPN1|CARM1|FAM98A|MAPK1IP1L|SMARCC2|ATX…
KPNB1	NPM1	NPM1	64486|64487|64487	62388	20796	3	64484|0|21	0	0	0	0	0	#NAME?	0.97	0.19	THBS1|SNRNP70|CLTA|CLTB|HIST1H1E|XRCC5|EEF2|RPS2|RPA2|TUBG1|POLR2A|DDX6|RPA1|RPL12|RPA3|FUS|RPL3|RPL13A|RPL5|RANBP2|KPNA2|CAPZA1|EIF3B|EIF3E|PPP1CB|RPS8|RPS14|RPS13|SNRPE|SNRPD2|RPS25|RBX1|RPL31|RPL10A|TRA2B|TUBA4A|RBM3|HNRNPU|CSTF1|DHX9|CPSF1|ILF3|CSTF3|HNRNPA0|DYNC1I2|EIF3A|CAPRIN1|HERC3|PDIA6|PLEC|SF3B3|SEC23B|SF1|FAM98B|ZNF326|NUP188|RBM17|FIP1L1|TUBA1A|GET4|PABPN1|CARM1|FAM98A|MAPK1IP1L|SMAR…
KPNB1	CAPN1	CAPN1	64484|0|0	64484	21494.7	3	64487|0|23	0	0	0	0	0	#NAME?	1	0.19	THBS1|XRCC5|EEF2|RPS2|DSP|RPA2|TUBG1|POLR2A|DDX6|RPL12|FUS|RPL3|RPL13A|RPL5|RANBP2|KPNA2|CAPZA1|EIF3B|PPP1CB|RPS8|RPS14|RPS13|SNRPE|RBX1|RPL10A|TUBA4A|RBM3|HNRNPU|DHX9|ILF3|CSTF3|DYNC1I2|EIF3A|PDIA6|PLEC|SF3B3|SF1|TUBA1A|PABPN1|CARM1|UPF1|SF3B5|
KPNB1	TUBB	TUBB	64495|64496|64496	62415	20805	3	64494|30|31	0	0	0	0	0	#NAME?	0.97	0.19	THBS1|SNRNP70|CLTA|CLTB|XRCC5|EEF2|RPS2|DSP|RPA2|TUBG1|POLR2A|DDX6|RPA1|RPL12|RPA3|FUS|RPL3|RPL13A|RPL5|RANBP2|KPNA2|CAPZA1|EIF3B|EIF3E|PPP1CB|RPS8|RPS14|RPS13|SNRPE|SNRPD2|RPS25|RBX1|RPL31|RPL10A|TRA2B|TUBA4A|RBM3|HNRNPU|CSTF1|DHX9|CPSF1|ILF3|CSTF3|HNRNPA0|DYNC1I2|EIF3A|CAPRIN1|PDIA6|PLEC|SF3B3|SEC23B|SF1|NUP188|FIP1L1|TUBA1A|GET4|PABPN1|CARM1|SMARCC2|ATXN2L|PSPC1|DDX1|TFG|TAF15|UPF1|SMARCC1|TNP…
KPNB1	CTSB	CTSB	64484|64486|64485	62383	20794.3	3	64482|0|0	0	0	0	0	0	#NAME?	0.97	0.19	THBS1|SNRNP70|CLTA|CLTB|XRCC5|EEF2|RPS2|RPA2|TUBG1|POLR2A|DDX6|RPA1|RPL12|RPA3|FUS|RPL3|RPL13A|RPL5|RANBP2|KPNA2|CAPZA1|EIF3B|EIF3E|RPS8|RPS14|RPS13|SNRPE|SNRPD2|RBX1|RPL31|RPL10A|TUBA4A|RBM3|HNRNPU|DHX9|ILF3|CSTF3|DYNC1I2|EIF3A|PDIA6|SF3B3|SEC23B|SF1|NUP188|TUBA1A|GET4|PABPN1|CARM1|DDX1|TFG|UPF1|TNPO1|SF3B5|PEF1|SNX9|
KPNB1	THBS1	THBS1	64487|64489|64488	62392	20797.3	3	0|0|0	1	1	1	1	1	inf	207973	0	SNRNP70|HIST1H1E|XRCC5|EEF2|RPS2|RPA2|POLR2A|RPA1|RPL12|RPA3|FUS|RPL3|RPL13A|RPL5|RANBP2|KPNA2|EIF3B|PPP1CB|RPS8|RPS14|RPS13|SNRPE|SNRPD2|RBX1|RPL10A|TRA2B|TUBA4A|RBM3|HNRNPU|DHX9|ILF3|CSTF3|HNRNPA0|CAPRIN1|PDIA6|PLEC|SEC23B|SF1|NUP188|RBM17|TUBA1A|PABPN1|CARM1|FAM98A|SMARCC2|ATXN2L|PSPC1|DDX1|TFG|TAF15|UPF1|SMARCC1|SMARCE1|MED15|RBM4|DPY30|
KPNB1	SNRNP70	SNRNP70	64487|64488|64488	62391	20797	3	0|0|0	1	1	1	1	1	inf	207970	0	CLTA|CLTB|HIST1H1E|XRCC5|EEF2|RPS2|DSP|RPA2|TUBG1|POLR2A|DDX6|RPA1|RPL12|RPA3|FUS|RPL3|RPL13A|RPL5|RANBP2|KPNA2|CAPZA1|EIF3B|EIF3E|PPP1CB|RPS8|RPS14|RPS13|SNRPE|SNRPD2|RPS25|RBX1|RPL31|RPL10A|TRA2B|TUBA4A|RBM3|HNRNPU|PLOD1|CSTF1|DHX9|CPSF1|ILF3|CSTF3|HNRNPA0|DYNC1I2|EIF3A|CAPRIN1|HERC3|PDIA6|PLEC|SF3B3|SF1|FAM98B|ZNF326|NUP188|RBM17|FIP1L1|TUBA1A|PABPN1|CARM1|FAM98A|MAPK1IP1L|SMARCC2|ATXN2L|PSPC1…
KPNB1	VIM	VIM	64491|64491|64492	62402	20800.7	3	64491|27|27	0	0	0	0	0	#NAME?	0.97	0.19	CLTA|CLTB|XRCC5|EEF2|RPS2|DSP|RPA2|TUBG1|POLR2A|DDX6|RPA1|RPL12|RPA3|FUS|RPL3|RPL13A|RPL5|RANBP2|KPNA2|CAPZA1|EIF3B|EIF3E|PPP1CB|RPS8|RPS14|RPS13|SNRPE|SNRPD2|RPS25|RBX1|RPL31|RPL10A|TUBA4A|RBM3|HNRNPU|DHX9|ILF3|CSTF3|DYNC1I2|EIF3A|PDIA6|PLEC|SF3B3|SF1|NUP188|TUBA1A|PABPN1|CARM1|SMARCC2|PSPC1|DDX1|UPF1|SMARCC1|TNPO1|SMARCE1|MED15|SF3B5|G3BP2|C14orf166|SNX9|
KPNB1	CLTA	CLTA	64491|64491|64491	62401	20800.3	3	0|0|0	1	1	1	1	1	inf	208003	0	CLTB|EEF2|RPS2|RPA2|POLR2A|DDX6|RPA1|RPL12|RPA3|FUS|RPL3|RPL13A|RPL5|RANBP2|KPNA2|CAPZA1|EIF3B|EIF3E|PPP1CB|RPS8|RPS14|RPS13|SNRPE|SNRPD2|RPS25|RBX1|RPL31|RPL10A|TRA2B|TUBA4A|RBM3|HNRNPU|CSTF1|DHX9|CPSF1|ILF3|CSTF3|HNRNPA0|DYNC1I2|HERC3|PDIA6|PLEC|SF3B3|SEC23B|SF1|FAM98B|ZNF326|NUP188|RBM17|FIP1L1|TUBA1A|CARM1|ATXN2L|DDX1|RQCD1|TFG|TAF15|UPF1|TNPO1|RBM4|SF3B5|WDR33|G3BP2|C14orf166|SF3B6|SNX9|
KPNB1	CLTB	CLTB	64487|64488|64489	62392	20797.3	3	0|0|0	1	1	1	1	1	inf	207973	0	EEF2|RPS2|POLR2A|DDX6|RPL12|FUS|RPL3|RPL13A|RPL5|RANBP2|KPNA2|CAPZA1|EIF3B|EIF3E|PPP1CB|RPS8|RPS13|SNRPE|SNRPD2|RPS25|RBX1|RPL31|RPL10A|TRA2B|TUBA4A|RBM3|HNRNPU|CSTF1|DHX9|CPSF1|ILF3|CSTF3|HNRNPA0|HERC3|PDIA6|PLEC|SF3B3|SEC23B|SF1|NUP188|RBM17|FIP1L1|TUBA1A|PABPN1|DDX1|TFG|TAF15|UPF1|TNPO1|FUBP3|SF3B5|WDR33|PEF1|SF3B6|SNX9|SEC23IP|
KPNB1	HIST1H1E	HIST1H1E	64483|0|64485	63432	21144	3	0|0|0	0.67	1	0.67	1	0.67	-0.53	211440	0	XRCC5|EEF2|RPS2|POLR2A|RPA1|RPL12|FUS|RPL3|RPL13A|RPL5|EIF3B|EIF3E|PPP1CB|RPS8|RPS14|RPS13|SNRPE|SNRPD2|RPS25|RPL31|RPL10A|TRA2B|RBM3|HNRNPU|CSTF1|DHX9|CPSF1|ILF3|CSTF3|HNRNPA0|EIF3A|CAPRIN1|PLEC|SF3B3|SF1|ZNF326|RBM17|FIP1L1|PABPN1|CARM1|SMARCC2|PSPC1|DDX1|TAF15|UPF1|SMARCC1|TNPO1|SMARCE1|SF3B5|DPY30|WDR33|C14orf166|SF3B6|RTCB|
KPNB1	HSPD1	HSPD1	64485|64487|64487	62387	20795.7	3	64489|23|25	0	0	0	0	0	#NAME?	0.97	0.19	XRCC5|EEF2|RPS2|RPA2|TUBG1|POLR2A|DDX6|RPA1|RPL12|RPA3|FUS|RPL3|RPL13A|RPL5|RANBP2|KPNA2|CAPZA1|EIF3B|EIF3E|PPP1CB|RPS8|RPS14|RPS13|SNRPE|SNRPD2|RPS25|RBX1|RPL31|RPL10A|TRA2B|TUBA4A|RBM3|HNRNPU|CSTF1|DHX9|CPSF1|ILF3|CSTF3|HNRNPA0|DYNC1I2|EIF3A|CAPRIN1|PDIA6|PLEC|SF3B3|SEC23B|SF1|ZNF326|NUP188|RBM17|FIP1L1|TUBA1A|GET4|PABPN1|CARM1|FAM98A|SMARCC2|ATXN2L|PSPC1|DDX1|RQCD1|TFG|TAF15|UPF1|SMARCC1|TNPO1…
KPNB1	HSPA5	HSPA5	64486|64487|64487	62388	20796	3	64490|26|27	0	0	0	0	0	#NAME?	0.97	0.19	XRCC5|EEF2|RPS2|DSP|RPA2|TUBG1|POLR2A|DDX6|RPA1|RPL12|RPA3|FUS|RPL3|RPL13A|RPL5|RANBP2|KPNA2|CAPZA1|EIF3B|EIF3E|PPP1CB|RPS8|RPS14|RPS13|SNRPE|SNRPD2|RPS25|RBX1|RPL31|RPL10A|TRA2B|TUBA4A|RBM3|HNRNPU|PLOD1|CSTF1|DHX9|CPSF1|ILF3|CSTF3|HNRNPA0|DYNC1I2|EIF3A|CAPRIN1|HERC3|PDIA6|PLEC|SF3B3|SEC23B|SF1|ZNF326|NUP188|RBM17|FIP1L1|TUBA1A|GET4|PABPN1|CARM1|FAM98A|MAPK1IP1L|SMARCC2|ATXN2L|PSPC1|DDX1|RQCD1|TF…
KPNB1	HSPA8	HSPA8	64491|64491|64491	62401	20800.3	3	64492|28|29	0	0	0	0	0	#NAME?	0.97	0.19	XRCC5|EEF2|RPS2|DSP|RPA2|TUBG1|POLR2A|DDX6|RPA1|RPL12|RPA3|FUS|RPL3|RPL13A|RPL5|RANBP2|KPNA2|CAPZA1|EIF3B|EIF3E|PPP1CB|RPS8|RPS14|RPS13|SNRPE|SNRPD2|RPS25|RBX1|RPL31|RPL10A|TRA2B|TUBA4A|RBM3|HNRNPU|PLOD1|CSTF1|DHX9|CPSF1|ILF3|CSTF3|HNRNPA0|DYNC1I2|EIF3A|CAPRIN1|HERC3|PDIA6|PLEC|SF3B3|SEC23B|SF1|FAM98B|ZNF326|NUP188|RBM17|FIP1L1|TUBA1A|GET4|PABPN1|CARM1|FAM98A|MAPK1IP1L|SMARCC2|ATXN2L|PSPC1|DDX1|R…
KPNB1	PABPC1	PABPC1	64491|64492|64492	62403	20801	3	64488|24|24	0	0	0	0	0	#NAME?	0.97	0.19	XRCC5|EEF2|RPS2|DSP|RPA2|TUBG1|POLR2A|DDX6|RPA1|RPL12|RPA3|FUS|RPL3|RPL13A|RPL5|RANBP2|KPNA2|CAPZA1|EIF3B|EIF3E|PPP1CB|RPS8|RPS14|RPS13|SNRPE|SNRPD2|RPS25|RBX1|RPL31|RPL10A|TRA2B|TUBA4A|RBM3|HNRNPU|PLOD1|CSTF1|DHX9|CPSF1|ILF3|CSTF3|HNRNPA0|DYNC1I2|EIF3A|CAPRIN1|HERC3|PDIA6|PLEC|SF3B3|SEC23B|SF1|FAM98B|ZNF326|NUP188|RBM17|FIP1L1|TUBA1A|GET4|PABPN1|CARM1|FAM98A|MAPK1IP1L|SMARCC2|ATXN2L|PSPC1|DDX1|R…
KPNB1	XRCC5	XRCC5	64484|64487|64487	62386	20795.3	3	0|0|0	1	1	1	1	1	inf	207953	0	EEF2|RPS2|RPA2|TUBG1|POLR2A|DDX6|RPA1|RPL12|RPA3|FUS|RPL3|RPL13A|RPL5|RANBP2|KPNA2|CAPZA1|EIF3B|EIF3E|PPP1CB|RPS8|RPS14|RPS13|SNRPE|SNRPD2|RPS25|RBX1|RPL31|RPL10A|TRA2B|TUBA4A|RBM3|HNRNPU|CSTF1|DHX9|CPSF1|ILF3|CSTF3|HNRNPA0|DYNC1I2|EIF3A|CAPRIN1|HERC3|PDIA6|PLEC|SF3B3|SF1|FAM98B|ZNF326|NUP188|RBM17|FIP1L1|TUBA1A|GET4|PABPN1|CARM1|FAM98A|SMARCC2|ATXN2L|PSPC1|DDX1|RQCD1|TFG|TAF15|UPF1|SMARCC1|TNPO1…
KPNB1	EEF2	EEF2	64484|0|64484	63432	21144	3	0|0|0	0.67	1	0.67	1	0.67	-0.53	211440	0	RPS2|DSP|RPA2|TUBG1|POLR2A|DDX6|RPA1|RPL12|RPA3|FUS|RPL3|RPL13A|RPL5|RANBP2|KPNA2|CAPZA1|EIF3B|EIF3E|PPP1CB|RPS8|RPS14|RPS13|SNRPE|SNRPD2|RPS25|RBX1|RPL31|RPL10A|TRA2B|TUBA4A|RBM3|HNRNPU|PLOD1|CSTF1|DHX9|CPSF1|ILF3|CSTF3|HNRNPA0|DYNC1I2|EIF3A|CAPRIN1|HERC3|PDIA6|PLEC|SF3B3|SEC23B|SF1|FAM98B|ZNF326|NUP188|RBM17|FIP1L1|TUBA1A|GET4|PABPN1|CARM1|FAM98A|MAPK1IP1L|SMARCC2|ATXN2L|PSPC1|DDX1|RQCD1|TFG|TA…
KPNB1	P4HA1	P4HA1	64483|0|64483	63430	21143.3	3	0|0|0	0.67	1	0.67	1	0.67	-0.53	211433	0
KPNB1	HNRNPL	HNRNPL	64490|64491|64491	62400	20800	3	64485|23|23	0	0	0	0	0	#NAME?	0.97	0.19	RPS2|DSP|RPA2|TUBG1|POLR2A|DDX6|RPA1|RPL12|RPA3|FUS|RPL3|RPL13A|RPL5|RANBP2|KPNA2|CAPZA1|EIF3B|EIF3E|PPP1CB|RPS8|RPS14|RPS13|SNRPE|SNRPD2|RPS25|RBX1|RPL31|RPL10A|TRA2B|TUBA4A|RBM3|HNRNPU|PLOD1|CSTF1|DHX9|CPSF1|ILF3|CSTF3|HNRNPA0|DYNC1I2|EIF3A|CAPRIN1|HERC3|PDIA6|PLEC|SF3B3|SEC23B|SF1|FAM98B|ZNF326|NUP188|RBM17|FIP1L1|TUBA1A|PABPN1|CARM1|FAM98A|MAPK1IP1L|SMARCC2|ATXN2L|PSPC1|DDX1|RQCD1|TFG|TAF15|U…
KPNB1	RPS2	RPS2	64488|64489|64489	62394	20798	3	0|0|22	1	1	1	1	1	inf	2836.09	0	RPA2|TUBG1|POLR2A|DDX6|RPA1|RPL12|RPA3|FUS|RPL3|RPL13A|RPL5|RANBP2|KPNA2|CAPZA1|EIF3B|EIF3E|PPP1CB|RPS8|RPS14|RPS13|SNRPE|SNRPD2|RPS25|RBX1|RPL31|RPL10A|TRA2B|TUBA4A|RBM3|HNRNPU|CSTF1|DHX9|CPSF1|ILF3|CSTF3|HNRNPA0|DYNC1I2|EIF3A|CAPRIN1|HERC3|PDIA6|PLEC|SF3B3|SEC23B|SF1|ZNF326|NUP188|RBM17|FIP1L1|TUBA1A|GET4|PABPN1|CARM1|FAM98A|MAPK1IP1L|SMARCC2|ATXN2L|PSPC1|DDX1|RQCD1|TFG|TAF15|UPF1|SMARCC1|TNPO1…
KPNB1	DSP	DSP	64487|64488|64487	62390	20796.7	3	0|0|0	1	1	1	1	1	inf	207967	0	RPA2|DDX6|RPA1|FUS|RPL5|RANBP2|EIF3B|PPP1CB|TRA2B|TUBA4A|DHX9|ILF3|CAPRIN1|PLEC|SF3B3|TUBA1A|PABPN1|ATXN2L|DDX1|UPF1|MED15|G3BP2|C14orf166|RTCB|SNX9|
KPNB1	RPA2	RPA2	64482|64483|64486	62379	20793	3	0|0|0	1	1	1	1	1	inf	207930	0	TUBG1|POLR2A|DDX6|RPA1|RPL12|RPA3|FUS|RPL3|RPL13A|RPL5|RANBP2|KPNA2|EIF3B|EIF3E|PPP1CB|RPS8|RPS14|RPS13|SNRPE|SNRPD2|RPS25|RBX1|RPL31|RPL10A|TRA2B|TUBA4A|RBM3|HNRNPU|CSTF1|DHX9|CPSF1|ILF3|CSTF3|HNRNPA0|DYNC1I2|EIF3A|CAPRIN1|PDIA6|PLEC|SF3B3|SF1|FAM98B|TUBA1A|PABPN1|CARM1|FAM98A|SMARCC2|ATXN2L|PSPC1|DDX1|TFG|TAF15|UPF1|SMARCC1|TNPO1|SMARCE1|MED15|RBM4|SF3B5|DPY30|PEF1|G3BP2|C14orf166|SF3B6|RTCB|
KPNB1	HIST1H1B	HIST1H1B	64484|64484|64485	62381	20793.7	3	64483|0|0	0	0	0	0	0	#NAME?	0.97	0.19	POLR2A|RPA1|RPL12|RPA3|FUS|RPL3|RPL13A|RPL5|RANBP2|KPNA2|EIF3B|EIF3E|RPS8|RPS14|RPS13|SNRPD2|RPS25|RBX1|RPL31|RPL10A|HNRNPU|DHX9|ILF3|EIF3A|PLEC|NUP188|FIP1L1|PABPN1|CARM1|SMARCC2|DDX1|TFG|SMARCC1|TNPO1|SMARCE1|DPY30|
KPNB1	HIST1H1C	HIST1H1C	64488|64488|64489	62393	20797.7	3	64487|22|20	0	0	0	0	0	#NAME?	0.97	0.19	POLR2A|DDX6|RPA1|RPL12|RPA3|FUS|RPL3|RPL13A|RPL5|RANBP2|KPNA2|EIF3B|EIF3E|PPP1CB|RPS8|RPS14|RPS13|SNRPE|SNRPD2|RPS25|RBX1|RPL31|RPL10A|TRA2B|HNRNPU|DHX9|ILF3|HNRNPA0|EIF3A|CAPRIN1|PLEC|SF3B3|SF1|NUP188|RBM17|FIP1L1|PABPN1|CARM1|SMARCC2|ATXN2L|DDX1|TFG|TAF15|UPF1|SMARCC1|TNPO1|SMARCE1|RBM4|SF3B5|DPY30|WDR33|FAM120A|G3BP2|SF3B6|
KPNB1	HSPA6	HSPA6	64487|0|0	64487	21495.7	3	64489|25|25	0	0	0	0	0	#NAME?	1	0.19	TUBG1|POLR2A|DDX6|RPA1|RPL12|RPA3|FUS|RPL3|RPL13A|RPL5|RANBP2|KPNA2|CAPZA1|EIF3B|EIF3E|PPP1CB|RPS8|RPS14|RPS13|SNRPE|SNRPD2|RPS25|RBX1|RPL31|RPL10A|TRA2B|TUBA4A|RBM3|HNRNPU|PLOD1|CSTF1|DHX9|CPSF1|ILF3|CSTF3|HNRNPA0|DYNC1I2|EIF3A|CAPRIN1|PDIA6|PLEC|SF3B3|SEC23B|SF1|NUP188|RBM17|FIP1L1|TUBA1A|GET4|PABPN1|CARM1|ATXN2L|DDX1|RQCD1|TFG|TAF15|UPF1|TNPO1|RBM4|SF3B5|TNKS1BP1|WDR33|RBM12|FAM120A|PEF1|CNOT7…
KPNB1	CAPN2	CAPN2	64487|64487|64488	62390	20796.7	3	64488|23|23	0	0	0	0	0	#NAME?	0.97	0.19	POLR2A|RPA1|RANBP2|CAPZA1|PPP1CB|SNRPD2|RBX1|HNRNPU|DHX9|CPSF1|CSTF3|PLEC|SF1|NUP188|RBM17|FIP1L1|TUBA1A|DDX1|WDR33|
KPNB1	TCP1	TCP1	64488|64489|64489	62394	20798	3	64489|23|25	0	0	0	0	0	#NAME?	0.97	0.19	TUBG1|POLR2A|DDX6|RPA1|RPL12|RPA3|FUS|RPL3|RPL13A|RPL5|RANBP2|KPNA2|CAPZA1|EIF3B|EIF3E|PPP1CB|RPS8|RPS14|RPS13|SNRPE|SNRPD2|RPS25|RBX1|RPL31|RPL10A|TRA2B|TUBA4A|RBM3|HNRNPU|PLOD1|CSTF1|DHX9|CPSF1|ILF3|CSTF3|HNRNPA0|DYNC1I2|EIF3A|CAPRIN1|PDIA6|PLEC|SF3B3|SEC23B|SF1|FAM98B|ZNF326|NUP188|RBM17|FIP1L1|TUBA1A|GET4|PABPN1|CARM1|MAPK1IP1L|SMARCC2|ATXN2L|PSPC1|DDX1|RQCD1|TFG|TAF15|UPF1|SMARCC1|TNPO1|SMAR…
KPNB1	RPL35A	RPL35A	64487|64487|64487	62389	20796.3	3	64485|0|0	0	0	0	0	0	#NAME?	0.97	0.19	TUBG1|POLR2A|DDX6|RPA1|RPL12|RPA3|FUS|RPL3|RPL13A|RPL5|RANBP2|KPNA2|CAPZA1|EIF3B|EIF3E|PPP1CB|RPS8|RPS14|RPS13|SNRPE|SNRPD2|RPS25|RBX1|RPL31|RPL10A|TRA2B|TUBA4A|RBM3|HNRNPU|CSTF1|DHX9|CPSF1|ILF3|CSTF3|HNRNPA0|DYNC1I2|EIF3A|CAPRIN1|HERC3|PDIA6|PLEC|SF3B3|SEC23B|SF1|ZNF326|NUP188|RBM17|FIP1L1|TUBA1A|PABPN1|CARM1|MAPK1IP1L|SMARCC2|ATXN2L|PSPC1|DDX1|RQCD1|TAF15|UPF1|SMARCC1|TNPO1|FUBP3|RBM4|SF3B5|TNK…
KPNB1	TRIM21	TRIM21	64488|64488|64488	62392	20797.3	3	64488|23|24	0	0	0	0	0	#NAME?	0.97	0.19	POLR2A|DDX6|RPA1|RPL12|RPA3|FUS|RPL3|RPL13A|RPL5|RANBP2|KPNA2|CAPZA1|EIF3B|EIF3E|PPP1CB|RPS8|RPS14|RPS13|SNRPE|SNRPD2|RPS25|RBX1|RPL31|RPL10A|TRA2B|TUBA4A|HNRNPU|CSTF1|DHX9|CPSF1|ILF3|CSTF3|HNRNPA0|DYNC1I2|EIF3A|CAPRIN1|PDIA6|PLEC|SF3B3|SEC23B|SF1|ZNF326|NUP188|RBM17|FIP1L1|TUBA1A|GET4|PABPN1|CARM1|ATXN2L|PSPC1|DDX1|TFG|TAF15|UPF1|SMARCC1|TNPO1|FUBP3|SF3B5|WDR33|G3BP2|C14orf166|SF3B6|RTCB|YTHDF2|…
KPNB1	RAB3B	RAB3B	64484|0|0	64484	21494.7	3	0|0|0	0.33	1	0.33	1	0.33	-0.53	214947	0.08
KPNB1	FLNA	FLNA	64490|64491|64491	62400	20800	3	64483|22|20	0	0	0	0	0	#NAME?	0.97	0.19	TUBG1|POLR2A|DDX6|RPA1|RPL12|RPA3|FUS|RPL3|RPL13A|RPL5|RANBP2|KPNA2|CAPZA1|EIF3B|EIF3E|PPP1CB|RPS8|RPS14|RPS13|SNRPE|SNRPD2|RPS25|RBX1|RPL31|RPL10A|TUBA4A|RBM3|HNRNPU|DHX9|ILF3|CSTF3|HNRNPA0|DYNC1I2|EIF3A|PDIA6|PLEC|SF3B3|SEC23B|TUBA1A|PABPN1|CARM1|SMARCC2|PSPC1|TFG|UPF1|SMARCC1|TNPO1|SMARCE1|MED15|SF3B5|G3BP2|SF3B6|SNX9|
KPNB1	TGM2	TGM2	64490|64490|64490	62398	20799.3	3	0|22|0	1	1	1	1	1	inf	2836.27	0
KPNB1	HNRNPA2B1	HNRNPA2B1	64493|64493|64493	62407	20802.3	3	64489|29|26	0	0	0	0	0	#NAME?	0.97	0.19	TUBG1|POLR2A|DDX6|RPA1|RPL12|RPA3|FUS|RPL3|RPL13A|RPL5|RANBP2|KPNA2|CAPZA1|EIF3B|EIF3E|PPP1CB|RPS8|RPS14|RPS13|SNRPE|SNRPD2|RPS25|RBX1|RPL31|RPL10A|TRA2B|TUBA4A|RBM3|HNRNPU|PLOD1|CSTF1|DHX9|CPSF1|ILF3|CSTF3|HNRNPA0|DYNC1I2|EIF3A|CAPRIN1|HERC3|PDIA6|PLEC|SF3B3|SEC23B|SF1|FAM98B|ZNF326|NUP188|RBM17|FIP1L1|TUBA1A|GET4|PABPN1|CARM1|FAM98A|MAPK1IP1L|SMARCC2|ATXN2L|PSPC1|DDX1|RQCD1|TFG|TAF15|UPF1|SMARC…
KPNB1	SFPQ	SFPQ	64493|64493|64493	62407	20802.3	3	64488|24|23	0	0	0	0	0	#NAME?	0.97	0.19	POLR2A|DDX6|RPA1|RPL12|RPA3|FUS|RPL3|RPL13A|RPL5|RANBP2|KPNA2|EIF3B|EIF3E|PPP1CB|RPS8|RPS14|RPS13|SNRPE|SNRPD2|RPS25|RBX1|RPL31|RPL10A|TRA2B|TUBA4A|RBM3|HNRNPU|CSTF1|DHX9|CPSF1|ILF3|CSTF3|HNRNPA0|DYNC1I2|EIF3A|CAPRIN1|HERC3|PLEC|SF3B3|SEC23B|SF1|FAM98B|ZNF326|NUP188|RBM17|FIP1L1|TUBA1A|PABPN1|CARM1|FAM98A|MAPK1IP1L|SMARCC2|ATXN2L|PSPC1|DDX1|RQCD1|TFG|TAF15|UPF1|SMARCC1|TNPO1|SMARCE1|FUBP3|MED15|R…
KPNB1	TUBG1	TUBG1	64488|64488|64488	62392	20797.3	3	0|21|0	1	1	1	1	1	inf	2971.05	0	POLR2A|DDX6|RPA1|RPL12|FUS|RPL3|RPL13A|RPL5|RANBP2|KPNA2|CAPZA1|EIF3B|EIF3E|PPP1CB|RPS8|RPS14|RPS13|SNRPE|SNRPD2|RPS25|RBX1|RPL31|RPL10A|TRA2B|TUBA4A|DHX9|ILF3|HNRNPA0|DYNC1I2|EIF3A|CAPRIN1|PDIA6|PLEC|SF3B3|FIP1L1|TUBA1A|PABPN1|CARM1|SMARCC2|DDX1|RQCD1|UPF1|SMARCC1|TNPO1|SMARCE1|RBM4|SF3B5|TNKS1BP1|WDR33|C14orf166|RTCB|
KPNB1	PPIB	PPIB	64484|0|0	64484	21494.7	3	64485|0|21	0	0	0	0	0	#NAME?	1	0.19	POLR2A|DDX6|RPA1|RPL12|RPA3|FUS|RPL3|RPL13A|RPL5|RANBP2|KPNA2|CAPZA1|EIF3B|EIF3E|PPP1CB|RPS8|RPS14|RPS13|SNRPE|SNRPD2|RPS25|RBX1|RPL31|RPL10A|TRA2B|TUBA4A|RBM3|HNRNPU|PLOD1|CSTF1|DHX9|CPSF1|ILF3|CSTF3|HNRNPA0|DYNC1I2|EIF3A|CAPRIN1|PDIA6|PLEC|SF3B3|SEC23B|NUP188|TUBA1A|GET4|PABPN1|CARM1|SMARCC2|RQCD1|TFG|TAF15|UPF1|SMARCC1|TNPO1|SMARCE1|MED15|RBM4|SF3B5|TNKS1BP1|CNOT7|CNOT11|G3BP2|C14orf166|SF3B6|…
KPNB1	RPS3	RPS3	64489|64490|64489	62396	20798.7	3	64486|0|22	0	0	0	0	0	#NAME?	0.97	0.19	POLR2A|DDX6|RPA1|RPL12|RPA3|FUS|RPL3|RPL13A|RPL5|RANBP2|KPNA2|CAPZA1|EIF3B|EIF3E|PPP1CB|RPS8|RPS14|RPS13|SNRPE|SNRPD2|RPS25|RBX1|RPL31|RPL10A|TRA2B|TUBA4A|RBM3|HNRNPU|PLOD1|CSTF1|DHX9|CPSF1|ILF3|CSTF3|HNRNPA0|DYNC1I2|EIF3A|CAPRIN1|HERC3|PDIA6|PLEC|SF3B3|SEC23B|SF1|ZNF326|NUP188|RBM17|FIP1L1|TUBA1A|GET4|PABPN1|CARM1|MAPK1IP1L|SMARCC2|ATXN2L|PSPC1|DDX1|RQCD1|TFG|TAF15|UPF1|SMARCC1|TNPO1|SMARCE1|FUB…
KPNB1	RPS12	RPS12	64488|64488|64488	62392	20797.3	3	64486|21|22	0	0	0	0	0	#NAME?	0.97	0.19	DDX6|RPA1|RPL12|RPA3|FUS|RPL3|RPL13A|RPL5|RANBP2|KPNA2|CAPZA1|EIF3B|EIF3E|PPP1CB|RPS8|RPS14|RPS13|SNRPE|SNRPD2|RPS25|RBX1|RPL31|RPL10A|TRA2B|TUBA4A|RBM3|HNRNPU|CSTF1|DHX9|CPSF1|ILF3|CSTF3|HNRNPA0|DYNC1I2|EIF3A|CAPRIN1|PDIA6|PLEC|SF3B3|SEC23B|SF1|FAM98B|ZNF326|NUP188|RBM17|FIP1L1|TUBA1A|PABPN1|CARM1|FAM98A|MAPK1IP1L|SMARCC2|ATXN2L|PSPC1|DDX1|RQCD1|TFG|TAF15|UPF1|SMARCC1|TNPO1|FUBP3|RBM4|SF3B5|TNKS…
KPNB1	ATP5A1	ATP5A1	64487|64487|64487	62389	20796.3	3	64487|20|24	0	0	0	0	0	#NAME?	0.97	0.19	DDX6|RPA1|RPL12|RPA3|FUS|RPL3|RPL13A|RPL5|RANBP2|KPNA2|CAPZA1|EIF3B|EIF3E|PPP1CB|RPS8|RPS14|RPS13|SNRPE|SNRPD2|RPS25|RBX1|RPL31|RPL10A|TRA2B|TUBA4A|RBM3|HNRNPU|DHX9|CPSF1|ILF3|CSTF3|HNRNPA0|DYNC1I2|EIF3A|CAPRIN1|PDIA6|PLEC|SF3B3|SEC23B|SF1|NUP188|RBM17|TUBA1A|GET4|PABPN1|CARM1|SMARCC2|PSPC1|DDX1|RQCD1|TFG|TAF15|UPF1|SMARCC1|TNPO1|SMARCE1|RBM4|SF3B5|TNKS1BP1|WDR33|FAM120A|CNOT7|CNOT11|G3BP2|C14orf…
KPNB1	DDX6	DDX6	64488|64489|64489	62394	20798	3	0|0|0	1	1	1	1	1	inf	207980	0	RPL12|FUS|RPL3|RPL13A|RPL5|RANBP2|KPNA2|CAPZA1|EIF3B|EIF3E|PPP1CB|RPS8|RPS14|RPS13|SNRPE|SNRPD2|RPS25|RBX1|RPL31|RPL10A|TRA2B|TUBA4A|RBM3|HNRNPU|PLOD1|CSTF1|DHX9|CPSF1|ILF3|CSTF3|HNRNPA0|DYNC1I2|EIF3A|CAPRIN1|HERC3|PDIA6|PLEC|SF3B3|SEC23B|SF1|FAM98B|ZNF326|NUP188|RBM17|FIP1L1|TUBA1A|PABPN1|CARM1|FAM98A|MAPK1IP1L|SMARCC2|ATXN2L|PSPC1|DDX1|RQCD1|TFG|TAF15|UPF1|SMARCC1|TNPO1|SMARCE1|FUBP3|FAM103A1|R…
KPNB1	RPL13	RPL13	64487|64486|0	63437	21145.7	3	64486|22|24	0	0	0	0	0	#NAME?	0.98	0.19	RPA1|RPL12|RPA3|FUS|RPL3|RPL13A|RPL5|RANBP2|KPNA2|CAPZA1|EIF3B|EIF3E|PPP1CB|RPS8|RPS14|RPS13|SNRPE|SNRPD2|RPS25|RBX1|RPL31|RPL10A|TRA2B|TUBA4A|RBM3|HNRNPU|PLOD1|CSTF1|DHX9|CPSF1|ILF3|CSTF3|HNRNPA0|DYNC1I2|EIF3A|CAPRIN1|HERC3|PDIA6|PLEC|SF3B3|SEC23B|SF1|ZNF326|NUP188|RBM17|FIP1L1|TUBA1A|GET4|PABPN1|CARM1|MAPK1IP1L|SMARCC2|ATXN2L|PSPC1|DDX1|RQCD1|TAF15|UPF1|SMARCC1|TNPO1|SMARCE1|FUBP3|FAM103A1|RBM4…
KPNB1	COL8A1	COL8A1	64485|0|64485	63434	21144.7	3	64484|0|0	0	0	0	0	0	#NAME?	0.98	0.19
KPNB1	RPA1	RPA1	64487|64487|64487	62389	20796.3	3	0|0|0	1	1	1	1	1	inf	207963	0	RPL12|RPA3|FUS|RPL3|RPL13A|RPL5|RANBP2|KPNA2|EIF3B|EIF3E|PPP1CB|RPS8|RPS14|RPS13|SNRPE|SNRPD2|RPS25|RBX1|RPL31|RPL10A|TRA2B|TUBA4A|RBM3|HNRNPU|CSTF1|DHX9|CPSF1|ILF3|CSTF3|HNRNPA0|DYNC1I2|EIF3A|CAPRIN1|PLEC|SF3B3|SF1|NUP188|TUBA1A|PABPN1|CARM1|SMARCC2|PSPC1|DDX1|TFG|TAF15|UPF1|SMARCC1|TNPO1|SMARCE1|MED15|RBM4|SF3B5|DPY30|PEF1|G3BP2|C14orf166|SF3B6|
KPNB1	LOX	LOX	64485|64485|0	63434	21144.7	3	0|0|0	0.67	1	0.67	1	0.67	-0.53	211447	0
KPNB1	RPL12	RPL12	64485|64486|0	63435	21145	3	0|0|0	0.67	1	0.67	1	0.67	-0.53	211450	0	RPA3|FUS|RPL3|RPL13A|RPL5|RANBP2|KPNA2|CAPZA1|EIF3B|EIF3E|PPP1CB|RPS8|RPS14|RPS13|SNRPE|SNRPD2|RPS25|RBX1|RPL31|RPL10A|TRA2B|TUBA4A|RBM3|HNRNPU|CSTF1|DHX9|CPSF1|ILF3|CSTF3|HNRNPA0|DYNC1I2|EIF3A|CAPRIN1|HERC3|PDIA6|PLEC|SF3B3|SEC23B|SF1|ZNF326|NUP188|RBM17|FIP1L1|TUBA1A|GET4|PABPN1|CARM1|FAM98A|MAPK1IP1L|SMARCC2|ATXN2L|PSPC1|DDX1|RQCD1|TFG|TAF15|UPF1|SMARCC1|TNPO1|SMARCE1|FUBP3|MED15|RBM4|SF3B5|TN…
KPNB1	HNRNPH3	HNRNPH3	64491|64491|64491	62401	20800.3	3	64487|26|24	0	0	0	0	0	#NAME?	0.97	0.19	RPA3|FUS|RPL3|RPL13A|RPL5|RANBP2|KPNA2|EIF3B|EIF3E|PPP1CB|RPS8|RPS14|RPS13|SNRPE|SNRPD2|RPS25|RBX1|RPL31|RPL10A|TRA2B|TUBA4A|RBM3|HNRNPU|PLOD1|CSTF1|DHX9|CPSF1|ILF3|CSTF3|HNRNPA0|DYNC1I2|EIF3A|CAPRIN1|HERC3|PDIA6|PLEC|SF3B3|SEC23B|SF1|FAM98B|ZNF326|NUP188|RBM17|FIP1L1|TUBA1A|PABPN1|CARM1|FAM98A|SMARCC2|ATXN2L|PSPC1|DDX1|RQCD1|TFG|TAF15|UPF1|SMARCC1|TNPO1|SMARCE1|FUBP3|MED15|FAM103A1|RBM4|SF3B5|TN…
KPNB1	RPA3	RPA3	64486|64488|64487	62389	20796.3	3	0|0|0	1	1	1	1	1	inf	207963	0	FUS|RPL3|RPL13A|RPL5|RANBP2|KPNA2|EIF3B|EIF3E|PPP1CB|RPS8|RPS14|RPS13|SNRPE|SNRPD2|RPS25|RBX1|RPL31|RPL10A|TRA2B|TUBA4A|RBM3|HNRNPU|CSTF1|DHX9|CPSF1|ILF3|CSTF3|HNRNPA0|DYNC1I2|EIF3A|CAPRIN1|PLEC|SF3B3|SF1|ZNF326|NUP188|RBM17|TUBA1A|PABPN1|CARM1|SMARCC2|PSPC1|DDX1|TFG|TAF15|UPF1|SMARCC1|TNPO1|SMARCE1|MED15|SF3B5|DPY30|WDR33|PEF1|G3BP2|C14orf166|SF3B6|RTCB|
KPNB1	FUS	FUS	64491|64492|64492	62403	20801	3	0|25|0	1	1	1	1	1	inf	2496.12	0	RPL3|RPL13A|RPL5|RANBP2|KPNA2|CAPZA1|EIF3B|EIF3E|PPP1CB|RPS8|RPS14|RPS13|SNRPE|SNRPD2|RPS25|RBX1|RPL31|RPL10A|TRA2B|TUBA4A|RBM3|HNRNPU|PLOD1|CSTF1|DHX9|CPSF1|ILF3|CSTF3|HNRNPA0|DYNC1I2|EIF3A|CAPRIN1|HERC3|PDIA6|PLEC|SF3B3|SEC23B|SF1|FAM98B|ZNF326|NUP188|RBM17|FIP1L1|TUBA1A|PABPN1|CARM1|FAM98A|MAPK1IP1L|SMARCC2|ATXN2L|PSPC1|DDX1|RQCD1|TFG|TAF15|UPF1|SMARCC1|TNPO1|SMARCE1|FUBP3|MED15|RBM4|SF3B5|DPY…
KPNB1	RPL4	RPL4	64489|64490|64489	62396	20798.7	3	64486|21|23	0	0	0	0	0	#NAME?	0.97	0.19	RPL3|RPL13A|RPL5|RANBP2|KPNA2|CAPZA1|EIF3B|EIF3E|PPP1CB|RPS8|RPS14|RPS13|SNRPE|SNRPD2|RPS25|RBX1|RPL31|RPL10A|TRA2B|TUBA4A|RBM3|HNRNPU|CSTF1|DHX9|CPSF1|ILF3|CSTF3|HNRNPA0|DYNC1I2|EIF3A|CAPRIN1|HERC3|PDIA6|PLEC|SF3B3|SEC23B|SF1|ZNF326|NUP188|RBM17|FIP1L1|TUBA1A|GET4|PABPN1|CARM1|FAM98A|MAPK1IP1L|SMARCC2|ATXN2L|PSPC1|DDX1|RQCD1|TFG|TAF15|UPF1|SMARCC1|TNPO1|SMARCE1|FUBP3|MED15|RBM4|SF3B5|TNKS1BP1|WD…
KPNB1	RPS19	RPS19	64488|64488|64489	62393	20797.7	3	64487|22|23	0	0	0	0	0	#NAME?	0.97	0.19	RPL3|RPL13A|RPL5|RANBP2|KPNA2|EIF3B|EIF3E|PPP1CB|RPS8|RPS14|RPS13|SNRPE|SNRPD2|RPS25|RBX1|RPL31|RPL10A|TRA2B|TUBA4A|RBM3|HNRNPU|CSTF1|DHX9|CPSF1|ILF3|CSTF3|HNRNPA0|DYNC1I2|EIF3A|CAPRIN1|HERC3|PDIA6|PLEC|SF3B3|SEC23B|SF1|ZNF326|NUP188|RBM17|FIP1L1|TUBA1A|PABPN1|CARM1|MAPK1IP1L|SMARCC2|ATXN2L|PSPC1|DDX1|RQCD1|TFG|TAF15|UPF1|SMARCC1|TNPO1|SMARCE1|FUBP3|FAM103A1|RBM4|SF3B5|TNKS1BP1|WDR33|RBM12|FAM120…
KPNB1	RPL3	RPL3	64488|64488|64488	62392	20797.3	3	0|0|0	1	1	1	1	1	inf	207973	0	RPL13A|RPL5|RANBP2|KPNA2|CAPZA1|EIF3B|EIF3E|PPP1CB|RPS8|RPS14|RPS13|SNRPE|SNRPD2|RPS25|RBX1|RPL31|RPL10A|TRA2B|TUBA4A|RBM3|HNRNPU|PLOD1|CSTF1|DHX9|CPSF1|ILF3|CSTF3|HNRNPA0|DYNC1I2|EIF3A|CAPRIN1|HERC3|PDIA6|PLEC|SF3B3|SEC23B|SF1|ZNF326|NUP188|RBM17|FIP1L1|TUBA1A|GET4|PABPN1|CARM1|FAM98A|MAPK1IP1L|SMARCC2|ATXN2L|PSPC1|DDX1|RQCD1|TFG|TAF15|UPF1|SMARCC1|TNPO1|SMARCE1|FUBP3|MED15|RBM4|SF3B5|TNKS1BP1|W…
KPNB1	CCT6A	CCT6A	64488|64489|64488	62393	20797.7	3	64488|0|25	0	0	0	0	0	#NAME?	0.97	0.19	RPL13A|RPL5|RANBP2|KPNA2|CAPZA1|EIF3B|EIF3E|PPP1CB|RPS8|RPS14|RPS13|SNRPE|SNRPD2|RPS25|RBX1|RPL31|RPL10A|TRA2B|TUBA4A|RBM3|HNRNPU|CSTF1|DHX9|CPSF1|ILF3|CSTF3|HNRNPA0|DYNC1I2|EIF3A|CAPRIN1|PDIA6|PLEC|SF3B3|SEC23B|SF1|FAM98B|ZNF326|NUP188|RBM17|FIP1L1|TUBA1A|GET4|PABPN1|CARM1|FAM98A|MAPK1IP1L|SMARCC2|ATXN2L|PSPC1|DDX1|RQCD1|TFG|TAF15|UPF1|SMARCC1|TNPO1|SMARCE1|FUBP3|RBM4|SF3B5|DPY30|TNKS1BP1|WDR33|…
KPNB1	RPL13A	RPL13A	64487|64488|64488	62391	20797	3	0|0|23	1	1	1	1	1	inf	2712.65	0	RPL5|RANBP2|KPNA2|CAPZA1|EIF3B|EIF3E|PPP1CB|RPS8|RPS14|RPS13|SNRPE|SNRPD2|RPS25|RBX1|RPL31|RPL10A|TRA2B|TUBA4A|RBM3|HNRNPU|PLOD1|CSTF1|DHX9|CPSF1|ILF3|CSTF3|HNRNPA0|DYNC1I2|EIF3A|CAPRIN1|HERC3|PDIA6|PLEC|SF3B3|SEC23B|SF1|ZNF326|NUP188|RBM17|FIP1L1|TUBA1A|GET4|PABPN1|CARM1|MAPK1IP1L|SMARCC2|ATXN2L|PSPC1|DDX1|RQCD1|TFG|TAF15|UPF1|SMARCC1|TNPO1|SMARCE1|FUBP3|MED15|RBM4|SF3B5|TNKS1BP1|WDR33|FAM120A|C…
KPNB1	RPS27	RPS27	64487|64487|64487	62389	20796.3	3	64484|0|0	0	0	0	0	0	#NAME?	0.97	0.19	RPL5|RANBP2|KPNA2|EIF3B|EIF3E|PPP1CB|RPS8|RPS14|RPS13|SNRPE|SNRPD2|RPS25|RBX1|RPL31|RPL10A|TRA2B|TUBA4A|RBM3|HNRNPU|PLOD1|CSTF1|DHX9|CPSF1|ILF3|CSTF3|HNRNPA0|DYNC1I2|EIF3A|CAPRIN1|HERC3|PDIA6|PLEC|SF3B3|SEC23B|SF1|ZNF326|NUP188|RBM17|FIP1L1|TUBA1A|PABPN1|CARM1|MAPK1IP1L|SMARCC2|ATXN2L|PSPC1|DDX1|RQCD1|TFG|TAF15|UPF1|TNPO1|FUBP3|FAM103A1|RBM4|SF3B5|TNKS1BP1|WDR33|FAM120A|CNOT7|CNOT11|G3BP2|C14orf1…
KPNB1	RPL5	RPL5	64485|64485|0	63434	21144.7	3	0|0|0	0.67	1	0.67	1	0.67	-0.53	211447	0	RANBP2|KPNA2|CAPZA1|EIF3B|EIF3E|PPP1CB|RPS8|RPS14|RPS13|SNRPE|SNRPD2|RPS25|RBX1|RPL31|RPL10A|TRA2B|TUBA4A|RBM3|HNRNPU|CSTF1|DHX9|CPSF1|ILF3|CSTF3|HNRNPA0|DYNC1I2|EIF3A|CAPRIN1|HERC3|PDIA6|PLEC|SF3B3|SEC23B|SF1|ZNF326|NUP188|RBM17|FIP1L1|TUBA1A|GET4|PABPN1|CARM1|MAPK1IP1L|SMARCC2|ATXN2L|PSPC1|DDX1|RQCD1|TFG|TAF15|UPF1|SMARCC1|TNPO1|SMARCE1|FUBP3|MED15|FAM103A1|RBM4|SF3B5|TNKS1BP1|WDR33|FAM120A|CNO…
KPNB1	RPL21	RPL21	64488|64488|64489	62393	20797.7	3	64487|0|22	0	0	0	0	0	#NAME?	0.97	0.19	RANBP2|KPNA2|CAPZA1|EIF3B|EIF3E|PPP1CB|RPS8|RPS14|RPS13|SNRPE|SNRPD2|RPS25|RBX1|RPL31|RPL10A|TRA2B|TUBA4A|RBM3|HNRNPU|CSTF1|DHX9|CPSF1|ILF3|CSTF3|HNRNPA0|DYNC1I2|EIF3A|CAPRIN1|HERC3|PDIA6|PLEC|SF3B3|SEC23B|SF1|ZNF326|NUP188|RBM17|FIP1L1|TUBA1A|PABPN1|CARM1|MAPK1IP1L|SMARCC2|ATXN2L|PSPC1|DDX1|RQCD1|TFG|TAF15|UPF1|TNPO1|SMARCE1|FUBP3|RBM4|SF3B5|DPY30|TNKS1BP1|WDR33|FAM120A|CNOT7|CNOT11|G3BP2|C14orf…
KPNB1	RPS10	RPS10	64488|64487|64488	62391	20797	3	64484|22|23	0	0	0	0	0	#NAME?	0.97	0.19	RANBP2|KPNA2|CAPZA1|EIF3B|EIF3E|PPP1CB|RPS8|RPS14|RPS13|SNRPE|SNRPD2|RPS25|RBX1|RPL31|RPL10A|TRA2B|TUBA4A|RBM3|HNRNPU|CSTF1|DHX9|CPSF1|ILF3|CSTF3|HNRNPA0|DYNC1I2|EIF3A|CAPRIN1|HERC3|PDIA6|PLEC|SF3B3|SEC23B|SF1|ZNF326|NUP188|RBM17|FIP1L1|TUBA1A|PABPN1|CARM1|MAPK1IP1L|SMARCC2|ATXN2L|PSPC1|DDX1|RQCD1|TFG|TAF15|UPF1|SMARCC1|TNPO1|SMARCE1|FUBP3|RBM4|SF3B5|DPY30|TNKS1BP1|WDR33|RBM12|FAM120A|CNOT7|CNOT1…
KPNB1	RPL29	RPL29	64486|64486|64487	62387	20795.7	3	64485|0|0	0	0	0	0	0	#NAME?	0.97	0.19	RANBP2|KPNA2|CAPZA1|EIF3B|EIF3E|PPP1CB|RPS8|RPS14|RPS13|SNRPE|SNRPD2|RPS25|RBX1|RPL31|RPL10A|TRA2B|TUBA4A|RBM3|HNRNPU|CSTF1|DHX9|CPSF1|ILF3|CSTF3|HNRNPA0|DYNC1I2|EIF3A|CAPRIN1|HERC3|PDIA6|PLEC|SF3B3|SEC23B|SF1|ZNF326|NUP188|RBM17|FIP1L1|TUBA1A|PABPN1|CARM1|SMARCC2|ATXN2L|PSPC1|DDX1|RQCD1|TFG|TAF15|UPF1|SMARCC1|TNPO1|SMARCE1|FUBP3|RBM4|SF3B5|TNKS1BP1|WDR33|FAM120A|CNOT7|CNOT11|G3BP2|C14orf166|SF3B…
KPNB1	CCT3	CCT3	64489|64489|64489	62395	20798.3	3	64489|22|25	0	0	0	0	0	#NAME?	0.97	0.19	RANBP2|KPNA2|CAPZA1|EIF3B|EIF3E|PPP1CB|RPS8|RPS14|RPS13|SNRPE|SNRPD2|RPS25|RBX1|RPL31|RPL10A|TRA2B|TUBA4A|RBM3|HNRNPU|CSTF1|DHX9|CPSF1|ILF3|CSTF3|HNRNPA0|DYNC1I2|EIF3A|CAPRIN1|HERC3|PDIA6|PLEC|SF3B3|SEC23B|SF1|ZNF326|NUP188|RBM17|FIP1L1|TUBA1A|GET4|PABPN1|CARM1|FAM98A|MAPK1IP1L|SMARCC2|ATXN2L|PSPC1|DDX1|RQCD1|TFG|TAF15|UPF1|SMARCC1|TNPO1|SMARCE1|FUBP3|RBM4|SF3B5|DPY30|TNKS1BP1|WDR33|FAM120A|CNOT7…
KPNB1	RANBP2	RANBP2	64483|64484|64484	62379	20793	3	0|0|0	1	1	1	1	1	inf	207930	0	KPNA2|CAPZA1|EIF3B|EIF3E|PPP1CB|RPS8|RPS14|RPS13|SNRPE|SNRPD2|RPS25|RBX1|RPL31|RPL10A|TRA2B|TUBA4A|RBM3|HNRNPU|PLOD1|CSTF1|DHX9|CPSF1|ILF3|CSTF3|HNRNPA0|DYNC1I2|EIF3A|CAPRIN1|PDIA6|PLEC|SF3B3|SEC23B|SF1|ZNF326|NUP188|RBM17|FIP1L1|TUBA1A|GET4|PABPN1|CARM1|SMARCC2|ATXN2L|PSPC1|DDX1|RQCD1|TFG|TAF15|UPF1|SMARCC1|TNPO1|SMARCE1|FUBP3|MED15|FAM103A1|RBM4|SF3B5|DPY30|TNKS1BP1|WDR33|RBM12|FAM120A|PEF1|CNO…
KPNB1	SERPINH1	SERPINH1	64491|64492|64492	62403	20801	3	64491|24|28	0	0	0	0	0	#NAME?	0.97	0.19	KPNA2|CAPZA1|EIF3B|EIF3E|RPS8|RPS14|RPS13|SNRPE|SNRPD2|RPS25|RBX1|RPL31|RPL10A|TRA2B|TUBA4A|RBM3|HNRNPU|PLOD1|DHX9|ILF3|CSTF3|HNRNPA0|DYNC1I2|EIF3A|CAPRIN1|PDIA6|PLEC|SF3B3|SEC23B|NUP188|TUBA1A|GET4|PABPN1|CARM1|DDX1|RQCD1|TFG|UPF1|TNPO1|RBM4|SF3B5|TNKS1BP1|PEF1|CNOT7|CNOT11|G3BP2|SNX9|SEC23IP|
KPNB1	CCT4	CCT4	64489|64489|64489	62395	20798.3	3	64487|22|23	0	0	0	0	0	#NAME?	0.97	0.19	KPNA2|CAPZA1|EIF3B|EIF3E|PPP1CB|RPS8|RPS14|RPS13|SNRPE|SNRPD2|RPS25|RBX1|RPL31|RPL10A|TRA2B|TUBA4A|RBM3|HNRNPU|CSTF1|DHX9|CPSF1|ILF3|CSTF3|HNRNPA0|DYNC1I2|EIF3A|CAPRIN1|PDIA6|PLEC|SF3B3|SEC23B|SF1|FAM98B|ZNF326|NUP188|RBM17|FIP1L1|TUBA1A|GET4|PABPN1|CARM1|FAM98A|MAPK1IP1L|SMARCC2|ATXN2L|PSPC1|DDX1|RQCD1|TFG|TAF15|UPF1|SMARCC1|TNPO1|SMARCE1|FUBP3|MED15|RBM4|SF3B5|TNKS1BP1|WDR33|FAM120A|CNOT7|CNOT1…
KPNB1	HNRNPA3	HNRNPA3	64492|64492|64492	62404	20801.3	3	64486|24|21	0	0	0	0	0	#NAME?	0.97	0.19	KPNA2|CAPZA1|EIF3B|EIF3E|PPP1CB|RPS8|RPS14|RPS13|SNRPE|SNRPD2|RPS25|RBX1|RPL31|RPL10A|TRA2B|TUBA4A|RBM3|HNRNPU|PLOD1|CSTF1|DHX9|CPSF1|ILF3|CSTF3|HNRNPA0|DYNC1I2|EIF3A|CAPRIN1|HERC3|PDIA6|PLEC|SF3B3|SEC23B|SF1|FAM98B|ZNF326|NUP188|RBM17|FIP1L1|TUBA1A|GET4|PABPN1|CARM1|FAM98A|SMARCC2|ATXN2L|PSPC1|DDX1|RQCD1|TFG|TAF15|UPF1|SMARCC1|TNPO1|SMARCE1|FUBP3|MED15|FAM103A1|RBM4|SF3B5|TNKS1BP1|WDR33|RBM12|FA…
KPNB1	KPNA2	KPNA2	64487|64486|64487	62388	20796	3	0|0|0	1	1	1	1	1	inf	207960	0	CAPZA1|EIF3B|EIF3E|PPP1CB|RPS8|RPS14|RPS13|SNRPE|SNRPD2|RPS25|RBX1|RPL31|RPL10A|TRA2B|TUBA4A|RBM3|HNRNPU|PLOD1|CSTF1|DHX9|CPSF1|ILF3|CSTF3|HNRNPA0|DYNC1I2|EIF3A|CAPRIN1|PDIA6|PLEC|SF3B3|SF1|FAM98B|ZNF326|NUP188|RBM17|FIP1L1|TUBA1A|GET4|PABPN1|CARM1|FAM98A|SMARCC2|ATXN2L|PSPC1|DDX1|RQCD1|TFG|TAF15|UPF1|SMARCC1|TNPO1|SMARCE1|FUBP3|MED15|FAM103A1|RBM4|SF3B5|DPY30|TNKS1BP1|WDR33|RBM12|FAM120A|CNOT7|G…
KPNB1	HNRNPF	HNRNPF	64488|64489|64489	62394	20798	3	64486|23|22	0	0	0	0	0	#NAME?	0.97	0.19	EIF3B|EIF3E|PPP1CB|RPS8|RPS14|RPS13|SNRPE|SNRPD2|RPS25|RBX1|RPL31|RPL10A|TRA2B|TUBA4A|RBM3|HNRNPU|PLOD1|CSTF1|DHX9|CPSF1|ILF3|CSTF3|HNRNPA0|DYNC1I2|EIF3A|CAPRIN1|HERC3|PLEC|SF3B3|SF1|FAM98B|ZNF326|NUP188|RBM17|FIP1L1|TUBA1A|PABPN1|CARM1|FAM98A|MAPK1IP1L|SMARCC2|ATXN2L|PSPC1|DDX1|RQCD1|TFG|TAF15|UPF1|SMARCC1|TNPO1|SMARCE1|FUBP3|MED15|FAM103A1|RBM4|SF3B5|DPY30|TNKS1BP1|WDR33|RBM12|FAM120A|CNOT7|CNO…
KPNB1	COPB1	COPB1	64486|64487|64486	62387	20795.7	3	0|0|0	1	1	1	1	1	inf	207957	0
KPNB1	COPA	COPA	64483|64485|0	63432	21144	3	0|0|0	0.67	1	0.67	1	0.67	-0.53	211440	0
KPNB1	SEC13	SEC13	64490|64490|64490	62398	20799.3	3	64485|23|0	0	0	0	0	0	#NAME?	0.97	0.19	EIF3B|EIF3E|PPP1CB|RPS8|RPS14|RPS13|SNRPE|SNRPD2|RPS25|RBX1|RPL31|RPL10A|TRA2B|TUBA4A|RBM3|HNRNPU|PLOD1|CSTF1|DHX9|CPSF1|ILF3|CSTF3|HNRNPA0|DYNC1I2|EIF3A|CAPRIN1|PDIA6|PLEC|SF3B3|SEC23B|SF1|ZNF326|NUP188|RBM17|FIP1L1|TUBA1A|GET4|PABPN1|CARM1|FAM98A|MAPK1IP1L|SMARCC2|ATXN2L|PSPC1|DDX1|RQCD1|TFG|TAF15|UPF1|SMARCC1|TNPO1|FUBP3|FAM103A1|RBM4|SF3B5|DPY30|TNKS1BP1|WDR33|RBM12|FAM120A|PEF1|CNOT7|CNOT11|…
KPNB1	HNRNPH2	HNRNPH2	64489|64490|64490	62397	20799	3	64488|26|24	0	0	0	0	0	#NAME?	0.97	0.19	EIF3B|EIF3E|PPP1CB|RPS8|RPS14|RPS13|SNRPE|SNRPD2|RPS25|RBX1|RPL31|RPL10A|TRA2B|TUBA4A|RBM3|HNRNPU|PLOD1|CSTF1|DHX9|CPSF1|ILF3|CSTF3|HNRNPA0|DYNC1I2|EIF3A|CAPRIN1|HERC3|PLEC|SF3B3|SF1|FAM98B|ZNF326|NUP188|RBM17|FIP1L1|PABPN1|CARM1|FAM98A|SMARCC2|ATXN2L|PSPC1|DDX1|RQCD1|TFG|TAF15|UPF1|SMARCC1|TNPO1|SMARCE1|FUBP3|MED15|FAM103A1|RBM4|SF3B5|TNKS1BP1|WDR33|RBM12|FAM120A|CNOT7|CNOT11|G3BP2|C14orf166|SF3…
KPNB1	EIF3B	EIF3B	64484|64484|0	63432	21144	3	0|0|0	0.67	1	0.67	1	0.67	-0.53	211440	0	EIF3E|PPP1CB|RPS8|RPS14|RPS13|SNRPE|SNRPD2|RPS25|RBX1|RPL31|RPL10A|TRA2B|TUBA4A|RBM3|HNRNPU|PLOD1|CSTF1|DHX9|CPSF1|ILF3|CSTF3|HNRNPA0|DYNC1I2|EIF3A|CAPRIN1|PDIA6|PLEC|SF3B3|SEC23B|SF1|FAM98B|ZNF326|NUP188|RBM17|FIP1L1|TUBA1A|GET4|PABPN1|CARM1|FAM98A|MAPK1IP1L|SMARCC2|ATXN2L|PSPC1|DDX1|RQCD1|TAF15|UPF1|SMARCC1|TNPO1|SMARCE1|FUBP3|MED15|FAM103A1|RBM4|SF3B5|TNKS1BP1|WDR33|FAM120A|CNOT7|CNOT11|G3BP2|…
KPNB1	EIF3E	EIF3E	64484|64486|64486	62384	20794.7	3	0|0|0	1	1	1	1	1	inf	207947	0	PPP1CB|RPS8|RPS14|RPS13|SNRPE|SNRPD2|RPS25|RBX1|RPL31|RPL10A|TRA2B|TUBA4A|RBM3|HNRNPU|CSTF1|DHX9|CPSF1|ILF3|CSTF3|HNRNPA0|DYNC1I2|EIF3A|CAPRIN1|HERC3|PDIA6|PLEC|SF3B3|SEC23B|SF1|FAM98B|ZNF326|NUP188|RBM17|FIP1L1|TUBA1A|GET4|PABPN1|CARM1|FAM98A|MAPK1IP1L|SMARCC2|ATXN2L|PSPC1|DDX1|RQCD1|TFG|TAF15|UPF1|SMARCC1|TNPO1|SMARCE1|FUBP3|FAM103A1|RBM4|SF3B5|TNKS1BP1|WDR33|FAM120A|CNOT7|CNOT11|G3BP2|C14orf16…
KPNB1	ACTG1	ACTG1	64492|64492|64492	62404	20801.3	3	64492|27|28	0	0	0	0	0	#NAME?	0.97	0.19	PPP1CB|RPS8|RPS14|RPS13|SNRPE|SNRPD2|RPS25|RBX1|RPL31|RPL10A|TRA2B|TUBA4A|RBM3|HNRNPU|PLOD1|CSTF1|DHX9|CPSF1|ILF3|CSTF3|HNRNPA0|DYNC1I2|EIF3A|CAPRIN1|PDIA6|PLEC|SF3B3|SEC23B|SF1|NUP188|RBM17|FIP1L1|TUBA1A|GET4|PABPN1|CARM1|SMARCC2|ATXN2L|PSPC1|DDX1|RQCD1|TFG|TAF15|UPF1|SMARCC1|TNPO1|SMARCE1|MED15|RBM4|SF3B5|DPY30|TNKS1BP1|WDR33|RBM12|CNOT7|CNOT11|G3BP2|C14orf166|SF3B6|RTCB|YTHDF2|SNX9|
KPNB1	RPS20	RPS20	64486|64487|64487	62388	20796	3	64485|0|21	0	0	0	0	0	#NAME?	0.97	0.19	PPP1CB|RPS8|RPS14|RPS13|SNRPE|SNRPD2|RPS25|RBX1|RPL31|RPL10A|TRA2B|TUBA4A|RBM3|HNRNPU|PLOD1|CSTF1|DHX9|CPSF1|ILF3|CSTF3|HNRNPA0|DYNC1I2|EIF3A|CAPRIN1|HERC3|PDIA6|PLEC|SF3B3|SEC23B|SF1|FAM98B|ZNF326|NUP188|RBM17|FIP1L1|TUBA1A|GET4|PABPN1|CARM1|FAM98A|MAPK1IP1L|SMARCC2|ATXN2L|PSPC1|DDX1|RQCD1|TFG|TAF15|UPF1|SMARCC1|TNPO1|SMARCE1|FUBP3|MED15|FAM103A1|RBM4|SF3B5|TNKS1BP1|WDR33|RBM12|FAM120A|CNOT7|CNO…
KPNB1	PSME3	PSME3	64483|64484|64486	62381	20793.7	3	64488|0|25	0	0	0	0	0	#NAME?	0.97	0.19	PPP1CB|RPS8|RPS14|RPS13|SNRPE|SNRPD2|RPS25|RBX1|RPL31|RPL10A|TRA2B|TUBA4A|RBM3|HNRNPU|CSTF1|DHX9|CPSF1|ILF3|CSTF3|HNRNPA0|DYNC1I2|EIF3A|CAPRIN1|HERC3|PDIA6|PLEC|SF3B3|SF1|FAM98B|ZNF326|NUP188|RBM17|FIP1L1|TUBA1A|PABPN1|CARM1|FAM98A|SMARCC2|ATXN2L|PSPC1|DDX1|RQCD1|TFG|TAF15|UPF1|SMARCC1|TNPO1|SMARCE1|FUBP3|MED15|RBM4|SF3B5|DPY30|TNKS1BP1|WDR33|RBM12|FAM120A|CNOT7|CNOT11|G3BP2|C14orf166|SF3B6|RTCB|…
KPNB1	RPL27	RPL27	64488|64488|64488	62392	20797.3	3	64484|0|22	0	0	0	0	0	#NAME?	0.97	0.19	PPP1CB|RPS8|RPS14|RPS13|SNRPE|SNRPD2|RPS25|RBX1|RPL31|RPL10A|TRA2B|TUBA4A|RBM3|HNRNPU|CSTF1|DHX9|CPSF1|ILF3|CSTF3|HNRNPA0|DYNC1I2|EIF3A|CAPRIN1|HERC3|PDIA6|PLEC|SF3B3|SEC23B|SF1|FAM98B|ZNF326|NUP188|RBM17|FIP1L1|TUBA1A|GET4|PABPN1|CARM1|FAM98A|MAPK1IP1L|SMARCC2|ATXN2L|PSPC1|DDX1|RQCD1|TFG|TAF15|UPF1|SMARCC1|TNPO1|SMARCE1|FUBP3|RBM4|SF3B5|TNKS1BP1|WDR33|RBM12|FAM120A|CNOT7|CNOT11|G3BP2|C14orf166|S…
KPNB1	HNRNPK	HNRNPK	64490|64491|64491	62400	20800	3	64487|24|24	0	0	0	0	0	#NAME?	0.97	0.19	PPP1CB|RPS8|RPS14|RPS13|SNRPE|SNRPD2|RPS25|RBX1|RPL31|RPL10A|TRA2B|TUBA4A|RBM3|HNRNPU|PLOD1|CSTF1|DHX9|CPSF1|ILF3|CSTF3|HNRNPA0|DYNC1I2|EIF3A|CAPRIN1|HERC3|PDIA6|PLEC|SF3B3|SEC23B|SF1|FAM98B|ZNF326|NUP188|RBM17|FIP1L1|TUBA1A|GET4|PABPN1|CARM1|FAM98A|MAPK1IP1L|SMARCC2|ATXN2L|PSPC1|DDX1|RQCD1|TFG|TAF15|UPF1|SMARCC1|TNPO1|SMARCE1|FUBP3|MED15|FAM103A1|RBM4|SF3B5|DPY30|TNKS1BP1|WDR33|RBM12|FAM120A|CNO…
KPNB1	RPS7	RPS7	64486|64487|64487	62388	20796	3	64485|20|0	0	0	0	0	0	#NAME?	0.97	0.19	PPP1CB|RPS8|RPS14|RPS13|SNRPE|SNRPD2|RPS25|RBX1|RPL31|RPL10A|TRA2B|TUBA4A|RBM3|HNRNPU|PLOD1|CSTF1|DHX9|CPSF1|ILF3|CSTF3|HNRNPA0|DYNC1I2|EIF3A|CAPRIN1|HERC3|PDIA6|PLEC|SF3B3|SEC23B|SF1|ZNF326|NUP188|RBM17|FIP1L1|TUBA1A|PABPN1|CARM1|MAPK1IP1L|SMARCC2|ATXN2L|PSPC1|DDX1|RQCD1|TFG|TAF15|UPF1|TNPO1|FUBP3|RBM4|SF3B5|DPY30|TNKS1BP1|WDR33|FAM120A|CNOT7|CNOT11|G3BP2|C14orf166|SF3B6|RTCB|YTHDF2|SNX9|
KPNB1	PPP1CA	PPP1CA	64485|64486|64485	62384	20794.7	3	64483|0|0	0	0	0	0	0	#NAME?	0.97	0.19	PPP1CB|RPS8|RPS14|RPS13|SNRPE|SNRPD2|RPS25|RBX1|RPL31|RPL10A|TRA2B|TUBA4A|RBM3|HNRNPU|CSTF1|DHX9|CPSF1|ILF3|CSTF3|HNRNPA0|DYNC1I2|EIF3A|CAPRIN1|PDIA6|PLEC|SF3B3|SF1|FAM98B|ZNF326|NUP188|RBM17|FIP1L1|TUBA1A|GET4|PABPN1|CARM1|FAM98A|SMARCC2|ATXN2L|PSPC1|DDX1|RQCD1|TAF15|UPF1|SMARCC1|TNPO1|SMARCE1|FUBP3|MED15|RBM4|SF3B5|DPY30|TNKS1BP1|WDR33|RBM12|FAM120A|CNOT7|CNOT11|G3BP2|C14orf166|SF3B6|RTCB|YTHDF…
KPNB1	PPP1CB	PPP1CB	64485|64485|64485	62383	20794.3	3	0|0|0	1	1	1	1	1	inf	207943	0	RPS8|RPS14|RPS13|SNRPE|SNRPD2|RPS25|RBX1|RPL31|RPL10A|TRA2B|TUBA4A|RBM3|HNRNPU|CSTF1|DHX9|CPSF1|ILF3|CSTF3|HNRNPA0|DYNC1I2|EIF3A|CAPRIN1|PLEC|SF3B3|SF1|FAM98B|ZNF326|NUP188|RBM17|FIP1L1|TUBA1A|GET4|PABPN1|CARM1|FAM98A|SMARCC2|ATXN2L|PSPC1|DDX1|TAF15|UPF1|SMARCC1|TNPO1|SMARCE1|FUBP3|MED15|RBM4|SF3B5|DPY30|WDR33|RBM12|G3BP2|C14orf166|SF3B6|RTCB|YTHDF2|SNX9|
KPNB1	RPS8	RPS8	64488|64489|64489	62394	20798	3	0|0|0	1	1	1	1	1	inf	207980	0	RPS14|RPS13|SNRPE|SNRPD2|RPS25|RBX1|RPL31|RPL10A|TRA2B|TUBA4A|RBM3|HNRNPU|CSTF1|DHX9|CPSF1|ILF3|CSTF3|HNRNPA0|DYNC1I2|EIF3A|CAPRIN1|HERC3|PDIA6|PLEC|SF3B3|SEC23B|SF1|ZNF326|NUP188|RBM17|FIP1L1|TUBA1A|GET4|PABPN1|CARM1|FAM98A|MAPK1IP1L|SMARCC2|ATXN2L|PSPC1|DDX1|RQCD1|TFG|TAF15|UPF1|SMARCC1|TNPO1|SMARCE1|FUBP3|FAM103A1|RBM4|SF3B5|TNKS1BP1|WDR33|RBM12|FAM120A|CNOT7|CNOT11|G3BP2|C14orf166|SF3B6|RTCB|…
KPNB1	RPS16	RPS16	64489|64489|64489	62395	20798.3	3	64487|21|24	0	0	0	0	0	#NAME?	0.97	0.19	RPS14|RPS13|SNRPE|SNRPD2|RPS25|RBX1|RPL31|RPL10A|TRA2B|TUBA4A|RBM3|HNRNPU|CSTF1|DHX9|CPSF1|ILF3|CSTF3|HNRNPA0|DYNC1I2|EIF3A|CAPRIN1|HERC3|PDIA6|PLEC|SF3B3|SEC23B|SF1|FAM98B|ZNF326|NUP188|RBM17|FIP1L1|TUBA1A|GET4|PABPN1|CARM1|FAM98A|MAPK1IP1L|SMARCC2|ATXN2L|PSPC1|DDX1|RQCD1|TFG|TAF15|UPF1|SMARCC1|TNPO1|SMARCE1|FUBP3|MED15|RBM4|SF3B5|TNKS1BP1|WDR33|RBM12|FAM120A|CNOT7|CNOT11|G3BP2|C14orf166|SF3B6|R…
KPNB1	RPS14	RPS14	64484|64484|64484	62380	20793.3	3	0|0|0	1	1	1	1	1	inf	207933	0	RPS13|SNRPE|SNRPD2|RPS25|RBX1|RPL31|RPL10A|TRA2B|TUBA4A|RBM3|HNRNPU|PLOD1|CSTF1|DHX9|CPSF1|ILF3|CSTF3|HNRNPA0|DYNC1I2|EIF3A|CAPRIN1|PDIA6|PLEC|SF3B3|SEC23B|SF1|ZNF326|NUP188|RBM17|FIP1L1|TUBA1A|GET4|PABPN1|CARM1|FAM98A|MAPK1IP1L|SMARCC2|ATXN2L|PSPC1|DDX1|RQCD1|TFG|TAF15|UPF1|SMARCC1|TNPO1|SMARCE1|FUBP3|MED15|FAM103A1|RBM4|SF3B5|TNKS1BP1|WDR33|FAM120A|CNOT7|CNOT11|G3BP2|C14orf166|SF3B6|RTCB|YTHDF2…
KPNB1	RPS23	RPS23	64485|64486|64486	62385	20795	3	64485|21|0	0	0	0	0	0	#NAME?	0.97	0.19	RPS13|SNRPE|SNRPD2|RPS25|RBX1|RPL31|RPL10A|TRA2B|TUBA4A|RBM3|HNRNPU|CSTF1|DHX9|CPSF1|ILF3|CSTF3|HNRNPA0|DYNC1I2|EIF3A|CAPRIN1|HERC3|PDIA6|PLEC|SF3B3|SEC23B|SF1|ZNF326|NUP188|RBM17|FIP1L1|TUBA1A|GET4|PABPN1|CARM1|FAM98A|MAPK1IP1L|SMARCC2|ATXN2L|PSPC1|DDX1|RQCD1|TAF15|UPF1|SMARCC1|TNPO1|SMARCE1|FUBP3|MED15|RBM4|SF3B5|TNKS1BP1|WDR33|RBM12|FAM120A|CNOT7|CNOT11|G3BP2|C14orf166|SF3B6|RTCB|YTHDF2|SNX9|
KPNB1	RPS18	RPS18	64489|64490|64490	62397	20799	3	64485|22|23	0	0	0	0	0	#NAME?	0.97	0.19	RPS13|SNRPE|SNRPD2|RPS25|RBX1|RPL31|RPL10A|TRA2B|TUBA4A|RBM3|HNRNPU|PLOD1|CSTF1|DHX9|CPSF1|ILF3|CSTF3|HNRNPA0|DYNC1I2|EIF3A|CAPRIN1|HERC3|PDIA6|PLEC|SF3B3|SEC23B|SF1|ZNF326|NUP188|RBM17|FIP1L1|TUBA1A|GET4|PABPN1|CARM1|MAPK1IP1L|SMARCC2|ATXN2L|PSPC1|DDX1|RQCD1|TFG|TAF15|UPF1|SMARCC1|TNPO1|SMARCE1|FUBP3|MED15|FAM103A1|RBM4|SF3B5|TNKS1BP1|WDR33|RBM12|FAM120A|CNOT7|CNOT11|G3BP2|C14orf166|SF3B6|RTCB|Y…
KPNB1	RPS13	RPS13	64487|64487|64487	62389	20796.3	3	0|0|0	1	1	1	1	1	inf	207963	0	SNRPE|SNRPD2|RPS25|RBX1|RPL31|RPL10A|TRA2B|TUBA4A|RBM3|HNRNPU|CSTF1|DHX9|CPSF1|ILF3|CSTF3|HNRNPA0|DYNC1I2|EIF3A|CAPRIN1|HERC3|PDIA6|PLEC|SF3B3|SEC23B|SF1|ZNF326|NUP188|RBM17|FIP1L1|TUBA1A|GET4|PABPN1|CARM1|MAPK1IP1L|SMARCC2|ATXN2L|PSPC1|DDX1|RQCD1|TFG|TAF15|UPF1|SMARCC1|TNPO1|SMARCE1|FUBP3|MED15|FAM103A1|RBM4|SF3B5|TNKS1BP1|WDR33|RBM12|FAM120A|CNOT7|CNOT11|G3BP2|C14orf166|SF3B6|RTCB|YTHDF2|SNX9|
KPNB1	SNRPE	SNRPE	64487|64487|64487	62389	20796.3	3	0|0|0	1	1	1	1	1	inf	207963	0	SNRPD2|RPS25|RBX1|RPL31|RPL10A|TRA2B|TUBA4A|RBM3|HNRNPU|PLOD1|CSTF1|DHX9|CPSF1|ILF3|CSTF3|HNRNPA0|DYNC1I2|EIF3A|CAPRIN1|HERC3|PDIA6|PLEC|SF3B3|SEC23B|SF1|FAM98B|ZNF326|NUP188|RBM17|FIP1L1|TUBA1A|GET4|PABPN1|CARM1|FAM98A|MAPK1IP1L|SMARCC2|ATXN2L|PSPC1|DDX1|RQCD1|TFG|TAF15|UPF1|SMARCC1|TNPO1|SMARCE1|FUBP3|MED15|FAM103A1|RBM4|SF3B5|DPY30|TNKS1BP1|WDR33|RBM12|FAM120A|PEF1|CNOT7|CNOT11|G3BP2|C14orf166…
KPNB1	SNRPF	SNRPF	64487|64488|64488	62391	20797	3	64484|0|0	0	0	0	0	0	#NAME?	0.97	0.19	SNRPD2|RPS25|RBX1|RPL31|RPL10A|TRA2B|TUBA4A|RBM3|HNRNPU|PLOD1|CSTF1|DHX9|CPSF1|ILF3|CSTF3|HNRNPA0|DYNC1I2|EIF3A|CAPRIN1|HERC3|PDIA6|PLEC|SF3B3|SEC23B|SF1|FAM98B|ZNF326|NUP188|RBM17|FIP1L1|TUBA1A|PABPN1|CARM1|FAM98A|MAPK1IP1L|SMARCC2|ATXN2L|PSPC1|DDX1|RQCD1|TFG|TAF15|UPF1|SMARCC1|TNPO1|SMARCE1|FUBP3|MED15|FAM103A1|RBM4|SF3B5|DPY30|TNKS1BP1|WDR33|RBM12|FAM120A|PEF1|CNOT7|CNOT11|G3BP2|C14orf166|SF3B…
KPNB1	SNRPD1	SNRPD1	64488|64489|64488	62393	20797.7	3	64485|0|21	0	0	0	0	0	#NAME?	0.97	0.19	SNRPD2|RPS25|RBX1|RPL31|RPL10A|TRA2B|TUBA4A|RBM3|HNRNPU|PLOD1|CSTF1|DHX9|CPSF1|ILF3|CSTF3|HNRNPA0|DYNC1I2|EIF3A|CAPRIN1|HERC3|PDIA6|PLEC|SF3B3|SEC23B|SF1|FAM98B|ZNF326|NUP188|RBM17|FIP1L1|TUBA1A|PABPN1|CARM1|FAM98A|SMARCC2|ATXN2L|PSPC1|DDX1|RQCD1|TFG|TAF15|UPF1|SMARCC1|TNPO1|SMARCE1|FUBP3|MED15|FAM103A1|RBM4|SF3B5|DPY30|TNKS1BP1|WDR33|RBM12|FAM120A|PEF1|CNOT7|CNOT11|G3BP2|C14orf166|SF3B6|RTCB|YTH…
KPNB1	SNRPD2	SNRPD2	64488|64488|64487	62391	20797	3	0|0|0	1	1	1	1	1	inf	207970	0	RPS25|RBX1|RPL31|RPL10A|TRA2B|TUBA4A|RBM3|HNRNPU|PLOD1|CSTF1|DHX9|CPSF1|ILF3|CSTF3|HNRNPA0|DYNC1I2|EIF3A|CAPRIN1|HERC3|PDIA6|PLEC|SF3B3|SEC23B|SF1|FAM98B|ZNF326|NUP188|RBM17|FIP1L1|TUBA1A|PABPN1|CARM1|FAM98A|MAPK1IP1L|SMARCC2|ATXN2L|PSPC1|DDX1|RQCD1|TFG|TAF15|UPF1|SMARCC1|TNPO1|SMARCE1|FUBP3|MED15|FAM103A1|RBM4|SF3B5|DPY30|TNKS1BP1|WDR33|RBM12|FAM120A|PEF1|CNOT7|CNOT11|G3BP2|C14orf166|SF3B6|RTCB|…
KPNB1	SNRPD3	SNRPD3	64489|64489|64489	62395	20798.3	3	64486|0|0	0	0	0	0	0	#NAME?	0.97	0.19	RPS25|RBX1|RPL31|RPL10A|TRA2B|TUBA4A|RBM3|HNRNPU|PLOD1|CSTF1|DHX9|CPSF1|ILF3|CSTF3|HNRNPA0|DYNC1I2|EIF3A|CAPRIN1|HERC3|PDIA6|PLEC|SF3B3|SEC23B|SF1|FAM98B|ZNF326|NUP188|RBM17|FIP1L1|TUBA1A|PABPN1|CARM1|FAM98A|SMARCC2|ATXN2L|PSPC1|DDX1|RQCD1|TFG|TAF15|UPF1|SMARCC1|TNPO1|SMARCE1|FUBP3|MED15|FAM103A1|RBM4|SF3B5|DPY30|TNKS1BP1|WDR33|RBM12|FAM120A|PEF1|CNOT7|CNOT11|G3BP2|C14orf166|SF3B6|RTCB|YTHDF2|SNX…
KPNB1	RPL7A	RPL7A	64487|64487|64487	62389	20796.3	3	64484|0|21	0	0	0	0	0	#NAME?	0.97	0.19	RPS25|RBX1|RPL31|RPL10A|TRA2B|TUBA4A|RBM3|HNRNPU|CSTF1|DHX9|CPSF1|ILF3|CSTF3|HNRNPA0|DYNC1I2|EIF3A|CAPRIN1|PDIA6|PLEC|SF3B3|SEC23B|SF1|FAM98B|ZNF326|NUP188|RBM17|FIP1L1|TUBA1A|PABPN1|CARM1|FAM98A|MAPK1IP1L|SMARCC2|ATXN2L|PSPC1|DDX1|RQCD1|TFG|TAF15|UPF1|SMARCC1|TNPO1|SMARCE1|FUBP3|MED15|RBM4|SF3B5|DPY30|TNKS1BP1|WDR33|RBM12|FAM120A|CNOT7|CNOT11|G3BP2|C14orf166|SF3B6|RTCB|YTHDF2|SNX9|
KPNB1	RPS4X	RPS4X	64487|64489|64488	62392	20797.3	3	64487|22|21	0	0	0	0	0	#NAME?	0.97	0.19	RPS25|RBX1|RPL31|RPL10A|TRA2B|TUBA4A|RBM3|HNRNPU|PLOD1|CSTF1|DHX9|CPSF1|ILF3|CSTF3|HNRNPA0|DYNC1I2|EIF3A|CAPRIN1|HERC3|PDIA6|PLEC|SF3B3|SEC23B|SF1|ZNF326|NUP188|RBM17|FIP1L1|TUBA1A|GET4|PABPN1|CARM1|MAPK1IP1L|SMARCC2|ATXN2L|PSPC1|DDX1|RQCD1|TAF15|UPF1|SMARCC1|TNPO1|SMARCE1|FUBP3|FAM103A1|RBM4|SF3B5|TNKS1BP1|WDR33|FAM120A|CNOT7|CNOT11|G3BP2|C14orf166|SF3B6|RTCB|YTHDF2|SNX9|
KPNB1	RPS6	RPS6	64488|64488|64488	62392	20797.3	3	64485|21|23	0	0	0	0	0	#NAME?	0.97	0.19	RPS25|RBX1|RPL31|RPL10A|TRA2B|TUBA4A|RBM3|HNRNPU|CSTF1|DHX9|CPSF1|ILF3|CSTF3|HNRNPA0|DYNC1I2|EIF3A|CAPRIN1|HERC3|PDIA6|PLEC|SF3B3|SEC23B|SF1|ZNF326|NUP188|RBM17|FIP1L1|TUBA1A|GET4|PABPN1|CARM1|FAM98A|MAPK1IP1L|SMARCC2|ATXN2L|PSPC1|DDX1|RQCD1|TFG|TAF15|UPF1|SMARCC1|TNPO1|SMARCE1|FUBP3|FAM103A1|RBM4|SF3B5|TNKS1BP1|WDR33|FAM120A|CNOT7|CNOT11|G3BP2|C14orf166|SF3B6|RTCB|YTHDF2|SNX9|
KPNB1	HIST1H4A	HIST1H4A	64485|64486|64487	62386	20795.3	3	64486|22|22	0	0	0	0	0	#NAME?	0.97	0.19	RPS25|RBX1|RPL31|RPL10A|TRA2B|TUBA4A|RBM3|HNRNPU|CSTF1|DHX9|CPSF1|ILF3|CSTF3|HNRNPA0|DYNC1I2|EIF3A|CAPRIN1|PDIA6|PLEC|SF3B3|SF1|NUP188|RBM17|TUBA1A|GET4|PABPN1|CARM1|FAM98A|SMARCC2|ATXN2L|DDX1|TAF15|UPF1|SMARCC1|TNPO1|SMARCE1|MED15|SF3B5|DPY30|CNOT7|G3BP2|C14orf166|SF3B6|RTCB|
KPNB1	RPL23	RPL23	64488|64488|64488	62392	20797.3	3	64487|21|24	0	0	0	0	0	#NAME?	0.97	0.19	RPS25|RBX1|RPL31|RPL10A|TRA2B|TUBA4A|RBM3|HNRNPU|CSTF1|DHX9|CPSF1|ILF3|CSTF3|HNRNPA0|DYNC1I2|EIF3A|CAPRIN1|HERC3|PDIA6|PLEC|SF3B3|SEC23B|SF1|ZNF326|NUP188|RBM17|FIP1L1|TUBA1A|GET4|PABPN1|CARM1|MAPK1IP1L|SMARCC2|ATXN2L|PSPC1|DDX1|RQCD1|TFG|TAF15|UPF1|SMARCC1|TNPO1|SMARCE1|FUBP3|MED15|RBM4|SF3B5|TNKS1BP1|WDR33|FAM120A|CNOT7|CNOT11|G3BP2|C14orf166|SF3B6|RTCB|YTHDF2|SNX9|
KPNB1	RPS25	RPS25	64487|64488|64487	62390	20796.7	3	0|0|0	1	1	1	1	1	inf	207967	0	RBX1|RPL31|RPL10A|TRA2B|TUBA4A|RBM3|HNRNPU|CSTF1|DHX9|CPSF1|ILF3|CSTF3|HNRNPA0|DYNC1I2|EIF3A|CAPRIN1|HERC3|PDIA6|PLEC|SF3B3|SEC23B|SF1|ZNF326|NUP188|RBM17|FIP1L1|TUBA1A|PABPN1|CARM1|MAPK1IP1L|SMARCC2|ATXN2L|PSPC1|DDX1|RQCD1|TFG|TAF15|UPF1|TNPO1|SMARCE1|FUBP3|FAM103A1|RBM4|SF3B5|TNKS1BP1|WDR33|RBM12|FAM120A|CNOT7|CNOT11|G3BP2|C14orf166|SF3B6|RTCB|YTHDF2|SNX9|
KPNB1	RPS26	RPS26	64487|0|0	64487	21495.7	3	64485|0|21	0	0	0	0	0	#NAME?	1	0.19	RBX1|RPL31|RPL10A|TRA2B|TUBA4A|RBM3|HNRNPU|CSTF1|DHX9|CPSF1|ILF3|CSTF3|HNRNPA0|DYNC1I2|EIF3A|CAPRIN1|HERC3|PDIA6|PLEC|SF3B3|SEC23B|SF1|NUP188|RBM17|FIP1L1|TUBA1A|PABPN1|CARM1|FAM98A|MAPK1IP1L|SMARCC2|ATXN2L|PSPC1|DDX1|RQCD1|TAF15|UPF1|SMARCC1|TNPO1|FUBP3|RBM4|SF3B5|TNKS1BP1|WDR33|FAM120A|CNOT7|CNOT11|G3BP2|C14orf166|SF3B6|RTCB|YTHDF2|SNX9|
KPNB1	RPL39P5	RPL39P5	64486|0|64486	63436	21145.3	3	64484|21|0	0	0	0	0	0	#NAME?	0.98	0.19
KPNB1	RPL31	RPL31	64487|64488|64487	62390	20796.7	3	0|0|0	1	1	1	1	1	inf	207967	0	RPL10A|TRA2B|TUBA4A|RBM3|HNRNPU|CSTF1|DHX9|CPSF1|ILF3|CSTF3|HNRNPA0|DYNC1I2|EIF3A|CAPRIN1|HERC3|PDIA6|PLEC|SF3B3|SEC23B|SF1|FAM98B|ZNF326|NUP188|RBM17|FIP1L1|TUBA1A|GET4|PABPN1|CARM1|FAM98A|MAPK1IP1L|SMARCC2|ATXN2L|PSPC1|DDX1|RQCD1|TFG|TAF15|UPF1|SMARCC1|TNPO1|SMARCE1|FUBP3|RBM4|SF3B5|DPY30|TNKS1BP1|WDR33|RBM12|FAM120A|CNOT7|CNOT11|G3BP2|C14orf166|SF3B6|RTCB|YTHDF2|SNX9|
KPNB1	RPL10A	RPL10A	64484|0|64487	63435	21145	3	0|0|0	0.67	1	0.67	1	0.67	-0.53	211450	0	TRA2B|TUBA4A|RBM3|HNRNPU|CSTF1|DHX9|CPSF1|ILF3|CSTF3|HNRNPA0|DYNC1I2|EIF3A|CAPRIN1|HERC3|PDIA6|PLEC|SF3B3|SEC23B|SF1|ZNF326|NUP188|RBM17|FIP1L1|TUBA1A|PABPN1|CARM1|FAM98A|MAPK1IP1L|SMARCC2|ATXN2L|PSPC1|DDX1|RQCD1|TFG|TAF15|UPF1|SMARCC1|TNPO1|SMARCE1|FUBP3|MED15|FAM103A1|RBM4|SF3B5|TNKS1BP1|WDR33|RBM12|FAM120A|CNOT7|CNOT11|G3BP2|C14orf166|SF3B6|RTCB|YTHDF2|SNX9|
KPNB1	RPL11	RPL11	64487|64487|64488	62390	20796.7	3	64486|0|23	0	0	0	0	0	#NAME?	0.97	0.19	TRA2B|TUBA4A|RBM3|HNRNPU|CSTF1|DHX9|CPSF1|ILF3|CSTF3|HNRNPA0|DYNC1I2|EIF3A|CAPRIN1|HERC3|PDIA6|PLEC|SF3B3|SEC23B|SF1|ZNF326|NUP188|RBM17|FIP1L1|TUBA1A|GET4|PABPN1|CARM1|FAM98A|MAPK1IP1L|SMARCC2|ATXN2L|PSPC1|DDX1|RQCD1|TFG|TAF15|UPF1|SMARCC1|TNPO1|SMARCE1|FUBP3|MED15|RBM4|SF3B5|TNKS1BP1|WDR33|RBM12|FAM120A|CNOT7|CNOT11|G3BP2|C14orf166|SF3B6|RTCB|YTHDF2|SNX9|
KPNB1	RPL38	RPL38	64486|64486|64486	62386	20795.3	3	64486|0|22	0	0	0	0	0	#NAME?	0.97	0.19	TUBA4A|RBM3|HNRNPU|CSTF1|DHX9|CPSF1|ILF3|CSTF3|HNRNPA0|DYNC1I2|EIF3A|CAPRIN1|HERC3|PLEC|SF3B3|SEC23B|SF1|ZNF326|NUP188|RBM17|PABPN1|CARM1|FAM98A|MAPK1IP1L|SMARCC2|ATXN2L|PSPC1|DDX1|RQCD1|TAF15|UPF1|TNPO1|FUBP3|FAM103A1|RBM4|SF3B5|TNKS1BP1|WDR33|FAM120A|CNOT7|CNOT11|G3BP2|C14orf166|SF3B6|RTCB|YTHDF2|SNX9|
KPNB1	RPS21	RPS21	64486|64487|64488	62389	20796.3	3	64485|23|21	0	0	0	0	0	#NAME?	0.97	0.19	TUBA4A|RBM3|HNRNPU|CSTF1|DHX9|CPSF1|ILF3|CSTF3|HNRNPA0|DYNC1I2|EIF3A|CAPRIN1|HERC3|PDIA6|PLEC|SF3B3|SEC23B|SF1|ZNF326|NUP188|RBM17|FIP1L1|TUBA1A|PABPN1|CARM1|FAM98A|MAPK1IP1L|SMARCC2|ATXN2L|PSPC1|DDX1|RQCD1|TAF15|UPF1|SMARCC1|TNPO1|FUBP3|RBM4|SF3B5|TNKS1BP1|WDR33|RBM12|FAM120A|PEF1|CNOT7|CNOT11|G3BP2|C14orf166|SF3B6|RTCB|YTHDF2|SNX9|
KPNB1	YBX1	YBX1	64488|64489|64489	62394	20798	3	64488|24|24	0	0	0	0	0	#NAME?	0.97	0.19	TUBA4A|RBM3|HNRNPU|PLOD1|CSTF1|DHX9|CPSF1|ILF3|CSTF3|HNRNPA0|DYNC1I2|EIF3A|CAPRIN1|HERC3|PDIA6|PLEC|SF3B3|SEC23B|SF1|FAM98B|ZNF326|NUP188|RBM17|FIP1L1|TUBA1A|GET4|PABPN1|CARM1|FAM98A|SMARCC2|ATXN2L|PSPC1|DDX1|RQCD1|TFG|TAF15|UPF1|SMARCC1|TNPO1|SMARCE1|FUBP3|MED15|FAM103A1|RBM4|SF3B5|DPY30|TNKS1BP1|WDR33|RBM12|FAM120A|CNOT7|CNOT11|G3BP2|C14orf166|SF3B6|RTCB|YTHDF2|SNX9|SEC23IP|
KPNB1	ACTA1	ACTA1	64489|64489|64489	62395	20798.3	3	64489|25|26	0	0	0	0	0	#NAME?	0.97	0.19	TUBA4A|RBM3|HNRNPU|DHX9|CPSF1|ILF3|CSTF3|HNRNPA0|DYNC1I2|EIF3A|CAPRIN1|PDIA6|PLEC|SF3B3|SEC23B|SF1|NUP188|RBM17|TUBA1A|PABPN1|CARM1|SMARCC2|PSPC1|DDX1|RQCD1|TFG|TAF15|UPF1|SMARCC1|TNPO1|SMARCE1|MED15|RBM4|SF3B5|DPY30|TNKS1BP1|WDR33|CNOT7|CNOT11|G3BP2|C14orf166|SF3B6|RTCB|SNX9|
KPNB1	EEF1A1P5	EEF1A1P5	64490|64491|64491	62400	20800	3	64491|26|28	0	0	0	0	0	#NAME?	0.97	0.19
KPNB1	TUBA1B	TUBA1B	64495|64495|64495	62413	20804.3	3	64493|29|30	0	0	0	0	0	#NAME?	0.97	0.19	TUBA4A|RBM3|HNRNPU|CSTF1|DHX9|CPSF1|ILF3|CSTF3|HNRNPA0|DYNC1I2|EIF3A|CAPRIN1|PDIA6|PLEC|SF3B3|SF1|ZNF326|NUP188|TUBA1A|GET4|PABPN1|CARM1|SMARCC2|ATXN2L|DDX1|RQCD1|TAF15|UPF1|SMARCC1|TNPO1|SMARCE1|FUBP3|SF3B5|WDR33|G3BP2|C14orf166|SF3B6|RTCB|YTHDF2|SNX9|
KPNB1	TUBA4A	TUBA4A	64486|64487|64485	62386	20795.3	3	0|0|0	1	1	1	1	1	inf	207953	0	RBM3|HNRNPU|CSTF1|DHX9|CPSF1|ILF3|CSTF3|HNRNPA0|DYNC1I2|EIF3A|CAPRIN1|HERC3|PDIA6|PLEC|SF3B3|SEC23B|SF1|ZNF326|NUP188|RBM17|FIP1L1|TUBA1A|PABPN1|CARM1|FAM98A|SMARCC2|ATXN2L|PSPC1|DDX1|RQCD1|TFG|TAF15|UPF1|SMARCC1|TNPO1|SMARCE1|FUBP3|RBM4|SF3B5|TNKS1BP1|WDR33|FAM120A|G3BP2|C14orf166|SF3B6|RTCB|SNX9|
KPNB1	TUBB4B	TUBB4B	64492|64493|64493	62406	20802	3	64491|27|28	0	0	0	0	0	#NAME?	0.97	0.19	RBM3|HNRNPU|CSTF1|DHX9|CPSF1|ILF3|CSTF3|HNRNPA0|DYNC1I2|EIF3A|CAPRIN1|PDIA6|PLEC|SF3B3|SEC23B|SF1|NUP188|FIP1L1|TUBA1A|GET4|PABPN1|CARM1|SMARCC2|PSPC1|DDX1|RQCD1|TFG|TAF15|UPF1|SMARCC1|TNPO1|SMARCE1|RBM4|SF3B5|DPY30|WDR33|G3BP2|C14orf166|SF3B6|RTCB|SNX9|
KPNB1	CCT2	CCT2	64486|64486|64487	62387	20795.7	3	64489|20|25	0	0	0	0	0	#NAME?	0.97	0.19	RBM3|HNRNPU|CSTF1|DHX9|CPSF1|ILF3|CSTF3|HNRNPA0|DYNC1I2|EIF3A|CAPRIN1|PDIA6|PLEC|SF3B3|SEC23B|SF1|FAM98B|ZNF326|NUP188|RBM17|FIP1L1|TUBA1A|GET4|PABPN1|CARM1|FAM98A|MAPK1IP1L|SMARCC2|ATXN2L|PSPC1|DDX1|RQCD1|TFG|TAF15|UPF1|SMARCC1|TNPO1|SMARCE1|FUBP3|MED15|RBM4|SF3B5|DPY30|TNKS1BP1|WDR33|RBM12|FAM120A|CNOT7|CNOT11|G3BP2|C14orf166|SF3B6|RTCB|YTHDF2|SNX9|
KPNB1	RBM3	RBM3	64487|64488|64488	62391	20797	3	0|0|0	1	1	1	1	1	inf	207970	0	HNRNPU|PLOD1|CSTF1|DHX9|CPSF1|ILF3|CSTF3|HNRNPA0|EIF3A|CAPRIN1|HERC3|PDIA6|PLEC|SF3B3|SF1|FAM98B|ZNF326|NUP188|RBM17|FIP1L1|TUBA1A|PABPN1|CARM1|FAM98A|SMARCC2|ATXN2L|PSPC1|DDX1|TAF15|UPF1|SMARCC1|TNPO1|SMARCE1|FUBP3|MED15|FAM103A1|RBM4|SF3B5|DPY30|WDR33|RBM12|FAM120A|G3BP2|C14orf166|SF3B6|RTCB|YTHDF2|
KPNB1	HNRNPU	HNRNPU	64491|64491|64491	62401	20800.3	3	0|23|0	1	1	1	1	1	inf	2713.09	0	PLOD1|CSTF1|DHX9|CPSF1|ILF3|CSTF3|HNRNPA0|DYNC1I2|EIF3A|CAPRIN1|HERC3|PDIA6|PLEC|SF3B3|SEC23B|SF1|FAM98B|ZNF326|NUP188|RBM17|FIP1L1|TUBA1A|GET4|PABPN1|CARM1|FAM98A|MAPK1IP1L|SMARCC2|ATXN2L|PSPC1|DDX1|RQCD1|TFG|TAF15|UPF1|SMARCC1|TNPO1|SMARCE1|FUBP3|MED15|FAM103A1|RBM4|SF3B5|DPY30|TNKS1BP1|WDR33|RBM12|FAM120A|CNOT7|CNOT11|G3BP2|C14orf166|SF3B6|RTCB|YTHDF2|SNX9|
KPNB1	PLOD1	PLOD1	64487|64488|64488	62391	20797	3	0|22|0	1	1	1	1	1	inf	2835.95	0	CSTF1|CPSF1|ILF3|CSTF3|HNRNPA0|PDIA6|SF3B3|SF1|NUP188|FIP1L1|PABPN1|DDX1|UPF1|TNPO1|MED15|FAM103A1|RBM4|SF3B5|WDR33|FAM120A|SF3B6|
KPNB1	RPL6	RPL6	64488|64489|64488	62393	20797.7	3	64486|0|21	0	0	0	0	0	#NAME?	0.97	0.19	CSTF1|DHX9|CPSF1|ILF3|CSTF3|HNRNPA0|DYNC1I2|EIF3A|CAPRIN1|HERC3|PDIA6|PLEC|SF3B3|SEC23B|SF1|FAM98B|ZNF326|NUP188|RBM17|FIP1L1|TUBA1A|GET4|PABPN1|CARM1|FAM98A|MAPK1IP1L|SMARCC2|ATXN2L|PSPC1|DDX1|RQCD1|TFG|TAF15|UPF1|SMARCC1|TNPO1|SMARCE1|FUBP3|RBM4|SF3B5|DPY30|TNKS1BP1|WDR33|FAM120A|CNOT7|CNOT11|G3BP2|C14orf166|SF3B6|RTCB|YTHDF2|SNX9|
KPNB1	CSTF1	CSTF1	64488|64488|64488	62392	20797.3	3	0|0|0	1	1	1	1	1	inf	207973	0	DHX9|CPSF1|ILF3|CSTF3|HNRNPA0|EIF3A|CAPRIN1|PLEC|SF3B3|SF1|ZNF326|NUP188|RBM17|FIP1L1|PABPN1|CARM1|SMARCC2|ATXN2L|PSPC1|DDX1|RQCD1|TAF15|UPF1|SMARCC1|TNPO1|SMARCE1|FUBP3|MED15|FAM103A1|RBM4|SF3B5|TNKS1BP1|WDR33|RBM12|FAM120A|CNOT7|CNOT11|G3BP2|C14orf166|SF3B6|RTCB|YTHDF2|
KPNB1	DHX9	DHX9	64490|64491|64490	62399	20799.7	3	0|25|0	1	1	1	1	1	inf	2495.96	0	CPSF1|ILF3|CSTF3|HNRNPA0|DYNC1I2|EIF3A|CAPRIN1|HERC3|PDIA6|PLEC|SF3B3|SF1|FAM98B|ZNF326|NUP188|RBM17|FIP1L1|TUBA1A|PABPN1|CARM1|FAM98A|SMARCC2|ATXN2L|PSPC1|DDX1|RQCD1|TFG|TAF15|UPF1|SMARCC1|TNPO1|SMARCE1|FUBP3|MED15|FAM103A1|RBM4|SF3B5|DPY30|TNKS1BP1|WDR33|RBM12|FAM120A|CNOT7|CNOT11|G3BP2|C14orf166|SF3B6|RTCB|YTHDF2|SNX9|
KPNB1	AHNAK	AHNAK	64484|64484|64484	62380	20793.3	3	64487|0|0	0	0	0	0	0	#NAME?	0.97	0.19
KPNB1	CPSF1	CPSF1	64486|64486|64486	62386	20795.3	3	0|0|0	1	1	1	1	1	inf	207953	0	ILF3|CSTF3|HNRNPA0|DYNC1I2|EIF3A|CAPRIN1|HERC3|PLEC|SF3B3|SEC23B|SF1|FAM98B|ZNF326|NUP188|RBM17|FIP1L1|GET4|PABPN1|CARM1|FAM98A|SMARCC2|ATXN2L|PSPC1|DDX1|RQCD1|TFG|TAF15|UPF1|SMARCC1|TNPO1|SMARCE1|FUBP3|MED15|FAM103A1|RBM4|SF3B5|DPY30|TNKS1BP1|WDR33|RBM12|FAM120A|PEF1|CNOT7|CNOT11|G3BP2|C14orf166|SF3B6|RTCB|YTHDF2|SEC23IP|
KPNB1	ILF3	ILF3	64488|64488|64489	62393	20797.7	3	0|0|0	1	1	1	1	1	inf	207977	0	CSTF3|HNRNPA0|DYNC1I2|EIF3A|CAPRIN1|HERC3|PDIA6|PLEC|SF3B3|SEC23B|SF1|FAM98B|ZNF326|NUP188|RBM17|FIP1L1|TUBA1A|PABPN1|CARM1|FAM98A|MAPK1IP1L|SMARCC2|ATXN2L|PSPC1|DDX1|RQCD1|TFG|TAF15|UPF1|SMARCC1|TNPO1|SMARCE1|FUBP3|MED15|FAM103A1|RBM4|SF3B5|DPY30|TNKS1BP1|WDR33|RBM12|FAM120A|CNOT7|CNOT11|G3BP2|C14orf166|SF3B6|RTCB|YTHDF2|SNX9|
KPNB1	CSTF3	CSTF3	64483|64484|64486	62381	20793.7	3	0|0|0	1	1	1	1	1	inf	207937	0	HNRNPA0|DYNC1I2|EIF3A|CAPRIN1|PDIA6|PLEC|SF3B3|SF1|FAM98B|ZNF326|NUP188|RBM17|FIP1L1|TUBA1A|GET4|PABPN1|CARM1|FAM98A|SMARCC2|ATXN2L|PSPC1|DDX1|RQCD1|TAF15|UPF1|SMARCC1|TNPO1|SMARCE1|FUBP3|MED15|FAM103A1|RBM4|SF3B5|DPY30|TNKS1BP1|WDR33|RBM12|FAM120A|CNOT7|CNOT11|G3BP2|C14orf166|SF3B6|RTCB|YTHDF2|
KPNB1	TARDBP	TARDBP	64489|64489|64489	62395	20798.3	3	64488|24|25	0	0	0	0	0	#NAME?	0.97	0.19	HNRNPA0|DYNC1I2|EIF3A|CAPRIN1|HERC3|PDIA6|PLEC|SF3B3|SEC23B|SF1|FAM98B|ZNF326|NUP188|RBM17|FIP1L1|TUBA1A|GET4|PABPN1|CARM1|FAM98A|MAPK1IP1L|SMARCC2|ATXN2L|PSPC1|DDX1|RQCD1|TFG|TAF15|UPF1|SMARCC1|TNPO1|SMARCE1|FUBP3|MED15|RBM4|SF3B5|DPY30|TNKS1BP1|WDR33|RBM12|FAM120A|CNOT7|CNOT11|G3BP2|C14orf166|SF3B6|RTCB|YTHDF2|SNX9|SEC23IP|
KPNB1	HNRNPA0	HNRNPA0	64489|64489|64489	62395	20798.3	3	0|0|0	1	1	1	1	1	inf	207983	0	DYNC1I2|EIF3A|CAPRIN1|HERC3|PLEC|SF3B3|SF1|FAM98B|ZNF326|NUP188|RBM17|FIP1L1|TUBA1A|PABPN1|CARM1|FAM98A|SMARCC2|ATXN2L|PSPC1|DDX1|RQCD1|TFG|TAF15|UPF1|SMARCC1|TNPO1|SMARCE1|FUBP3|MED15|FAM103A1|RBM4|SF3B5|TNKS1BP1|WDR33|RBM12|FAM120A|CNOT7|CNOT11|G3BP2|C14orf166|SF3B6|RTCB|YTHDF2|
KPNB1	TUBB3	TUBB3	64490|64491|64491	62400	20800	3	64489|24|26	0	0	0	0	0	#NAME?	0.97	0.19	EIF3A|CAPRIN1|PDIA6|PLEC|SF3B3|SEC23B|SF1|NUP188|TUBA1A|GET4|PABPN1|CARM1|SMARCC2|ATXN2L|DDX1|RQCD1|TFG|TAF15|UPF1|SMARCC1|TNPO1|SMARCE1|RBM4|SF3B5|TNKS1BP1|CNOT7|CNOT11|G3BP2|C14orf166|SF3B6|RTCB|YTHDF2|SNX9|
KPNB1	TUBB2A	TUBB2A	64488|64489|64489	62394	20798	3	64487|0|24	0	0	0	0	0	#NAME?	0.97	0.19	EIF3A|CAPRIN1|PDIA6|PLEC|SF3B3|SEC23B|SF1|NUP188|TUBA1A|PABPN1|CARM1|SMARCC2|DDX1|RQCD1|TFG|TAF15|UPF1|SMARCC1|TNPO1|SMARCE1|MED15|RBM4|SF3B5|WDR33|G3BP2|C14orf166|SF3B6|RTCB|SNX9|
KPNB1	HNRNPD	HNRNPD	64490|64491|64491	62400	20800	3	64486|25|22	0	0	0	0	0	#NAME?	0.97	0.19	EIF3A|CAPRIN1|HERC3|PDIA6|PLEC|SF3B3|SEC23B|SF1|FAM98B|ZNF326|NUP188|RBM17|FIP1L1|TUBA1A|GET4|PABPN1|CARM1|FAM98A|MAPK1IP1L|SMARCC2|ATXN2L|PSPC1|DDX1|RQCD1|TFG|TAF15|UPF1|SMARCC1|TNPO1|SMARCE1|FUBP3|MED15|FAM103A1|RBM4|SF3B5|DPY30|TNKS1BP1|WDR33|RBM12|FAM120A|PEF1|CNOT7|CNOT11|G3BP2|C14orf166|SF3B6|RTCB|YTHDF2|SNX9|SEC23IP|
KPNB1	DPYSL3	DPYSL3	64486|64487|64486	62387	20795.7	3	64485|0|0	0	0	0	0	0	#NAME?	0.97	0.19
KPNB1	DYNC1H1	DYNC1H1	64488|64488|64488	62392	20797.3	3	0|0|0	1	1	1	1	1	inf	207973	0
KPNB1	FLNC	FLNC	64490|64491|64490	62399	20799.7	3	64485|22|21	0	0	0	0	0	#NAME?	0.97	0.19
KPNB1	CAPRIN1	CAPRIN1	64487|64488|64488	62391	20797	3	0|0|0	1	1	1	1	1	inf	207970	0	HERC3|PLEC|SF3B3|SEC23B|SF1|FAM98B|ZNF326|NUP188|RBM17|FIP1L1|TUBA1A|PABPN1|CARM1|FAM98A|MAPK1IP1L|SMARCC2|ATXN2L|PSPC1|DDX1|RQCD1|TFG|TAF15|UPF1|SMARCC1|TNPO1|SMARCE1|FUBP3|FAM103A1|RBM4|SF3B5|DPY30|TNKS1BP1|WDR33|RBM12|FAM120A|PEF1|CNOT7|CNOT11|G3BP2|C14orf166|SF3B6|RTCB|YTHDF2|SEC23IP|
KPNB1	MVP	MVP	64493|64493|64493	62407	20802.3	3	64492|28|29	0	0	0	0	0	#NAME?	0.97	0.19	PLEC|SF3B3|TUBA1A|PABPN1|CARM1|SMARCC2|DDX1|TAF15|UPF1|SMARCC1|TNPO1|RBM4|SF3B5|C14orf166|RTCB|
KPNB1	KPNB1	KPNB1	0|0|0	0	0	3	0|0|0	0	0	0	0	0	-0.53	0	0.19	HERC3|PDIA6|PLEC|SF3B3|SEC23B|SF1|ZNF326|NUP188|RBM17|FIP1L1|TUBA1A|GET4|PABPN1|CARM1|FAM98A|MAPK1IP1L|SMARCC2|ATXN2L|PSPC1|DDX1|RQCD1|TFG|TAF15|UPF1|SMARCC1|TNPO1|SMARCE1|FUBP3|MED15|FAM103A1|RBM4|SF3B5|TNKS1BP1|WDR33|RBM12|FAM120A|PEF1|CNOT7|CNOT11|G3BP2|C14orf166|SF3B6|RTCB|YTHDF2|SNX9|SEC23IP|
KPNB1	HERC3	HERC3	64488|64489|64489	62394	20798	3	0|0|24	1	1	1	1	1	inf	2599.75	0	PDIA6|PLEC|SF1|ZNF326|RBM17|PABPN1|DDX1|TAF15|UPF1|SMARCE1|SF3B5|SF3B6|
KPNB1	PDIA6	PDIA6	64485|64486|64486	62385	20795	3	0|0|0	1	1	1	1	1	inf	207950	0	PLEC|SF3B3|SEC23B|SF1|NUP188|TUBA1A|GET4|PABPN1|CARM1|DDX1|TFG|UPF1|TNPO1|SF3B5|G3BP2|C14orf166|SF3B6|SNX9|SEC23IP|
KPNB1	PLEC	PLEC	64483|0|64484	63431	21143.7	3	0|0|0	0.67	1	0.67	1	0.67	-0.53	211437	0	SF3B3|SEC23B|SF1|ZNF326|NUP188|RBM17|FIP1L1|TUBA1A|PABPN1|CARM1|FAM98A|MAPK1IP1L|SMARCC2|ATXN2L|PSPC1|DDX1|RQCD1|TFG|TAF15|UPF1|SMARCC1|TNPO1|SMARCE1|MED15|FAM103A1|RBM4|SF3B5|TNKS1BP1|WDR33|FAM120A|CNOT7|CNOT11|G3BP2|C14orf166|SF3B6|RTCB|YTHDF2|SNX9|
KPNB1	NONO	NONO	64493|64493|64493	62407	20802.3	3	64488|25|24	0	0	0	0	0	#NAME?	0.97	0.19	SF3B3|SEC23B|SF1|FAM98B|ZNF326|NUP188|RBM17|FIP1L1|TUBA1A|GET4|PABPN1|CARM1|FAM98A|SMARCC2|ATXN2L|PSPC1|DDX1|TFG|TAF15|UPF1|SMARCC1|TNPO1|SMARCE1|FUBP3|MED15|FAM103A1|RBM4|SF3B5|DPY30|WDR33|RBM12|FAM120A|G3BP2|C14orf166|SF3B6|RTCB|YTHDF2|SNX9|
KPNB1	PCBP1	PCBP1	64488|64488|64488	62392	20797.3	3	64486|0|23	0	0	0	0	0	#NAME?	0.97	0.19	SF3B3|SEC23B|SF1|FAM98B|ZNF326|NUP188|RBM17|FIP1L1|TUBA1A|GET4|PABPN1|CARM1|FAM98A|MAPK1IP1L|SMARCC2|ATXN2L|PSPC1|DDX1|RQCD1|TFG|TAF15|UPF1|SMARCC1|TNPO1|SMARCE1|FUBP3|MED15|FAM103A1|RBM4|SF3B5|TNKS1BP1|WDR33|RBM12|FAM120A|CNOT7|CNOT11|G3BP2|C14orf166|SF3B6|RTCB|YTHDF2|SNX9|
KPNB1	PCBP2	PCBP2	64489|64489|64489	62395	20798.3	3	64487|22|24	0	0	0	0	0	#NAME?	0.97	0.19	SF3B3|SEC23B|SF1|FAM98B|ZNF326|NUP188|RBM17|FIP1L1|TUBA1A|PABPN1|CARM1|FAM98A|MAPK1IP1L|SMARCC2|ATXN2L|PSPC1|DDX1|RQCD1|TFG|TAF15|UPF1|SMARCC1|TNPO1|SMARCE1|FUBP3|MED15|FAM103A1|RBM4|SF3B5|DPY30|TNKS1BP1|WDR33|RBM12|FAM120A|CNOT7|CNOT11|G3BP2|C14orf166|SF3B6|RTCB|YTHDF2|SNX9|SEC23IP|
KPNB1	SF3B3	SF3B3	64488|64490|64490	62396	20798.7	3	0|21|0	1	1	1	1	1	inf	2971.24	0	SF1|FAM98B|ZNF326|NUP188|RBM17|FIP1L1|TUBA1A|PABPN1|CARM1|FAM98A|SMARCC2|ATXN2L|PSPC1|DDX1|RQCD1|TFG|TAF15|UPF1|SMARCC1|TNPO1|SMARCE1|FUBP3|MED15|FAM103A1|RBM4|SF3B5|TNKS1BP1|WDR33|RBM12|FAM120A|CNOT7|CNOT11|G3BP2|C14orf166|SF3B6|RTCB|YTHDF2|
KPNB1	SF3B4	SF3B4	64486|64487|64487	62388	20796	3	64485|0|0	0	0	0	0	0	#NAME?	0.97	0.19	SEC23B|SF1|ZNF326|NUP188|RBM17|FIP1L1|PABPN1|CARM1|FAM98A|SMARCC2|ATXN2L|PSPC1|DDX1|RQCD1|TFG|TAF15|UPF1|SMARCC1|TNPO1|SMARCE1|FUBP3|MED15|FAM103A1|RBM4|SF3B5|DPY30|TNKS1BP1|WDR33|RBM12|FAM120A|PEF1|CNOT7|CNOT11|G3BP2|C14orf166|SF3B6|RTCB|YTHDF2|SEC23IP|
KPNB1	SEC23B	SEC23B	64486|64486|64485	62385	20795	3	0|0|0	1	1	1	1	1	inf	207950	0	NUP188|FIP1L1|GET4|FAM98A|MAPK1IP1L|TFG|TAF15|UPF1|TNPO1|WDR33|PEF1|G3BP2|SF3B6|SNX9|SEC23IP|
KPNB1	SF1	SF1	64488|64489|64489	62394	20798	3	0|0|0	1	1	1	1	1	inf	207980	0	FAM98B|ZNF326|NUP188|RBM17|FIP1L1|PABPN1|CARM1|FAM98A|MAPK1IP1L|SMARCC2|ATXN2L|PSPC1|DDX1|RQCD1|TFG|TAF15|UPF1|SMARCC1|TNPO1|SMARCE1|FUBP3|MED15|FAM103A1|RBM4|SF3B5|DPY30|TNKS1BP1|WDR33|RBM12|FAM120A|CNOT7|CNOT11|G3BP2|C14orf166|SF3B6|RTCB|YTHDF2|
KPNB1	ELAVL1	ELAVL1	64487|64487|64488	62390	20796.7	3	64483|0|0	0	0	0	0	0	#NAME?	0.97	0.19	FAM98B|ZNF326|NUP188|RBM17|FIP1L1|TUBA1A|GET4|PABPN1|CARM1|FAM98A|MAPK1IP1L|SMARCC2|ATXN2L|PSPC1|DDX1|RQCD1|TFG|TAF15|UPF1|SMARCC1|TNPO1|SMARCE1|FUBP3|MED15|FAM103A1|RBM4|SF3B5|DPY30|TNKS1BP1|WDR33|RBM12|FAM120A|CNOT7|CNOT11|G3BP2|C14orf166|SF3B6|RTCB|YTHDF2|SNX9|
KPNB1	FAM98B	FAM98B	64488|64489|64489	62394	20798	3	0|0|0	1	1	1	1	1	inf	207980	0	ZNF326|RBM17|PABPN1|CARM1|FAM98A|ATXN2L|PSPC1|DDX1|TAF15|UPF1|SMARCC1|RBM4|PEF1|C14orf166|SF3B6|RTCB|YTHDF2|
KPNB1	ZNF326	ZNF326	64484|0|64485	63433	21144.3	3	0|21|0	0.67	1	0.67	1	0.67	-28.25	3020.62	0	NUP188|RBM17|FIP1L1|PABPN1|CARM1|FAM98A|SMARCC2|ATXN2L|PSPC1|DDX1|TFG|TAF15|UPF1|SMARCC1|TNPO1|SMARCE1|FUBP3|RBM4|SF3B5|WDR33|RBM12|FAM120A|G3BP2|C14orf166|SF3B6|RTCB|YTHDF2|
KPNB1	UBAP2	UBAP2	64484|64485|64485	62382	20794	3	64482|0|0	0	0	0	0	0	#NAME?	0.97	0.19	PABPN1|FAM98A|ATXN2L|DDX1|RQCD1|UPF1|SMARCC1|TNPO1|FUBP3|FAM120A|CNOT7|G3BP2|C14orf166|RTCB|YTHDF2|SEC23IP|
KPNB1	RBM17	RBM17	64485|64485|0	63434	21144.7	3	0|0|0	0.67	1	0.67	1	0.67	-0.53	211447	0	FIP1L1|PABPN1|CARM1|FAM98A|MAPK1IP1L|SMARCC2|ATXN2L|PSPC1|DDX1|TFG|TAF15|UPF1|SMARCC1|TNPO1|SMARCE1|FUBP3|MED15|RBM4|SF3B5|DPY30|WDR33|RBM12|CNOT7|CNOT11|G3BP2|C14orf166|SF3B6|RTCB|YTHDF2|
KPNB1	EDC4	EDC4	64486|64487|64486	62387	20795.7	3	64482|0|0	0	0	0	0	0	#NAME?	0.97	0.19	FIP1L1|PABPN1|CARM1|FAM98A|SMARCC2|ATXN2L|PSPC1|DDX1|RQCD1|TAF15|UPF1|SMARCC1|TNPO1|FUBP3|FAM103A1|RBM4|SF3B5|DPY30|TNKS1BP1|WDR33|FAM120A|CNOT7|CNOT11|G3BP2|C14orf166|SF3B6|RTCB|YTHDF2|SEC23IP|
KPNB1	FIP1L1	FIP1L1	64487|64487|64485	62387	20795.7	3	0|0|0	1	1	1	1	1	inf	207957	0	PABPN1|CARM1|FAM98A|SMARCC2|ATXN2L|PSPC1|DDX1|RQCD1|TFG|TAF15|UPF1|SMARCC1|TNPO1|FUBP3|FAM103A1|RBM4|SF3B5|DPY30|TNKS1BP1|WDR33|RBM12|FAM120A|PEF1|CNOT7|CNOT11|G3BP2|C14orf166|SF3B6|RTCB|YTHDF2|SEC23IP|
KPNB1	TUBA1A	TUBA1A	64485|64487|64487	62387	20795.7	3	0|23|23	1	1	1	1	1	inf	1356.24	0	PABPN1|CARM1|SMARCC2|DDX1|RQCD1|TAF15|UPF1|SMARCC1|TNPO1|SMARCE1|MED15|SF3B5|WDR33|G3BP2|C14orf166|RTCB|SNX9|
KPNB1	PABPN1	PABPN1	64484|0|0	64484	21494.7	3	0|0|0	0.33	1	0.33	1	0.33	-0.53	214947	0.08	CARM1|FAM98A|MAPK1IP1L|SMARCC2|ATXN2L|PSPC1|DDX1|RQCD1|TFG|TAF15|UPF1|SMARCC1|TNPO1|SMARCE1|FUBP3|MED15|FAM103A1|RBM4|SF3B5|DPY30|TNKS1BP1|WDR33|RBM12|FAM120A|CNOT7|CNOT11|G3BP2|C14orf166|SF3B6|RTCB|YTHDF2|
KPNB1	CARM1	CARM1	64489|64489|64489	62395	20798.3	3	0|0|0	1	1	1	1	1	inf	207983	0	FAM98A|SMARCC2|ATXN2L|PSPC1|DDX1|RQCD1|TFG|TAF15|UPF1|SMARCC1|TNPO1|SMARCE1|FUBP3|MED15|RBM4|SF3B5|DPY30|TNKS1BP1|WDR33|FAM120A|PEF1|CNOT7|CNOT11|G3BP2|C14orf166|SF3B6|RTCB|YTHDF2|
KPNB1	DNAJC10	DNAJC10	64484|64486|64485	62383	20794.3	3	0|0|0	1	1	1	1	1	inf	207943	0
KPNB1	CCAR2	CCAR2	64484|0|64484	63432	21144	3	64483|0|0	0	0	0	0	0	#NAME?	0.98	0.19	SMARCC2|DDX1|TAF15|UPF1|SMARCC1|SF3B5|WDR33|RBM12|G3BP2|SF3B6|SNX9|
KPNB1	FAM98A	FAM98A	64488|64488|64488	62392	20797.3	3	0|0|0	1	1	1	1	1	inf	207973	0	SMARCC2|ATXN2L|PSPC1|DDX1|TFG|TAF15|UPF1|SMARCC1|TNPO1|FUBP3|RBM4|SF3B5|DPY30|FAM120A|PEF1|G3BP2|C14orf166|SF3B6|RTCB|YTHDF2|
KPNB1	MAPK1IP1L	MAPK1IP1L	64484|0|0	64484	21494.7	3	0|0|0	0.33	1	0.33	1	0.33	-0.53	214947	0.08	DDX1|TFG|TAF15|UPF1|SMARCC1|TNPO1|FUBP3|RBM12|PEF1|SEC23IP|
KPNB1	SMARCC2	SMARCC2	64488|64489|64488	62393	20797.7	3	0|0|0	1	1	1	1	1	inf	207977	0	ATXN2L|PSPC1|DDX1|TFG|TAF15|UPF1|SMARCC1|TNPO1|SMARCE1|FUBP3|MED15|SF3B5|DPY30|TNKS1BP1|WDR33|RBM12|FAM120A|CNOT7|G3BP2|C14orf166|SF3B6|RTCB|YTHDF2|
KPNB1	PPP1R13L	PPP1R13L	64484|0|0	64484	21494.7	3	64488|22|0	0	0	0	0	0	#NAME?	1	0.19	DDX1|SMARCC1|TNPO1|SMARCE1|MED15|WDR33|C14orf166|RTCB|
KPNB1	ATXN2L	ATXN2L	64484|64485|64485	62382	20794	3	0|0|0	1	1	1	1	1	inf	207940	0	PSPC1|DDX1|RQCD1|TFG|TAF15|UPF1|SMARCC1|TNPO1|FUBP3|FAM103A1|RBM4|SF3B5|DPY30|TNKS1BP1|RBM12|FAM120A|CNOT7|CNOT11|G3BP2|C14orf166|SF3B6|RTCB|YTHDF2|SEC23IP|
KPNB1	PALLD	PALLD	64486|64487|64485	62386	20795.3	3	64482|0|0	0	0	0	0	0	#NAME?	0.97	0.19
KPNB1	PSPC1	PSPC1	64489|64489|64489	62395	20798.3	3	0|0|0	1	1	1	1	1	inf	207983	0	DDX1|TFG|TAF15|UPF1|SMARCC1|TNPO1|SMARCE1|FUBP3|RBM4|SF3B5|WDR33|RBM12|FAM120A|G3BP2|C14orf166|SF3B6|RTCB|YTHDF2|
KPNB1	DDX1	DDX1	64491|64491|64491	62401	20800.3	3	0|22|0	1	1	1	1	1	inf	2836.41	0	RQCD1|TFG|TAF15|UPF1|SMARCC1|TNPO1|SMARCE1|FUBP3|MED15|RBM4|SF3B5|TNKS1BP1|WDR33|RBM12|FAM120A|PEF1|CNOT7|CNOT11|G3BP2|C14orf166|SF3B6|RTCB|YTHDF2|SNX9|
KPNB1	TFG	TFG	64491|64491|64491	62401	20800.3	3	0|22|0	1	1	1	1	1	inf	2836.41	0	TAF15|UPF1|SMARCC1|TNPO1|RBM4|SF3B5|WDR33|PEF1|G3BP2|C14orf166|SF3B6|RTCB|SNX9|SEC23IP|
KPNB1	TAF15	TAF15	64487|64488|64488	62391	20797	3	0|0|0	1	1	1	1	1	inf	207970	0	UPF1|SMARCC1|TNPO1|SMARCE1|FUBP3|MED15|RBM4|SF3B5|DPY30|TNKS1BP1|WDR33|RBM12|FAM120A|PEF1|CNOT7|CNOT11|G3BP2|C14orf166|SF3B6|RTCB|YTHDF2|SEC23IP|
KPNB1	UPF1	UPF1	64482|64485|64485	62380	20793.3	3	0|0|0	1	1	1	1	1	inf	207933	0	SMARCC1|TNPO1|SMARCE1|FUBP3|MED15|FAM103A1|RBM4|SF3B5|DPY30|TNKS1BP1|WDR33|RBM12|FAM120A|PEF1|CNOT7|CNOT11|G3BP2|C14orf166|SF3B6|RTCB|YTHDF2|SNX9|SEC23IP|
KPNB1	SMARCC1	SMARCC1	64485|64486|64486	62385	20795	3	0|0|0	1	1	1	1	1	inf	207950	0	TNPO1|SMARCE1|FUBP3|MED15|RBM4|SF3B5|DPY30|WDR33|RBM12|CNOT7|G3BP2|C14orf166|SF3B6|RTCB|YTHDF2|
KPNB1	KHSRP	KHSRP	64492|64493|64493	62406	20802	3	64484|23|0	0	0	0	0	0	#NAME?	0.97	0.19	TNPO1|SMARCE1|FUBP3|MED15|FAM103A1|RBM4|SF3B5|DPY30|TNKS1BP1|WDR33|RBM12|FAM120A|CNOT7|CNOT11|G3BP2|C14orf166|SF3B6|RTCB|YTHDF2|
KPNB1	TNPO1	TNPO1	64488|64487|64486	62389	20796.3	3	0|0|0	1	1	1	1	1	inf	207963	0	SMARCE1|FUBP3|RBM4|SF3B5|WDR33|RBM12|FAM120A|PEF1|G3BP2|C14orf166|SF3B6|RTCB|YTHDF2|SNX9|SEC23IP|
KPNB1	SMARCE1	SMARCE1	64487|64488|64487	62390	20796.7	3	0|0|0	1	1	1	1	1	inf	207967	0	MED15|SF3B5|DPY30|TNKS1BP1|CNOT7|CNOT11|C14orf166|SF3B6|RTCB|
KPNB1	FUBP3	FUBP3	64489|64489|64489	62395	20798.3	3	0|0|0	1	1	1	1	1	inf	207983	0	RBM4|SF3B5|WDR33|RBM12|FAM120A|G3BP2|C14orf166|SF3B6|RTCB|YTHDF2|SEC23IP|
KPNB1	RBM14	RBM14	64485|64486|64486	62385	20795	3	64484|0|0	0	0	0	0	0	#NAME?	0.97	0.19	MED15|FAM103A1|RBM4|SF3B5|TNKS1BP1|WDR33|RBM12|FAM120A|CNOT7|CNOT11|G3BP2|C14orf166|SF3B6|RTCB|YTHDF2|
KPNB1	MED15	MED15	64485|64484|64485	62382	20794	3	0|0|0	1	1	1	1	1	inf	207940	0	SF3B5|WDR33|C14orf166|SF3B6|
KPNB1	CCT7	CCT7	64487|64486|64486	62387	20795.7	3	64485|22|21	0	0	0	0	0	#NAME?	0.97	0.19	RBM4|SF3B5|DPY30|TNKS1BP1|WDR33|FAM120A|CNOT7|CNOT11|G3BP2|C14orf166|SF3B6|RTCB|YTHDF2|SNX9|
KPNB1	FAM103A1	FAM103A1	64487|64487|64487	62389	20796.3	3	0|0|0	1	1	1	1	1	inf	207963	0	RBM4|SF3B5|TNKS1BP1|WDR33|CNOT7|CNOT11|G3BP2|SF3B6|YTHDF2|
KPNB1	TUBB6	TUBB6	64489|64490|64490	62397	20799	3	64487|24|0	0	0	0	0	0	#NAME?	0.97	0.19	SF3B5|TNKS1BP1|WDR33|CNOT7|CNOT11|C14orf166|SF3B6|RTCB|YTHDF2|SNX9|
KPNB1	SF3B5	SF3B5	64486|64487|64486	62387	20795.7	3	0|0|0	1	1	1	1	1	inf	207957	0	DPY30|TNKS1BP1|WDR33|RBM12|FAM120A|G3BP2|C14orf166|SF3B6|RTCB|YTHDF2|
KPNB1	WDR33	WDR33	64485|64485|64485	62383	20794.3	3	0|0|0	1	1	1	1	1	inf	207943	0	RBM12|PEF1|CNOT7|CNOT11|G3BP2|C14orf166|SF3B6|RTCB|YTHDF2|SEC23IP|
KPNB1	TRIOBP	TRIOBP	64487|64488|64486	62389	20796.3	3	0|0|0	1	1	1	1	1	inf	207963	0
KPNB1	LRRC40	LRRC40	64484|0|64484	63432	21144	3	64483|0|0	0	0	0	0	0	#NAME?	0.98	0.19
KPNB1	PDLIM7	PDLIM7	64484|64484|64485	62381	20793.7	3	0|0|0	1	1	1	1	1	inf	207937	0
KPNB1	FAM120A	FAM120A	64485|64485|64486	62384	20794.7	3	0|0|0	1	1	1	1	1	inf	207947	0	CNOT7|CNOT11|G3BP2|C14orf166|SF3B6|RTCB|YTHDF2|SEC23IP|
KPNB1	2022-09-09	2022-09-09	64486|64486|64485	62385	20795	3	64485|0|0	0	0	0	0	0	#NAME?	0.97	0.19
KPNB1	CNOT7	CNOT7	64485|64486|64486	62385	20795	3	0|0|0	1	1	1	1	1	inf	207950	0	CNOT11|G3BP2|C14orf166|SF3B6|RTCB|YTHDF2|
KPNB1	C14orf166	C14orf166	64490|64491|64491	62400	20800	3	0|22|0	1	1	1	1	1	inf	2836.36	0	SF3B6|RTCB|YTHDF2|SNX9|
KPNB1	RUVBL2	RUVBL2	64486|64485|64486	62385	20795	3	64484|0|0	0	0	0	0	0	#NAME?	0.97	0.19	SF3B6|RTCB|YTHDF2|SEC23IP|
KPNB1	SF3B6	SF3B6	64486|64486|0	63436	21145.3	3	0|0|0	0.67	1	0.67	1	0.67	-0.53	211453	0	RTCB|YTHDF2|SNX9|
KPNB1	RTCB	RTCB	64492|64492|64492	62404	20801.3	3	0|22|20	1	1	1	1	1	inf	1485.81	0	YTHDF2|SNX9|
KPNB1	LOXL2	LOXL2	64485|0|64485	63434	21144.7	3	0|0|0	0.67	1	0.67	1	0.67	-0.53	211447	0
KPNB1	YTHDF2	YTHDF2	64485|64485|64485	62383	20794.3	3	0|0|0	1	1	1	1	1	inf	207943	0	SEC23IP|
KPNB1	SNX9	SNX9	64485|64486|64485	62384	20794.7	3	0|0|0	1	1	1	1	1	inf	207947	0	SEC23IP|
KPNB1	COPG1	COPG1	64485|64486|64486	62385	20795	3	0|0|0	1	1	1	1	1	inf	207950	0
KPNB1	SEC23IP	SEC23IP	64489|64490|64490	62397	20799	3	0|0|0	1	1	1	1	1	inf	207990	0
KPNB1	IGKV1-8	IGKV1-8	0|64486|0	64486	21495.3	3	0|0|0	0.33	1	0.33	1	0.33	-0.53	214953	0.08
KPNB1	SYMPK	SYMPK	0|64484|0	64484	21494.7	3	0|0|0	0.33	1	0.33	1	0.33	-0.53	214947	0.08	RPS24|POLR2E|LPP|RBM10|HNRNPUL1|SNRPC|NUP214|SMARCA4|SRSF7|LARP1|ALB|TBL1XR1|SMARCB1|RBMS1|POLR2B|BCLAF1|CNOT1|RGPD3|RPL7|SNRPG|XRCC6|MED29|ILF2|RAN|EIF4E2|SMARCD2|POLR2H|TIA1|RPL9|RPL26|RPL14|TIAL1|RUVBL1|EIF4G1|SEC24D|RBBP4|CSTF2|SCYL1|DPF2|UACA|SEC23A|CPSF7|CAD|RPLP0|YLPM1|IGF2BP2|CPSF6|RPL18|CPSF3|SEC24C|CNOT3|RBMX|MED28|NUP93|NCL|NUP88|DDX5|RPL36|SRSF1|CHERP|RPL22|PLIN3|RPS15|LSM12|SEH1L|SNR…
KPNB1	MYCBP	MYCBP	0|64485|0	64485	21495	3	0|0|0	0.33	1	0.33	1	0.33	-0.53	214950	0.08	ALB|RAN|RPL9|RUVBL1|RPLP0|DDX5|EEF2|RPS2|RPL3|RPL5|EIF3B|DHX9|CSTF3|TUBA1A|DPY30|C14orf166|
KPNB1	POLR2E	POLR2E	0|64486|0	64486	21495.3	3	0|0|0	0.33	1	0.33	1	0.33	-0.53	214953	0.08	LPP|CNN2|RBM10|HNRNPUL1|SNRPC|NUP214|SMARCA4|SRSF7|LARP1|ALB|FAM120B|TBL1XR1|SMARCB1|FASN|RBMS1|POLR2B|BCLAF1|CNOT1|RGPD3|RPL7|SNRPG|XRCC6|MED29|ILF2|RAN|NUBP2|EIF4E2|SMARCD2|C2orf49|POLR2H|TIA1|RPL9|RPL26|RPL14|TIAL1|RUVBL1|EIF4G1|RBBP4|CSTF2|SCYL1|DPF2|MTHFD1|CPSF7|CAD|RPLP0|YLPM1|IGF2BP2|CPSF6|RPL18|CPSF3|CNOT3|RBMX|MED28|NUP93|NCL|NUP88|DDX5|RPL36|SRSF1|CHERP|RPL22|PLIN3|RPS15|LSM12|SEH1L|SNR…
KPNB1	PPP1CC	PPP1CC	0|64484|64484	63432	21144	3	0|0|0	0.67	1	0.67	1	0.67	-0.53	211440	0
KPNB1	RBM10	RBM10	0|64486|0	64486	21495.3	3	0|0|0	0.33	1	0.33	1	0.33	-0.53	214953	0.08	HNRNPUL1|SNRPC|NUP214|SMARCA4|SRSF7|LARP1|FAM120B|TBL1XR1|SMARCB1|RBMS1|POLR2B|BCLAF1|CNOT1|RPL7|SNRPG|XRCC6|MED29|ILF2|RAN|EIF4E2|SMARCD2|POLR2H|TIA1|RPL9|RPL26|RPL14|TIAL1|RUVBL1|EIF4G1|RBBP4|CSTF2|DPF2|UACA|CPSF7|RPLP0|YLPM1|CPSF6|RPL18|CPSF3|CNOT3|RBMX|MED28|NUP93|NCL|NUP88|DDX5|RPL36|SRSF1|CHERP|RPL22|RPS15|SEH1L|SNRPA|SHKBP1|SUPT5H|EIF3F|IGF2BP3|ARID1A|XPO1|U2SURP|DHX15|RNMT|HNRNPR|KPNA6|SF…
KPNB1	GART	GART	0|64486|0	64486	21495.3	3	0|0|0	0.33	1	0.33	1	0.33	-0.53	214953	0.08
KPNB1	BCLAF1	BCLAF1	0|64485|0	64485	21495	3	0|0|0	0.33	1	0.33	1	0.33	-0.53	214950	0.08	CNOT1|RPL7|SNRPG|XRCC6|MED29|ILF2|RAN|EIF4E2|SMARCD2|C2orf49|POLR2H|TIA1|RPL9|RPL26|RPL14|TIAL1|RUVBL1|EIF4G1|RBBP4|CSTF2|DPF2|TUBGCP2|CPSF7|CAD|RPLP0|YLPM1|IGF2BP2|CPSF6|RPL18|CPSF3|CNOT3|RBMX|MED28|NUP93|NCL|NUP88|DDX5|RPL36|SRSF1|CHERP|RPL22|RPS15|LSM12|SEH1L|SNRPA|SHKBP1|SUPT5H|EIF3F|IGF2BP3|ARID1A|XPO1|U2SURP|DHX15|RNMT|HNRNPR|KPNA6|SF3B1|ACTL6A|RPLP1|THBS1|SNRNP70|CLTB|HIST1H1E|XRCC5|EEF2|R…
KPNB1	RGPD3	RGPD3	0|64485|0	64485	21495	3	0|0|0	0.33	1	0.33	1	0.33	-0.53	214950	0.08	RPL7|SNRPG|ILF2|RAN|POLR2H|RPL9|RPL26|RPL14|RUVBL1|EIF4G1|RBBP4|CSTF2|SCYL1|CAD|RPLP0|CPSF6|RPL18|CPSF3|NUP93|NCL|NUP88|DDX5|SRSF1|RPS15|SEH1L|SNRPA|EIF3F|XPO1|DHX15|RNMT|HNRNPR|KPNA6|SF3B1|SEC24A|ACTL6A|SNRNP70|CLTA|XRCC5|EEF2|RPS2|POLR2A|DDX6|RPA1|RPL12|FUS|RPL3|RPL13A|RPL5|RANBP2|KPNA2|EIF3B|EIF3E|RPS8|RPS14|RPS13|SNRPE|SNRPD2|RPS25|RPL31|RPL10A|TRA2B|HNRNPU|DHX9|CPSF1|ILF3|CSTF3|HNRNPA0|EIF3A…
KPNB1	ARCN1	ARCN1	0|64485|64484	63433	21144.3	3	0|0|0	0.67	1	0.67	1	0.67	-0.53	211443	0
KPNB1	GIGYF2	GIGYF2	0|64486|0	64486	21495.3	3	64483|0|0	0	0	0	0	0	#NAME?	1	0.19	POLR2H|TIA1|RPL9|RPL26|RPL14|TIAL1|RUVBL1|EIF4G1|RBBP4|CSTF2|TUBGCP2|VPS33B|UACA|CPSF7|RPLP0|YLPM1|CPSF6|RPL18|CPSF3|CNOT3|RBMX|NUP93|NCL|NUP88|DDX5|RPL36|SRSF1|CHERP|RPL22|RPS15|LSM12|SEH1L|SNRPA|SUPT5H|EIF3F|XPO1|U2SURP|DHX15|RNMT|HNRNPR|KPNA6|SF3B1|ACTL6A|RPLP1|SNRNP70|CLTA|CLTB|XRCC5|EEF2|RPS2|DSP|POLR2A|DDX6|RPL12|FUS|RPL3|RPL13A|RPL5|RANBP2|KPNA2|CAPZA1|EIF3B|EIF3E|PPP1CB|RPS8|RPS14|RPS13|S…
KPNB1	TRIO	TRIO	0|64483|0	64483	21494.3	3	0|0|0	0.33	1	0.33	1	0.33	-0.53	214943	0.08
KPNB1	EIF4G1	EIF4G1	0|64488|0	64488	21496	3	0|0|0	0.33	1	0.33	1	0.33	-0.53	214960	0.08	SEC24D|RBBP4|CSTF2|SCYL1|TUBGCP2|UACA|MTHFD1|SEC23A|CPSF7|CAD|RPLP0|YLPM1|IGF2BP2|CPSF6|RPL18|CPSF3|SEC24C|ALDH1A3|CNOT3|RBMX|NUP93|NCL|NUP88|DDX5|RPL36|SRSF1|CHERP|RPL22|PLIN3|RPS15|LSM12|SEH1L|SNRPA|SHKBP1|SUPT5H|EIF3F|IGF2BP3|ARID1A|XPO1|U2SURP|DHX15|RNMT|HNRNPR|KPNA6|FLNB|SF3B1|SEC24A|ACTL6A|RPLP1|THBS1|SNRNP70|CLTA|CLTB|HIST1H1E|XRCC5|EEF2|RPS2|DSP|RPA2|TUBG1|POLR2A|DDX6|RPA1|RPL12|RPA3|FUS|…
KPNB1	CALD1	CALD1	0|64484|0	64484	21494.7	3	64485|0|0	0	0	0	0	0	#NAME?	1	0.19
KPNB1	RBBP4	RBBP4	0|64483|0	64483	21494.3	3	0|0|0	0.33	1	0.33	1	0.33	-0.53	214943	0.08	CSTF2|SCYL1|DPF2|TUBGCP2|MTHFD1|SEC23A|CPSF7|CAD|RPLP0|YLPM1|IGF2BP2|CPSF6|RPL18|CPSF3|SEC24C|CNOT3|RBMX|MED28|NUP93|NCL|NUP88|DDX5|RPL36|SRSF1|CHERP|RPL22|PLIN3|RPS15|LSM12|SEH1L|SNRPA|SUPT5H|EIF3F|IGF2BP3|ARID1A|XPO1|U2SURP|DHX15|RNMT|HNRNPR|KPNA6|FLNB|SF3B1|SEC24A|ACTL6A|RPLP1|THBS1|SNRNP70|CLTA|CLTB|HIST1H1E|XRCC5|EEF2|RPS2|DSP|RPA2|POLR2A|DDX6|RPA1|RPL12|RPA3|FUS|RPL3|RPL13A|RPL5|RANBP2|KPNA…
KPNB1	CSTF2	CSTF2	0|64486|64486	63436	21145.3	3	0|0|0	0.67	1	0.67	1	0.67	-0.53	211453	0	SCYL1|UACA|CPSF7|CAD|RPLP0|YLPM1|IGF2BP2|CPSF6|RPL18|CPSF3|CNOT3|RBMX|MED28|NUP93|NCL|NUP88|DDX5|RPL36|SRSF1|CHERP|RPL22|RPS15|LSM12|SEH1L|SNRPA|SHKBP1|SUPT5H|EIF3F|IGF2BP3|ARID1A|XPO1|U2SURP|DHX15|RNMT|HNRNPR|KPNA6|SF3B1|ACTL6A|RPLP1|SNRNP70|CLTA|CLTB|HIST1H1E|XRCC5|EEF2|RPS2|DSP|RPA2|POLR2A|DDX6|RPA1|RPL12|RPA3|FUS|RPL3|RPL13A|RPL5|RANBP2|KPNA2|CAPZA1|EIF3B|EIF3E|PPP1CB|RPS8|RPS14|RPS13|SNRPE|S…
KPNB1	CELF1	CELF1	0|64484|0	64484	21494.7	3	0|0|0	0.33	1	0.33	1	0.33	-0.53	214947	0.08
KPNB1	RPL35	RPL35	0|64487|64486	63437	21145.7	3	64485|0|0	0	0	0	0	0	#NAME?	0.98	0.19	MTHFD1|SEC23A|CAD|RPLP0|IGF2BP2|CPSF6|RPL18|CPSF3|ALDH1A3|CNOT3|RBMX|MED28|NUP93|NCL|NUP88|DDX5|RPL36|SRSF1|CHERP|RPL22|PLIN3|RPS15|LSM12|SEH1L|SNRPA|SUPT5H|EIF3F|IGF2BP3|ARID1A|XPO1|U2SURP|DHX15|RNMT|HNRNPR|KPNA6|SF3B1|ACTL6A|RPLP1|THBS1|SNRNP70|CLTA|CLTB|HIST1H1E|XRCC5|EEF2|RPS2|RPA2|TUBG1|POLR2A|DDX6|RPA1|RPL12|RPA3|FUS|RPL3|RPL13A|RPL5|RANBP2|KPNA2|EIF3B|EIF3E|PPP1CB|RPS8|RPS14|RPS13|SNRPE|SN…
KPNB1	NCL	NCL	0|64485|0	64485	21495	3	0|19|0	0.33	1	0.33	1	0.33	-25.41	3393.95	0.08	NUP88|DDX5|RPL36|SRSF1|CHERP|RPL22|PLIN3|RPS15|LSM12|SEH1L|SNRPA|SHKBP1|SUPT5H|EIF3F|IGF2BP3|ARID1A|XPO1|U2SURP|DHX15|RNMT|HNRNPR|KPNA6|FLNB|SF3B1|SEC24A|ACTL6A|RPLP1|THBS1|SNRNP70|CLTA|CLTB|HIST1H1E|XRCC5|EEF2|RPS2|DSP|RPA2|TUBG1|POLR2A|DDX6|RPA1|RPL12|RPA3|FUS|RPL3|RPL13A|RPL5|RANBP2|KPNA2|CAPZA1|EIF3B|EIF3E|PPP1CB|RPS8|RPS14|RPS13|SNRPE|SNRPD2|RPS25|RBX1|RPL31|RPL10A|TRA2B|TUBA4A|RBM3|HNRNPU|P…
KPNB1	RPL36	RPL36	0|64486|64486	63436	21145.3	3	0|0|0	0.67	1	0.67	1	0.67	-0.53	211453	0	SRSF1|CHERP|RPL22|PLIN3|RPS15|LSM12|SEH1L|SNRPA|SUPT5H|EIF3F|IGF2BP3|XPO1|U2SURP|DHX15|RNMT|HNRNPR|KPNA6|SF3B1|ACTL6A|RPLP1|SNRNP70|CLTA|CLTB|HIST1H1E|XRCC5|EEF2|RPS2|RPA2|TUBG1|POLR2A|DDX6|RPA1|RPL12|RPA3|FUS|RPL3|RPL13A|RPL5|RANBP2|KPNA2|EIF3B|EIF3E|PPP1CB|RPS8|RPS14|RPS13|SNRPE|SNRPD2|RPS25|RBX1|RPL31|RPL10A|TRA2B|TUBA4A|RBM3|HNRNPU|CSTF1|DHX9|CPSF1|ILF3|CSTF3|HNRNPA0|DYNC1I2|EIF3A|CAPRIN1|HER…
KPNB1	XPO1	XPO1	0|64484|64485	63433	21144.3	3	0|0|0	0.67	1	0.67	1	0.67	-0.53	211443	0	U2SURP|DHX15|RNMT|HNRNPR|KPNA6|SF3B1|SEC24A|ACTL6A|RPLP1|THBS1|SNRNP70|CLTA|CLTB|HIST1H1E|XRCC5|EEF2|RPS2|DSP|RPA2|TUBG1|POLR2A|DDX6|RPA1|RPL12|RPA3|FUS|RPL3|RPL13A|RPL5|RANBP2|KPNA2|CAPZA1|EIF3B|EIF3E|PPP1CB|RPS8|RPS14|RPS13|SNRPE|SNRPD2|RPS25|RBX1|RPL31|RPL10A|TRA2B|TUBA4A|RBM3|HNRNPU|PLOD1|CSTF1|DHX9|CPSF1|ILF3|CSTF3|HNRNPA0|DYNC1I2|EIF3A|CAPRIN1|HERC3|PDIA6|PLEC|SF3B3|SEC23B|SF1|FAM98B|ZNF326…
KPNB1	U2SURP	U2SURP	0|64485|0	64485	21495	3	0|0|0	0.33	1	0.33	1	0.33	-0.53	214950	0.08	DHX15|RNMT|HNRNPR|KPNA6|SF3B1|ACTL6A|RPLP1|SNRNP70|CLTA|CLTB|HIST1H1E|XRCC5|EEF2|RPS2|DSP|TUBG1|POLR2A|DDX6|RPL12|RPA3|FUS|RPL3|RPL13A|RPL5|RANBP2|KPNA2|CAPZA1|EIF3B|EIF3E|PPP1CB|RPS8|RPS14|RPS13|SNRPE|SNRPD2|RPS25|RBX1|RPL31|RPL10A|TRA2B|TUBA4A|RBM3|HNRNPU|PLOD1|CSTF1|DHX9|CPSF1|ILF3|CSTF3|HNRNPA0|DYNC1I2|EIF3A|CAPRIN1|PDIA6|PLEC|SF3B3|SF1|FAM98B|ZNF326|NUP188|RBM17|FIP1L1|TUBA1A|PABPN1|CARM1|FA…
KPNB1	RNMT	RNMT	0|64486|64486	63436	21145.3	3	0|0|0	0.67	1	0.67	1	0.67	-0.53	211453	0	HNRNPR|KPNA6|SF3B1|ACTL6A|RPLP1|SNRNP70|CLTA|XRCC5|EEF2|RPS2|RPA2|POLR2A|DDX6|RPA1|RPL12|RPA3|FUS|RPL3|RPL13A|RPL5|RANBP2|KPNA2|EIF3B|EIF3E|PPP1CB|RPS8|RPS14|RPS13|SNRPE|SNRPD2|RPS25|RBX1|RPL31|RPL10A|TRA2B|TUBA4A|RBM3|HNRNPU|PLOD1|CSTF1|DHX9|CPSF1|ILF3|CSTF3|HNRNPA0|EIF3A|CAPRIN1|PLEC|SF3B3|SF1|NUP188|FIP1L1|TUBA1A|PABPN1|CARM1|SMARCC2|ATXN2L|PSPC1|DDX1|RQCD1|TAF15|UPF1|SMARCC1|TNPO1|SMARCE1|FUB…
KPNB1	KPNA6	KPNA6	0|64485|64484	63433	21144.3	3	0|0|0	0.67	1	0.67	1	0.67	-0.53	211443	0	SF3B1|SEC24A|ACTL6A|RPLP1|THBS1|SNRNP70|CLTA|HIST1H1E|XRCC5|EEF2|RPS2|DSP|RPA2|POLR2A|DDX6|RPA1|RPL12|FUS|RPL3|RPL13A|RPL5|RANBP2|KPNA2|EIF3B|EIF3E|RPS8|RPS14|RPS13|SNRPE|SNRPD2|RPS25|RBX1|RPL31|RPL10A|TRA2B|RBM3|HNRNPU|PLOD1|CSTF1|DHX9|CPSF1|ILF3|CSTF3|HNRNPA0|EIF3A|CAPRIN1|PLEC|SF3B3|SF1|ZNF326|NUP188|RBM17|FIP1L1|TUBA1A|PABPN1|CARM1|SMARCC2|PSPC1|DDX1|RQCD1|TAF15|UPF1|SMARCC1|TNPO1|SMARCE1|FUB…
KPNB1	SEC24B	SEC24B	0|64486|0	64486	21495.3	3	0|0|0	0.33	1	0.33	1	0.33	-0.53	214953	0.08
KPNB1	POLR2A	POLR2A	0|64485|64489	63438	21146	3	0|0|0	0.67	1	0.67	1	0.67	-0.53	211460	0	DDX6|RPA1|RPL12|RPA3|FUS|RPL3|RPL13A|RPL5|RANBP2|KPNA2|CAPZA1|EIF3B|EIF3E|PPP1CB|RPS8|RPS14|RPS13|SNRPE|SNRPD2|RPS25|RBX1|RPL31|RPL10A|TRA2B|TUBA4A|RBM3|HNRNPU|PLOD1|CSTF1|DHX9|CPSF1|ILF3|CSTF3|HNRNPA0|DYNC1I2|EIF3A|CAPRIN1|PDIA6|PLEC|SF3B3|SEC23B|SF1|FAM98B|ZNF326|NUP188|RBM17|FIP1L1|TUBA1A|GET4|PABPN1|CARM1|FAM98A|SMARCC2|ATXN2L|PSPC1|DDX1|RQCD1|TFG|TAF15|UPF1|SMARCC1|TNPO1|SMARCE1|FUBP3|MED15|…
KPNB1	FBN1	FBN1	0|64484|0	64484	21494.7	3	0|0|0	0.33	1	0.33	1	0.33	-0.53	214947	0.08
KPNB1	MYH9	MYH9	0|64484|64484	63432	21144	3	64483|0|0	0	0	0	0	0	#NAME?	0.98	0.19
KPNB1	POLR2J	POLR2J	0|64482|64485	63431	21143.7	3	0|0|0	0.67	1	0.67	1	0.67	-0.53	211437	0
KPNB1	CAPZA1	CAPZA1	0|64487|64487	63438	21146	3	0|0|0	0.67	1	0.67	1	0.67	-0.53	211460	0	EIF3B|EIF3E|PPP1CB|RPS8|RPS13|SNRPE|SNRPD2|RBX1|RPL31|RPL10A|TRA2B|TUBA4A|HNRNPU|DHX9|CPSF1|ILF3|CSTF3|HNRNPA0|DYNC1I2|EIF3A|PDIA6|PLEC|SF3B3|NUP188|FIP1L1|TUBA1A|PABPN1|CARM1|SMARCC2|DDX1|TAF15|UPF1|SMARCC1|SMARCE1|SF3B5|TNKS1BP1|WDR33|CNOT7|CNOT11|C14orf166|SF3B6|SNX9|
KPNB1	NUP98	NUP98	0|64485|64484	63433	21144.3	3	64484|0|0	0	0	0	0	0	#NAME?	0.98	0.19	EIF3B|EIF3E|PPP1CB|RPS8|RPS14|RPS13|SNRPE|SNRPD2|RPS25|RBX1|RPL31|RPL10A|TRA2B|TUBA4A|RBM3|HNRNPU|PLOD1|CSTF1|DHX9|CPSF1|ILF3|CSTF3|HNRNPA0|EIF3A|CAPRIN1|PDIA6|PLEC|SF3B3|SEC23B|SF1|FAM98B|ZNF326|NUP188|RBM17|FIP1L1|TUBA1A|GET4|PABPN1|CARM1|FAM98A|SMARCC2|ATXN2L|PSPC1|DDX1|RQCD1|TFG|TAF15|UPF1|SMARCC1|TNPO1|SMARCE1|FUBP3|MED15|FAM103A1|RBM4|SF3B5|DPY30|TNKS1BP1|WDR33|RBM12|FAM120A|PEF1|CNOT7|CNOT…
KPNB1	EIF4A1	EIF4A1	0|64487|0	64487	21495.7	3	64484|0|0	0	0	0	0	0	#NAME?	1	0.19	PPP1CB|RPS8|RPS14|RPS13|SNRPE|SNRPD2|RPS25|RBX1|RPL31|RPL10A|TRA2B|TUBA4A|RBM3|HNRNPU|PLOD1|CSTF1|DHX9|CPSF1|ILF3|CSTF3|HNRNPA0|DYNC1I2|EIF3A|CAPRIN1|HERC3|PDIA6|PLEC|SF3B3|SEC23B|SF1|ZNF326|NUP188|RBM17|FIP1L1|TUBA1A|GET4|PABPN1|CARM1|FAM98A|MAPK1IP1L|SMARCC2|ATXN2L|PSPC1|DDX1|RQCD1|TFG|TAF15|UPF1|SMARCC1|TNPO1|SMARCE1|FUBP3|FAM103A1|RBM4|SF3B5|DPY30|TNKS1BP1|WDR33|RBM12|FAM120A|CNOT7|CNOT11|G3B…
KPNB1	RPS29	RPS29	0|64486|64486	63436	21145.3	3	64486|0|21	0	0	0	0	0	#NAME?	0.98	0.19	RPS13|SNRPE|SNRPD2|RPS25|RBX1|RPL31|RPL10A|TRA2B|TUBA4A|RBM3|HNRNPU|CSTF1|DHX9|CPSF1|ILF3|CSTF3|HNRNPA0|DYNC1I2|EIF3A|CAPRIN1|HERC3|PDIA6|PLEC|SF3B3|SEC23B|SF1|ZNF326|NUP188|RBM17|FIP1L1|TUBA1A|GET4|PABPN1|CARM1|FAM98A|MAPK1IP1L|SMARCC2|ATXN2L|PSPC1|DDX1|RQCD1|TAF15|UPF1|SMARCC1|TNPO1|SMARCE1|FUBP3|MED15|RBM4|SF3B5|TNKS1BP1|WDR33|RBM12|FAM120A|CNOT7|CNOT11|G3BP2|C14orf166|SF3B6|RTCB|YTHDF2|SNX9|
KPNB1	TRA2B	TRA2B	0|64485|0	64485	21495	3	0|0|0	0.33	1	0.33	1	0.33	-0.53	214950	0.08	TUBA4A|RBM3|HNRNPU|PLOD1|CSTF1|DHX9|CPSF1|ILF3|CSTF3|HNRNPA0|DYNC1I2|EIF3A|CAPRIN1|HERC3|PDIA6|PLEC|SF3B3|SF1|FAM98B|ZNF326|NUP188|RBM17|FIP1L1|TUBA1A|PABPN1|CARM1|FAM98A|MAPK1IP1L|SMARCC2|ATXN2L|PSPC1|DDX1|RQCD1|TFG|TAF15|UPF1|SMARCC1|TNPO1|SMARCE1|FUBP3|MED15|RBM4|SF3B5|TNKS1BP1|WDR33|RBM12|FAM120A|CNOT7|CNOT11|G3BP2|C14orf166|SF3B6|RTCB|YTHDF2|
KPNB1	HIST1H3A	HIST1H3A	0|64485|64485	63434	21144.7	3	64485|0|0	0	0	0	0	0	#NAME?	0.98	0.19
KPNB1	DYNC1I2	DYNC1I2	0|64486|64485	63435	21145	3	0|0|0	0.67	1	0.67	1	0.67	-0.53	211450	0	EIF3A|HERC3|PDIA6|PLEC|SF3B3|SF1|ZNF326|TUBA1A|PABPN1|CARM1|ATXN2L|DDX1|TAF15|UPF1|TNPO1|SF3B5|TNKS1BP1|WDR33|RBM12|CNOT7|CNOT11|G3BP2|C14orf166|SF3B6|RTCB|
KPNB1	EIF3A	EIF3A	0|64485|0	64485	21495	3	0|0|0	0.33	1	0.33	1	0.33	-0.53	214950	0.08	CAPRIN1|HERC3|PDIA6|PLEC|SF3B3|SEC23B|SF1|FAM98B|ZNF326|NUP188|RBM17|FIP1L1|TUBA1A|GET4|PABPN1|CARM1|FAM98A|MAPK1IP1L|SMARCC2|ATXN2L|PSPC1|DDX1|RQCD1|TAF15|UPF1|SMARCC1|TNPO1|SMARCE1|FUBP3|FAM103A1|RBM4|SF3B5|TNKS1BP1|WDR33|FAM120A|PEF1|CNOT7|CNOT11|G3BP2|C14orf166|SF3B6|RTCB|YTHDF2|SNX9|
KPNB1	NUP188	NUP188	0|64484|64483	63431	21143.7	3	0|0|0	0.67	1	0.67	1	0.67	-0.53	211437	0	RBM17|FIP1L1|TUBA1A|GET4|PABPN1|ATXN2L|PSPC1|DDX1|RQCD1|TFG|TAF15|UPF1|SMARCC1|TNPO1|FUBP3|FAM103A1|RBM4|SF3B5|TNKS1BP1|WDR33|RBM12|PEF1|CNOT7|CNOT11|G3BP2|C14orf166|SF3B6|RTCB|YTHDF2|SNX9|SEC23IP|
KPNB1	GET4	GET4	0|64485|0	64485	21495	3	0|0|0	0.33	1	0.33	1	0.33	-0.53	214950	0.08	PABPN1|ATXN2L|TFG|TNPO1|YTHDF2|SEC23IP|
KPNB1	RBM4	RBM4	0|64484|0	64484	21494.7	3	0|0|0	0.33	1	0.33	1	0.33	-0.53	214947	0.08	SF3B5|TNKS1BP1|WDR33|RBM12|FAM120A|CNOT7|CNOT11|G3BP2|C14orf166|SF3B6|RTCB|YTHDF2|
KPNB1	DPY30	DPY30	0|64482|64484	63430	21143.3	3	0|0|0	0.67	1	0.67	1	0.67	-0.53	211433	0	WDR33|CNOT7|G3BP2|SF3B6|
KPNB1	TNKS1BP1	TNKS1BP1	0|64486|64485	63435	21145	3	0|0|0	0.67	1	0.67	1	0.67	-0.53	211450	0	WDR33|FAM120A|CNOT7|CNOT11|G3BP2|C14orf166|SF3B6|RTCB|YTHDF2|
KPNB1	RBM12	RBM12	0|64484|0	64484	21494.7	3	0|0|0	0.33	1	0.33	1	0.33	-0.53	214947	0.08	G3BP2|C14orf166|SF3B6|RTCB|YTHDF2|
KPNB1	PEF1	PEF1	0|64484|64484	63432	21144	3	0|0|0	0.67	1	0.67	1	0.67	-0.53	211440	0	C14orf166|RTCB|SNX9|SEC23IP|
KPNB1	G3BP2	G3BP2	0|64485|0	64485	21495	3	0|0|0	0.33	1	0.33	1	0.33	-0.53	214950	0.08	C14orf166|SF3B6|RTCB|YTHDF2|SEC23IP|
KPNB1	PDCD6	PDCD6	0|0|64486	64486	21495.3	3	0|0|0	0.33	1	0.33	1	0.33	-0.53	214953	0.08	HNRNPDL|SYMPK|POLR2E|SNRPC|NUP214|SMARCA4|LARP1|ALB|FASN|RBMS1|POLR2B|SNRPG|XRCC6|ILF2|RAN|EIF4E2|POLR2H|TIA1|RPL9|TIAL1|RUVBL1|EIF4G1|SEC24D|RBBP4|SCYL1|TUBGCP2|SEC23A|CAD|CPSF6|CPSF3|SEC24C|NUP93|NCL|NUP88|DDX5|SRSF1|CHERP|PLIN3|SEH1L|XPO1|U2SURP|DHX15|SF3B1|SEC24A|ACTL6A|THBS1|SNRNP70|CLTA|CLTB|EEF2|RPA2|POLR2A|DDX6|RPA1|RPL12|RPA3|FUS|RANBP2|KPNA2|EIF3B|PPP1CB|SNRPE|SNRPD2|RBX1|TUBA4A|RBM3|CP…
KPNB1	RPS9	RPS9	0|0|64487	64487	21495.7	3	0|0|0	0.33	1	0.33	1	0.33	-0.53	214957	0.08	HNRNPDL|SYMPK|RPS24|SSBP3|POLR2E|CNN2|RBM10|HNRNPUL1|SNRPC|NUP214|SMARCA4|SRSF7|LARP1|ALB|TBL1XR1|SMARCB1|FASN|POLR2B|BCLAF1|CNOT1|RGPD3|RPL7|SNRPG|XRCC6|MED29|ILF2|RAN|NUBP2|EIF4E2|SMARCD2|POLR2H|TIA1|RPL9|RPL26|RPL14|TIAL1|RUVBL1|EIF4G1|RBBP4|CSTF2|SCYL1|TUBGCP2|MTHFD1|SEC23A|CPSF7|CAD|RPLP0|YLPM1|IGF2BP2|CPSF6|RPL18|CPSF3|SEC24C|ALDH1A3|CNOT3|RBMX|MED28|NUP93|NCL|NUP88|DDX5|RPL36|SRSF1|CHERP|R…
KPNB1	ADD1	ADD1	0|0|64484	64484	21494.7	3	0|0|0	0.33	1	0.33	1	0.33	-0.53	214947	0.08
KPNB1	TRIM3	TRIM3	0|0|64483	64483	21494.3	3	0|0|0	0.33	1	0.33	1	0.33	-0.53	214943	0.08
KPNB1	DYNLRB1	DYNLRB1	0|0|64486	64486	21495.3	3	64485|0|0	0	0	0	0	0	#NAME?	1	0.19
KPNB1	ARFGAP1	ARFGAP1	0|0|64485	64485	21495	3	64485|0|0	0	0	0	0	0	#NAME?	1	0.19	RPL26|RPL14|RUVBL1|SEC24D|RBBP4|SCYL1|VPS33B|SEC23A|RPLP0|RPL18|CPSF3|SEC24C|NUP93|NUP88|DDX5|RPL36|PLIN3|SEH1L|EIF3F|XPO1|DHX15|HNRNPR|FLNB|SEC24A|ACTL6A|RPLP1|CLTA|CLTB|EEF2|RPS2|POLR2A|DDX6|RPL12|RPL3|RPL13A|RPL5|RANBP2|KPNA2|CAPZA1|EIF3B|EIF3E|PPP1CB|RPS8|RPS14|RPS13|SNRPE|SNRPD2|RPS25|RPL31|RPL10A|TUBA4A|CPSF1|DYNC1I2|EIF3A|CAPRIN1|PLEC|SF3B3|SEC23B|NUP188|FIP1L1|TUBA1A|GET4|CARM1|TFG|UPF1|T…
KPNB1	CPSF3	CPSF3	0|0|64484	64484	21494.7	3	0|0|0	0.33	1	0.33	1	0.33	-0.53	214947	0.08	SEC24C|CNOT3|RBMX|MED28|NUP93|NCL|NUP88|DDX5|RPL36|SRSF1|CHERP|RPL22|RPS15|LSM12|SEH1L|SNRPA|SHKBP1|SUPT5H|EIF3F|IGF2BP3|ARID1A|XPO1|U2SURP|DHX15|RNMT|HNRNPR|KPNA6|SF3B1|SEC24A|ACTL6A|RPLP1|SNRNP70|CLTA|CLTB|HIST1H1E|XRCC5|EEF2|RPS2|RPA2|TUBG1|POLR2A|DDX6|RPA1|RPL12|RPA3|FUS|RPL3|RPL13A|RPL5|RANBP2|KPNA2|CAPZA1|EIF3B|EIF3E|PPP1CB|RPS8|RPS14|RPS13|SNRPE|SNRPD2|RPS25|RBX1|RPL31|RPL10A|TRA2B|TUBA4A|…
KPNB1	ZYX	ZYX	0|0|64485	64485	21495	3	64486|0|0	0	0	0	0	0	#NAME?	1	0.19
KPNB1	SHC1	SHC1	0|0|64484	64484	21494.7	3	64482|0|0	0	0	0	0	0	#NAME?	1	0.19
KPNB1	MED28	MED28	0|0|64485	64485	21495	3	0|0|0	0.33	1	0.33	1	0.33	-0.53	214950	0.08	NCL|DDX5|SRSF1|CHERP|RPS15|SUPT5H|ARID1A|XPO1|U2SURP|DHX15|RNMT|HNRNPR|SF3B1|ACTL6A|THBS1|SNRNP70|EEF2|RPS2|RPA2|POLR2A|RPA1|RPL12|RPA3|FUS|RPL3|RPL13A|RPL5|PPP1CB|RPS14|RPS13|SNRPE|SNRPD2|RBX1|RPL10A|TRA2B|TUBA4A|HNRNPU|PLOD1|CSTF1|DHX9|CPSF1|ILF3|CSTF3|HNRNPA0|SF3B3|CARM1|SMARCC2|PSPC1|DDX1|TAF15|UPF1|SMARCC1|SMARCE1|MED15|SF3B5|WDR33|C14orf166|SF3B6|
KPNB1	CNGB3	CNGB3	0|0|64487	64487	21495.7	3	0|0|0	0.33	1	0.33	1	0.33	-0.53	214957	0.08
KPNB1	RPL28	RPL28	0|0|64487	64487	21495.7	3	64487|0|21	0	0	0	0	0	#NAME?	1	0.19	NUP93|NCL|NUP88|DDX5|RPL36|SRSF1|CHERP|RPL22|PLIN3|RPS15|LSM12|SEH1L|SNRPA|SUPT5H|EIF3F|IGF2BP3|ARID1A|XPO1|U2SURP|DHX15|RNMT|HNRNPR|KPNA6|SF3B1|SEC24A|ACTL6A|RPLP1|THBS1|SNRNP70|CLTA|HIST1H1E|XRCC5|EEF2|RPS2|RPA2|TUBG1|POLR2A|DDX6|RPA1|RPL12|RPA3|FUS|RPL3|RPL13A|RPL5|RANBP2|KPNA2|EIF3B|EIF3E|PPP1CB|RPS8|RPS14|RPS13|SNRPE|SNRPD2|RPS25|RBX1|RPL31|RPL10A|TRA2B|TUBA4A|RBM3|HNRNPU|CSTF1|DHX9|CPSF1|IL…
KPNB1	LMF1	LMF1	0|0|64488	64488	21496	3	0|0|0	0.33	1	0.33	1	0.33	-0.53	214960	0.08
KPNB1	PLOD3	PLOD3	0|0|64483	64483	21494.3	3	0|0|0	0.33	1	0.33	1	0.33	-0.53	214943	0.08
KPNB1	DHX33	DHX33	0|0|64483	64483	21494.3	3	0|0|0	0.33	1	0.33	1	0.33	-0.53	214943	0.08
KPNB1	PLIN3	PLIN3	0|0|64484	64484	21494.7	3	0|0|21	0.33	1	0.33	1	0.33	-28.25	3070.67	0.08	RPS15|LSM12|SEH1L|EIF3F|XPO1|U2SURP|DHX15|HNRNPR|ACTL6A|RPLP1|SNRNP70|CLTA|CLTB|XRCC5|EEF2|RPS2|DSP|RPA2|TUBG1|POLR2A|DDX6|RPA1|RPL12|RPA3|FUS|RPL3|RPL13A|RPL5|RANBP2|KPNA2|CAPZA1|EIF3B|EIF3E|RPS8|RPS14|RPS13|SNRPE|SNRPD2|RPS25|RBX1|RPL31|RPL10A|TRA2B|TUBA4A|HNRNPU|DHX9|ILF3|DYNC1I2|EIF3A|PDIA6|PLEC|SF3B3|FAM98B|NUP188|TUBA1A|PABPN1|CARM1|FAM98A|DDX1|TAF15|UPF1|SF3B5|PEF1|C14orf166|RTCB|SNX9|
KPNB1	SEC24A	SEC24A	0|0|64485	64485	21495	3	0|0|0	0.33	1	0.33	1	0.33	-0.53	214950	0.08	RPLP1|THBS1|SNRNP70|CLTB|EEF2|RPS2|RPA1|RPL12|FUS|RPL3|RPL13A|RPL5|RANBP2|KPNA2|EIF3B|EIF3E|RPS8|RPS14|RPS13|SNRPE|SNRPD2|RPS25|RBX1|RPL31|RPL10A|TUBA4A|HNRNPU|CPSF1|ILF3|CSTF3|EIF3A|CAPRIN1|PDIA6|SF3B3|SEC23B|SF1|NUP188|FIP1L1|GET4|FAM98A|MAPK1IP1L|TFG|TAF15|UPF1|TNPO1|SF3B5|WDR33|PEF1|CNOT7|G3BP2|SF3B6|RTCB|SNX9|SEC23IP|
KPNB1	MIF	MIF	0|0|64484	64484	21494.7	3	64488|24|25	0	0	0	0	0	#NAME?	1	0.19	RPS2|DSP|RPA2|TUBG1|POLR2A|DDX6|RPA1|RPL12|FUS|RPL3|RPL13A|RPL5|RANBP2|KPNA2|CAPZA1|EIF3B|EIF3E|PPP1CB|RPS8|RPS14|RPS13|SNRPE|SNRPD2|RPS25|RBX1|RPL31|RPL10A|TRA2B|TUBA4A|RBM3|HNRNPU|CSTF1|DHX9|CPSF1|ILF3|CSTF3|HNRNPA0|DYNC1I2|EIF3A|PDIA6|PLEC|SF3B3|SF1|FIP1L1|TUBA1A|PABPN1|CARM1|SMARCC2|PSPC1|DDX1|TAF15|UPF1|SMARCC1|TNPO1|SMARCE1|SF3B5|WDR33|C14orf166|SF3B6|
KPNB1	RBX1	RBX1	0|0|64484	64484	21494.7	3	0|0|0	0.33	1	0.33	1	0.33	-0.53	214947	0.08	RPL31|RPL10A|TRA2B|TUBA4A|RBM3|HNRNPU|CSTF1|DHX9|CPSF1|ILF3|CSTF3|HNRNPA0|DYNC1I2|EIF3A|CAPRIN1|PDIA6|PLEC|SF3B3|SEC23B|SF1|FAM98B|ZNF326|NUP188|RBM17|FIP1L1|TUBA1A|GET4|PABPN1|CARM1|FAM98A|SMARCC2|PSPC1|DDX1|TFG|TAF15|UPF1|SMARCC1|TNPO1|SMARCE1|MED15|SF3B5|DPY30|WDR33|PEF1|G3BP2|C14orf166|SF3B6|RTCB|SNX9|SEC23IP|
KPNB1	NUP54	NUP54	0|0|64485	64485	21495	3	64486|0|23	0	0	0	0	0	#NAME?	1	0.19	PABPN1|FAM98A|SMARCC2|ATXN2L|PSPC1|DDX1|RQCD1|TFG|TAF15|UPF1|SMARCC1|TNPO1|SMARCE1|FUBP3|MED15|FAM103A1|RBM4|SF3B5|DPY30|TNKS1BP1|WDR33|RBM12|PEF1|CNOT7|CNOT11|G3BP2|C14orf166|SF3B6|RTCB|YTHDF2|SNX9|SEC23IP|
KPNB1	RQCD1	RQCD1	0|0|64485	64485	21495	3	0|0|0	0.33	1	0.33	1	0.33	-0.53	214950	0.08	TAF15|UPF1|TNPO1|SMARCE1|FAM103A1|RBM4|TNKS1BP1|WDR33|FAM120A|CNOT7|CNOT11|G3BP2|C14orf166|SF3B6|RTCB|YTHDF2|
KPNB1	EXOC4	EXOC4	0|0|64483	64483	21494.3	3	0|0|0	0.33	1	0.33	1	0.33	-0.53	214943	0.08
KPNB1	RIC8A	RIC8A	0|0|64485	64485	21495	3	64482|0|0	0	0	0	0	0	#NAME?	1	0.19
KPNB1	CNOT11	CNOT11	0|0|64484	64484	21494.7	3	0|0|0	0.33	1	0.33	1	0.33	-0.53	214947	0.08	G3BP2|C14orf166|SF3B6|RTCB|YTHDF2|
