# Supplementary material for: A mass spectrometry-based approach for the identification of Kpnβ1 binding partners in cancer cells
Source: Sci Rep. 2022 Nov 23;12:20171. doi: 10.1038/s41598-022-24194-6 (PMC9684564; doi:10.1038/s41598-022-24194-6)
Supplement: Supplementary file 3 — Supplementary Table S13. [file 41598_2022_24194_MOESM3_ESM.xlsx]

## Sheet: Hela SAINT
Supplementary table S13. Proteins identified by SAINT analysis in HeLa cells
Bait	Prey	PreyGene	Spec	SpecSum	AvgSpec	NumReplicates	ctrlCounts	AvgP	MaxP	TopoAvgP	TopoMaxP	SaintScore	logOddsScore	FoldChange	BFDR	boosted_by
KPNB1	RPS9	RPS9	64487|64488|64487	62390	20796.7	3	0|0|0	1	1	#NAME?	#NAME?	#NAME?	inf	207967	0	YTHDF3|CAPNS1|TAF15|HSPA4|SYMPK|HNRNPDL|RPS24|RPL10|CLTC|SSBP3|POLR2E|EMG1|RPL17|VTA1|EIF3H|TJP1|HNRNPM|SRSF3|MLST8|RBM10|HNRNPUL1|SNRPC|PRDX1|CSTF1|SMARCA4|TKT|SRSF7|LARP1|TUBB3|POLR2J3|RPSA|CAST|ALB|CAPZA2|DDX3X|TBL1XR1|ARFGAP2|HSPA1B|SSBP1|RBFOX2|SMARCB1|PUF60|MATR3|FASN|RBM39|PTBP1|POLR2B|BCLAF1|DDX17|PHGDH|CNOT1|RGPD3|RPL23A|SNRPG|EIF3L|EWSR1|MCM5|XRCC6|CAPZB|ARHGEF7|PABPC4|HNRNPC|PSME3|H3F3…
KPNB1	YTHDF3	YTHDF3	64488|64487|64487	62390	20796.7	3	0|0|0	1	1	#NAME?	#NAME?	#NAME?	inf	207967	0	EPPK1|TAF15|HSPA4|SYMPK|HNRNPDL|RPS24|RPL10|CLTC|POLR2E|EMG1|RPL17|EIF3H|TJP1|HNRNPM|SRSF3|RBM10|HNRNPUL1|SNRPC|CSTF1|SMARCA4|SRSF7|LARP1|TUBB3|RPSA|ALB|CAPZA2|DDX3X|RBFOX2|SMARCB1|PUF60|MATR3|RBM39|PTBP1|POLR2B|BCLAF1|DDX17|PHGDH|CNOT1|RPL23A|SNRPG|EIF3L|EWSR1|XRCC6|CAPZB|PABPC4|HNRNPC|PSME3|H3F3B|PABPN1|MSI2|PKM|UBB|ILF2|RAN|EIF3C|CPSF4|EIF4E2|SRI|NAP1L4|C2orf49|RPL37A|PPP2R1A|RBM5|LUC7L3|POLR2…
KPNB1	EPPK1	EPPK1	64482|0|0	64482	21494	3	0|0|0	0.33	1	#NAME?	#NAME?	#NAME?	inf	214940	0.05	TAF15|HSPA4|SYMPK|HNRNPDL|CLTC|EIF3H|TJP1|HNRNPM|SRSF3|RBM10|HNRNPUL1|SNRPC|CSTF1|SMARCA4|SRSF7|LARP1|ALB|DDX3X|PUF60|MATR3|RBM39|PTBP1|BCLAF1|DDX17|CNOT1|RPL23A|SNRPG|EIF3L|EWSR1|XRCC6|ARHGEF7|PABPC4|HNRNPC|PABPN1|ILF2|RAN|EIF3C|CPSF4|EIF4E2|LUC7L3|FUBP1|TIA1|KRT8|KRT7|KRT17|EIF4G2|RPL32|HNRNPAB|RPL26|EIF4A2|U2SURP|EIF4G1|CSTF2|EIF4B|NUP155|PRMT1|RPL8|SF3B2|CPSF7|PCBP2|EIF2S3L|NCBP2|CPSF6|CPSF3|…
KPNB1	TAF15	TAF15	64488|0|64488	63440	21146.7	3	0|0|0	0.67	1	#NAME?	#NAME?	#NAME?	inf	211467	0	HSPA4|SYMPK|HNRNPDL|RPS24|RPL10|CLTC|POLR2E|EMG1|RPL17|LPP|EIF3H|TJP1|HNRNPM|SRSF3|RBM10|HNRNPUL1|SNRPC|PRDX1|CSTF1|SMARCA4|LMO7|SRSF7|LARP1|TUBB3|POLR2J3|RPSA|CAST|ALB|DDX3X|TBL1XR1|HSPA1B|SSBP1|RBFOX2|SMARCB1|PUF60|MATR3|RBM39|PTBP1|DOCK7|POLR2B|BCLAF1|DDX17|PHGDH|CNOT1|RGPD3|RPL23A|SNRPG|EIF3L|EWSR1|MCM5|XRCC6|CAPZB|ARHGEF7|PABPC4|HNRNPC|PSME3|H3F3B|PABPN1|MSI2|PKM|UBB|ILF2|RAN|EIF3C|MYL6|CPSF…
KPNB1	HSPA4	HSPA4	64485|0|64485	63434	21144.7	3	0|0|0	0.67	1	#NAME?	#NAME?	#NAME?	inf	211447	0	SYMPK|HNRNPDL|RPS24|MYCBP|RPL10|CLTC|POLR2E|EMG1|RPL17|LPP|EIF3H|TJP1|HNRNPM|SRSF3|MLST8|RBM10|HNRNPUL1|SNRPC|PRDX1|CSTF1|SMARCA4|LMO7|TKT|SRSF7|LARP1|TUBB3|POLR2J3|RPSA|CAST|ALB|CAPZA2|DDX3X|TBL1XR1|ARFGAP2|HSPA1B|SSBP1|RBFOX2|SMARCB1|PUF60|MATR3|FASN|RBM39|PTBP1|DOCK7|POLR2B|BCLAF1|DDX17|PHGDH|CNOT1|RGPD3|PRSS1|RPL23A|SNRPG|EIF3L|EWSR1|MCM5|XRCC6|CAPZB|ARHGEF7|PABPC4|HNRNPC|PSME3|H3F3B|PABPN1|M…
KPNB1	HNRNPDL	HNRNPDL	64490|64489|64490	62397	20799	3	0|0|0	1	1	#NAME?	#NAME?	#NAME?	inf	207990	0	RPS24|RPL10|CLTC|POLR2E|EMG1|RPL17|VTA1|LPP|EIF3H|TJP1|HNRNPM|SRSF3|MLST8|RBM10|HNRNPUL1|SNRPC|PRDX1|CSTF1|SMARCA4|LMO7|TKT|SRSF7|LARP1|TUBB3|POLR2J3|RPSA|CAST|ALB|DDX3X|TBL1XR1|HSPA1B|SSBP1|RBFOX2|SMARCB1|PUF60|MATR3|FASN|RBM39|PTBP1|POLR2B|BCLAF1|DDX17|PHGDH|CNOT1|RGPD3|PRSS1|RPL23A|SNRPG|EIF3L|EWSR1|MCM5|XRCC6|CAPZB|ARHGEF7|PABPC4|HNRNPC|PSME3|H3F3B|PABPN1|MSI2|PKM|UBB|ILF2|RAN|EIF3C|CPSF4|EIF…
KPNB1	RPS24	RPS24	64489|64488|64488	62393	20797.7	3	20|0|23	1	1	#NAME?	#NAME?	#NAME?	inf	1451	0	RPL10|CLTC|POLR2E|EMG1|RPL17|VTA1|EIF3H|TJP1|HNRNPM|SRSF3|MLST8|RBM10|HNRNPUL1|SNRPC|PRDX1|CSTF1|SMARCA4|TKT|SRSF7|LARP1|TUBB3|POLR2J3|RPSA|CAST|ALB|CAPZA2|DDX3X|TBL1XR1|ARFGAP2|HSPA1B|SSBP1|RBFOX2|SMARCB1|PUF60|MATR3|FASN|RBM39|PTBP1|POLR2B|BCLAF1|DDX17|PHGDH|CNOT1|RGPD3|RPL23A|SNRPG|EIF3L|EWSR1|MCM5|XRCC6|CAPZB|ARHGEF7|PABPC4|HNRNPC|PSME3|H3F3B|PABPN1|MSI2|PKM|UBB|ILF2|RAN|EIF3C|CPSF4|EIF4E2|SR…
KPNB1	MYCBP	MYCBP	64488|64486|64487	62389	20796.3	3	0|0|0	1	1	1	1	1	inf	207963	0	PRDX1|TKT|RPSA|ALB|PKM|RAN|KRT8|RPL9|CCT2|TUBA1C|HNRNPH1|IMPDH2|DDX5|RPS5|AKAP8|GAPDH|HSPB1|RPLP0|ENO1|NPM1|TUBB|HSP90AB1|VIM|HSPD1|HSPA5|HSPA8|MIF|RPS2|TCP1|HNRNPA2B1|PPIB|RPS3|AHCY|ATP5A1|EEF1G|PRDX2|RPL4|HSPA9|RPL3|RPL5|CCT3|ACLY|EIF3B|ACTG1|EIF4A1|RPS16|RPL11|GNB2L1|TUBB4B|PFKP|DHX9|CSTF3|ACACA|SRSF6|EIF3I|EFTUD2|TUBA1A|CCT7|DPY30|C14orf166|RUVBL1|
KPNB1	RPL10	RPL10	64488|64488|64488	62392	20797.3	3	0|0|0	1	1	#NAME?	#NAME?	#NAME?	inf	207973	0	CLTC|POLR2E|EMG1|RPL17|VTA1|EIF3H|TJP1|HNRNPM|SRSF3|MLST8|RBM10|HNRNPUL1|SNRPC|PRDX1|CSTF1|SMARCA4|TKT|SRSF7|LARP1|TUBB3|POLR2J3|RPSA|CAST|ALB|CAPZA2|DDX3X|TBL1XR1|ARFGAP2|HSPA1B|SSBP1|RBFOX2|SMARCB1|PUF60|MATR3|FASN|RBM39|PTBP1|POLR2B|BCLAF1|DDX17|PHGDH|CNOT1|RGPD3|RPL23A|SNRPG|EIF3L|EWSR1|MCM5|XRCC6|CAPZB|ARHGEF7|PABPC4|HNRNPC|PSME3|H3F3B|PABPN1|MSI2|PKM|UBB|ILF2|RAN|EIF3C|MYL6|CPSF4|EIF4E2|SMA…
KPNB1	CLTC	CLTC	64495|64494|64495	62412	20804	3	26|25|26	1	1	#NAME?	#NAME?	#NAME?	inf	810.55	0	POLR2E|EMG1|RPL17|VTA1|EIF3H|TJP1|HNRNPM|SRSF3|MLST8|RBM10|HNRNPUL1|SNRPC|PRDX1|CSTF1|SMARCA4|TKT|SRSF7|LARP1|TUBB3|RPSA|ALB|CAPZA2|DDX3X|ARFGAP2|HSPA1B|SSBP1|RBFOX2|SMARCB1|PUF60|MATR3|FASN|RBM39|PTBP1|DOCK7|POLR2B|BCLAF1|DDX17|PHGDH|CNOT1|RGPD3|PRSS1|RPL23A|SNRPG|EIF3L|EWSR1|MCM5|XRCC6|CAPZB|ARHGEF7|PABPC4|HNRNPC|PSME3|H3F3B|PABPN1|PKM|UBB|ILF2|RAN|EIF3C|MYL6|CPSF4|EIF4E2|SMARCD2|SRI|NAP1L4|RPL…
KPNB1	SSBP3	SSBP3	64487|64487|64487	62389	20796.3	3	0|0|0	1	1	1	1	1	inf	207963	0	POLR2E|LMO7|ALB|DDX3X|SSBP1|MATR3|PHGDH|SNRPG|XRCC6|UBB|PPP2R1A|ENY2|NUP155|MED15|HNRNPH1|NUP93|SRSF2|XPO1|KPNA6|HIST1H2BN|BANF1|BAG3|ACTL6A|LMNA|GAPDH|HSPB1|RPA2|NCL|FLNA|RPA1|RPA3|FUS|NUP214|NUP62|HSPA9|RANGAP1|IQGAP1|RANBP2|NUP98|VCP|ACTG1|RPS20|RPS14|RPS18|SNRPE|SNRPF|SNRPD1|SNRPD2|ACTA1|PRKDC|RBBP4|HNRNPD|KPNB1|PLEC|NONO|PCBP1|SF3B3|HIST2H2AC|TUBA1A|HDAC2|NUP88|
KPNB1	POLR2E	POLR2E	64487|0|64486	63437	21145.7	3	0|0|0	0.67	1	#NAME?	#NAME?	#NAME?	inf	211457	0	EMG1|RPL17|VTA1|LPP|EIF3H|TJP1|HNRNPM|SRSF3|MLST8|RBM10|HNRNPUL1|SNRPC|PRDX1|CSTF1|SMARCA4|LMO7|SRSF7|LARP1|TUBB3|POLR2J3|RPSA|CAST|ALB|FAM120B|CAPZA2|DDX3X|TBL1XR1|HSPA1B|SSBP1|RBFOX2|SMARCB1|PUF60|MATR3|FASN|RBM39|PTBP1|DOCK7|POLR2B|BCLAF1|DDX17|PHGDH|CNOT1|RGPD3|RPL23A|SNRPG|EIF3L|EWSR1|MCM5|XRCC6|CAPZB|ARHGEF7|PABPC4|HNRNPC|PSME3|H3F3B|PABPN1|MSI2|PKM|UBB|ILF2|RAN|EIF3C|MYL6|CPSF4|EIF4E2|SMAR…
KPNB1	EMG1	EMG1	64485|64484|64485	62382	20794	3	0|0|0	1	1	#NAME?	#NAME?	#NAME?	inf	207940	0	RPL17|LPP|EIF3H|TJP1|HNRNPM|SRSF3|MLST8|RBM10|HNRNPUL1|SNRPC|PRDX1|CSTF1|SMARCA4|SRSF7|LARP1|TUBB3|POLR2J3|RPSA|ALB|DDX3X|TBL1XR1|HSPA1B|SSBP1|RBFOX2|SMARCB1|PUF60|MATR3|FASN|RBM39|PTBP1|POLR2B|BCLAF1|DDX17|PHGDH|CNOT1|RPL23A|SNRPG|EIF3L|EWSR1|MCM5|XRCC6|CAPZB|PABPC4|HNRNPC|PSME3|H3F3B|PABPN1|MSI2|PKM|UBB|ILF2|RAN|EIF3C|MYL6|CPSF4|EIF4E2|SMARCD2|MED16|NAP1L4|RPL37A|PPP2R1A|RBM5|LUC7L3|POLR2H|RPL2…
KPNB1	RPL17	RPL17	64488|64487|64488	62391	20797	3	23|0|23	1	1	#NAME?	#NAME?	#NAME?	inf	1356.33	0	VTA1|EIF3H|TJP1|HNRNPM|SRSF3|MLST8|RBM10|HNRNPUL1|SNRPC|PRDX1|CSTF1|SMARCA4|TKT|SRSF7|LARP1|TUBB3|POLR2J3|RPSA|CAST|ALB|CAPZA2|DDX3X|TBL1XR1|ARFGAP2|HSPA1B|SSBP1|RBFOX2|SMARCB1|PUF60|MATR3|FASN|RBM39|PTBP1|POLR2B|BCLAF1|DDX17|PHGDH|CNOT1|RGPD3|RPL23A|SNRPG|EIF3L|EWSR1|MCM5|XRCC6|CAPZB|ARHGEF7|PABPC4|HNRNPC|PSME3|H3F3B|PABPN1|MSI2|PKM|UBB|ILF2|RAN|EIF3C|CPSF4|EIF4E2|SRI|NAP1L4|RPL37A|PPP2R1A|RBM5|…
KPNB1	LPP	LPP	64486|64484|64484	62382	20794	3	0|0|0	1	1	#NAME?	#NAME?	#NAME?	inf	207940	0	TJP1|HNRNPM|SRSF3|MLST8|RBM10|HNRNPUL1|SNRPC|SMARCA4|SRSF7|RPSA|ALB|DDX3X|RBFOX2|PUF60|MATR3|FASN|RBM39|PTBP1|POLR2B|BCLAF1|DDX17|PHGDH|CNOT1|PRSS1|RPL23A|SNRPG|EWSR1|XRCC6|HNRNPC|PSME3|H3F3B|PABPN1|MSI2|UBB|ILF2|MED16|RBM5|LUC7L3|POLR2H|FUBP1|TIA1|HNRNPAB|RPL26|CSTF2|POLR2D|RPL27A|PRMT1|CCT2|PCBP2|NCBP2|CPSF6|ERH|HNRNPH1|SNRPA1|RNPS1|SAP18|SRSF2|DDX5|SRSF1|BUB3|DAZAP1|EIF3G|U2AF2|HNRNPL|RPS5|TRI…
KPNB1	EIF3H	EIF3H	64486|64484|64486	62384	20794.7	3	0|0|0	1	1	#NAME?	#NAME?	#NAME?	inf	207947	0	TJP1|HNRNPM|SRSF3|MLST8|HNRNPUL1|SNRPC|PRDX1|CSTF1|SMARCA4|TKT|SRSF7|LARP1|TUBB3|RPSA|ALB|DDX3X|TBL1XR1|ARFGAP2|HSPA1B|SSBP1|RBFOX2|SMARCB1|PUF60|MATR3|FASN|RBM39|PTBP1|POLR2B|BCLAF1|DDX17|PHGDH|CNOT1|RPL23A|SNRPG|EIF3L|EWSR1|MCM5|XRCC6|CAPZB|ARHGEF7|PABPC4|HNRNPC|PSME3|PABPN1|MSI2|PKM|UBB|ILF2|RAN|EIF3C|CPSF4|EIF4E2|SRI|NAP1L4|C2orf49|RPL37A|PPP2R1A|RBM5|LUC7L3|POLR2H|RPL24|FUBP1|TIA1|EIF4G2|RPL…
KPNB1	HNRNPM	HNRNPM	64487|64485|64486	62386	20795.3	3	26|24|27	1	1	#NAME?	#NAME?	#NAME?	inf	810.21	0	SRSF3|MLST8|RBM10|HNRNPUL1|SNRPC|PRDX1|CSTF1|SMARCA4|LMO7|TKT|SRSF7|LARP1|TUBB3|POLR2J3|RPSA|CAST|ALB|FAM120B|CAPZA2|DDX3X|TBL1XR1|ARFGAP2|HSPA1B|SSBP1|RBFOX2|SMARCB1|PUF60|MATR3|FASN|RBM39|PTBP1|POLR2B|BCLAF1|DDX17|PHGDH|CNOT1|RGPD3|RPL23A|SNRPG|EIF3L|EWSR1|MCM5|XRCC6|CAPZB|ARHGEF7|PABPC4|HNRNPC|PSME3|H3F3B|PABPN1|MSI2|PKM|UBB|ILF2|RAN|EIF3C|MYL6|CPSF4|EIF4E2|SMARCD2|MED16|SRI|NAP1L4|C2orf49|RPL…
KPNB1	SRSF3	SRSF3	64489|64488|64485	62390	20796.7	3	0|0|0	1	1	#NAME?	#NAME?	#NAME?	inf	207967	0	MLST8|RBM10|HNRNPUL1|SNRPC|PRDX1|CSTF1|SMARCA4|LMO7|TKT|SRSF7|LARP1|TUBB3|POLR2J3|RPSA|CAST|ALB|DDX3X|TBL1XR1|SSBP1|RBFOX2|SMARCB1|PUF60|MATR3|FASN|RBM39|PTBP1|POLR2B|BCLAF1|DDX17|PHGDH|CNOT1|RGPD3|RPL23A|SNRPG|EIF3L|EWSR1|MCM5|XRCC6|CAPZB|ARHGEF7|PABPC4|HNRNPC|PSME3|H3F3B|PABPN1|MSI2|PKM|UBB|ILF2|RAN|EIF3C|MYL6|CPSF4|EIF4E2|SMARCD2|MED16|SRI|NAP1L4|C2orf49|RPL37A|PPP2R1A|RBM5|LUC7L3|POLR2H|RPL24…
KPNB1	MLST8	MLST8	64485|0|64485	63434	21144.7	3	0|0|0	0.67	1	#NAME?	#NAME?	#NAME?	inf	211447	0	RBM10|HNRNPUL1|SNRPC|PRDX1|CSTF1|SMARCA4|TKT|SRSF7|LARP1|TUBB3|RPSA|ALB|DDX3X|TBL1XR1|HSPA1B|PUF60|MATR3|FASN|PTBP1|POLR2B|DDX17|PHGDH|CNOT1|RPL23A|SNRPG|EIF3L|XRCC6|PABPC4|HNRNPC|PSME3|PABPN1|MSI2|PKM|UBB|ILF2|RAN|EIF3C|MYL6|CPSF4|EIF4E2|SRI|NAP1L4|RPL37A|PPP2R1A|POLR2H|RPL24|FUBP1|TIA1|KRT8|EIF4G2|RPL32|HNRNPAB|RPL9|SEC31A|CNOT6L|ENY2|RPL26|RPL14|EIF4A2|RPL15|GIGYF2|EIF4G1|CSTF2|EIF4B|SEC24D|NU…
KPNB1	RBM10	RBM10	64487|64486|64488	62389	20796.3	3	0|0|0	1	1	#NAME?	#NAME?	#NAME?	inf	207963	0	HNRNPUL1|SNRPC|CSTF1|SMARCA4|LMO7|SRSF7|LARP1|RPSA|CAST|FAM120B|DDX3X|TBL1XR1|RBFOX2|SMARCB1|PUF60|MATR3|RBM39|PTBP1|POLR2B|BCLAF1|DDX17|PHGDH|CNOT1|RPL23A|SNRPG|EWSR1|MCM5|XRCC6|PABPC4|HNRNPC|PSME3|H3F3B|PABPN1|MSI2|PKM|UBB|ILF2|RAN|EIF3C|CPSF4|EIF4E2|SMARCD2|MED16|RPL37A|PPP2R1A|RBM5|LUC7L3|POLR2H|RPL24|FUBP1|TIA1|KRT17|EIF4G2|RPL32|HNRNPAB|RPL9|CNOT6L|ENY2|RPL26|RPL14|EIF4A2|RPL15|GIGYF2|U2SUR…
KPNB1	HNRNPUL1	HNRNPUL1	64490|64489|64490	62397	20799	3	20|0|0	1	1	#NAME?	#NAME?	#NAME?	inf	3119.85	0	SNRPC|PRDX1|CSTF1|SMARCA4|SRSF7|LARP1|RPSA|CAST|ALB|DDX3X|TBL1XR1|HSPA1B|SSBP1|RBFOX2|SMARCB1|PUF60|MATR3|FASN|RBM39|PTBP1|POLR2B|BCLAF1|DDX17|PHGDH|CNOT1|RGPD3|RPL23A|SNRPG|EIF3L|EWSR1|MCM5|XRCC6|CAPZB|ARHGEF7|PABPC4|HNRNPC|PSME3|H3F3B|PABPN1|MSI2|PKM|UBB|ILF2|RAN|EIF3C|CPSF4|EIF4E2|MED16|NAP1L4|C2orf49|RPL37A|PPP2R1A|RBM5|LUC7L3|POLR2H|RPL24|FUBP1|MAD1L1|TIA1|KRT17|EIF4G2|RPL32|HNRNPAB|RPL9|SEC…
KPNB1	SNRPC	SNRPC	64488|64487|64487	62390	20796.7	3	0|0|0	1	1	#NAME?	#NAME?	#NAME?	inf	207967	0	PRDX1|CSTF1|SMARCA4|LMO7|SRSF7|LARP1|POLR2J3|RPSA|CAST|ALB|DDX3X|TBL1XR1|SSBP1|RBFOX2|SMARCB1|PUF60|MATR3|FASN|RBM39|PTBP1|POLR2B|BCLAF1|DDX17|PHGDH|CNOT1|RPL23A|SNRPG|EIF3L|EWSR1|MCM5|XRCC6|ARHGEF7|PABPC4|HNRNPC|PSME3|H3F3B|PABPN1|MSI2|PKM|UBB|ILF2|RAN|EIF3C|CPSF4|EIF4E2|MED16|SRI|NAP1L4|C2orf49|RPL37A|PPP2R1A|RBM5|LUC7L3|POLR2H|RPL24|FUBP1|MAD1L1|TIA1|KRT17|EIF4G2|RPL32|HNRNPAB|RPL9|SEC31A|CDKN…
KPNB1	IGHG1	IGHG1	64494|64493|64494	62409	20803	3	24|0|24	1	1	1	1	1	inf	1300.19	0
KPNB1	PRDX1	PRDX1	64489|64488|64489	62394	20798	3	25|0|23	1	1	#NAME?	#NAME?	#NAME?	inf	1299.88	0	SMARCA4|TKT|SRSF7|LARP1|TUBB3|RPSA|CAST|ALB|CAPZA2|DDX3X|HSPA1B|SSBP1|SMARCB1|PUF60|MATR3|FASN|RBM39|PTBP1|POLR2B|BCLAF1|DDX17|PHGDH|CNOT1|RGPD3|RPL23A|SNRPG|EIF3L|EWSR1|MCM5|XRCC6|CAPZB|ARHGEF7|PABPC4|HNRNPC|PSME3|H3F3B|PABPN1|PKM|UBB|ILF2|RAN|EIF3C|MYL6|EIF4E2|SRI|NAP1L4|RPL37A|PPP2R1A|POLR2H|RPL24|FUBP1|TIA1|KRT8|KRT7|KRT17|EIF4G2|RPL32|HNRNPAB|RPL9|SEC31A|ENY2|RPL26|RPL14|EIF4A2|RPL15|GIGYF2|…
KPNB1	CSTF1	CSTF1	64489|64487|64488	62392	20797.3	3	0|0|0	1	1	#NAME?	#NAME?	#NAME?	inf	207973	0	SMARCA4|LMO7|SRSF7|LARP1|TUBB3|POLR2J3|RPSA|DDX3X|TBL1XR1|HSPA1B|RBFOX2|SMARCB1|PUF60|MATR3|RBM39|PTBP1|POLR2B|BCLAF1|DDX17|PHGDH|CNOT1|RPL23A|SNRPG|EIF3L|EWSR1|MCM5|XRCC6|CAPZB|ARHGEF7|PABPC4|HNRNPC|PSME3|PABPN1|MSI2|PKM|UBB|ILF2|RAN|EIF3C|MYL6|CPSF4|EIF4E2|NAP1L4|RPL37A|PPP2R1A|RBM5|LUC7L3|POLR2H|RPL24|FUBP1|TIA1|EIF4G2|RPL32|HNRNPAB|RPL9|CNOT6L|ENY2|RPL26|RPL14|EIF4A2|RPL15|GIGYF2|U2SURP|EIF4G…
KPNB1	SMARCA4	SMARCA4	64488|64487|64487	62390	20796.7	3	0|0|0	1	1	#NAME?	#NAME?	#NAME?	inf	207967	0	LMO7|TKT|SRSF7|LARP1|TUBB3|POLR2J3|RPSA|CAST|ALB|FAM120B|CAPZA2|DDX3X|TBL1XR1|HSPA1B|RBFOX2|SMARCB1|PUF60|MATR3|FASN|RBM39|PTBP1|POLR2B|BCLAF1|DDX17|PHGDH|CNOT1|RGPD3|RPL23A|SNRPG|EIF3L|EWSR1|MCM5|XRCC6|CAPZB|ARHGEF7|PABPC4|HNRNPC|PSME3|H3F3B|PABPN1|MSI2|PKM|UBB|ILF2|RAN|EIF3C|MYL6|CPSF4|EIF4E2|SMARCD2|MED16|NAP1L4|C2orf49|RPL37A|PPP2R1A|RBM5|LUC7L3|POLR2H|RPL24|FUBP1|MAD1L1|TIA1|KRT8|KRT7|KRT17|…
KPNB1	LMO7	LMO7	64484|64485|64484	62381	20793.7	3	0|0|0	1	1	#NAME?	#NAME?	#NAME?	inf	207937	0	SRSF7|ALB|DDX3X|TBL1XR1|RBFOX2|SMARCB1|PUF60|MATR3|RBM39|PTBP1|POLR2B|BCLAF1|DDX17|PHGDH|SNRPG|EWSR1|XRCC6|HNRNPC|PSME3|PABPN1|PKM|UBB|ILF2|CPSF4|SMARCD2|MED16|SRI|PPP2R1A|RBM5|LUC7L3|POLR2H|FUBP1|TIA1|HNRNPAB|ENY2|GIGYF2|U2SURP|CSTF2|EIF4B|NUP155|POLR2D|DPF2|SF3B2|SS18|CPSF7|PCBP2|NCBP2|CPSF6|MED15|ERH|CPSF3|HNRNPH1|MED28|CPSF2|SNRPA1|RNPS1|NUP93|SAP18|RPS13|SRSF2|DDX5|SRSF1|CHERP|SNRPN|BUB3|U2A…
KPNB1	SRSF7	SRSF7	64488|64486|64487	62389	20796.3	3	0|0|0	1	1	#NAME?	#NAME?	#NAME?	inf	207963	0	LARP1|TUBB3|POLR2J3|RPSA|CAST|ALB|DDX3X|TBL1XR1|ARFGAP2|HSPA1B|SSBP1|RBFOX2|SMARCB1|PUF60|MATR3|RBM39|PTBP1|POLR2B|BCLAF1|DDX17|PHGDH|CNOT1|RGPD3|RPL23A|SNRPG|EIF3L|EWSR1|MCM5|XRCC6|CAPZB|ARHGEF7|PABPC4|HNRNPC|PSME3|H3F3B|PABPN1|MSI2|PKM|UBB|ILF2|RAN|EIF3C|MYL6|CPSF4|EIF4E2|MED16|SRI|NAP1L4|C2orf49|RPL37A|PPP2R1A|RBM5|LUC7L3|POLR2H|RPL24|FUBP1|TIA1|KRT17|EIF4G2|RPL32|HNRNPAB|RPL9|SEC31A|CDKN2AIP|…
KPNB1	LARP1	LARP1	64488|64485|64486	62387	20795.7	3	0|0|0	1	1	#NAME?	#NAME?	#NAME?	inf	207957	0	TUBB3|RPSA|ALB|DDX3X|TBL1XR1|HSPA1B|SSBP1|RBFOX2|SMARCB1|PUF60|MATR3|FASN|RBM39|PTBP1|POLR2B|BCLAF1|DDX17|PHGDH|CNOT1|RPL23A|SNRPG|EIF3L|EWSR1|MCM5|XRCC6|ARHGEF7|PABPC4|HNRNPC|PSME3|H3F3B|PABPN1|MSI2|PKM|UBB|ILF2|RAN|EIF3C|CPSF4|EIF4E2|SRI|NAP1L4|C2orf49|RPL37A|PPP2R1A|RBM5|LUC7L3|POLR2H|RPL24|FUBP1|TIA1|KRT8|EIF4G2|RPL32|HNRNPAB|RPL9|SEC31A|CNOT6L|RPL26|RPL14|EIF4A2|RPL15|GIGYF2|U2SURP|RBMS1|EIF…
KPNB1	TUBB3	TUBB3	64487|64487|64486	62388	20796	3	0|0|0	1	1	#NAME?	#NAME?	#NAME?	inf	207960	0	RPSA|ALB|CAPZA2|DDX3X|HSPA1B|SSBP1|RBFOX2|SMARCB1|PUF60|MATR3|FASN|PTBP1|DOCK7|POLR2B|DDX17|PHGDH|CNOT1|RGPD3|PRSS1|RPL23A|SNRPG|EIF3L|EWSR1|MCM5|XRCC6|CAPZB|ARHGEF7|PABPC4|HNRNPC|PSME3|H3F3B|PABPN1|MSI2|PKM|UBB|ILF2|RAN|EIF3C|MYL6|EIF4E2|SMARCD2|SRI|NAP1L4|RPL37A|PPP2R1A|POLR2H|RPL24|FUBP1|TIA1|KRT8|KRT7|KRT17|EIF4G2|RPL32|HNRNPAB|RPL9|SEC31A|CNOT6L|ENY2|RPL26|RPL14|EIF4A2|RPL15|GIGYF2|U2SURP|EI…
KPNB1	IGKV1D-13	IGKV1D-13	64487|64486|64487	62388	20796	3	0|0|0	1	1	1	1	1	inf	207960	0
KPNB1	POLR2J3	POLR2J3	64483|64485|64484	62380	20793.3	3	0|0|0	1	1	#NAME?	#NAME?	#NAME?	inf	207933	0	RPSA|FAM120B|SSBP1|RBFOX2|SMARCB1|PUF60|MATR3|PTBP1|POLR2B|BCLAF1|DDX17|CNOT1|RPL23A|SNRPG|EWSR1|XRCC6|HNRNPC|PSME3|PABPN1|PKM|UBB|ILF2|RAN|EIF3C|CPSF4|EIF4E2|MED16|RPL37A|RBM5|LUC7L3|POLR2H|RPL24|FUBP1|TIA1|EIF4G2|RPL32|HNRNPAB|RPL9|SEC31A|ENY2|RPL26|RPL14|U2SURP|CSTF2|NUP155|POLR2D|RPL27A|PRMT1|RPL8|SF3B2|RPL35|CCT2|CPSF7|PCBP2|EIF2S3L|NCBP2|CPSF6|MED15|RPL18|ERH|CPSF3|HNRNPH1|IMPDH2|MED28|CPSF…
KPNB1	RPSA	RPSA	64491|64490|64491	62400	20800	3	23|20|23	1	1	#NAME?	#NAME?	#NAME?	inf	945.45	0	CAST|ALB|CAPZA2|DDX3X|TBL1XR1|ARFGAP2|HSPA1B|SSBP1|RBFOX2|SMARCB1|PUF60|MATR3|FASN|RBM39|PTBP1|POLR2B|BCLAF1|DDX17|PHGDH|CNOT1|RGPD3|RPL23A|SNRPG|EIF3L|EWSR1|MCM5|XRCC6|CAPZB|ARHGEF7|PABPC4|HNRNPC|PSME3|H3F3B|PABPN1|MSI2|PKM|UBB|ILF2|RAN|EIF3C|MYL6|CPSF4|EIF4E2|SMARCD2|MED16|SRI|NAP1L4|RPL37A|PPP2R1A|RBM5|LUC7L3|POLR2H|RPL24|FUBP1|MAD1L1|TIA1|KRT8|KRT17|EIF4G2|RPL32|HNRNPAB|RPL9|SEC31A|CDKN2AIP|C…
KPNB1	CAST	CAST	64485|64484|0	63433	21144.3	3	23|0|23	0.67	1	#NAME?	#NAME?	#NAME?	inf	1378.98	0	ALB|CAPZA2|ARFGAP2|HSPA1B|RBFOX2|SMARCB1|PUF60|MATR3|RBM39|PTBP1|POLR2B|DDX17|PHGDH|PRSS1|RPL23A|SNRPG|EIF3L|EWSR1|CAPZB|ARHGEF7|PABPC4|HNRNPC|PSME3|UBB|ILF2|RAN|EIF3C|MYL6|RPL37A|PPP2R1A|RBM5|LUC7L3|RPL24|FUBP1|TIA1|EIF4G2|RPL32|HNRNPAB|RPL9|RPL26|RPL14|EIF4A2|RPL15|GIGYF2|U2SURP|EIF4G1|CSTF2|EIF4B|RPL27A|RPL8|SF3B2|RPL35|CCT2|TUBA1C|CAD|PCBP2|EIF2S3L|NCBP2|CPSF6|RPL18|TMED10|HNRNPH1|IMPDH2|EIF3…
KPNB1	ALB	ALB	64487|64486|64487	62388	20796	3	0|0|0	1	1	#NAME?	#NAME?	#NAME?	inf	207960	0	CAPZA2|DDX3X|TBL1XR1|ARFGAP2|HSPA1B|RBFOX2|SMARCB1|PUF60|MATR3|FASN|RBM39|PTBP1|POLR2B|BCLAF1|DDX17|PHGDH|CNOT1|PRSS1|RPL23A|SNRPG|EIF3L|EWSR1|MCM5|XRCC6|CAPZB|ARHGEF7|PABPC4|HNRNPC|PSME3|H3F3B|PABPN1|PKM|UBB|ILF2|RAN|EIF3C|MYL6|CPSF4|EIF4E2|SMARCD2|SRI|NAP1L4|C2orf49|RPL37A|PPP2R1A|RBM5|LUC7L3|POLR2H|RPL24|FUBP1|MAD1L1|TIA1|KRT8|KRT7|KRT17|EIF4G2|RPL32|HNRNPAB|RPL9|SEC31A|CDKN2AIP|CNOT6L|RPL26|R…
KPNB1	FAM120B	FAM120B	64486|64484|64485	62383	20794.3	3	0|0|0	1	1	1	1	1	inf	207943	0	TBL1XR1|SMARCB1|PUF60|MATR3|RBM39|PTBP1|POLR2B|BCLAF1|CNOT1|HNRNPC|MED16|LUC7L3|POLR2H|FUBP1|ENY2|POLR2D|CNOT2|NCBP2|MED15|ERH|CPSF3|CNOT3|MED28|CPSF2|RNPS1|SAP18|SRSF2|DDX5|CHERP|U2AF2|HNRNPL|SUPT5H|ARID1A|OGT|MED14|LMNA|POLR2C|FLNA|SFPQ|POLR2A|EEF1G|FUS|RBMX|SUB1|RPL7A|RPL11|HNRNPU|PLOD1|KHDRBS1|CSTF3|EIF3I|KPNB1|NONO|TCEB2|SF3A1|ALYREF|CARM1|CCAR1|KHSRP|SMARCE1|RBM14|SF3B5|WDR33|PRPF19|RUVBL2|…
KPNB1	DDX3X	DDX3X	64491|64490|64491	62400	20800	3	0|0|21	1	1	#NAME?	#NAME?	#NAME?	inf	2971.43	0	TBL1XR1|ARFGAP2|HSPA1B|SSBP1|RBFOX2|SMARCB1|PUF60|MATR3|FASN|RBM39|PTBP1|POLR2B|BCLAF1|DDX17|PHGDH|CNOT1|RGPD3|RPL23A|SNRPG|EIF3L|EWSR1|MCM5|XRCC6|CAPZB|ARHGEF7|PABPC4|HNRNPC|PSME3|H3F3B|PABPN1|MSI2|PKM|UBB|ILF2|RAN|EIF3C|CPSF4|EIF4E2|SMARCD2|MED16|SRI|NAP1L4|C2orf49|RPL37A|PPP2R1A|RBM5|LUC7L3|POLR2H|RPL24|FUBP1|MAD1L1|TIA1|KRT8|KRT17|EIF4G2|RPL32|HNRNPAB|RPL9|SEC31A|CDKN2AIP|CNOT6L|ENY2|RPL26|RP…
KPNB1	TBL1XR1	TBL1XR1	64488|64487|64488	62391	20797	3	0|0|0	1	1	#NAME?	#NAME?	#NAME?	inf	207970	0	HSPA1B|SMARCB1|PUF60|MATR3|FASN|RBM39|PTBP1|DOCK7|POLR2B|BCLAF1|DDX17|PHGDH|CNOT1|RPL23A|SNRPG|EIF3L|EWSR1|MCM5|XRCC6|HNRNPC|PSME3|H3F3B|PABPN1|MSI2|PKM|UBB|ILF2|RAN|EIF3C|CPSF4|EIF4E2|SMARCD2|MED16|SRI|NAP1L4|RPL37A|PPP2R1A|POLR2H|RPL24|FUBP1|MAD1L1|TIA1|KRT7|EIF4G2|RPL32|HNRNPAB|RPL9|ENY2|RPL26|RPL14|EIF4A2|RPL15|EIF4G1|CSTF2|EIF4B|NUP155|POLR2D|RPL27A|PRMT1|RPL8|DPF2|RPL35|CCT2|SS18|C12orf57|S…
KPNB1	HSPA1B	HSPA1B	64492|64491|64491	62402	20800.7	3	26|0|27	1	1	#NAME?	#NAME?	#NAME?	inf	1177.4	0	SSBP1|PUF60|MATR3|FASN|PTBP1|POLR2B|BCLAF1|DDX17|PHGDH|CNOT1|RGPD3|RPL23A|SNRPG|EIF3L|EWSR1|MCM5|XRCC6|CAPZB|ARHGEF7|PABPC4|HNRNPC|PSME3|H3F3B|PABPN1|MSI2|PKM|UBB|ILF2|RAN|EIF3C|CPSF4|EIF4E2|SRI|NAP1L4|RPL37A|PPP2R1A|RPL24|MAD1L1|TIA1|KRT8|KRT17|EIF4G2|RPL32|HNRNPAB|RPL9|SEC31A|ENY2|RPL26|RPL14|EIF4A2|RPL15|U2SURP|EIF4G1|EIF4B|SEC24D|NUP155|POLR2D|RPL27A|PRMT1|RPL8|SF3B2|TUBGCP2|RPL35|CCT2|SEC23A…
KPNB1	SMARCB1	SMARCB1	64484|0|0	64484	21494.7	3	0|0|0	0.33	1	#NAME?	#NAME?	#NAME?	inf	214947	0.05	PUF60|MATR3|FASN|RBM39|PTBP1|POLR2B|BCLAF1|DDX17|PHGDH|CNOT1|RGPD3|RPL23A|SNRPG|EIF3L|EWSR1|MCM5|XRCC6|CAPZB|ARHGEF7|PABPC4|HNRNPC|PSME3|H3F3B|PABPN1|PKM|UBB|ILF2|RAN|EIF3C|MYL6|CPSF4|EIF4E2|SMARCD2|MED16|SRI|NAP1L4|C2orf49|RPL37A|PPP2R1A|RBM5|LUC7L3|POLR2H|RPL24|FUBP1|MAD1L1|TIA1|KRT8|KRT7|KRT17|EIF4G2|RPL32|HNRNPAB|RPL9|SEC31A|ENY2|RPL26|RPL14|EIF4A2|RPL15|GIGYF2|U2SURP|EIF4G1|CSTF2|EIF4B|NUP15…
KPNB1	PUF60	PUF60	64485|64485|64485	62383	20794.3	3	0|0|21	1	1	#NAME?	#NAME?	#NAME?	inf	2970.62	0	MATR3|FASN|RBM39|PTBP1|POLR2B|BCLAF1|DDX17|PHGDH|CNOT1|RPL23A|SNRPG|EIF3L|EWSR1|MCM5|XRCC6|CAPZB|ARHGEF7|PABPC4|HNRNPC|PSME3|H3F3B|PABPN1|MSI2|PKM|UBB|ILF2|RAN|EIF3C|CPSF4|EIF4E2|MED16|SRI|NAP1L4|RPL37A|PPP2R1A|RBM5|LUC7L3|POLR2H|RPL24|FUBP1|MAD1L1|TIA1|KRT8|KRT17|EIF4G2|RPL32|HNRNPAB|RPL9|CNOT6L|ENY2|RPL26|RPL14|EIF4A2|RPL15|GIGYF2|U2SURP|RBMS1|EIF4G1|CSTF2|EIF4B|NUP155|POLR2D|RPL27A|PRMT1|RPL8|…
KPNB1	MATR3	MATR3	64492|64490|64491	62401	20800.3	3	24|23|24	1	1	#NAME?	#NAME?	#NAME?	inf	878.89	0	FASN|RBM39|PTBP1|POLR2B|BCLAF1|DDX17|PHGDH|CNOT1|RGPD3|RPL23A|SNRPG|EIF3L|EWSR1|MCM5|XRCC6|CAPZB|ARHGEF7|PABPC4|HNRNPC|PSME3|H3F3B|PABPN1|MSI2|PKM|UBB|ILF2|RAN|EIF3C|MYL6|CPSF4|EIF4E2|SMARCD2|MED16|SRI|NAP1L4|C2orf49|RPL37A|PPP2R1A|RBM5|LUC7L3|POLR2H|RPL24|FUBP1|MAD1L1|TIA1|KRT8|KRT17|EIF4G2|RPL32|HNRNPAB|RPL9|SEC31A|CDKN2AIP|CNOT6L|ENY2|RPL26|RPL14|EIF4A2|RPL15|GIGYF2|U2SURP|RBMS1|EIF4G1|CSTF2|E…
KPNB1	FASN	FASN	64489|64488|64488	62393	20797.7	3	0|0|0	1	1	#NAME?	#NAME?	#NAME?	inf	207977	0	PTBP1|POLR2B|DDX17|PHGDH|CNOT1|PRSS1|RPL23A|SNRPG|EIF3L|EWSR1|MCM5|XRCC6|CAPZB|ARHGEF7|PABPC4|HNRNPC|PSME3|H3F3B|PABPN1|PKM|UBB|ILF2|RAN|EIF3C|NAP1L4|RPL37A|PPP2R1A|RPL24|ACOXL|FUBP1|KRT8|KRT7|KRT17|EIF4G2|RPL32|HNRNPAB|RPL9|SEC31A|RPL26|RPL14|EIF4A2|RPL15|U2SURP|EIF4G1|EIF4B|SEC24D|RPL27A|PRMT1|RPL8|RPL35|CCT2|SEC23A|TUBA1C|CAD|EIF2S3L|EIF2A|NCBP2|MED15|RPL18|ERH|TMED10|SEC24C|HNRNPH1|IMPDH2|EIF…
KPNB1	PTBP1	PTBP1	64490|64489|64490	62397	20799	3	23|21|23	1	1	#NAME?	#NAME?	#NAME?	inf	931.3	0	POLR2B|BCLAF1|DDX17|PHGDH|CNOT1|RGPD3|RPL23A|SNRPG|EIF3L|EWSR1|MCM5|XRCC6|CAPZB|ARHGEF7|PABPC4|HNRNPC|PSME3|H3F3B|PABPN1|MSI2|PKM|UBB|ILF2|RAN|EIF3C|MYL6|CPSF4|EIF4E2|SMARCD2|MED16|SRI|NAP1L4|C2orf49|RPL37A|PPP2R1A|RBM5|LUC7L3|POLR2H|RPL24|FUBP1|MAD1L1|TIA1|KRT8|KRT17|EIF4G2|RPL32|HNRNPAB|RPL9|SEC31A|CDKN2AIP|CNOT6L|ENY2|RPL26|RPL14|EIF4A2|RPL15|GIGYF2|U2SURP|RBMS1|EIF4G1|CSTF2|EIF4B|NUP155|POLR2…
KPNB1	POLR2B	POLR2B	64488|64487|64488	62391	20797	3	0|0|0	1	1	#NAME?	#NAME?	#NAME?	inf	207970	0	BCLAF1|DDX17|PHGDH|CNOT1|RGPD3|RPL23A|SNRPG|EIF3L|EWSR1|MCM5|XRCC6|CAPZB|ARHGEF7|PABPC4|HNRNPC|PSME3|H3F3B|PABPN1|MSI2|PKM|UBB|ILF2|RAN|EIF3C|MYL6|CPSF4|EIF4E2|SMARCD2|MED16|SRI|NAP1L4|C2orf49|RPL37A|PPP2R1A|RBM5|LUC7L3|POLR2H|RPL24|FUBP1|TIA1|KRT8|KRT7|KRT17|EIF4G2|RPL32|HNRNPAB|RPL9|SEC31A|CDKN2AIP|CNOT6L|ENY2|RPL26|RPL14|EIF4A2|RPL15|U2SURP|RBMS1|EIF4G1|CSTF2|EIF4B|NUP155|POLR2D|RPL27A|PRMT1|R…
KPNB1	BCLAF1	BCLAF1	64487|64485|64486	62386	20795.3	3	0|0|0	1	1	#NAME?	#NAME?	#NAME?	inf	207953	0	DDX17|PHGDH|CNOT1|RPL23A|SNRPG|EWSR1|MCM5|XRCC6|CAPZB|ARHGEF7|PABPC4|HNRNPC|PSME3|PABPN1|MSI2|PKM|UBB|ILF2|RAN|EIF3C|MYL6|CPSF4|EIF4E2|SMARCD2|MED16|NAP1L4|C2orf49|RPL37A|PPP2R1A|RBM5|LUC7L3|POLR2H|RPL24|FUBP1|TIA1|KRT17|EIF4G2|RPL32|HNRNPAB|RPL9|SEC31A|CNOT6L|ENY2|RPL26|RPL14|EIF4A2|RPL15|GIGYF2|U2SURP|EIF4G1|CSTF2|EIF4B|NUP155|POLR2D|RPL27A|PRMT1|RPL8|DPF2|SF3B2|TUBGCP2|RPL35|CCT2|SS18|CPSF7|CA…
KPNB1	DDX17	DDX17	64492|64491|64492	62403	20801	3	0|0|0	1	1	#NAME?	#NAME?	#NAME?	inf	208010	0	PHGDH|CNOT1|RGPD3|RPL23A|SNRPG|EIF3L|EWSR1|MCM5|XRCC6|CAPZB|ARHGEF7|PABPC4|HNRNPC|PSME3|H3F3B|PABPN1|MSI2|PKM|UBB|ILF2|RAN|EIF3C|CPSF4|EIF4E2|SMARCD2|MED16|SRI|NAP1L4|C2orf49|RPL37A|PPP2R1A|RBM5|LUC7L3|POLR2H|RPL24|FUBP1|MAD1L1|TIA1|KRT8|KRT17|EIF4G2|RPL32|HNRNPAB|RPL9|SEC31A|CDKN2AIP|CNOT6L|ENY2|RPL26|RPL14|EIF4A2|RPL15|GIGYF2|U2SURP|RBMS1|EIF4G1|CSTF2|EIF4B|NUP155|POLR2D|RPL27A|PRMT1|RPL8|DPF2|…
KPNB1	PHGDH	PHGDH	64484|0|64484	63432	21144	3	0|0|0	0.67	1	#NAME?	#NAME?	#NAME?	inf	211440	0	CNOT1|RGPD3|PRSS1|RPL23A|SNRPG|EIF3L|EWSR1|MCM5|XRCC6|CAPZB|ARHGEF7|PABPC4|HNRNPC|PSME3|H3F3B|PABPN1|MSI2|PKM|UBB|ILF2|RAN|EIF3C|CPSF4|EIF4E2|NAP1L4|C2orf49|RPL37A|PPP2R1A|RBM5|LUC7L3|POLR2H|RPL24|FUBP1|MAD1L1|TIA1|KRT8|KRT7|KRT17|EIF4G2|RPL32|HNRNPAB|RPL9|SEC31A|CDKN2AIP|CNOT6L|ENY2|RPL26|RPL14|EIF4A2|RPL15|GIGYF2|U2SURP|RBMS1|EIF4G1|CSTF2|EIF4B|NUP155|POLR2D|RPL27A|PRMT1|RPL8|SF3B2|TUBGCP2|RPL3…
KPNB1	CNOT1	CNOT1	64489|64487|64488	62392	20797.3	3	0|0|0	1	1	#NAME?	#NAME?	#NAME?	inf	207973	0	RGPD3|RPL23A|SNRPG|EIF3L|EWSR1|XRCC6|CAPZB|PABPC4|HNRNPC|PSME3|H3F3B|PABPN1|MSI2|PKM|UBB|ILF2|RAN|EIF3C|CPSF4|EIF4E2|MED16|C2orf49|RPL37A|PPP2R1A|RBM5|LUC7L3|POLR2H|RPL24|FUBP1|TIA1|KRT8|KRT17|EIF4G2|RPL32|HNRNPAB|RPL9|SEC31A|CDKN2AIP|CNOT6L|RPL26|RPL14|EIF4A2|RPL15|GIGYF2|U2SURP|RBMS1|EIF4G1|CSTF2|EIF4B|NUP155|POLR2D|RPL27A|PRMT1|RPL8|SF3B2|TUBGCP2|RPL35|CCT2|C12orf57|VPS33B|MTHFD1|SEC23A|TUBA1C…
KPNB1	RGPD3	RGPD3	64486|64484|64485	62383	20794.3	3	0|0|0	1	1	#NAME?	#NAME?	#NAME?	inf	207943	0	RPL23A|SNRPG|EIF3L|EWSR1|MCM5|PABPC4|HNRNPC|PSME3|H3F3B|PABPN1|MSI2|ILF2|RAN|EIF3C|CPSF4|RPL37A|PPP2R1A|POLR2H|MAD1L1|EIF4G2|HNRNPAB|RPL9|ENY2|RPL26|RPL14|EIF4A2|RPL15|EIF4G1|CSTF2|NUP155|POLR2D|RPL27A|RPL8|CCT2|TUBA1C|CAD|PCBP2|EIF2A|NCBP2|CPSF6|RPL18|ERH|CPSF3|HNRNPH1|IMPDH2|EIF3M|CPSF2|RPL28|RNPS1|NUP93|SAP18|RPS13|SRSF2|DDX5|RPL19|SRSF1|BUB3|DAZAP1|EIF3G|RPS15|SEH1L|RNMT|RPS11|RPS5|TRIM28|RPL…
KPNB1	PRSS1	PRSS1	64490|64489|64489	62396	20798.7	3	28|0|28	1	1	1	1	1	inf	1114.21	0	XRCC6|KRT8|KRT7|HIST1H2BN|BANF1|LMNA|TUBB4A|GAPDH|HSPB1|RPLP0|KRT18|ENO1|CAPN1|HSP90AB1|VIM|HSPD1|HSPA5|HSPA8|MIF|NCL|FLNA|PRDX2|FUS|RPS27|SERPINH1|ACTG1|RPS6|HIST1H4A|GNB2L1|YBX1|ACTA1|PRKDC|ACACA|CTTN|ELAVL1|HIST2H2AC|PALLD|HDAC2|
KPNB1	RPL23A	RPL23A	64487|64486|64488	62389	20796.3	3	0|0|22	1	1	#NAME?	#NAME?	#NAME?	inf	2835.86	0	SNRPG|EIF3L|EWSR1|MCM5|XRCC6|CAPZB|ARHGEF7|PABPC4|HNRNPC|PSME3|H3F3B|PABPN1|MSI2|PKM|UBB|ILF2|RAN|EIF3C|MYL6|CPSF4|EIF4E2|SRI|NAP1L4|RPL37A|PPP2R1A|RBM5|LUC7L3|POLR2H|RPL24|FUBP1|TIA1|KRT8|EIF4G2|RPL32|HNRNPAB|RPL9|CDKN2AIP|CNOT6L|ENY2|RPL26|RPL14|EIF4A2|RPL15|GIGYF2|U2SURP|RBMS1|EIF4G1|CSTF2|EIF4B|NUP155|POLR2D|RPL27A|PRMT1|RPL8|SF3B2|TUBGCP2|RPL35|CCT2|MTHFD1|SEC23A|TUBA1C|CPSF7|CAD|YLPM1|CNOT2…
KPNB1	SNRPG	SNRPG	64488|64487|64488	62391	20797	3	0|0|22	1	1	#NAME?	#NAME?	#NAME?	inf	2835.95	0	EIF3L|EWSR1|MCM5|XRCC6|CAPZB|ARHGEF7|PABPC4|HNRNPC|PSME3|H3F3B|PABPN1|MSI2|PKM|UBB|ILF2|RAN|EIF3C|MYL6|CPSF4|EIF4E2|SMARCD2|MED16|SRI|NAP1L4|C2orf49|RPL37A|PPP2R1A|RBM5|LUC7L3|POLR2H|RPL24|FUBP1|MAD1L1|TIA1|KRT17|EIF4G2|RPL32|HNRNPAB|RPL9|SEC31A|CDKN2AIP|CNOT6L|ENY2|RPL26|RPL14|EIF4A2|RPL15|GIGYF2|U2SURP|RBMS1|EIF4G1|CSTF2|EIF4B|SEC24D|NUP155|POLR2D|RPL27A|PRMT1|RPL8|DPF2|SF3B2|TUBGCP2|RPL35|CCT2…
KPNB1	EIF3L	EIF3L	64486|0|64485	63435	21145	3	0|0|0	0.67	1	#NAME?	#NAME?	#NAME?	inf	211450	0	EWSR1|MCM5|XRCC6|PABPC4|HNRNPC|PSME3|PABPN1|MSI2|PKM|UBB|ILF2|RAN|EIF3C|CPSF4|EIF4E2|SRI|NAP1L4|C2orf49|RPL37A|PPP2R1A|LUC7L3|POLR2H|RPL24|FUBP1|TIA1|EIF4G2|RPL32|HNRNPAB|RPL9|CDKN2AIP|CNOT6L|RPL26|RPL14|EIF4A2|RPL15|GIGYF2|RBMS1|EIF4G1|CSTF2|EIF4B|NUP155|POLR2D|RPL27A|PRMT1|RPL8|SF3B2|RPL35|CCT2|C12orf57|MTHFD1|SEC23A|TUBA1C|CPSF7|CAD|CNOT2|PCBP2|UBAP2L|EIF2S3L|EIF2A|NCBP2|CPSF6|RPL18|ERH|CPSF3|…
KPNB1	EWSR1	EWSR1	64491|64489|64490	62398	20799.3	3	0|0|22	1	1	#NAME?	#NAME?	#NAME?	inf	2836.27	0	MCM5|XRCC6|CAPZB|ARHGEF7|PABPC4|HNRNPC|PSME3|H3F3B|PABPN1|MSI2|PKM|UBB|ILF2|RAN|EIF3C|MYL6|CPSF4|EIF4E2|SMARCD2|MED16|SRI|NAP1L4|C2orf49|RPL37A|PPP2R1A|RBM5|LUC7L3|POLR2H|RPL24|FUBP1|MAD1L1|TIA1|KRT8|KRT7|KRT17|EIF4G2|RPL32|HNRNPAB|RPL9|SEC31A|CDKN2AIP|CNOT6L|ENY2|RPL26|RPL14|EIF4A2|RPL15|GIGYF2|U2SURP|RBMS1|EIF4G1|CSTF2|EIF4B|SEC24D|NUP155|POLR2D|RPL27A|PRMT1|RPL8|DPF2|SF3B2|RPL35|CCT2|SS18|C12o…
KPNB1	MCM5	MCM5	64484|64484|64484	62380	20793.3	3	0|0|0	1	1	#NAME?	#NAME?	#NAME?	inf	207933	0	XRCC6|CAPZB|ARHGEF7|PABPC4|HNRNPC|PSME3|H3F3B|PABPN1|PKM|UBB|ILF2|RAN|EIF3C|CPSF4|SMARCD2|NAP1L4|RPL37A|PPP2R1A|RBM5|LUC7L3|POLR2H|RPL24|FUBP1|MAD1L1|TIA1|KRT7|EIF4G2|RPL32|HNRNPAB|RPL9|ENY2|RPL26|RPL14|EIF4A2|RPL15|U2SURP|RBMS1|EIF4G1|CSTF2|EIF4B|NUP155|POLR2D|RPL27A|PRMT1|RPL8|DPF2|SF3B2|TUBGCP2|RPL35|CCT2|SS18|TUBA1C|CPSF7|CAD|YLPM1|PCBP2|UBAP2L|EIF2S3L|EIF2A|NCBP2|CPSF6|MED15|RPL18|ERH|TMED10…
KPNB1	XRCC6	XRCC6	64489|64488|64488	62393	20797.7	3	21|0|22	1	1	#NAME?	#NAME?	#NAME?	inf	1451	0	CAPZB|ARHGEF7|PABPC4|HNRNPC|PSME3|H3F3B|PABPN1|MSI2|PKM|UBB|ILF2|RAN|EIF3C|CPSF4|EIF4E2|SMARCD2|MED16|NAP1L4|C2orf49|RPL37A|PPP2R1A|RBM5|LUC7L3|POLR2H|RPL24|FUBP1|MAD1L1|TIA1|KRT8|KRT7|KRT17|EIF4G2|RPL32|HNRNPAB|RPL9|SEC31A|CNOT6L|ENY2|RPL26|RPL14|EIF4A2|RPL15|GIGYF2|U2SURP|RBMS1|EIF4G1|CSTF2|EIF4B|NUP155|POLR2D|RPL27A|PRMT1|RPL8|DPF2|SF3B2|TUBGCP2|RPL35|CCT2|SS18|C12orf57|TUBA1C|CPSF7|CAD|YLPM1|…
KPNB1	PABPC4	PABPC4	64489|64488|64489	62394	20798	3	0|0|0	1	1	#NAME?	#NAME?	#NAME?	inf	207980	0	HNRNPC|PSME3|H3F3B|PABPN1|MSI2|PKM|UBB|ILF2|RAN|EIF3C|MYL6|CPSF4|EIF4E2|SRI|NAP1L4|RPL37A|PPP2R1A|RBM5|LUC7L3|POLR2H|RPL24|FUBP1|TIA1|EIF4G2|RPL32|HNRNPAB|RPL9|CDKN2AIP|CNOT6L|ENY2|RPL26|RPL14|EIF4A2|RPL15|GIGYF2|U2SURP|RBMS1|EIF4G1|CSTF2|EIF4B|NUP155|POLR2D|RPL27A|PRMT1|RPL8|SF3B2|TUBGCP2|RPL35|CCT2|TUBA1C|CPSF7|CAD|CNOT2|PCBP2|UBAP2L|EIF2S3L|EIF2A|NCBP2|CPSF6|RPL18|ERH|TMED10|CPSF3|SEC24C|HNRNP…
KPNB1	HNRNPC	HNRNPC	64491|64490|64491	62400	20800	3	24|22|24	1	1	#NAME?	#NAME?	#NAME?	inf	891.43	0	PSME3|H3F3B|PABPN1|MSI2|PKM|UBB|ILF2|RAN|EIF3C|MYL6|CPSF4|EIF4E2|SMARCD2|MED16|SRI|NAP1L4|C2orf49|RPL37A|PPP2R1A|RBM5|LUC7L3|POLR2H|RPL24|FUBP1|MAD1L1|TIA1|KRT8|KRT17|EIF4G2|RPL32|HNRNPAB|RPL9|SEC31A|CDKN2AIP|CNOT6L|ENY2|RPL26|RPL14|EIF4A2|RPL15|GIGYF2|U2SURP|RBMS1|EIF4G1|CSTF2|EIF4B|SEC24D|NUP155|POLR2D|RPL27A|PRMT1|RPL8|DPF2|SF3B2|TUBGCP2|RPL35|CCT2|SS18|C12orf57|MTHFD1|SEC23A|TUBA1C|CPSF7|CAD|…
KPNB1	PSME3	PSME3	64483|64483|0	63430	21143.3	3	0|0|0	0.67	1	#NAME?	#NAME?	#NAME?	inf	211433	0	H3F3B|PABPN1|MSI2|PKM|UBB|ILF2|RAN|EIF3C|MYL6|CPSF4|EIF4E2|MED16|SRI|NAP1L4|C2orf49|RPL37A|PPP2R1A|RBM5|LUC7L3|POLR2H|RPL24|FUBP1|TIA1|KRT17|EIF4G2|RPL32|HNRNPAB|RPL9|SEC31A|CNOT6L|ENY2|RPL26|RPL14|EIF4A2|RPL15|GIGYF2|U2SURP|RBMS1|EIF4G1|CSTF2|EIF4B|NUP155|POLR2D|RPL27A|PRMT1|RPL8|DPF2|SF3B2|TUBGCP2|RPL35|CCT2|SS18|TUBA1C|CPSF7|CAD|YLPM1|CNOT2|PCBP2|UBAP2L|EIF2S3L|EIF2A|NCBP2|CPSF6|MED15|RPL18|ER…
KPNB1	PABPN1	PABPN1	64484|64483|64485	62380	20793.3	3	0|0|0	1	1	#NAME?	#NAME?	#NAME?	inf	207933	0	MSI2|PKM|UBB|ILF2|RAN|EIF3C|MYL6|CPSF4|EIF4E2|MED16|SRI|NAP1L4|C2orf49|RPL37A|PPP2R1A|RBM5|LUC7L3|POLR2H|RPL24|FUBP1|MAD1L1|TIA1|KRT8|KRT17|EIF4G2|RPL32|HNRNPAB|RPL9|SEC31A|CDKN2AIP|CNOT6L|ENY2|RPL26|RPL14|EIF4A2|RPL15|GIGYF2|U2SURP|RBMS1|EIF4G1|CSTF2|EIF4B|NUP155|POLR2D|RPL27A|PRMT1|RPL8|SF3B2|TUBGCP2|RPL35|CCT2|SS18|C12orf57|TUBA1C|CPSF7|CAD|YLPM1|CNOT2|PCBP2|UBAP2L|EIF2S3L|EIF2A|NCBP2|CPSF6|ME…
KPNB1	MSI2	MSI2	64486|64485|64485	62384	20794.7	3	0|0|22	1	1	#NAME?	#NAME?	#NAME?	inf	2835.64	0	PKM|UBB|ILF2|RAN|EIF3C|CPSF4|EIF4E2|MED16|PPP2R1A|RBM5|LUC7L3|POLR2H|RPL24|FUBP1|MAD1L1|TIA1|EIF4G2|HNRNPAB|RPL9|CNOT6L|ENY2|RPL26|RPL14|EIF4A2|RPL15|GIGYF2|U2SURP|EIF4G1|CSTF2|EIF4B|NUP155|POLR2D|RPL27A|PRMT1|RPL8|SF3B2|RPL35|CCT2|CPSF7|YLPM1|CNOT2|PCBP2|UBAP2L|EIF2S3L|EIF2A|NCBP2|CPSF6|RPL18|ERH|CPSF3|HNRNPH1|IMPDH2|CNOT3|EIF3M|PUM1|CPSF2|RPL28|SNRPA1|RNPS1|NUP93|SAP18|RPS13|SRSF2|DDX5|RPL19|SR…
KPNB1	ILF2	ILF2	64490|64489|64489	62396	20798.7	3	22|0|0	1	1	#NAME?	#NAME?	#NAME?	inf	2836.18	0	RAN|EIF3C|MYL6|CPSF4|EIF4E2|SMARCD2|MED16|NAP1L4|C2orf49|RPL37A|PPP2R1A|RBM5|LUC7L3|POLR2H|RPL24|FUBP1|MAD1L1|TIA1|KRT8|KRT17|EIF4G2|RPL32|HNRNPAB|RPL9|SEC31A|CDKN2AIP|CNOT6L|ENY2|RPL26|RPL14|EIF4A2|RPL15|GIGYF2|U2SURP|RBMS1|EIF4G1|CSTF2|EIF4B|SEC24D|NUP155|POLR2D|RPL27A|PRMT1|RPL8|DPF2|SF3B2|TUBGCP2|RPL35|CCT2|SS18|C12orf57|MTHFD1|SEC23A|TUBA1C|CPSF7|CAD|YLPM1|CNOT2|PCBP2|UBAP2L|EIF2S3L|EIF2A|NC…
KPNB1	RAN	RAN	64488|64487|64488	62391	20797	3	0|0|0	1	1	#NAME?	#NAME?	#NAME?	inf	207970	0	EIF3C|MYL6|CPSF4|EIF4E2|SMARCD2|SRI|NAP1L4|C2orf49|RPL37A|PPP2R1A|RBM5|LUC7L3|POLR2H|RPL24|FUBP1|MAD1L1|TIA1|KRT8|KRT7|KRT17|EIF4G2|RPL32|HNRNPAB|RPL9|SEC31A|CDKN2AIP|CNOT6L|ENY2|RPL26|RPL14|EIF4A2|RPL15|GIGYF2|U2SURP|RBMS1|EIF4G1|CSTF2|EIF4B|SEC24D|NUP155|POLR2D|RPL27A|PRMT1|RPL8|DPF2|SF3B2|TUBGCP2|RPL35|CCT2|SS18|C12orf57|MTHFD1|SEC23A|TUBA1C|CPSF7|CAD|YLPM1|CNOT2|PCBP2|UBAP2L|EIF2S3L|EIF2A|NCB…
KPNB1	EIF3C	EIF3C	64487|64485|64486	62386	20795.3	3	0|0|0	1	1	#NAME?	#NAME?	#NAME?	inf	207953	0	CPSF4|EIF4E2|SRI|NAP1L4|RPL37A|PPP2R1A|RBM5|LUC7L3|POLR2H|RPL24|FUBP1|TIA1|EIF4G2|RPL32|HNRNPAB|RPL9|SEC31A|CNOT6L|RPL26|RPL14|EIF4A2|RPL15|GIGYF2|U2SURP|EIF4G1|CSTF2|EIF4B|SEC24D|NUP155|POLR2D|RPL27A|PRMT1|RPL8|SF3B2|RPL35|CCT2|MTHFD1|SEC23A|TUBA1C|CPSF7|CAD|YLPM1|CNOT2|PCBP2|UBAP2L|EIF2S3L|EIF2A|NCBP2|CPSF6|MED15|RPL18|ERH|TMED10|CPSF3|SEC24C|HNRNPH1|IMPDH2|CNOT3|MED28|EIF3M|PUM1|CPSF2|RPL28|SN…
KPNB1	MYL6	MYL6	64488|64486|64487	62389	20796.3	3	0|0|0	1	1	#NAME?	#NAME?	#NAME?	inf	207963	0	CPSF4|SMARCD2|RPL37A|PPP2R1A|FUBP1|KRT8|KRT7|KRT17|RPL32|EIF4A2|GIGYF2|CSTF2|EIF4B|RPL27A|PRMT1|RPL8|SF3B2|TUBGCP2|CCT2|TUBA1C|CPSF7|YLPM1|NCBP2|CPSF6|ERH|CPSF3|HNRNPH1|PUM1|CPSF2|SNRPA1|RNPS1|NUP93|RPS13|SRSF2|RPL19|SRSF1|RPS15|U2AF2|EIF3K|HNRNPL|RPS11|RPS5|TRIM28|SNRPA|SUPT5H|ARID1A|XPO1|OGT|DHX15|HNRNPR|NUDT21|KDM1A|SYNCRIP|FLNB|BANF1|SF3B1|BAG3|ACTL6A|LMNA|TUBB4A|GAPDH|HSPB1|RPLP1|RPLP2|RPLP0…
KPNB1	CPSF4	CPSF4	64485|64484|64484	62381	20793.7	3	0|0|0	1	1	#NAME?	#NAME?	#NAME?	inf	207937	0	EIF4E2|MED16|NAP1L4|C2orf49|PPP2R1A|RBM5|LUC7L3|POLR2H|RPL24|FUBP1|MAD1L1|TIA1|KRT17|EIF4G2|HNRNPAB|RPL9|SEC31A|CNOT6L|ENY2|RPL26|RPL14|EIF4A2|RPL15|GIGYF2|U2SURP|RBMS1|EIF4G1|CSTF2|EIF4B|SEC24D|NUP155|POLR2D|RPL27A|PRMT1|RPL8|SF3B2|RPL35|CCT2|SS18|SEC23A|CPSF7|YLPM1|CNOT2|PCBP2|UBAP2L|EIF2S3L|EIF2A|NCBP2|CPSF6|RPL18|ERH|TMED10|CPSF3|SEC24C|HNRNPH1|CNOT3|EIF3M|PUM1|CPSF2|RPL28|SNRPA1|RNPS1|NUP93|…
KPNB1	EIF4E2	EIF4E2	64485|64485|64486	62384	20794.7	3	0|0|0	1	1	#NAME?	#NAME?	#NAME?	inf	207947	0	SRI|NAP1L4|C2orf49|RPL37A|PPP2R1A|RBM5|LUC7L3|POLR2H|RPL24|FUBP1|TIA1|EIF4G2|RPL32|HNRNPAB|RPL9|SEC31A|CNOT6L|ENY2|RPL26|RPL14|EIF4A2|RPL15|GIGYF2|U2SURP|RBMS1|EIF4G1|CSTF2|EIF4B|NUP155|POLR2D|RPL27A|PRMT1|RPL8|SF3B2|RPL35|CCT2|C12orf57|MTHFD1|TUBA1C|CPSF7|CAD|CNOT2|PCBP2|UBAP2L|EIF2S3L|EIF2A|NCBP2|CPSF6|RPL18|ERH|CPSF3|HNRNPH1|IMPDH2|CNOT3|EIF3M|PUM1|CPSF2|RPL28|SNRPA1|RNPS1|NUP93|SAP18|RPS13|SE…
KPNB1	SMARCD2	SMARCD2	64484|64486|64484	62382	20794	3	0|0|0	1	1	#NAME?	#NAME?	#NAME?	inf	207940	0	MED16|RPL37A|PPP2R1A|FUBP1|KRT8|KRT7|RPL32|HNRNPAB|EIF4A2|EIF4B|RPL27A|PRMT1|DPF2|TUBGCP2|CCT2|SS18|C12orf57|TUBA1C|CAD|YLPM1|NCBP2|CPSF6|MED15|ERH|HNRNPH1|CNOT3|PUM1|CPSF2|SNRPA1|SAP18|DDX5|RPL19|SRSF1|BUB3|U2AF2|HNRNPL|RPS11|RPS5|TRIM28|SNRPA|SUPT5H|ARID1A|XPO1|OGT|HNRNPR|MED14|KDM1A|HIST1H2BN|BANF1|SF3B1|SNRNP200|ACTL6A|LMNA|TUBB4A|GAPDH|RPLP1|RPLP2|RPLP0|ENO1|NPM1|TUBB|HSP90AB1|SNRNP70|VIM|HN…
KPNB1	SRI	SRI	64487|64486|64486	62387	20795.7	3	0|0|0	1	1	#NAME?	#NAME?	#NAME?	inf	207957	0	RPL37A|PPP2R1A|RBM5|LUC7L3|POLR2H|RPL24|FUBP1|TIA1|KRT8|EIF4G2|RPL32|HNRNPAB|RPL9|SEC31A|RPL26|RPL14|EIF4A2|RPL15|U2SURP|EIF4G1|EIF4B|SEC24D|POLR2D|RPL27A|PRMT1|RPL8|SF3B2|RPL35|CCT2|SEC23A|TUBA1C|PCBP2|EIF2S3L|EIF2A|NCBP2|CPSF6|MED15|RPL18|ERH|TMED10|SEC24C|HNRNPH1|IMPDH2|EIF3M|PUM1|RPL28|SNRPA1|RNPS1|RPS13|SEC16A|SRSF2|DDX5|RPL19|SRSF1|CHERP|SNRPN|BUB3|RPL22|DAZAP1|EIF3G|RPS15|SEH1L|U2AF2|EIF3K…
KPNB1	C2orf49	C2orf49	64485|64483|64484	62380	20793.3	3	0|0|0	1	1	#NAME?	#NAME?	#NAME?	inf	207933	0	PPP2R1A|LUC7L3|POLR2H|FUBP1|TIA1|EIF4G2|RPL32|HNRNPAB|RPL9|SEC31A|RPL14|EIF4A2|U2SURP|EIF4G1|CSTF2|EIF4B|NUP155|POLR2D|RPL27A|PRMT1|CCT2|SS18|MTHFD1|PCBP2|UBAP2L|NCBP2|CPSF6|RPL18|ERH|HNRNPH1|EIF3M|PUM1|SNRPA1|NUP93|SRSF2|DDX5|SRSF1|DAZAP1|LSM12|U2AF2|HNRNPL|RPS11|RPS5|TRIM28|SNRPA|ARID1A|XPO1|DHX15|HNRNPR|NUDT21|SYNCRIP|KPNA6|SF3B1|SNRNP200|ACTL6A|LMNA|GAPDH|HSPB1|KRT18|ENO1|NPM1|SNRNP70|HNRNPA1…
KPNB1	RPL37A	RPL37A	64486|64485|64486	62385	20795	3	0|0|0	1	1	#NAME?	#NAME?	#NAME?	inf	207950	0	PPP2R1A|RBM5|LUC7L3|POLR2H|RPL24|FUBP1|TIA1|KRT8|KRT17|EIF4G2|RPL32|HNRNPAB|RPL9|CDKN2AIP|CNOT6L|ENY2|RPL26|RPL14|EIF4A2|RPL15|GIGYF2|U2SURP|RBMS1|EIF4G1|CSTF2|EIF4B|NUP155|POLR2D|RPL27A|PRMT1|RPL8|SF3B2|TUBGCP2|RPL35|CCT2|C12orf57|MTHFD1|SEC23A|TUBA1C|CAD|CNOT2|PCBP2|UBAP2L|EIF2S3L|EIF2A|NCBP2|CPSF6|RPL18|ERH|TMED10|CPSF3|HNRNPH1|IMPDH2|CNOT3|MED28|EIF3M|PUM1|CPSF2|RPL28|SNRPA1|RNPS1|NUP93|SAP18…
KPNB1	LUC7L3	LUC7L3	64483|64483|64483	62377	20792.3	3	0|0|0	1	1	#NAME?	#NAME?	#NAME?	inf	207923	0	POLR2H|RPL24|FUBP1|TIA1|EIF4G2|RPL32|HNRNPAB|RPL9|SEC31A|CDKN2AIP|CNOT6L|ENY2|RPL26|RPL14|EIF4A2|RPL15|GIGYF2|U2SURP|RBMS1|EIF4G1|CSTF2|EIF4B|NUP155|POLR2D|RPL27A|PRMT1|RPL8|SF3B2|TUBGCP2|RPL35|CCT2|SS18|VPS33B|SEC23A|CPSF7|YLPM1|CNOT2|PCBP2|UBAP2L|EIF2A|NCBP2|CPSF6|MED15|RPL18|ERH|TMED10|CPSF3|HNRNPH1|IMPDH2|MED28|PUM1|CPSF2|RPL28|SNRPA1|RNPS1|NUP93|SAP18|RPS13|SEC16A|SRSF2|DDX5|RPL19|SRSF1|CHER…
KPNB1	POLR2H	POLR2H	64486|64485|64486	62385	20795	3	0|0|0	1	1	#NAME?	#NAME?	#NAME?	inf	207950	0	RPL24|FUBP1|TIA1|KRT17|EIF4G2|RPL32|HNRNPAB|RPL9|SEC31A|CNOT6L|ENY2|RPL26|RPL14|EIF4A2|RPL15|GIGYF2|U2SURP|RBMS1|EIF4G1|CSTF2|EIF4B|NUP155|POLR2D|RPL27A|PRMT1|RPL8|SF3B2|TUBGCP2|RPL35|CCT2|SS18|TUBA1C|CPSF7|CAD|YLPM1|CNOT2|PCBP2|UBAP2L|EIF2S3L|EIF2A|NCBP2|CPSF6|MED15|RPL18|ERH|TMED10|CPSF3|HNRNPH1|IMPDH2|CNOT3|MED28|EIF3M|PUM1|CPSF2|RPL28|SNRPA1|RNPS1|NUP93|SAP18|RPS13|SRSF2|DDX5|RPL19|SRSF1|CHER…
KPNB1	RPL24	RPL24	64489|64488|64489	62394	20798	3	0|0|23	1	1	#NAME?	#NAME?	#NAME?	inf	2712.78	0	FUBP1|TIA1|KRT8|EIF4G2|RPL32|HNRNPAB|RPL9|CDKN2AIP|CNOT6L|ENY2|RPL26|RPL14|EIF4A2|RPL15|GIGYF2|U2SURP|EIF4G1|CSTF2|EIF4B|NUP155|POLR2D|RPL27A|PRMT1|RPL8|SF3B2|RPL35|CCT2|C12orf57|MTHFD1|SEC23A|TUBA1C|CPSF7|CAD|CNOT2|PCBP2|UBAP2L|EIF2S3L|EIF2A|NCBP2|CPSF6|RPL18|ERH|TMED10|CPSF3|HNRNPH1|IMPDH2|CNOT3|EIF3M|PUM1|CPSF2|RPL28|SNRPA1|RNPS1|NUP93|SAP18|RPS13|SRSF2|DDX5|RPL19|SRSF1|CHERP|SNRPN|BUB3|RPL22|…
KPNB1	FUBP1	FUBP1	64494|64493|64494	62409	20803	3	20|0|20	1	1	#NAME?	#NAME?	#NAME?	inf	1560.22	0	MAD1L1|TIA1|KRT8|KRT17|EIF4G2|RPL32|HNRNPAB|RPL9|SEC31A|CDKN2AIP|CNOT6L|ENY2|RPL26|RPL14|EIF4A2|RPL15|GIGYF2|U2SURP|EIF4G1|CSTF2|EIF4B|NUP155|POLR2D|RPL27A|PRMT1|RPL8|DPF2|SF3B2|RPL35|CCT2|SS18|CPSF7|CAD|YLPM1|CNOT2|PCBP2|UBAP2L|EIF2S3L|EIF2A|NCBP2|CPSF6|MED15|RPL18|ERH|TMED10|CPSF3|HNRNPH1|IMPDH2|CNOT3|MED28|EIF3M|PUM1|CPSF2|RPL28|SNRPA1|RNPS1|NUP93|SAP18|RPS13|SEC16A|SRSF2|DDX5|RPL19|SRSF1|CHER…
KPNB1	TIA1	TIA1	64485|64483|64485	62381	20793.7	3	0|0|0	1	1	#NAME?	#NAME?	#NAME?	inf	207937	0	KRT17|EIF4G2|RPL32|HNRNPAB|RPL9|SEC31A|CDKN2AIP|CNOT6L|ENY2|RPL26|RPL14|EIF4A2|RPL15|GIGYF2|U2SURP|RBMS1|EIF4G1|CSTF2|EIF4B|NUP155|POLR2D|RPL27A|PRMT1|RPL8|SF3B2|TUBGCP2|RPL35|CCT2|SS18|CPSF7|CAD|YLPM1|CNOT2|PCBP2|UBAP2L|EIF2S3L|EIF2A|NCBP2|CPSF6|MED15|RPL18|ERH|TMED10|CPSF3|SEC24C|HNRNPH1|IMPDH2|CNOT3|MED28|EIF3M|PUM1|CPSF2|RPL28|SNRPA1|RNPS1|NUP93|SAP18|RPS13|SEC16A|SRSF2|DDX5|RPL19|SRSF1|CHERP…
KPNB1	KRT8	KRT8	64491|64490|64490	62399	20799.7	3	25|0|26	1	1	#NAME?	#NAME?	#NAME?	inf	1223.51	0	KRT7|KRT17|EIF4G2|RPL32|HNRNPAB|RPL9|SEC31A|RPL26|RPL14|EIF4A2|RPL15|EIF4G1|SEC24D|NUP155|RPL27A|PRMT1|RPL8|TUBGCP2|RPL35|CCT2|SEC23A|TUBA1C|EIF2A|NCBP2|RPL18|TMED10|SEC24C|HNRNPH1|IMPDH2|EIF3M|PUM1|RPL28|NUP93|RPS13|SEC16A|DDX5|RPL19|SRSF1|RPL22|EIF3G|RPS15|SEH1L|EIF3K|HNRNPL|RPS11|RPS5|RPL18A|SNRPA|EIF3F|ARID1A|XPO1|HNRNPR|KDM1A|SYNCRIP|HIST1H2BN|PDCD6|SEC22B|BANF1|SEC24A|AP2A1|BAG2|BAG3|ACTL6A…
KPNB1			64491|64489|64488	62396	20798.7	3	22|0|25	1	1	1	1	1	inf	1327.57	0
KPNB1	KRT17	KRT17	64489|64488|64488	62393	20797.7	3	0|0|0	1	1	#NAME?	#NAME?	#NAME?	inf	207977	0	EIF4G2|RPL32|HNRNPAB|RPL9|RPL26|EIF4A2|U2SURP|EIF4G1|CSTF2|POLR2D|PRMT1|RPL8|RPL35|CCT2|TUBA1C|CAD|PCBP2|EIF2A|NCBP2|CPSF6|RPL18|ERH|HNRNPH1|IMPDH2|PUM1|RPL28|RNPS1|SAP18|RPS13|SRSF2|DDX5|RPL19|SRSF1|BUB3|DAZAP1|EIF3G|RPS15|U2AF2|HNRNPL|RPS11|RPS5|TRIM28|SNRPA|EIF3F|ARID1A|XPO1|DHX15|HNRNPR|NUDT21|KDM1A|SYNCRIP|KPNA6|PDCD6|BANF1|SF3B1|SNRNP200|BAG3|ACTL6A|LMNA|TUBB4A|GAPDH|HSPB1|RPLP1|RPLP2|RPLP0…
KPNB1	EIF4G2	EIF4G2	64486|0|64485	63435	21145	3	0|0|0	0.67	1	#NAME?	#NAME?	#NAME?	inf	211450	0	RPL32|HNRNPAB|RPL9|SEC31A|CDKN2AIP|CNOT6L|ENY2|RPL26|RPL14|EIF4A2|RPL15|GIGYF2|U2SURP|RBMS1|EIF4G1|CSTF2|EIF4B|SEC24D|NUP155|POLR2D|RPL27A|PRMT1|RPL8|SF3B2|TUBGCP2|RPL35|CCT2|SS18|C12orf57|MTHFD1|SEC23A|TUBA1C|CPSF7|CAD|YLPM1|CNOT2|PCBP2|UBAP2L|EIF2S3L|EIF2A|NCBP2|CPSF6|RPL18|ERH|TMED10|CPSF3|SEC24C|HNRNPH1|IMPDH2|CNOT3|EIF3M|PUM1|CPSF2|RPL28|SNRPA1|RNPS1|NUP93|SAP18|RPS13|SEC16A|SRSF2|DDX5|RPL19…
KPNB1	HNRNPAB	HNRNPAB	64491|64489|64490	62398	20799.3	3	0|0|22	1	1	#NAME?	#NAME?	#NAME?	inf	2836.27	0	RPL9|SEC31A|CDKN2AIP|CNOT6L|ENY2|RPL26|RPL14|EIF4A2|RPL15|GIGYF2|U2SURP|RBMS1|EIF4G1|CSTF2|EIF4B|SEC24D|NUP155|POLR2D|RPL27A|PRMT1|RPL8|DPF2|SF3B2|TUBGCP2|RPL35|CCT2|SS18|C12orf57|MTHFD1|SEC23A|TUBA1C|CPSF7|CAD|YLPM1|CNOT2|PCBP2|UBAP2L|EIF2S3L|EIF2A|NCBP2|CPSF6|MED15|RPL18|ERH|TMED10|CPSF3|SEC24C|HNRNPH1|IMPDH2|CNOT3|EIF3M|PUM1|CPSF2|RPL28|SNRPA1|RNPS1|NUP93|SAP18|RPS13|SEC16A|SRSF2|DDX5|RPL19|SR…
KPNB1	RPL9	RPL9	64488|64488|64489	62393	20797.7	3	20|0|20	1	1	#NAME?	#NAME?	#NAME?	inf	1559.83	0	CDKN2AIP|CNOT6L|ENY2|RPL26|RPL14|EIF4A2|RPL15|GIGYF2|U2SURP|RBMS1|EIF4G1|CSTF2|EIF4B|NUP155|POLR2D|RPL27A|PRMT1|RPL8|SF3B2|TUBGCP2|RPL35|CCT2|C12orf57|MTHFD1|SEC23A|TUBA1C|CPSF7|CAD|YLPM1|CNOT2|PCBP2|UBAP2L|EIF2S3L|EIF2A|NCBP2|CPSF6|MED15|RPL18|ERH|TMED10|CPSF3|SEC24C|HNRNPH1|IMPDH2|CNOT3|MED28|EIF3M|PUM1|CPSF2|RPL28|SNRPA1|RNPS1|NUP93|SAP18|RPS13|SEC16A|SRSF2|DDX5|RPL19|SRSF1|CHERP|SNRPN|BUB3|RP…
KPNB1	SEC31A	SEC31A	64492|64490|64491	62401	20800.3	3	25|23|25	1	1	#NAME?	#NAME?	#NAME?	inf	854.81	0	CDKN2AIP|ENY2|EIF4A2|EIF4G1|CSTF2|SEC24D|NUP155|POLR2D|PRMT1|SF3B2|CCT2|VPS33B|SEC23A|CNOT2|PCBP2|EIF2A|NCBP2|CPSF6|TMED10|CPSF3|SEC24C|HNRNPH1|PUM1|CPSF2|SNRPA1|RNPS1|NUP93|SAP18|SEC16A|SRSF2|DDX5|SRSF1|CHERP|BUB3|SEH1L|U2AF2|RNMT|HNRNPL|RPS5|TRIM28|SNRPA|SUPT5H|XPO1|DHX15|HNRNPR|SYNCRIP|KPNA6|PDCD6|SEC22B|SF3B1|SNRNP200|SEC24A|AP2A1|BAG2|BAG3|LMNA|TUBB4A|GAPDH|HSPB1|RPLP1|KRT18|ENO1|NPM1|TUBB|H…
KPNB1	CDKN2AIP	CDKN2AIP	64485|0|64486	63435	21145	3	0|0|0	0.67	1	#NAME?	#NAME?	#NAME?	inf	211450	0	RPL26|RPL14|EIF4A2|RPL15|EIF4G1|CSTF2|EIF4B|RPL27A|PRMT1|RPL8|SF3B2|RPL35|CCT2|PCBP2|NCBP2|CPSF6|RPL18|ERH|CPSF3|HNRNPH1|IMPDH2|CNOT3|EIF3M|PUM1|CPSF2|RPL28|SNRPA1|RNPS1|RPS13|SRSF2|DDX5|RPL19|SRSF1|RPL22|EIF3G|RPS15|U2AF2|RNMT|EIF3K|HNRNPL|RPS11|RPS5|TRIM28|RPL18A|SNRPA|SUPT5H|EIF3F|IGF2BP3|XPO1|DHX15|HNRNPR|SYNCRIP|KPNA6|SF3B1|SNRNP200|GAPDH|RPLP1|RPLP2|RPLP0|NPM1|HSP90AB1|SNRNP70|RPS17|HNRNPA1…
KPNB1	CNOT6L	CNOT6L	64484|0|64484	63432	21144	3	0|0|0	0.67	1	#NAME?	#NAME?	#NAME?	inf	211440	0	ENY2|RPL26|RPL14|EIF4A2|RPL15|GIGYF2|U2SURP|RBMS1|EIF4G1|CSTF2|EIF4B|NUP155|POLR2D|RPL27A|PRMT1|RPL8|SF3B2|RPL35|CCT2|C12orf57|CPSF7|CAD|CNOT2|PCBP2|UBAP2L|EIF2S3L|EIF2A|NCBP2|CPSF6|RPL18|ERH|CPSF3|HNRNPH1|IMPDH2|CNOT3|EIF3M|PUM1|CPSF2|RPL28|SNRPA1|RNPS1|NUP93|SAP18|RPS13|SEC16A|SRSF2|DDX5|RPL19|SRSF1|CHERP|SNRPN|RPL22|DAZAP1|EIF3G|RPS15|LSM12|SEH1L|U2AF2|RNMT|EIF3K|HNRNPL|RPS11|RPS5|TRIM28|RPL18…
KPNB1	RPL26	RPL26	64487|64486|64487	62388	20796	3	0|0|0	1	1	#NAME?	#NAME?	#NAME?	inf	207960	0	RPL14|EIF4A2|RPL15|GIGYF2|U2SURP|RBMS1|EIF4G1|CSTF2|EIF4B|NUP155|POLR2D|RPL27A|PRMT1|RPL8|SF3B2|TUBGCP2|RPL35|CCT2|SS18|C12orf57|MTHFD1|SEC23A|TUBA1C|CPSF7|CAD|YLPM1|CNOT2|PCBP2|UBAP2L|EIF2S3L|EIF2A|NCBP2|CPSF6|MED15|RPL18|ERH|TMED10|CPSF3|SEC24C|HNRNPH1|IMPDH2|CNOT3|MED28|EIF3M|PUM1|CPSF2|RPL28|SNRPA1|RNPS1|NUP93|SAP18|RPS13|SRSF2|DDX5|RPL19|SRSF1|CHERP|SNRPN|BUB3|RPL22|DAZAP1|EIF3G|RPS15|LSM12|…
KPNB1	RPL14	RPL14	64488|64487|64488	62391	20797	3	22|0|22	1	1	#NAME?	#NAME?	#NAME?	inf	1417.98	0	EIF4A2|RPL15|GIGYF2|U2SURP|RBMS1|EIF4G1|CSTF2|EIF4B|NUP155|POLR2D|RPL27A|PRMT1|RPL8|SF3B2|TUBGCP2|RPL35|CCT2|SS18|C12orf57|MTHFD1|SEC23A|TUBA1C|CPSF7|CAD|YLPM1|CNOT2|PCBP2|UBAP2L|EIF2S3L|EIF2A|NCBP2|CPSF6|RPL18|ERH|TMED10|CPSF3|SEC24C|HNRNPH1|IMPDH2|CNOT3|EIF3M|PUM1|CPSF2|RPL28|SNRPA1|RNPS1|NUP93|SAP18|RPS13|SRSF2|DDX5|RPL19|SRSF1|CHERP|SNRPN|BUB3|RPL22|DAZAP1|EIF3G|RPS15|LSM12|SEH1L|U2AF2|RNMT|E…
KPNB1	RPL15	RPL15	64489|64487|64488	62392	20797.3	3	0|0|0	1	1	#NAME?	#NAME?	#NAME?	inf	207973	0	GIGYF2|U2SURP|RBMS1|EIF4G1|CSTF2|EIF4B|NUP155|POLR2D|RPL27A|PRMT1|RPL8|SF3B2|TUBGCP2|RPL35|CCT2|C12orf57|MTHFD1|SEC23A|TUBA1C|CPSF7|CAD|YLPM1|CNOT2|PCBP2|UBAP2L|EIF2S3L|EIF2A|NCBP2|CPSF6|RPL18|ERH|TMED10|CPSF3|SEC24C|HNRNPH1|IMPDH2|CNOT3|EIF3M|PUM1|CPSF2|RPL28|SNRPA1|RNPS1|NUP93|SAP18|RPS13|SRSF2|DDX5|RPL19|SRSF1|CHERP|SNRPN|BUB3|RPL22|DAZAP1|EIF3G|RPS15|LSM12|SEH1L|U2AF2|RNMT|EIF3K|HNRNPL|RPS11|…
KPNB1	GIGYF2	GIGYF2	64486|64484|64485	62383	20794.3	3	0|0|0	1	1	#NAME?	#NAME?	#NAME?	inf	207943	0	U2SURP|RBMS1|EIF4G1|CSTF2|EIF4B|NUP155|POLR2D|RPL27A|PRMT1|RPL8|SF3B2|TUBGCP2|RPL35|CCT2|VPS33B|CPSF7|YLPM1|CNOT2|PCBP2|UBAP2L|EIF2S3L|EIF2A|NCBP2|CPSF6|RPL18|ERH|TMED10|CPSF3|HNRNPH1|IMPDH2|CNOT3|EIF3M|PUM1|CPSF2|RPL28|SNRPA1|RNPS1|NUP93|SAP18|RPS13|SRSF2|DDX5|RPL19|SRSF1|CHERP|SNRPN|BUB3|RPL22|DAZAP1|EIF3G|RPS15|LSM12|SEH1L|U2AF2|RNMT|EIF3K|HNRNPL|RPS11|RPS5|TRIM28|RPL18A|SNRPA|SUPT5H|EIF3F|XPO…
KPNB1	U2SURP	U2SURP	64487|0|64487	63438	21146	3	0|0|0	0.67	1	#NAME?	#NAME?	#NAME?	inf	211460	0	EIF4G1|CSTF2|EIF4B|NUP155|POLR2D|RPL27A|PRMT1|RPL8|SF3B2|RPL35|CCT2|SS18|TUBA1C|CPSF7|CAD|YLPM1|CNOT2|PCBP2|UBAP2L|NCBP2|CPSF6|MED15|RPL18|ERH|TMED10|CPSF3|HNRNPH1|IMPDH2|MED28|EIF3M|PUM1|CPSF2|RPL28|SNRPA1|RNPS1|NUP93|SAP18|RPS13|SEC16A|SRSF2|DDX5|RPL19|SRSF1|CHERP|SNRPN|BUB3|RPL22|DAZAP1|EIF3G|RPS15|LSM12|SEH1L|U2AF2|RNMT|EIF3K|HNRNPL|RPS11|RPS5|TRIM28|RPL18A|SNRPA|SUPT5H|EIF3F|IGF2BP3|ARID1A|X…
KPNB1	RBMS1	RBMS1	64482|0|64486	63432	21144	3	0|0|0	0.67	1	#NAME?	#NAME?	#NAME?	inf	211440	0	EIF4G1|CSTF2|EIF4B|NUP155|POLR2D|RPL27A|PRMT1|RPL8|SF3B2|CCT2|CNOT2|PCBP2|UBAP2L|EIF2S3L|EIF2A|NCBP2|RPL18|ERH|TMED10|SEC24C|HNRNPH1|CNOT3|PUM1|SNRPA1|RNPS1|NUP93|SAP18|RPS13|SEC16A|SRSF2|DDX5|RPL19|SRSF1|SNRPN|BUB3|DAZAP1|EIF3G|RPS15|LSM12|SEH1L|U2AF2|EIF3K|HNRNPL|RPS11|RPS5|TRIM28|SNRPA|SUPT5H|EIF3F|IGF2BP3|XPO1|DHX15|HNRNPR|KDM1A|SYNCRIP|HIST1H2BN|PDCD6|FLNB|SF3B1|SNRNP200|LMNA|GAPDH|HSPB1|RPL…
KPNB1	EIF4G1	EIF4G1	64485|64484|64485	62382	20794	3	0|0|0	1	1	#NAME?	#NAME?	#NAME?	inf	207940	0	CSTF2|EIF4B|SEC24D|NUP155|POLR2D|RPL27A|PRMT1|RPL8|SF3B2|TUBGCP2|RPL35|CCT2|SS18|C12orf57|MTHFD1|SEC23A|TUBA1C|CPSF7|CAD|YLPM1|CNOT2|PCBP2|UBAP2L|EIF2S3L|EIF2A|NCBP2|CPSF6|RPL18|ERH|TMED10|CPSF3|SEC24C|HNRNPH1|IMPDH2|CNOT3|EIF3M|PUM1|CPSF2|RPL28|SNRPA1|RNPS1|AMHR2|NUP93|SAP18|RPS13|SEC16A|SRSF2|DDX5|RPL19|SRSF1|CHERP|SNRPN|BUB3|RPL22|DAZAP1|EIF3G|RPS15|LSM12|SEH1L|U2AF2|RNMT|EIF3K|HNRNPL|RPS11|RP…
KPNB1	CSTF2	CSTF2	64490|64489|64489	62396	20798.7	3	0|0|0	1	1	#NAME?	#NAME?	#NAME?	inf	207987	0	EIF4B|NUP155|POLR2D|RPL27A|PRMT1|RPL8|SF3B2|RPL35|CCT2|SS18|CPSF7|CAD|YLPM1|CNOT2|PCBP2|UBAP2L|EIF2S3L|EIF2A|NCBP2|CPSF6|MED15|RPL18|ERH|TMED10|CPSF3|HNRNPH1|IMPDH2|CNOT3|MED28|EIF3M|PUM1|CPSF2|RPL28|SNRPA1|RNPS1|NUP93|SAP18|RPS13|SEC16A|SRSF2|DDX5|RPL19|SRSF1|CHERP|SNRPN|BUB3|RPL22|DAZAP1|EIF3G|RPS15|LSM12|SEH1L|U2AF2|RNMT|EIF3K|HNRNPL|RPS11|RPS5|TRIM28|RPL18A|SNRPA|SUPT5H|EIF3F|IGF2BP3|ARID1A|X…
KPNB1	EIF4B	EIF4B	64488|64485|64489	62390	20796.7	3	0|0|0	1	1	#NAME?	#NAME?	#NAME?	inf	207967	0	NUP155|POLR2D|RPL27A|PRMT1|RPL8|DPF2|SF3B2|TUBGCP2|RPL35|CCT2|SS18|C12orf57|MTHFD1|TUBA1C|CPSF7|CAD|YLPM1|CNOT2|PCBP2|UBAP2L|EIF2S3L|EIF2A|NCBP2|CPSF6|MED15|RPL18|ERH|TMED10|CPSF3|SEC24C|HNRNPH1|IMPDH2|CNOT3|EIF3M|PUM1|CPSF2|RPL28|SNRPA1|RNPS1|AMHR2|NUP93|SAP18|RPS13|SEC16A|SRSF2|DDX5|RPL19|SRSF1|CHERP|SNRPN|BUB3|RPL22|DAZAP1|EIF3G|RPS15|LSM12|SEH1L|U2AF2|RNMT|EIF3K|HNRNPL|RPS11|RPS5|TRIM28|RPL18…
KPNB1	SEC24D	SEC24D	64488|64484|64486	62386	20795.3	3	0|0|0	1	1	#NAME?	#NAME?	#NAME?	inf	207953	0	NUP155|CCT2|VPS33B|SEC23A|CNOT2|EIF2A|NCBP2|TMED10|CPSF3|SEC24C|HNRNPH1|CPSF2|RNPS1|NUP93|SAP18|SEC16A|CHERP|BUB3|SEH1L|XPO1|HNRNPR|SYNCRIP|PDCD6|SEC22B|SF3B1|SEC24A|AP2A1|BAG2|BAG3|TUBB4A|GAPDH|HSPB1|RPLP1|KRT18|ENO1|NPM1|TUBB|HSP90AB1|CLTA|CLTB|HSPD1|HSPA5|HSPA8|HSPA6|TCP1|TRIM21|PPIB|RPS3|DNAJB1|ATP5A1|EEF1G|RPL12|DNAJA1|HNRNPH3|PRDX2|FUS|NUP214|NUP62|HSPA9|CCT6A|RANGAP1|CCT3|RANBP2|SERPINH1|H…
KPNB1	NUP155	NUP155	64487|0|0	64487	21495.7	3	0|0|0	0.33	1	#NAME?	#NAME?	#NAME?	inf	214957	0.05	POLR2D|RPL27A|PRMT1|RPL8|SF3B2|TUBGCP2|RPL35|CCT2|MTHFD1|SEC23A|TUBA1C|CPSF7|CAD|YLPM1|CNOT2|PCBP2|UBAP2L|EIF2S3L|EIF2A|NCBP2|CPSF6|MED15|RPL18|ERH|TMED10|CPSF3|SEC24C|HNRNPH1|IMPDH2|CNOT3|EIF3M|PUM1|CPSF2|RPL28|SNRPA1|RNPS1|NUP93|SAP18|RPS13|SEC16A|SRSF2|DDX5|RPL19|SRSF1|CHERP|SNRPN|BUB3|RPL22|DAZAP1|EIF3G|RPS15|LSM12|SEH1L|U2AF2|RNMT|EIF3K|HNRNPL|RPS11|RPS5|TRIM28|RPL18A|SNRPA|SUPT5H|EIF3F|IGF2…
KPNB1	RPL27A	RPL27A	64488|64487|64488	62391	20797	3	20|0|0	1	1	#NAME?	#NAME?	#NAME?	inf	3119.55	0	PRMT1|RPL8|SF3B2|TUBGCP2|RPL35|CCT2|SS18|MTHFD1|SEC23A|TUBA1C|CPSF7|CAD|YLPM1|CNOT2|PCBP2|UBAP2L|EIF2S3L|EIF2A|NCBP2|CPSF6|MED15|RPL18|ERH|TMED10|CPSF3|SEC24C|HNRNPH1|IMPDH2|CNOT3|MED28|EIF3M|PUM1|CPSF2|RPL28|SNRPA1|RNPS1|NUP93|SAP18|RPS13|SEC16A|SRSF2|DDX5|RPL19|SRSF1|CHERP|SNRPN|BUB3|RPL22|DAZAP1|EIF3G|RPS15|LSM12|SEH1L|U2AF2|RNMT|EIF3K|HNRNPL|RPS11|RPS5|TRIM28|RPL18A|SNRPA|SUPT5H|EIF3F|IGF2BP3…
KPNB1	PRMT1	PRMT1	64484|64485|0	63433	21144.3	3	0|0|0	0.67	1	#NAME?	#NAME?	#NAME?	inf	211443	0	RPL8|DPF2|SF3B2|TUBGCP2|RPL35|CCT2|SS18|C12orf57|MTHFD1|TUBA1C|CPSF7|CAD|YLPM1|CNOT2|PCBP2|UBAP2L|EIF2S3L|EIF2A|NCBP2|CPSF6|MED15|RPL18|ERH|CPSF3|SEC24C|HNRNPH1|IMPDH2|CNOT3|MED28|EIF3M|PUM1|CPSF2|RPL28|SNRPA1|RNPS1|NUP93|SAP18|RPS13|SEC16A|SRSF2|DDX5|RPL19|SRSF1|CHERP|SNRPN|BUB3|RPL22|DAZAP1|EIF3G|RPS15|LSM12|SEH1L|U2AF2|RNMT|EIF3K|HNRNPL|RPS11|RPS5|TRIM28|RPL18A|SNRPA|SUPT5H|EIF3F|IGF2BP3|ARID1…
KPNB1	RPL8	RPL8	64488|64487|64488	62391	20797	3	21|0|21	1	1	#NAME?	#NAME?	#NAME?	inf	1485.5	0	SF3B2|TUBGCP2|RPL35|CCT2|C12orf57|MTHFD1|SEC23A|TUBA1C|CPSF7|CAD|YLPM1|CNOT2|PCBP2|UBAP2L|EIF2S3L|EIF2A|NCBP2|CPSF6|MED15|RPL18|ERH|TMED10|CPSF3|SEC24C|HNRNPH1|IMPDH2|CNOT3|MED28|EIF3M|PUM1|CPSF2|RPL28|SNRPA1|RNPS1|NUP93|SAP18|RPS13|SEC16A|SRSF2|DDX5|RPL19|SRSF1|CHERP|SNRPN|BUB3|RPL22|DAZAP1|EIF3G|RPS15|LSM12|SEH1L|U2AF2|RNMT|EIF3K|HNRNPL|RPS11|RPS5|TRIM28|RPL18A|SNRPA|SUPT5H|EIF3F|IGF2BP3|ARID1A…
KPNB1	SF3B2	SF3B2	64490|64489|64490	62397	20799	3	20|0|21	1	1	#NAME?	#NAME?	#NAME?	inf	1521.88	0	TUBGCP2|RPL35|CCT2|CPSF7|YLPM1|CNOT2|PCBP2|UBAP2L|EIF2S3L|EIF2A|NCBP2|CPSF6|MED15|RPL18|ERH|TMED10|CPSF3|HNRNPH1|IMPDH2|CNOT3|MED28|EIF3M|PUM1|CPSF2|RPL28|SNRPA1|RNPS1|NUP93|SAP18|RPS13|SEC16A|SRSF2|DDX5|RPL19|SRSF1|CHERP|SNRPN|BUB3|RPL22|DAZAP1|EIF3G|RPS15|LSM12|SEH1L|U2AF2|RNMT|EIF3K|HNRNPL|RPS11|RPS5|TRIM28|RPL18A|SNRPA|SUPT5H|EIF3F|IGF2BP3|ARID1A|XPO1|OGT|DHX15|HNRNPR|NUDT21|AKAP8|MED14|KDM1A…
KPNB1	TUBGCP2	TUBGCP2	64485|0|64485	63434	21144.7	3	0|0|0	0.67	1	#NAME?	#NAME?	#NAME?	inf	211447	0	CCT2|TUBA1C|CAD|PCBP2|UBAP2L|RPL18|ERH|TMED10|HNRNPH1|IMPDH2|EIF3M|PUM1|NUP93|RPS13|DDX5|RPL19|SRSF1|BUB3|SEH1L|U2AF2|HNRNPL|RPS11|RPS5|TRIM28|EIF3F|ARID1A|XPO1|DHX15|HNRNPR|AKAP8|KDM1A|SYNCRIP|PDCD6|BANF1|SF3B1|BAG2|BAG3|ACTL6A|LMNA|TUBB4A|GAPDH|HSPB1|RPLP1|RPLP2|RPLP0|KRT18|ENO1|NPM1|TUBB|HSP90AB1|SNRNP70|VIM|HNRNPA1|HSPD1|HSPA5|HSPA8|PABPC1|XRCC5|MIF|RPS2|RPA2|HSPA6|TCP1|RPL35A|RPL7|NCL|TRIM21…
KPNB1	RPL35	RPL35	64488|64487|64488	62391	20797	3	0|0|0	1	1	#NAME?	#NAME?	#NAME?	inf	207970	0	CCT2|MTHFD1|SEC23A|TUBA1C|CAD|CNOT2|PCBP2|UBAP2L|EIF2S3L|EIF2A|NCBP2|CPSF6|MED15|RPL18|ERH|TMED10|CPSF3|HNRNPH1|IMPDH2|CNOT3|MED28|EIF3M|PUM1|CPSF2|RPL28|SNRPA1|RNPS1|NUP93|SAP18|RPS13|SEC16A|SRSF2|DDX5|RPL19|SRSF1|CHERP|SNRPN|BUB3|RPL22|DAZAP1|EIF3G|RPS15|LSM12|SEH1L|U2AF2|RNMT|EIF3K|HNRNPL|RPS11|RPS5|TRIM28|RPL18A|SNRPA|SUPT5H|EIF3F|IGF2BP3|ARID1A|XPO1|DHX15|HNRNPR|NUDT21|AKAP8|MED14|KDM1A|SYNC…
KPNB1	SS18	SS18	64486|0|0	64486	21495.3	3	0|0|0	0.33	1	#NAME?	#NAME?	#NAME?	inf	214953	0.05	YLPM1|PCBP2|UBAP2L|NCBP2|CPSF6|MED15|RPL18|ERH|HNRNPH1|PUM1|CPSF2|SNRPA1|RNPS1|AMHR2|SAP18|SRSF2|DDX5|RPL19|SRSF1|CHERP|BUB3|DAZAP1|EIF3G|U2AF2|HNRNPL|RPS5|TRIM28|SNRPA|SUPT5H|IGF2BP3|ARID1A|XPO1|DHX15|HNRNPR|NUDT21|MED14|KDM1A|SYNCRIP|HIST1H2BN|BANF1|SF3B1|SNRNP200|ACTL6A|LMNA|GAPDH|RPLP2|ENO1|NPM1|HSP90AB1|SNRNP70|VIM|HNRNPA1|HIST1H1E|HSPA5|HSPA8|PABPC1|XRCC5|HIST1H1B|TCP1|RPL35A|NCL|POLR2C|HNR…
KPNB1	MTHFD1	MTHFD1	64487|64485|64486	62386	20795.3	3	0|0|0	1	1	#NAME?	#NAME?	#NAME?	inf	207953	0	TUBA1C|CAD|PCBP2|EIF2S3L|EIF2A|NCBP2|RPL18|ERH|HNRNPH1|IMPDH2|EIF3M|PUM1|RPL28|NUP93|SAP18|RPS13|RPL19|SRSF1|RPL22|EIF3G|RPS15|RNMT|EIF3K|HNRNPL|RPS11|RPS5|TRIM28|RPL18A|SNRPA|EIF3F|XPO1|HNRNPR|SYNCRIP|KPNA6|BANF1|SNRNP200|ACTL6A|LMNA|GAPDH|RPLP1|RPLP2|RPLP0|ENO1|NPM1|HSP90AB1|SNRNP70|VIM|RPS17|HNRNPA1|HSPD1|HSPA5|HSPA8|PABPC1|XRCC5|RPS2|RPA2|TCP1|RPL35A|RPL7|NCL|POLR2C|HNRNPA2B1|PPIB|RPS3|AHCY|P…
KPNB1	SEC23A	SEC23A	64491|64490|64491	62400	20800	3	0|0|0	1	1	#NAME?	#NAME?	#NAME?	inf	208000	0	CNOT2|PCBP2|UBAP2L|EIF2A|NCBP2|RPL18|ERH|TMED10|CPSF3|SEC24C|HNRNPH1|EIF3M|CPSF2|RPL28|SNRPA1|RNPS1|NUP93|SAP18|RPS13|SEC16A|RPL19|CHERP|BUB3|RPL22|EIF3G|RPS15|SEH1L|EIF3K|HNRNPL|RPS11|RPS5|RPL18A|EIF3F|XPO1|DHX15|HNRNPR|SYNCRIP|PDCD6|SEC22B|SEC24A|AP2A1|BAG2|BAG3|TUBB4A|GAPDH|HSPB1|RPLP1|RPLP2|RPLP0|KRT18|ENO1|NPM1|TUBB|HSP90AB1|RPS17|CLTA|CLTB|HNRNPA1|HSPD1|HSPA5|HSPA8|PABPC1|RPS2|HSPA6|TCP1|RP…
KPNB1	TUBA1C	TUBA1C	64494|64493|64494	62409	20803	3	27|25|27	1	1	#NAME?	#NAME?	#NAME?	inf	789.99	0	CAD|CNOT2|PCBP2|EIF2S3L|EIF2A|NCBP2|RPL18|ERH|TMED10|CPSF3|SEC24C|HNRNPH1|IMPDH2|EIF3M|PUM1|RPL28|SNRPA1|RNPS1|DYNLRB2|NUP93|SAP18|RPS13|SRSF2|DDX5|RPL19|SRSF1|BUB3|RPL22|EIF3G|RPS15|SEH1L|RNMT|EIF3K|HNRNPL|RPS11|RPS5|TRIM28|RPL18A|SNRPA|EIF3F|ARID1A|XPO1|DHX15|HNRNPR|AKAP8|KDM1A|SYNCRIP|KPNA6|PDCD6|SEC22B|BANF1|SF3B1|SNRNP200|AP2A1|BAG2|BAG3|ACTL6A|LMNA|TUBB4A|GAPDH|HSPB1|RPLP1|RPLP2|RPLP0|KRT18…
KPNB1	CPSF7	CPSF7	64489|64488|64489	62394	20798	3	0|0|0	1	1	#NAME?	#NAME?	#NAME?	inf	207980	0	YLPM1|CNOT2|PCBP2|UBAP2L|EIF2S3L|NCBP2|CPSF6|MED15|RPL18|ERH|TMED10|CPSF3|HNRNPH1|CNOT3|EIF3M|PUM1|CPSF2|SNRPA1|RNPS1|NUP93|SAP18|RPS13|SRSF2|DDX5|RPL19|SRSF1|CHERP|SNRPN|BUB3|DAZAP1|EIF3G|SEH1L|U2AF2|RNMT|HNRNPL|RPS11|RPS5|TRIM28|RPL18A|SNRPA|SUPT5H|EIF3F|IGF2BP3|ARID1A|XPO1|DHX15|HNRNPR|NUDT21|AKAP8|MED14|SYNCRIP|KPNA6|SF3B1|SNRNP200|BAG3|ACTL6A|LMNA|GAPDH|RPLP1|RPLP2|RPLP0|ENO1|NPM1|HSP90AB1|S…
KPNB1	CAD	CAD	64492|64491|64492	62403	20801	3	22|23|22	1	1	#NAME?	#NAME?	#NAME?	inf	931.39	0	CNOT2|PCBP2|EIF2S3L|EIF2A|NCBP2|CPSF6|RPL18|ERH|TMED10|CPSF3|SEC24C|HNRNPH1|IMPDH2|CNOT3|EIF3M|CPSF2|RPL28|SNRPA1|RNPS1|NUP93|SAP18|RPS13|SRSF2|DDX5|RPL19|SRSF1|CHERP|SNRPN|BUB3|RPL22|EIF3G|RPS15|LSM12|SEH1L|U2AF2|RNMT|EIF3K|HNRNPL|RPS11|RPS5|TRIM28|RPL18A|SNRPA|SUPT5H|EIF3F|ARID1A|XPO1|OGT|DHX15|HNRNPR|NUDT21|AKAP8|KDM1A|SYNCRIP|KPNA6|HIST1H2BN|PDCD6|SEC22B|BANF1|SF3B1|SNRNP200|AP2A1|BAG2|BAG3|A…
KPNB1	YLPM1	YLPM1	64484|0|64484	63432	21144	3	0|0|0	0.67	1	#NAME?	#NAME?	#NAME?	inf	211440	0	PCBP2|NCBP2|CPSF6|ERH|CPSF3|HNRNPH1|IMPDH2|PUM1|CPSF2|SNRPA1|RNPS1|NUP93|SAP18|RPS13|SRSF2|DDX5|RPL19|SRSF1|CHERP|SNRPN|BUB3|DAZAP1|EIF3G|SEH1L|U2AF2|HNRNPL|RPS11|RPS5|TRIM28|SNRPA|SUPT5H|ARID1A|XPO1|OGT|DHX15|HNRNPR|NUDT21|KDM1A|SYNCRIP|KPNA6|BANF1|SF3B1|SNRNP200|ACTL6A|GAPDH|RPLP2|RPLP0|NPM1|TUBB|HSP90AB1|SNRNP70|VIM|CLTA|HNRNPA1|HSPD1|HSPA8|PABPC1|XRCC5|RPS2|TCP1|RPL35A|RPL7|NCL|POLR2C|HNRNPA2…
KPNB1	CNOT2	CNOT2	64488|64486|64488	62390	20796.7	3	0|0|0	1	1	#NAME?	#NAME?	#NAME?	inf	207967	0	PCBP2|UBAP2L|EIF2S3L|EIF2A|NCBP2|CPSF6|MED15|RPL18|ERH|TMED10|CPSF3|SEC24C|HNRNPH1|IMPDH2|CNOT3|MED28|EIF3M|PUM1|CPSF2|RPL28|SNRPA1|RNPS1|NUP93|SAP18|RPS13|SEC16A|SRSF2|DDX5|RPL19|SRSF1|CHERP|SNRPN|BUB3|RPL22|DAZAP1|EIF3G|RPS15|LSM12|SEH1L|U2AF2|RNMT|EIF3K|HNRNPL|RPS11|RPS5|TRIM28|RPL18A|SNRPA|SUPT5H|EIF3F|XPO1|DHX15|HNRNPR|NUDT21|MED14|SYNCRIP|KPNA6|HIST1H2BN|PDCD6|SEC22B|SF3B1|SNRNP200|SEC24A|A…
KPNB1	PCBP2	PCBP2	64487|64486|64488	62389	20796.3	3	0|0|0	1	1	#NAME?	#NAME?	#NAME?	inf	207963	0	UBAP2L|EIF2S3L|EIF2A|NCBP2|CPSF6|MED15|RPL18|ERH|TMED10|CPSF3|SEC24C|HNRNPH1|IMPDH2|CNOT3|MED28|EIF3M|PUM1|CPSF2|RPL28|SNRPA1|RNPS1|NUP93|SAP18|RPS13|SEC16A|SRSF2|DDX5|RPL19|SRSF1|CHERP|SNRPN|BUB3|RPL22|DAZAP1|EIF3G|RPS15|LSM12|SEH1L|U2AF2|RNMT|EIF3K|HNRNPL|RPS11|RPS5|TRIM28|RPL18A|SNRPA|SUPT5H|EIF3F|IGF2BP3|ARID1A|XPO1|DHX15|HNRNPR|NUDT21|AKAP8|MED14|KDM1A|SYNCRIP|KPNA6|HIST1H2BN|FLNB|SEC22B|BAN…
KPNB1	UBAP2L	UBAP2L	64488|64487|64489	62392	20797.3	3	21|0|22	1	1	#NAME?	#NAME?	#NAME?	inf	1450.98	0	EIF2S3L|EIF2A|NCBP2|CPSF6|RPL18|ERH|TMED10|CPSF3|SEC24C|HNRNPH1|IMPDH2|CNOT3|EIF3M|PUM1|CPSF2|RPL28|SNRPA1|RNPS1|SAP18|RPS13|SEC16A|SRSF2|DDX5|RPL19|SRSF1|CHERP|BUB3|RPL22|DAZAP1|EIF3G|RPS15|LSM12|U2AF2|RNMT|EIF3K|HNRNPL|RPS11|RPS5|TRIM28|RPL18A|SNRPA|SUPT5H|EIF3F|IGF2BP3|ARID1A|XPO1|DHX15|HNRNPR|NUDT21|MED14|KDM1A|SYNCRIP|KPNA6|HIST1H2BN|PDCD6|FLNB|BANF1|SF3B1|SNRNP200|BAG2|BAG3|ACTL6A|LMNA|TUBB…
KPNB1	EIF2S3L	EIF2S3L	64485|64484|64484	62381	20793.7	3	0|0|20	1	1	#NAME?	#NAME?	#NAME?	inf	3119.05	0	EIF2A|NCBP2|CPSF6|RPL18|ERH|CPSF3|HNRNPH1|IMPDH2|CNOT3|MED28|EIF3M|PUM1|CPSF2|RPL28|SNRPA1|RNPS1|NUP93|SAP18|RPS13|SRSF2|DDX5|RPL19|SRSF1|CHERP|SNRPN|BUB3|RPL22|DAZAP1|EIF3G|RPS15|LSM12|SEH1L|U2AF2|RNMT|EIF3K|HNRNPL|RPS11|RPS5|TRIM28|RPL18A|SNRPA|SUPT5H|EIF3F|XPO1|OGT|DHX15|HNRNPR|NUDT21|MED14|KDM1A|SYNCRIP|KPNA6|HIST1H2BN|BANF1|SF3B1|SNRNP200|BAG2|BAG3|ACTL6A|LMNA|TUBB4A|GAPDH|HSPB1|RPLP1|RPLP2|…
KPNB1	CPSF6	CPSF6	64489|64488|64488	62393	20797.7	3	0|0|0	1	1	#NAME?	#NAME?	#NAME?	inf	207977	0	MED15|RPL18|ERH|TMED10|CPSF3|HNRNPH1|IMPDH2|CNOT3|EIF3M|PUM1|CPSF2|RPL28|SNRPA1|RNPS1|NUP93|SAP18|RPS13|SEC16A|SRSF2|DDX5|RPL19|SRSF1|CHERP|SNRPN|BUB3|RPL22|DAZAP1|EIF3G|RPS15|LSM12|SEH1L|U2AF2|RNMT|EIF3K|HNRNPL|RPS11|RPS5|TRIM28|RPL18A|SNRPA|SUPT5H|EIF3F|IGF2BP3|ARID1A|XPO1|OGT|DHX15|HNRNPR|NUDT21|AKAP8|MED14|KDM1A|SYNCRIP|KPNA6|HIST1H2BN|PDCD6|BANF1|SF3B1|SNRNP200|BAG2|BAG3|ACTL6A|LMNA|GAPDH|HS…
KPNB1	MED15	MED15	64486|64484|64484	62382	20794	3	0|0|0	1	1	#NAME?	#NAME?	#NAME?	inf	207940	0	ERH|CPSF3|HNRNPH1|IMPDH2|CNOT3|MED28|CPSF2|SNRPA1|RNPS1|NUP93|SAP18|RPS13|SRSF2|DDX5|RPL19|SRSF1|CHERP|SNRPN|BUB3|RPS15|U2AF2|RNMT|HNRNPL|RPS11|RPS5|TRIM28|SNRPA|SUPT5H|ARID1A|XPO1|OGT|DHX15|HNRNPR|NUDT21|MED14|KDM1A|SYNCRIP|KPNA6|HIST1H2BN|PDCD6|BANF1|SF3B1|SNRNP200|BAG3|ACTL6A|LMNA|GAPDH|HSPB1|RPLP0|NPM1|TUBB|HSP90AB1|SNRNP70|VIM|HNRNPA1|HSPD1|HSPA5|HSPA8|PABPC1|RPS2|RPA2|TCP1|RPL7|NCL|POLR2C|F…
KPNB1	RPL18	RPL18	64488|64487|64489	62392	20797.3	3	0|0|0	1	1	#NAME?	#NAME?	#NAME?	inf	207973	0	ERH|TMED10|CPSF3|SEC24C|HNRNPH1|IMPDH2|CNOT3|EIF3M|PUM1|CPSF2|RPL28|SNRPA1|RNPS1|NUP93|SAP18|RPS13|SEC16A|SRSF2|DDX5|RPL19|SRSF1|CHERP|SNRPN|BUB3|RPL22|DAZAP1|EIF3G|RPS15|LSM12|SEH1L|U2AF2|RNMT|EIF3K|HNRNPL|RPS11|RPS5|TRIM28|RPL18A|SNRPA|SUPT5H|EIF3F|IGF2BP3|ARID1A|XPO1|OGT|DHX15|HNRNPR|NUDT21|AKAP8|MED14|KDM1A|SYNCRIP|KPNA6|HIST1H2BN|SEC22B|BANF1|SF3B1|SNRNP200|SEC24A|AP2A1|BAG2|BAG3|ACTL6A|LMNA…
KPNB1	ERH	ERH	64487|64486|64487	62388	20796	3	23|0|23	1	1	#NAME?	#NAME?	#NAME?	inf	1356.26	0	TMED10|CPSF3|HNRNPH1|IMPDH2|CNOT3|MED28|EIF3M|PUM1|CPSF2|RPL28|SNRPA1|RNPS1|NUP93|SAP18|RPS13|SEC16A|SRSF2|DDX5|RPL19|SRSF1|CHERP|SNRPN|BUB3|RPL22|DAZAP1|EIF3G|RPS15|LSM12|SEH1L|U2AF2|RNMT|EIF3K|HNRNPL|RPS11|RPS5|TRIM28|RPL18A|SNRPA|SUPT5H|EIF3F|IGF2BP3|ARID1A|XPO1|OGT|DHX15|HNRNPR|NUDT21|AKAP8|MED14|KDM1A|SYNCRIP|KPNA6|HIST1H2BN|PDCD6|BANF1|SF3B1|SNRNP200|BAG2|BAG3|ACTL6A|LMNA|TUBB4A|GAPDH|HSPB1…
KPNB1	TMED10	TMED10	64485|64484|64484	62381	20793.7	3	0|0|0	1	1	#NAME?	#NAME?	#NAME?	inf	207937	0	CPSF3|SEC24C|HNRNPH1|EIF3M|PUM1|CPSF2|RPL28|SNRPA1|RNPS1|NUP93|SAP18|RPS13|SEC16A|SRSF2|RPL19|SRSF1|BUB3|RPL22|EIF3G|RPS15|SEH1L|U2AF2|HNRNPL|RPS11|RPS5|RPL18A|SNRPA|EIF3F|XPO1|OGT|DHX15|HNRNPR|NUDT21|SYNCRIP|PDCD6|FLNB|SEC22B|SF3B1|SNRNP200|SEC24A|AP2A1|BAG2|BAG3|LMNA|TUBB4A|GAPDH|HSPB1|RPLP1|RPLP2|RPLP0|KRT18|ENO1|NPM1|CAPN1|TUBB|HSP90AB1|SNRNP70|VIM|RPS17|CLTA|CLTB|HNRNPA1|HSPD1|HSPA5|HSPA8|PA…
KPNB1	CPSF3	CPSF3	64487|64485|64487	62387	20795.7	3	0|0|0	1	1	#NAME?	#NAME?	#NAME?	inf	207957	0	SEC24C|HNRNPH1|IMPDH2|CNOT3|MED28|EIF3M|PUM1|CPSF2|RPL28|SNRPA1|RNPS1|NUP93|SAP18|RPS13|SEC16A|SRSF2|DDX5|RPL19|SRSF1|CHERP|SNRPN|BUB3|RPL22|DAZAP1|EIF3G|RPS15|LSM12|SEH1L|U2AF2|RNMT|EIF3K|HNRNPL|RPS11|RPS5|TRIM28|RPL18A|SNRPA|SUPT5H|EIF3F|IGF2BP3|ARID1A|XPO1|OGT|DHX15|HNRNPR|NUDT21|MED14|SYNCRIP|KPNA6|HIST1H2BN|PDCD6|SEC22B|BANF1|SF3B1|SNRNP200|SEC24A|BAG2|BAG3|ACTL6A|LMNA|TUBB4A|GAPDH|HSPB1|RPL…
KPNB1	SEC24C	SEC24C	64489|64488|64489	62394	20798	3	0|0|0	1	1	#NAME?	#NAME?	#NAME?	inf	207980	0	HNRNPH1|PUM1|CPSF2|RNPS1|NUP93|SAP18|RPS13|SEC16A|SRSF2|DDX5|RPL19|SRSF1|CHERP|BUB3|DAZAP1|EIF3G|RPS15|LSM12|SEH1L|HNRNPL|RPS11|RPS5|RPL18A|EIF3F|IGF2BP3|XPO1|DHX15|HNRNPR|SYNCRIP|PDCD6|FLNB|SEC22B|SF3B1|SNRNP200|SEC24A|AP2A1|BAG2|BAG3|TUBB4A|GAPDH|HSPB1|RPLP1|RPLP2|RPLP0|KRT18|ENO1|NPM1|TUBB|HSP90AB1|SNRNP70|VIM|CLTA|CLTB|HNRNPA1|HSPD1|HSPA5|HSPA8|PABPC1|RPS2|HSPA6|TCP1|RPL35A|RPL7|NCL|TRIM21|HN…
KPNB1	HNRNPH1	HNRNPH1	64493|64492|64493	62406	20802	3	27|25|27	1	1	#NAME?	#NAME?	#NAME?	inf	789.95	0	IMPDH2|CNOT3|MED28|EIF3M|PUM1|CPSF2|RPL28|SNRPA1|RNPS1|NUP93|SAP18|RPS13|SEC16A|SRSF2|DDX5|RPL19|SRSF1|CHERP|SNRPN|BUB3|RPL22|DAZAP1|EIF3G|RPS15|LSM12|SEH1L|U2AF2|RNMT|EIF3K|HNRNPL|RPS11|RPS5|TRIM28|RPL18A|SNRPA|SUPT5H|EIF3F|IGF2BP3|ARID1A|XPO1|OGT|DHX15|HNRNPR|NUDT21|AKAP8|MED14|KDM1A|SYNCRIP|KPNA6|HIST1H2BN|PDCD6|FLNB|SEC22B|BANF1|SF3B1|SNRNP200|SEC24A|AP2A1|BAG2|BAG3|ACTL6A|LMNA|TUBB4A|GAPDH|H…
KPNB1	CNOT3	CNOT3	64486|64485|64486	62385	20795	3	0|0|0	1	1	#NAME?	#NAME?	#NAME?	inf	207950	0	MED28|EIF3M|PUM1|CPSF2|RPL28|SNRPA1|RNPS1|NUP93|SAP18|RPS13|SEC16A|SRSF2|DDX5|RPL19|SRSF1|SNRPN|RPL22|DAZAP1|EIF3G|RPS15|LSM12|SEH1L|U2AF2|RNMT|EIF3K|HNRNPL|RPS11|RPS5|TRIM28|RPL18A|SNRPA|SUPT5H|EIF3F|IGF2BP3|ARID1A|XPO1|OGT|DHX15|HNRNPR|NUDT21|MED14|KDM1A|SYNCRIP|KPNA6|HIST1H2BN|BANF1|SF3B1|SNRNP200|BAG2|ACTL6A|TUBB4A|GAPDH|HSPB1|RPLP1|RPLP2|RPLP0|ENO1|NPM1|HSP90AB1|SNRNP70|RPS17|CLTA|HNRNPA1|HS…
KPNB1	MED28	MED28	64486|64485|64485	62384	20794.7	3	0|0|0	1	1	#NAME?	#NAME?	#NAME?	inf	207947	0	CPSF2|RNPS1|SAP18|RPS13|SRSF2|DDX5|RPL19|SRSF1|CHERP|SNRPN|RPS15|U2AF2|RNMT|HNRNPL|RPS11|RPS5|TRIM28|SUPT5H|ARID1A|XPO1|OGT|DHX15|HNRNPR|NUDT21|MED14|KDM1A|SYNCRIP|HIST1H2BN|BANF1|SF3B1|SNRNP200|BAG3|ACTL6A|LMNA|GAPDH|RPLP0|TUBB|SNRNP70|RPS17|HNRNPA1|HSPD1|RPS2|RPA2|TCP1|RPL7|NCL|POLR2C|FLNA|HNRNPA2B1|SFPQ|PPIB|RPS3|POLR2A|RPS12|ATP5A1|EEF1G|RPA1|RPL12|RPA3|FUS|RPL4|RBMX|RPL3|CCT6A|RPL13A|SKIV2L2…
KPNB1	EIF3M	EIF3M	64483|64482|64483	62376	20792	3	0|0|0	1	1	#NAME?	#NAME?	#NAME?	inf	207920	0	PUM1|CPSF2|RPL28|SNRPA1|RNPS1|NUP93|SAP18|RPS13|SRSF2|DDX5|RPL19|SRSF1|CHERP|SNRPN|BUB3|RPL22|DAZAP1|EIF3G|RPS15|LSM12|SEH1L|U2AF2|RNMT|EIF3K|HNRNPL|RPS11|RPS5|TRIM28|RPL18A|SNRPA|SUPT5H|EIF3F|IGF2BP3|ARID1A|XPO1|OGT|DHX15|HNRNPR|NUDT21|AKAP8|SYNCRIP|KPNA6|HIST1H2BN|BANF1|SF3B1|SNRNP200|SEC24A|BAG2|BAG3|ACTL6A|LMNA|TUBB4A|GAPDH|HSPB1|RPLP1|RPLP2|RPLP0|KRT18|ENO1|NPM1|CAPN1|TUBB|HSP90AB1|SNRNP70|V…
KPNB1	PUM1	PUM1	64486|64484|64485	62383	20794.3	3	0|0|0	1	1	#NAME?	#NAME?	#NAME?	inf	207943	0	CPSF2|RPL28|SNRPA1|RNPS1|NUP93|SAP18|RPS13|SEC16A|SRSF2|DDX5|RPL19|SRSF1|CHERP|SNRPN|BUB3|RPL22|DAZAP1|EIF3G|RPS15|LSM12|SEH1L|U2AF2|RNMT|EIF3K|HNRNPL|RPS11|RPS5|TRIM28|RPL18A|SNRPA|SUPT5H|EIF3F|IGF2BP3|ARID1A|XPO1|DHX15|HNRNPR|NUDT21|AKAP8|MED14|KDM1A|SYNCRIP|KPNA6|HIST1H2BN|PDCD6|FLNB|BANF1|SF3B1|SNRNP200|BAG3|ACTL6A|LMNA|TUBB4A|GAPDH|HSPB1|RPLP1|RPLP2|RPLP0|KRT18|ENO1|NPM1|CAPN1|TUBB|HSP90AB1|…
KPNB1	CPSF2	CPSF2	64485|64483|0	63432	21144	3	0|0|0	0.67	1	#NAME?	#NAME?	#NAME?	inf	211440	0	RPL28|SNRPA1|RNPS1|NUP93|SAP18|RPS13|SEC16A|SRSF2|DDX5|RPL19|SRSF1|CHERP|SNRPN|BUB3|RPL22|DAZAP1|EIF3G|RPS15|LSM12|SEH1L|U2AF2|RNMT|HNRNPL|RPS11|RPS5|TRIM28|RPL18A|SNRPA|SUPT5H|EIF3F|IGF2BP3|ARID1A|XPO1|OGT|DHX15|HNRNPR|NUDT21|MED14|KDM1A|SYNCRIP|KPNA6|HIST1H2BN|PDCD6|SEC22B|BANF1|SF3B1|SNRNP200|SEC24A|BAG3|ACTL6A|LMNA|GAPDH|HSPB1|RPLP1|RPLP2|RPLP0|ENO1|NPM1|TUBB|HSP90AB1|SNRNP70|RPS17|CLTA|CLTB|…
KPNB1	RNPS1	RNPS1	64487|64486|64486	62387	20795.7	3	0|0|0	1	1	#NAME?	#NAME?	#NAME?	inf	207957	0	NUP93|SAP18|RPS13|SEC16A|SRSF2|DDX5|RPL19|SRSF1|CHERP|SNRPN|BUB3|RPL22|DAZAP1|EIF3G|RPS15|LSM12|SEH1L|U2AF2|RNMT|EIF3K|HNRNPL|RPS11|RPS5|TRIM28|RPL18A|SNRPA|SUPT5H|EIF3F|IGF2BP3|ARID1A|XPO1|OGT|DHX15|HNRNPR|NUDT21|AKAP8|MED14|KDM1A|SYNCRIP|KPNA6|HIST1H2BN|PDCD6|SEC22B|BANF1|SF3B1|SNRNP200|SEC24A|BAG3|ACTL6A|LMNA|GAPDH|HSPB1|RPLP1|RPLP2|RPLP0|ENO1|NPM1|HSP90AB1|SNRNP70|RPS17|CLTB|HNRNPA1|HIST1H1E|…
KPNB1	DYNLRB2	DYNLRB2	64485|0|0	64485	21495	3	0|0|0	0.33	1	0.33	1	0.33	112.14	214950	0.05	EIF3K|TUBB4A|TUBB|HSP90AB1|CAPZA1|VCP|TUBA4A|TUBB4B|HNRNPA0|TUBA1A|SERBP1|DNAH7|TUBB6|
KPNB1	HNRNPUL2-BSCL2	HNRNPUL2-BSCL2	64487|64486|64487	62388	20796	3	0|0|0	1	1	1	1	1	inf	207960	0
KPNB1	NUP93	NUP93	64490|64489|64489	62396	20798.7	3	0|0|0	1	1	#NAME?	#NAME?	#NAME?	inf	207987	0	SAP18|RPS13|SEC16A|SRSF2|DDX5|RPL19|SRSF1|CHERP|SNRPN|BUB3|RPL22|DAZAP1|EIF3G|RPS15|LSM12|SEH1L|U2AF2|RNMT|EIF3K|HNRNPL|RPS11|RPS5|TRIM28|RPL18A|SNRPA|SUPT5H|EIF3F|IGF2BP3|ARID1A|XPO1|OGT|DHX15|HNRNPR|NUDT21|KDM1A|SYNCRIP|KPNA6|HIST1H2BN|PDCD6|SEC22B|BANF1|SF3B1|SNRNP200|SEC24A|AP2A1|BAG2|BAG3|ACTL6A|LMNA|TUBB4A|GAPDH|HSPB1|RPLP1|RPLP2|RPLP0|KRT18|ENO1|NPM1|TUBB|HSP90AB1|SNRNP70|VIM|RPS17|CLTA|CL…
KPNB1	RPS13	RPS13	64489|64487|64488	62392	20797.3	3	0|0|0	1	1	#NAME?	#NAME?	#NAME?	inf	207973	0	SEC16A|SRSF2|DDX5|RPL19|SRSF1|CHERP|SNRPN|BUB3|RPL22|DAZAP1|EIF3G|RPS15|LSM12|SEH1L|U2AF2|RNMT|EIF3K|HNRNPL|RPS11|RPS5|TRIM28|RPL18A|SNRPA|SUPT5H|EIF3F|IGF2BP3|ARID1A|XPO1|OGT|DHX15|HNRNPR|NUDT21|AKAP8|MED14|KDM1A|SYNCRIP|KPNA6|HIST1H2BN|SEC22B|BANF1|SF3B1|SNRNP200|SEC24A|AP2A1|BAG2|BAG3|ACTL6A|LMNA|TUBB4A|GAPDH|HSPB1|RPLP1|RPLP2|RPLP0|KRT18|ENO1|NPM1|CAPN1|TUBB|HSP90AB1|SNRNP70|VIM|RPS17|CLTA|CL…
KPNB1	SEC16A	SEC16A	64489|64488|64489	62394	20798	3	0|0|0	1	1	#NAME?	#NAME?	#NAME?	inf	207980	0	SRSF2|DDX5|RPL19|SRSF1|CHERP|SNRPN|BUB3|DAZAP1|EIF3G|LSM12|SEH1L|U2AF2|HNRNPL|RPS11|RPS5|TRIM28|SNRPA|EIF3F|IGF2BP3|XPO1|DHX15|HNRNPR|NUDT21|SYNCRIP|PDCD6|FLNB|SEC22B|SF3B1|SNRNP200|SEC24A|AP2A1|BAG2|BAG3|ACTL6A|TUBB4A|GAPDH|HSPB1|RPLP1|RPLP0|KRT18|ENO1|NPM1|TUBB|HSP90AB1|SNRNP70|CLTA|CLTB|HNRNPA1|HSPD1|HSPA5|HSPA8|PABPC1|XRCC5|HSPA6|TCP1|RPL7|NCL|TRIM21|FLNA|HNRNPA2B1|SFPQ|PPIB|RPS3|POLR2A|DNAJB…
KPNB1	SRSF2	SRSF2	64486|64485|64486	62385	20795	3	0|0|0	1	1	#NAME?	#NAME?	#NAME?	inf	207950	0	DDX5|RPL19|SRSF1|CHERP|SNRPN|BUB3|RPL22|DAZAP1|EIF3G|RPS15|LSM12|SEH1L|U2AF2|RNMT|EIF3K|HNRNPL|RPS11|RPS5|TRIM28|RPL18A|SNRPA|SUPT5H|EIF3F|IGF2BP3|ARID1A|XPO1|OGT|DHX15|HNRNPR|NUDT21|AKAP8|MED14|KDM1A|SYNCRIP|KPNA6|HIST1H2BN|SEC22B|BANF1|SF3B1|SNRNP200|AP2A1|BAG2|BAG3|ACTL6A|LMNA|TUBB4A|GAPDH|HSPB1|RPLP1|RPLP2|RPLP0|ENO1|NPM1|TUBB|HSP90AB1|SNRNP70|VIM|RPS17|CLTA|CLTB|HNRNPA1|HIST1H1E|HSPD1|HSPA5|…
KPNB1	DDX5	DDX5	64491|64490|64490	62399	20799.7	3	0|0|0	1	1	#NAME?	#NAME?	#NAME?	inf	207997	0	RPL19|SRSF1|CHERP|SNRPN|BUB3|RPL22|DAZAP1|EIF3G|RPS15|LSM12|SEH1L|U2AF2|RNMT|EIF3K|HNRNPL|RPS11|RPS5|TRIM28|RPL18A|SNRPA|SUPT5H|EIF3F|IGF2BP3|ARID1A|XPO1|OGT|DHX15|HNRNPR|NUDT21|AKAP8|MED14|KDM1A|SYNCRIP|KPNA6|HIST1H2BN|PDCD6|SEC22B|BANF1|SF3B1|SNRNP200|SEC24A|AP2A1|BAG2|BAG3|ACTL6A|LMNA|TUBB4A|GAPDH|HSPB1|RPLP1|RPLP2|RPLP0|KRT18|ENO1|NPM1|TUBB|HSP90AB1|SNRNP70|VIM|RPS17|CLTA|CLTB|HNRNPA1|HIST1H1…
KPNB1	RPL19	RPL19	64489|64488|64488	62393	20797.7	3	0|0|21	1	1	#NAME?	#NAME?	#NAME?	inf	2971.1	0	SRSF1|CHERP|SNRPN|BUB3|RPL22|DAZAP1|EIF3G|RPS15|LSM12|SEH1L|U2AF2|RNMT|EIF3K|HNRNPL|RPS11|RPS5|TRIM28|RPL18A|SNRPA|SUPT5H|EIF3F|IGF2BP3|ARID1A|XPO1|OGT|DHX15|HNRNPR|NUDT21|AKAP8|MED14|KDM1A|SYNCRIP|KPNA6|HIST1H2BN|SEC22B|BANF1|SF3B1|SNRNP200|SEC24A|AP2A1|BAG2|BAG3|ACTL6A|LMNA|TUBB4A|GAPDH|HSPB1|RPLP1|RPLP2|RPLP0|KRT18|ENO1|NPM1|CAPN1|TUBB|HSP90AB1|SNRNP70|VIM|RPS17|CLTA|CLTB|HNRNPA1|HIST1H1E|HSPD…
KPNB1	SRSF1	SRSF1	64490|64488|64489	62395	20798.3	3	0|0|0	1	1	#NAME?	#NAME?	#NAME?	inf	207983	0	CHERP|SNRPN|BUB3|RPL22|DAZAP1|EIF3G|RPS15|LSM12|SEH1L|U2AF2|RNMT|EIF3K|HNRNPL|RPS11|RPS5|TRIM28|RPL18A|SNRPA|SUPT5H|EIF3F|IGF2BP3|ARID1A|XPO1|OGT|DHX15|HNRNPR|NUDT21|AKAP8|MED14|KDM1A|SYNCRIP|KPNA6|HIST1H2BN|PDCD6|FLNB|SEC22B|BANF1|SF3B1|SNRNP200|SEC24A|AP2A1|BAG2|BAG3|ACTL6A|LMNA|TUBB4A|GAPDH|HSPB1|RPLP1|RPLP2|RPLP0|KRT18|ENO1|NPM1|CAPN1|TUBB|HSP90AB1|SNRNP70|VIM|RPS17|CLTA|CLTB|HNRNPA1|HIST1H1E…
KPNB1	CHERP	CHERP	64488|64486|64487	62389	20796.3	3	0|0|0	1	1	#NAME?	#NAME?	#NAME?	inf	207963	0	SNRPN|BUB3|RPL22|DAZAP1|EIF3G|RPS15|LSM12|SEH1L|U2AF2|RNMT|EIF3K|HNRNPL|RPS11|RPS5|TRIM28|RPL18A|SNRPA|SUPT5H|EIF3F|IGF2BP3|ARID1A|XPO1|DHX15|HNRNPR|NUDT21|MED14|KDM1A|SYNCRIP|KPNA6|HIST1H2BN|PDCD6|BANF1|SF3B1|SNRNP200|SEC24A|AP2A1|BAG3|ACTL6A|LMNA|TUBB4A|GAPDH|HSPB1|RPLP1|RPLP2|RPLP0|ENO1|NPM1|TUBB|HSP90AB1|SNRNP70|VIM|RPS17|CLTA|HNRNPA1|HIST1H1E|HSPD1|HSPA5|HSPA8|PABPC1|XRCC5|RPS2|HIST1H1C|HSPA…
KPNB1	SNRPN	SNRPN	64490|64489|64490	62397	20799	3	0|0|22	1	1	#NAME?	#NAME?	#NAME?	inf	2836.23	0	BUB3|RPL22|DAZAP1|EIF3G|RPS15|LSM12|SEH1L|U2AF2|RNMT|EIF3K|HNRNPL|RPS11|RPS5|TRIM28|RPL18A|SNRPA|SUPT5H|EIF3F|IGF2BP3|XPO1|DHX15|HNRNPR|NUDT21|MED14|SYNCRIP|KPNA6|HIST1H2BN|PDCD6|BANF1|SF3B1|SNRNP200|SEC24A|AP2A1|BAG2|BAG3|ACTL6A|LMNA|GAPDH|HSPB1|RPLP1|RPLP2|RPLP0|ENO1|NPM1|HSP90AB1|SNRNP70|RPS17|CLTA|HNRNPA1|HSPD1|HSPA5|HSPA8|PABPC1|XRCC5|RPS2|RPA2|HSPA6|TCP1|RPL35A|RPL7|NCL|POLR2C|TRIM21|HNRNPA…
KPNB1	BUB3	BUB3	64488|64487|64488	62391	20797	3	0|0|20	1	1	#NAME?	#NAME?	#NAME?	inf	3119.55	0	RPL22|DAZAP1|EIF3G|RPS15|LSM12|SEH1L|U2AF2|RNMT|EIF3K|HNRNPL|RPS11|RPS5|TRIM28|RPL18A|SNRPA|SUPT5H|EIF3F|IGF2BP3|ARID1A|XPO1|OGT|DHX15|HNRNPR|NUDT21|AKAP8|KDM1A|SYNCRIP|KPNA6|HIST1H2BN|PDCD6|FLNB|SEC22B|BANF1|SF3B1|SNRNP200|SEC24A|AP2A1|BAG2|BAG3|ACTL6A|LMNA|TUBB4A|GAPDH|HSPB1|RPLP1|RPLP2|RPLP0|ENO1|NPM1|TUBB|HSP90AB1|SNRNP70|VIM|RPS17|CLTA|CLTB|HNRNPA1|HIST1H1E|HSPD1|HSPA5|HSPA8|PABPC1|XRCC5|MIF…
KPNB1	RPL22	RPL22	64487|64486|64487	62388	20796	3	0|0|0	1	1	#NAME?	#NAME?	#NAME?	inf	207960	0	DAZAP1|EIF3G|RPS15|LSM12|SEH1L|U2AF2|RNMT|EIF3K|HNRNPL|RPS11|RPS5|TRIM28|RPL18A|SNRPA|SUPT5H|EIF3F|IGF2BP3|ARID1A|XPO1|DHX15|HNRNPR|NUDT21|AKAP8|MED14|SYNCRIP|KPNA6|HIST1H2BN|BANF1|SF3B1|SNRNP200|AP2A1|BAG2|BAG3|ACTL6A|LMNA|TUBB4A|GAPDH|HSPB1|RPLP1|RPLP2|RPLP0|KRT18|ENO1|NPM1|TUBB|HSP90AB1|SNRNP70|VIM|RPS17|CLTA|HNRNPA1|HIST1H1E|HSPD1|HSPA5|HSPA8|PABPC1|XRCC5|MIF|RPS2|RPA2|HIST1H1B|HIST1H1C|HSPA6…
KPNB1	DAZAP1	DAZAP1	64490|64488|64489	62395	20798.3	3	24|24|25	1	1	#NAME?	#NAME?	#NAME?	inf	854.73	0	EIF3G|RPS15|LSM12|SEH1L|U2AF2|RNMT|HNRNPL|RPS11|RPS5|TRIM28|RPL18A|SNRPA|SUPT5H|EIF3F|IGF2BP3|ARID1A|XPO1|DHX15|HNRNPR|NUDT21|AKAP8|KDM1A|SYNCRIP|KPNA6|FLNB|BANF1|SF3B1|SNRNP200|ACTL6A|LMNA|GAPDH|HSPB1|RPLP1|RPLP2|RPLP0|ENO1|NPM1|HSP90AB1|SNRNP70|HNRNPA1|HIST1H1E|HSPD1|HSPA5|HSPA8|PABPC1|XRCC5|RPS2|RPA2|TCP1|RPL35A|RPL7|NCL|POLR2C|HNRNPA2B1|SFPQ|RPS3|AHCY|POLR2A|RPS12|DNAJB1|DDX6|RPL13|EEF1G|RPA1…
KPNB1	RPS15	RPS15	64488|64488|64489	62393	20797.7	3	0|20|22	1	1	#NAME?	#NAME?	#NAME?	inf	1485.55	0	LSM12|SEH1L|U2AF2|RNMT|EIF3K|HNRNPL|RPS11|RPS5|TRIM28|RPL18A|SNRPA|SUPT5H|EIF3F|IGF2BP3|ARID1A|XPO1|DHX15|HNRNPR|NUDT21|AKAP8|MED14|KDM1A|SYNCRIP|KPNA6|HIST1H2BN|SEC22B|BANF1|SF3B1|SNRNP200|AP2A1|BAG2|BAG3|ACTL6A|LMNA|TUBB4A|GAPDH|HSPB1|RPLP1|RPLP2|RPLP0|KRT18|ENO1|NPM1|CAPN1|TUBB|HSP90AB1|SNRNP70|VIM|RPS17|CLTA|CLTB|HNRNPA1|HIST1H1E|HSPD1|HSPA5|HSPA8|PABPC1|XRCC5|MIF|RPS2|RPA2|HIST1H1B|HIST1H1C|…
KPNB1	LSM12	LSM12	64488|64487|64488	62391	20797	3	23|0|0	1	1	#NAME?	#NAME?	#NAME?	inf	2712.65	0	SEH1L|U2AF2|RNMT|EIF3K|HNRNPL|RPS11|RPS5|TRIM28|RPL18A|SNRPA|EIF3F|IGF2BP3|XPO1|DHX15|HNRNPR|NUDT21|SYNCRIP|KPNA6|FLNB|BANF1|SF3B1|SNRNP200|BAG3|ACTL6A|LMNA|GAPDH|HSPB1|RPLP1|RPLP2|RPLP0|KRT18|ENO1|NPM1|HSP90AB1|SNRNP70|RPS17|HNRNPA1|HSPD1|HSPA5|HSPA8|PABPC1|XRCC5|RPS2|RPA2|HSPA6|TCP1|RPL35A|RPL7|NCL|POLR2C|TRIM21|HNRNPA2B1|SFPQ|PPIB|RPS3|AHCY|POLR2A|RPS12|DNAJB1|ATP5A1|DDX6|RPL13|EEF1G|RPL12|DNA…
KPNB1	U2AF2	U2AF2	64486|0|0	64486	21495.3	3	0|0|0	0.33	1	#NAME?	#NAME?	#NAME?	inf	214953	0.05	RNMT|EIF3K|HNRNPL|RPS11|RPS5|TRIM28|RPL18A|SNRPA|SUPT5H|EIF3F|IGF2BP3|ARID1A|XPO1|OGT|DHX15|HNRNPR|NUDT21|AKAP8|MED14|KDM1A|SYNCRIP|KPNA6|HIST1H2BN|PDCD6|BANF1|SF3B1|SNRNP200|SEC24A|AP2A1|BAG2|BAG3|ACTL6A|LMNA|TUBB4A|GAPDH|HSPB1|RPLP1|RPLP2|RPLP0|ENO1|NPM1|CAPN1|TUBB|HSP90AB1|SNRNP70|VIM|RPS17|CLTA|CLTB|HNRNPA1|HIST1H1E|HSPD1|HSPA5|HSPA8|PABPC1|XRCC5|MIF|RPS2|RPA2|HIST1H1C|HSPA6|TCP1|RPL35A|RPL7|…
KPNB1	RNMT	RNMT	64486|0|64484	63434	21144.7	3	0|0|0	0.67	1	#NAME?	#NAME?	#NAME?	inf	211447	0	EIF3K|HNRNPL|RPS11|RPS5|TRIM28|RPL18A|SNRPA|SUPT5H|EIF3F|IGF2BP3|ARID1A|XPO1|DHX15|HNRNPR|NUDT21|AKAP8|MED14|KDM1A|SYNCRIP|KPNA6|HIST1H2BN|BANF1|SF3B1|SNRNP200|BAG3|ACTL6A|GAPDH|HSPB1|RPLP1|RPLP2|RPLP0|ENO1|NPM1|TUBB|HSP90AB1|SNRNP70|RPS17|CLTA|HNRNPA1|HSPD1|HSPA5|HSPA8|PABPC1|XRCC5|RPS2|RPA2|HSPA6|TCP1|RPL35A|RPL7|NCL|POLR2C|HNRNPA2B1|SFPQ|PPIB|RPS3|AHCY|POLR2A|RPS12|ATP5A1|DDX6|RPL13|EEF1G|RPA1…
KPNB1	HNRNPL	HNRNPL	64492|64491|64492	62403	20801	3	22|0|24	1	1	#NAME?	#NAME?	#NAME?	inf	1356.59	0	RPS11|RPS5|TRIM28|RPL18A|SNRPA|SUPT5H|EIF3F|IGF2BP3|ARID1A|XPO1|OGT|DHX15|HNRNPR|NUDT21|AKAP8|MED14|KDM1A|SYNCRIP|KPNA6|HIST1H2BN|PDCD6|SEC22B|BANF1|SF3B1|SNRNP200|AP2A1|BAG2|BAG3|ACTL6A|LMNA|TUBB4A|GAPDH|HSPB1|RPLP1|RPLP2|RPLP0|KRT18|ENO1|NPM1|CAPN1|TUBB|HSP90AB1|SNRNP70|VIM|RPS17|CLTA|CLTB|HNRNPA1|HIST1H1E|HSPD1|HSPA5|HSPA8|PABPC1|XRCC5|MIF|RPS2|RPA2|HIST1H1C|HSPA6|TCP1|RPL35A|RPL7|NCL|POLR2C|T…
KPNB1	RPS11	RPS11	64488|64487|64488	62391	20797	3	0|0|0	1	1	#NAME?	#NAME?	#NAME?	inf	207970	0	RPS5|TRIM28|RPL18A|SNRPA|SUPT5H|EIF3F|IGF2BP3|ARID1A|XPO1|OGT|DHX15|HNRNPR|NUDT21|AKAP8|MED14|KDM1A|SYNCRIP|KPNA6|HIST1H2BN|SEC22B|BANF1|SF3B1|SNRNP200|SEC24A|AP2A1|BAG2|BAG3|ACTL6A|LMNA|TUBB4A|GAPDH|HSPB1|RPLP1|RPLP2|RPLP0|KRT18|ENO1|NPM1|CAPN1|TUBB|HSP90AB1|SNRNP70|VIM|RPS17|CLTA|CLTB|HNRNPA1|HIST1H1E|HSPD1|HSPA5|HSPA8|PABPC1|XRCC5|MIF|RPS2|RPA2|HIST1H1B|HIST1H1C|HSPA6|TCP1|RPL35A|RPL7|NCL|POLR…
KPNB1	RPS5	RPS5	64487|64487|64488	62390	20796.7	3	0|0|0	1	1	#NAME?	#NAME?	#NAME?	inf	207967	0	TRIM28|RPL18A|SNRPA|SUPT5H|EIF3F|IGF2BP3|ARID1A|XPO1|DHX15|HNRNPR|NUDT21|AKAP8|MED14|KDM1A|SYNCRIP|KPNA6|HIST1H2BN|SEC22B|BANF1|SF3B1|SNRNP200|SEC24A|AP2A1|BAG2|BAG3|ACTL6A|LMNA|TUBB4A|GAPDH|HSPB1|RPLP1|RPLP2|RPLP0|KRT18|ENO1|NPM1|CAPN1|TUBB|HSP90AB1|SNRNP70|VIM|RPS17|CLTA|CLTB|HNRNPA1|HIST1H1E|HSPD1|HSPA5|HSPA8|PABPC1|XRCC5|MIF|RPS2|RPA2|HIST1H1B|HIST1H1C|HSPA6|TCP1|RPL35A|RPL7|NCL|POLR2C|TRIM21…
KPNB1	RPL18A	RPL18A	64488|64487|64488	62391	20797	3	0|0|0	1	1	#NAME?	#NAME?	#NAME?	inf	207970	0	SNRPA|SUPT5H|EIF3F|IGF2BP3|ARID1A|XPO1|DHX15|HNRNPR|NUDT21|AKAP8|SYNCRIP|KPNA6|HIST1H2BN|SEC22B|BANF1|SF3B1|SNRNP200|SEC24A|AP2A1|BAG2|BAG3|ACTL6A|LMNA|TUBB4A|GAPDH|HSPB1|RPLP1|RPLP2|RPLP0|KRT18|ENO1|NPM1|TUBB|HSP90AB1|SNRNP70|VIM|RPS17|CLTA|CLTB|HNRNPA1|HIST1H1E|HSPD1|HSPA5|HSPA8|PABPC1|XRCC5|MIF|RPS2|RPA2|HIST1H1B|HIST1H1C|HSPA6|TCP1|RPL35A|RPL7|NCL|POLR2C|TRIM21|FLNA|HNRNPA2B1|SFPQ|TUBG1|PPIB|…
KPNB1	SNRPA	SNRPA	64488|64487|64488	62391	20797	3	0|0|0	1	1	#NAME?	#NAME?	#NAME?	inf	207970	0	SUPT5H|EIF3F|IGF2BP3|ARID1A|XPO1|OGT|DHX15|HNRNPR|NUDT21|AKAP8|MED14|KDM1A|SYNCRIP|KPNA6|HIST1H2BN|BANF1|SF3B1|SNRNP200|SEC24A|AP2A1|BAG3|ACTL6A|LMNA|TUBB4A|GAPDH|HSPB1|RPLP1|RPLP2|RPLP0|KRT18|ENO1|NPM1|CAPN1|TUBB|HSP90AB1|SNRNP70|VIM|RPS17|CLTA|CLTB|HNRNPA1|HIST1H1E|HSPD1|HSPA5|HSPA8|PABPC1|XRCC5|MIF|RPS2|RPA2|HIST1H1B|HIST1H1C|HSPA6|TCP1|RPL35A|RPL7|NCL|POLR2C|TRIM21|FLNA|HNRNPA2B1|SFPQ|TUBG1|P…
KPNB1	SUPT5H	SUPT5H	64487|64484|64487	62386	20795.3	3	0|0|0	1	1	#NAME?	#NAME?	#NAME?	inf	207953	0	EIF3F|IGF2BP3|ARID1A|XPO1|OGT|DHX15|HNRNPR|NUDT21|AKAP8|MED14|KDM1A|SYNCRIP|KPNA6|HIST1H2BN|BANF1|SF3B1|SNRNP200|BAG2|BAG3|ACTL6A|LMNA|TUBB4A|GAPDH|RPLP1|RPLP2|RPLP0|ENO1|NPM1|TUBB|HSP90AB1|SNRNP70|RPS17|CLTA|HNRNPA1|HIST1H1E|HSPD1|HSPA5|HSPA8|PABPC1|XRCC5|RPS2|RPA2|HIST1H1B|HIST1H1C|TCP1|RPL35A|RPL7|NCL|POLR2C|TRIM21|HNRNPA2B1|SFPQ|PPIB|RPS3|AHCY|POLR2A|RPS12|ATP5A1|DDX6|RPL13|EEF1G|RPA1|RPL12|D…
KPNB1	EIF3F	EIF3F	64487|64486|64486	62387	20795.7	3	0|0|0	1	1	#NAME?	#NAME?	#NAME?	inf	207957	0	IGF2BP3|ARID1A|XPO1|OGT|DHX15|HNRNPR|NUDT21|AKAP8|SYNCRIP|KPNA6|HIST1H2BN|SEC22B|BANF1|SF3B1|SNRNP200|SEC24A|AP2A1|BAG2|BAG3|ACTL6A|LMNA|TUBB4A|GAPDH|HSPB1|RPLP1|RPLP2|RPLP0|KRT18|ENO1|NPM1|CAPN1|TUBB|HSP90AB1|SNRNP70|VIM|RPS17|CLTA|CLTB|HNRNPA1|HIST1H1E|HSPD1|HSPA5|HSPA8|PABPC1|XRCC5|MIF|RPS2|HIST1H1B|HIST1H1C|HSPA6|TCP1|RPL35A|RPL7|NCL|POLR2C|TRIM21|FLNA|HNRNPA2B1|SFPQ|TUBG1|PPIB|RPS3|AHCY|POLR…
KPNB1	IGF2BP3	IGF2BP3	64487|64486|64487	62388	20796	3	0|0|0	1	1	#NAME?	#NAME?	#NAME?	inf	207960	0	ARID1A|XPO1|DHX15|HNRNPR|NUDT21|AKAP8|SYNCRIP|HIST1H2BN|FLNB|BANF1|SF3B1|SNRNP200|BAG2|ACTL6A|LMNA|GAPDH|HSPB1|RPLP1|RPLP2|RPLP0|ENO1|NPM1|TUBB|HSP90AB1|SNRNP70|RPS17|CLTA|HNRNPA1|HSPD1|HSPA5|HSPA8|PABPC1|XRCC5|RPS2|HIST1H1B|HIST1H1C|TCP1|RPL35A|RPL7|NCL|POLR2C|HNRNPA2B1|SFPQ|RPS3|AHCY|POLR2A|RPS12|DNAJB1|DDX6|RPL13|EEF1G|RPL12|DNAJA1|HNRNPH3|PRDX2|FUS|NUP214|MYH11|RPL4|SRP14|NUP62|RBMX|HSPA9|RPS…
KPNB1	ARID1A	ARID1A	64486|64485|64485	62384	20794.7	3	0|0|0	1	1	#NAME?	#NAME?	#NAME?	inf	207947	0	XPO1|OGT|DHX15|HNRNPR|NUDT21|AKAP8|MED14|KDM1A|SYNCRIP|KPNA6|HIST1H2BN|BANF1|SF3B1|SNRNP200|AP2A1|BAG3|ACTL6A|LMNA|TUBB4A|GAPDH|HSPB1|RPLP1|RPLP2|RPLP0|ENO1|NPM1|TUBB|HSP90AB1|SNRNP70|VIM|HNRNPA1|HIST1H1E|HSPD1|HSPA5|HSPA8|PABPC1|XRCC5|MIF|RPS2|RPA2|HIST1H1B|HIST1H1C|HSPA6|TCP1|RPL35A|RPL7|NCL|POLR2C|TRIM21|FLNA|HNRNPA2B1|SFPQ|TUBG1|PPIB|RPS3|AHCY|POLR2A|RPS12|ATP5A1|DDX6|RPL13|EEF1G|RPA1|RPL12|D…
KPNB1	XPO1	XPO1	64482|0|0	64482	21494	3	0|0|0	0.33	1	#NAME?	#NAME?	#NAME?	inf	214940	0.05	OGT|DHX15|HNRNPR|NUDT21|AKAP8|MED14|KDM1A|SYNCRIP|KPNA6|HIST1H2BN|PDCD6|SEC22B|BANF1|SF3B1|SNRNP200|SEC24A|AP2A1|BAG2|BAG3|ACTL6A|LMNA|TUBB4A|GAPDH|HSPB1|RPLP1|RPLP2|RPLP0|KRT18|ENO1|NPM1|CAPN1|TUBB|HSP90AB1|SNRNP70|VIM|RPS17|CLTA|CLTB|HNRNPA1|HIST1H1E|HSPD1|HSPA5|HSPA8|PABPC1|XRCC5|MIF|RPS2|RPA2|HIST1H1B|HIST1H1C|HSPA6|CAPN2|TCP1|RPL35A|RPL7|NCL|POLR2C|TRIM21|FLNA|HNRNPA2B1|SFPQ|TUBG1|PPIB|RPS3|…
KPNB1	OGT	OGT	64484|64483|0	63431	21143.7	3	0|0|0	0.67	1	#NAME?	#NAME?	#NAME?	inf	211437	0	DHX15|HNRNPR|NUDT21|AKAP8|MED14|KDM1A|SYNCRIP|KPNA6|HIST1H2BN|BANF1|SF3B1|SNRNP200|BAG2|BAG3|ACTL6A|LMNA|TUBB4A|GAPDH|HSPB1|RPLP2|RPLP0|ENO1|NPM1|CAPN1|TUBB|HSP90AB1|SNRNP70|VIM|CLTA|HNRNPA1|HSPD1|HSPA5|HSPA8|PABPC1|XRCC5|MIF|RPS2|RPA2|HIST1H1B|HIST1H1C|HSPA6|CAPN2|TCP1|RPL7|NCL|POLR2C|TRIM21|FLNA|HNRNPA2B1|SFPQ|TUBG1|PPIB|RPS3|AHCY|POLR2A|DNAJB1|ATP5A1|DDX6|RPL13|EEF1G|RPA1|RPL12|DNAJA1|PRDX2|RP…
KPNB1	DHX15	DHX15	64489|64488|64489	62394	20798	3	0|0|0	1	1	#NAME?	#NAME?	#NAME?	inf	207980	0	HNRNPR|NUDT21|AKAP8|MED14|KDM1A|SYNCRIP|KPNA6|HIST1H2BN|PDCD6|SEC22B|BANF1|SF3B1|SNRNP200|SEC24A|AP2A1|BAG2|BAG3|ACTL6A|LMNA|TUBB4A|GAPDH|HSPB1|RPLP1|RPLP2|RPLP0|ENO1|NPM1|TUBB|HSP90AB1|SNRNP70|VIM|RPS17|CLTA|CLTB|HNRNPA1|HIST1H1E|HSPD1|HSPA5|HSPA8|PABPC1|XRCC5|MIF|RPS2|RPA2|HIST1H1B|HIST1H1C|HSPA6|TCP1|RPL35A|RPL7|NCL|POLR2C|TRIM21|FLNA|HNRNPA2B1|SFPQ|TUBG1|PPIB|RPS3|AHCY|POLR2A|RPS12|DNAJB1|ATP…
KPNB1	HNRNPR	HNRNPR	64491|64489|64490	62398	20799.3	3	0|0|0	1	1	#NAME?	#NAME?	#NAME?	inf	207993	0	NUDT21|AKAP8|MED14|KDM1A|SYNCRIP|KPNA6|HIST1H2BN|SEC22B|BANF1|SF3B1|SNRNP200|SEC24A|AP2A1|BAG2|BAG3|ACTL6A|LMNA|TUBB4A|GAPDH|HSPB1|RPLP1|RPLP2|RPLP0|KRT18|ENO1|NPM1|CAPN1|TUBB|HSP90AB1|SNRNP70|VIM|RPS17|CLTA|CLTB|HNRNPA1|HIST1H1E|HSPD1|HSPA5|HSPA8|PABPC1|XRCC5|MIF|RPS2|RPA2|HIST1H1B|HIST1H1C|HSPA6|TCP1|RPL35A|RPL7|NCL|POLR2C|TRIM21|FLNA|HNRNPA2B1|SFPQ|TUBG1|PPIB|RPS3|AHCY|POLR2A|RPS12|DNAJB1|ATP5…
KPNB1	NUDT21	NUDT21	64491|64489|64490	62398	20799.3	3	0|0|0	1	1	#NAME?	#NAME?	#NAME?	inf	207993	0	AKAP8|MED14|KDM1A|SYNCRIP|KPNA6|HIST1H2BN|BANF1|SF3B1|SNRNP200|BAG3|ACTL6A|LMNA|GAPDH|HSPB1|RPLP1|RPLP2|RPLP0|ENO1|NPM1|HSP90AB1|SNRNP70|RPS17|CLTA|CLTB|HNRNPA1|HIST1H1E|HSPD1|HSPA5|HSPA8|PABPC1|XRCC5|MIF|RPS2|RPA2|HIST1H1B|HIST1H1C|TCP1|RPL35A|RPL7|NCL|POLR2C|TRIM21|HNRNPA2B1|SFPQ|RPS3|AHCY|POLR2A|RPS12|DNAJB1|ATP5A1|DDX6|RPL13|EEF1G|RPA1|RPL12|DNAJA1|HNRNPH3|PRDX2|RPA3|FUS|NUP214|MYH11|RPL4|SRP…
KPNB1	AKAP8	AKAP8	64485|64481|64484	62378	20792.7	3	0|0|0	1	1	#NAME?	#NAME?	#NAME?	inf	207927	0	SYNCRIP|HIST1H2BN|BANF1|SF3B1|SNRNP200|BAG2|ACTL6A|LMNA|TUBB4A|GAPDH|HSPB1|RPLP1|RPLP2|RPLP0|ENO1|NPM1|TUBB|HSP90AB1|SNRNP70|RPS17|CLTA|HNRNPA1|HSPD1|HSPA5|HSPA8|PABPC1|XRCC5|RPS2|HSPA6|TCP1|RPL35A|RPL7|NCL|POLR2C|HNRNPA2B1|SFPQ|TUBG1|RPS3|AHCY|POLR2A|RPS12|DDX6|RPL13|EEF1G|RPL12|DNAJA1|HNRNPH3|RPA3|FUS|NUP214|RPL4|SRP14|RBMX|HSPA9|RPS19|RPL3|CCT6A|RPL13A|SKIV2L2|RPS27|RANGAP1|RPL5|RPL21|RPS10|IQ…
KPNB1	MED14	MED14	64483|64484|0	63431	21143.7	3	0|0|0	0.67	1	#NAME?	#NAME?	#NAME?	inf	211437	0	KDM1A|SYNCRIP|HIST1H2BN|BANF1|SF3B1|SNRNP200|BAG3|ACTL6A|LMNA|TUBB4A|GAPDH|RPLP2|RPLP0|NPM1|TUBB|SNRNP70|RPS17|HNRNPA1|HSPD1|HSPA8|PABPC1|XRCC5|RPS2|RPA2|TCP1|RPL7|NCL|POLR2C|FLNA|HNRNPA2B1|SFPQ|PPIB|RPS3|POLR2A|RPS12|ATP5A1|DDX6|EEF1G|RPA1|RPL12|DNAJA1|HNRNPH3|RPA3|FUS|NUP214|MYH11|RPL4|RBMX|RPL3|CCT6A|RPL13A|SKIV2L2|RPL5|RPL29|SRP9|HNRNPA3|KPNA2|HNRNPF|SUB1|VCP|HNRNPH2|EIF3B|ACTG1|EIF4A1|RPS20|…
KPNB1	SYNCRIP	SYNCRIP	64488|64488|64488	62392	20797.3	3	0|0|0	1	1	#NAME?	#NAME?	#NAME?	inf	207973	0	KPNA6|HIST1H2BN|PDCD6|FLNB|SEC22B|BANF1|SF3B1|SNRNP200|SEC24A|AP2A1|BAG2|BAG3|ACTL6A|LMNA|TUBB4A|GAPDH|HSPB1|RPLP1|RPLP2|RPLP0|KRT18|ENO1|NPM1|CAPN1|TUBB|HSP90AB1|SNRNP70|VIM|RPS17|CLTA|CLTB|HNRNPA1|HIST1H1E|HSPD1|HSPA5|HSPA8|PABPC1|XRCC5|MIF|RPS2|RPA2|HIST1H1B|HIST1H1C|HSPA6|TCP1|RPL35A|RPL7|NCL|POLR2C|TRIM21|FLNA|HNRNPA2B1|SFPQ|TUBG1|PPIB|RPS3|AHCY|POLR2A|RPS12|DNAJB1|ATP5A1|DDX6|RPL13|EEF1G|RP…
KPNB1	KPNA6	KPNA6	64485|0|64486	63435	21145	3	0|0|0	0.67	1	#NAME?	#NAME?	#NAME?	inf	211450	0	HIST1H2BN|BANF1|SF3B1|SNRNP200|SEC24A|AP2A1|BAG3|ACTL6A|LMNA|GAPDH|HSPB1|RPLP1|RPLP2|RPLP0|ENO1|NPM1|TUBB|HSP90AB1|SNRNP70|VIM|RPS17|CLTA|HNRNPA1|HIST1H1E|HSPD1|HSPA5|HSPA8|PABPC1|XRCC5|MIF|RPS2|RPA2|HIST1H1B|HSPA6|TCP1|RPL35A|RPL7|NCL|POLR2C|TRIM21|FLNA|HNRNPA2B1|SFPQ|PPIB|RPS3|AHCY|POLR2A|RPS12|ATP5A1|DDX6|RPL13|EEF1G|RPA1|RPL12|DNAJA1|HNRNPH3|PRDX2|FUS|NUP214|MYH11|RPL4|SRP14|NUP62|RBMX|HSPA9|…
KPNB1	HIST1H2BN	HIST1H2BN	64489|64487|64488	62392	20797.3	3	0|0|24	1	1	#NAME?	#NAME?	#NAME?	inf	2599.67	0	BANF1|SF3B1|SNRNP200|AP2A1|BAG2|BAG3|ACTL6A|LMNA|TUBB4A|GAPDH|HSPB1|RPLP1|RPLP2|RPLP0|KRT18|ENO1|NPM1|TUBB|HSP90AB1|SNRNP70|VIM|RPS17|CLTA|HNRNPA1|HIST1H1E|HSPD1|HSPA5|HSPA8|PABPC1|XRCC5|MIF|RPS2|RPA2|HIST1H1B|HIST1H1C|CAPN2|TCP1|RPL35A|RPL7|NCL|POLR2C|TRIM21|FLNA|HNRNPA2B1|SFPQ|PPIB|RPS3|AHCY|POLR2A|RPS12|DNAJB1|ATP5A1|DDX6|RPL13|EEF1G|RPA1|RPL12|DNAJA1|HNRNPH3|PRDX2|RPA3|FUS|NUP214|MYH11|RPL4|S…
KPNB1	PDCD6	PDCD6	64488|64487|64487	62390	20796.7	3	0|0|0	1	1	#NAME?	#NAME?	#NAME?	inf	207967	0	SEC22B|SF3B1|SEC24A|AP2A1|BAG3|ACTL6A|LMNA|TUBB4A|GAPDH|HSPB1|ENO1|NPM1|TUBB|HSP90AB1|SNRNP70|VIM|CLTA|CLTB|HNRNPA1|HSPD1|HSPA5|HSPA8|PABPC1|RPA2|HSPA6|TCP1|NCL|POLR2C|TRIM21|FLNA|HNRNPA2B1|SFPQ|POLR2A|DNAJB1|DDX6|EEF1G|RPA1|RPL12|DNAJA1|HNRNPH3|PRDX2|RPA3|FUS|NUP214|NUP62|HSPA9|CCT6A|RANGAP1|IQGAP1|CCT3|RANBP2|SERPINH1|KPNA2|NUP98|ACLY|VCP|SEC13|EIF3B|ACTG1|EIF4A1|RPS3A|HNRNPK|PPP1CA|PPP1CB|SNRP…
KPNB1	FLNB	FLNB	64487|64486|64487	62388	20796	3	0|0|0	1	1	#NAME?	#NAME?	#NAME?	inf	207960	0	ACTL6A|LMNA|TUBB4A|GAPDH|HSPB1|ENO1|NPM1|CAPN1|TUBB|HSP90AB1|VIM|HNRNPA1|HSPD1|HSPA8|PABPC1|RPA2|CAPN2|TCP1|NCL|TRIM21|FLNA|HNRNPA2B1|TUBG1|RPS3|DDX6|RPA1|DNAJA1|PRDX2|RPA3|FUS|MYH11|HSPA9|CCT6A|IQGAP1|CCT3|HNRNPA3|KPNA2|CAPZA1|NUP98|VCP|HNRNPH2|EIF3B|EIF3E|ACTG1|EIF4A1|HNRNPK|PPP1CA|RPS6|RPS21|GNB2L1|YBX1|ACTA1|TUBA4A|TUBB4B|PRKDC|HNRNPU|RPL6|KHDRBS1|DHX9|RBBP4|TARDBP|G3BP1|EIF3I|HNRNPD|EIF3A|CT…
KPNB1	SEC22B	SEC22B	64486|64484|64485	62383	20794.3	3	0|0|0	1	1	#NAME?	#NAME?	#NAME?	inf	207943	0	SNRNP200|SEC24A|AP2A1|BAG2|BAG3|LMNA|TUBB4A|GAPDH|HSPB1|RPLP1|RPLP2|RPLP0|KRT18|ENO1|NPM1|TUBB|HSP90AB1|SNRNP70|VIM|CLTA|CLTB|HNRNPA1|HSPD1|HSPA5|HSPA8|PABPC1|RPS2|RPA2|HSPA6|TCP1|RPL35A|RPL7|NCL|TRIM21|HNRNPA2B1|PPIB|RPS3|AHCY|POLR2A|RPS12|DNAJB1|ATP5A1|RPL13|EEF1G|RPA1|RPL12|DNAJA1|HNRNPH3|PRDX2|RPA3|FUS|NUP214|RPL4|NUP62|HSPA9|RPL3|CCT6A|RPL13A|RANGAP1|RPL5|RPL21|IQGAP1|CCT3|RANBP2|SERPINH1|HN…
KPNB1	SF3B1	SF3B1	64489|64488|64489	62394	20798	3	0|0|0	1	1	#NAME?	#NAME?	#NAME?	inf	207980	0	SNRNP200|SEC24A|AP2A1|BAG2|BAG3|ACTL6A|LMNA|TUBB4A|GAPDH|HSPB1|RPLP1|RPLP2|RPLP0|ENO1|NPM1|TUBB|HSP90AB1|SNRNP70|RPS17|CLTA|CLTB|HNRNPA1|HIST1H1E|HSPD1|HSPA5|HSPA8|PABPC1|XRCC5|RPS2|RPA2|HIST1H1B|HIST1H1C|HSPA6|CAPN2|TCP1|RPL35A|RPL7|NCL|POLR2C|TRIM21|HNRNPA2B1|SFPQ|TUBG1|PPIB|RPS3|AHCY|POLR2A|RPS12|DNAJB1|ATP5A1|DDX6|RPL13|EEF1G|RPA1|RPL12|DNAJA1|HNRNPH3|PRDX2|RPA3|FUS|NUP214|MYH11|RPL4|SRP14|NU…
KPNB1	SNRNP200	SNRNP200	64486|0|64486	63436	21145.3	3	0|0|0	0.67	1	#NAME?	#NAME?	#NAME?	inf	211453	0	SEC24A|AP2A1|BAG2|BAG3|ACTL6A|LMNA|TUBB4A|GAPDH|HSPB1|RPLP1|RPLP2|RPLP0|KRT18|ENO1|NPM1|CAPN1|TUBB|HSP90AB1|SNRNP70|VIM|RPS17|CLTA|CLTB|HNRNPA1|HIST1H1E|HSPD1|HSPA5|HSPA8|PABPC1|XRCC5|MIF|RPS2|RPA2|HIST1H1C|HSPA6|CAPN2|TCP1|RPL35A|RPL7|NCL|POLR2C|TRIM21|FLNA|HNRNPA2B1|SFPQ|TUBG1|PPIB|RPS3|AHCY|POLR2A|RPS12|DNAJB1|ATP5A1|DDX6|RPL13|EEF1G|RPA1|RPL12|DNAJA1|HNRNPH3|PRDX2|RPA3|FUS|NUP214|MYH11|RPL4|S…
KPNB1	SEC24A	SEC24A	64486|0|64485	63435	21145	3	0|0|0	0.67	1	#NAME?	#NAME?	#NAME?	inf	211450	0	AP2A1|BAG2|BAG3|LMNA|TUBB4A|GAPDH|HSPB1|RPLP1|RPLP2|RPLP0|KRT18|ENO1|NPM1|TUBB|HSP90AB1|SNRNP70|CLTB|HNRNPA1|HSPD1|HSPA5|HSPA8|PABPC1|RPS2|HSPA6|TCP1|RPL35A|RPL7|NCL|TRIM21|HNRNPA2B1|PPIB|RPS3|RPS12|DNAJB1|ATP5A1|RPL13|EEF1G|RPA1|RPL12|DNAJA1|HNRNPH3|PRDX2|FUS|NUP214|RPL4|NUP62|HSPA9|RPS19|RPL3|CCT6A|RPL13A|RANGAP1|RPL5|RPL21|IQGAP1|CCT3|RANBP2|SERPINH1|HNRNPA3|KPNA2|NUP98|ACLY|VCP|SEC13|EIF3B|EI…
KPNB1	BAG2	BAG2	64485|64485|64485	62383	20794.3	3	0|0|0	1	1	#NAME?	#NAME?	#NAME?	inf	207943	0	BAG3|ACTL6A|LMNA|TUBB4A|GAPDH|HSPB1|RPLP1|RPLP2|RPLP0|KRT18|ENO1|NPM1|CAPN1|TUBB|HSP90AB1|SNRNP70|VIM|RPS17|CLTA|CLTB|HNRNPA1|HSPD1|HSPA5|HSPA8|PABPC1|XRCC5|MIF|RPS2|HSPA6|TCP1|RPL35A|RPL7|NCL|POLR2C|TRIM21|FLNA|HNRNPA2B1|SFPQ|TUBG1|PPIB|RPS3|AHCY|POLR2A|RPS12|DNAJB1|ATP5A1|DDX6|RPL13|EEF1G|RPL12|DNAJA1|HNRNPH3|PRDX2|FUS|NUP214|MYH11|RPL4|SRP14|NUP62|RBMX|HSPA9|RPS19|RPL3|CCT6A|RPL13A|SKIV2L2|RPS…
KPNB1	BAG3	BAG3	64485|0|0	64485	21495	3	0|0|0	0.33	1	#NAME?	#NAME?	#NAME?	inf	214950	0.05	ACTL6A|LMNA|TUBB4A|GAPDH|HSPB1|RPLP1|RPLP2|RPLP0|KRT18|ENO1|NPM1|CAPN1|TUBB|HSP90AB1|SNRNP70|VIM|RPS17|CLTA|CLTB|HNRNPA1|HSPD1|HSPA5|HSPA8|PABPC1|XRCC5|MIF|RPS2|RPA2|HSPA6|TCP1|RPL35A|RPL7|NCL|POLR2C|TRIM21|FLNA|HNRNPA2B1|SFPQ|TUBG1|PPIB|RPS3|AHCY|POLR2A|RPS12|DNAJB1|ATP5A1|DDX6|RPL13|EEF1G|RPA1|RPL12|DNAJA1|HNRNPH3|PRDX2|RPA3|FUS|NUP214|MYH11|RPL4|NUP62|RBMX|HSPA9|RPS19|RPL3|CCT6A|RPL13A|SKIV2L2…
KPNB1	ACTL6A	ACTL6A	64490|64489|64490	62397	20799	3	0|0|0	1	1	#NAME?	#NAME?	#NAME?	inf	207990	0	LMNA|TUBB4A|GAPDH|HSPB1|RPLP1|RPLP2|RPLP0|KRT18|ENO1|NPM1|CAPN1|TUBB|HSP90AB1|SNRNP70|VIM|RPS17|CLTA|HNRNPA1|HIST1H1E|HSPD1|HSPA5|HSPA8|PABPC1|XRCC5|MIF|RPS2|RPA2|HIST1H1B|HIST1H1C|HSPA6|TCP1|RPL35A|RPL7|NCL|POLR2C|TRIM21|FLNA|HNRNPA2B1|SFPQ|TUBG1|PPIB|RPS3|AHCY|POLR2A|RPS12|DNAJB1|ATP5A1|DDX6|RPL13|EEF1G|RPA1|RPL12|DNAJA1|HNRNPH3|PRDX2|RPA3|FUS|NUP214|MYH11|RPL4|SRP14|NUP62|RBMX|HSPA9|RPS19|RPL3…
KPNB1	LMNA	LMNA	64487|64486|64488	62389	20796.3	3	21|0|22	1	1	#NAME?	#NAME?	#NAME?	inf	1450.91	0	TUBB4A|GAPDH|HSPB1|RPLP1|RPLP2|RPLP0|KRT18|ENO1|NPM1|CAPN1|TUBB|HSP90AB1|SNRNP70|VIM|RPS17|CLTA|HNRNPA1|HIST1H1E|HSPD1|HSPA5|HSPA8|PABPC1|XRCC5|MIF|RPS2|RPA2|HIST1H1B|HIST1H1C|HSPA6|CAPN2|TCP1|RPL35A|RPL7|NCL|POLR2C|TRIM21|FLNA|HNRNPA2B1|SFPQ|TUBG1|PPIB|RPS3|AHCY|POLR2A|RPS12|DNAJB1|ATP5A1|DDX6|RPL13|EEF1G|RPA1|RPL12|DNAJA1|HNRNPH3|PRDX2|RPA3|FUS|NUP214|MYH11|RPL4|SRP14|NUP62|RBMX|HSPA9|RPS19|RPL…
KPNB1	TUBB4A	TUBB4A	64486|0|64486	63436	21145.3	3	0|0|0	0.67	1	#NAME?	#NAME?	#NAME?	inf	211453	0	GAPDH|HSPB1|RPLP1|RPLP2|RPLP0|KRT18|ENO1|NPM1|CAPN1|TUBB|HSP90AB1|SNRNP70|VIM|RPS17|CLTA|CLTB|HNRNPA1|HSPD1|HSPA5|HSPA8|PABPC1|XRCC5|MIF|RPS2|RPA2|HSPA6|TCP1|RPL35A|RPL7|NCL|POLR2C|TRIM21|FLNA|HNRNPA2B1|SFPQ|TUBG1|PPIB|RPS3|AHCY|POLR2A|RPS12|DNAJB1|ATP5A1|DDX6|RPL13|EEF1G|RPA1|RPL12|DNAJA1|HNRNPH3|PRDX2|FUS|NUP214|MYH11|RPL4|SRP14|NUP62|RBMX|HSPA9|RPS19|RPL3|CCT6A|RPL13A|SKIV2L2|RPS27|RPL5|RPL21|…
KPNB1	GAPDH	GAPDH	64486|64486|64487	62387	20795.7	3	24|0|23	1	1	#NAME?	#NAME?	#NAME?	inf	1327.38	0	HSPB1|RPLP1|RPLP2|RPLP0|KRT18|ENO1|NPM1|CAPN1|TUBB|HSP90AB1|SNRNP70|VIM|RPS17|CLTA|CLTB|HNRNPA1|HIST1H1E|HSPD1|HSPA5|HSPA8|PABPC1|XRCC5|MIF|RPS2|RPA2|HIST1H1B|HIST1H1C|HSPA6|CAPN2|TCP1|RPL35A|RPL7|NCL|POLR2C|TRIM21|FLNA|HNRNPA2B1|SFPQ|TUBG1|PPIB|RPS3|AHCY|POLR2A|RPS12|DNAJB1|ATP5A1|DDX6|RPL13|EEF1G|RPA1|RPL12|DNAJA1|HNRNPH3|PRDX2|RPA3|FUS|NUP214|MYH11|RPL4|SRP14|NUP62|RBMX|HSPA9|RPS19|RPL3|CCT6A|…
KPNB1	HSPB1	HSPB1	64490|64489|64490	62397	20799	3	28|22|28	1	1	#NAME?	#NAME?	#NAME?	inf	799.96	0	RPLP1|RPLP2|RPLP0|KRT18|ENO1|NPM1|CAPN1|TUBB|HSP90AB1|SNRNP70|VIM|RPS17|CLTA|CLTB|HNRNPA1|HSPD1|HSPA5|HSPA8|PABPC1|XRCC5|MIF|RPS2|RPA2|HIST1H1B|HIST1H1C|HSPA6|CAPN2|TCP1|RPL35A|RPL7|NCL|POLR2C|TRIM21|FLNA|HNRNPA2B1|SFPQ|TUBG1|PPIB|RPS3|AHCY|POLR2A|RPS12|DNAJB1|ATP5A1|DDX6|RPL13|EEF1G|RPA1|RPL12|DNAJA1|HNRNPH3|PRDX2|RPA3|FUS|NUP214|MYH11|RPL4|SRP14|NUP62|RBMX|HSPA9|RPS19|RPL3|CCT6A|RPL13A|SKIV2L2|…
KPNB1	RPLP1	RPLP1	64488|64487|64488	62391	20797	3	0|0|0	1	1	#NAME?	#NAME?	#NAME?	inf	207970	0	RPLP2|RPLP0|KRT18|ENO1|NPM1|CAPN1|TUBB|HSP90AB1|SNRNP70|VIM|RPS17|CLTA|CLTB|HNRNPA1|HIST1H1E|HSPD1|HSPA5|HSPA8|PABPC1|XRCC5|MIF|RPS2|RPA2|HIST1H1B|HIST1H1C|HSPA6|TCP1|RPL35A|RPL7|NCL|POLR2C|TRIM21|FLNA|HNRNPA2B1|SFPQ|TUBG1|PPIB|RPS3|AHCY|POLR2A|RPS12|DNAJB1|ATP5A1|DDX6|RPL13|EEF1G|RPA1|RPL12|DNAJA1|HNRNPH3|PRDX2|RPA3|FUS|NUP214|MYH11|RPL4|SRP14|NUP62|RBMX|HSPA9|RPS19|RPL3|CCT6A|RPL13A|SKIV2L2|RPS…
KPNB1	RPLP2	RPLP2	64489|64488|64488	62393	20797.7	3	0|0|0	1	1	#NAME?	#NAME?	#NAME?	inf	207977	0	RPLP0|KRT18|ENO1|NPM1|CAPN1|TUBB|HSP90AB1|SNRNP70|VIM|RPS17|CLTA|CLTB|HNRNPA1|HIST1H1E|HSPD1|HSPA5|HSPA8|PABPC1|XRCC5|MIF|RPS2|RPA2|HIST1H1B|HIST1H1C|HSPA6|TCP1|RPL35A|RPL7|NCL|POLR2C|TRIM21|FLNA|HNRNPA2B1|SFPQ|TUBG1|PPIB|RPS3|AHCY|POLR2A|RPS12|DNAJB1|ATP5A1|DDX6|RPL13|EEF1G|RPA1|RPL12|DNAJA1|HNRNPH3|PRDX2|RPA3|FUS|NUP214|MYH11|RPL4|SRP14|NUP62|RBMX|HSPA9|RPS19|RPL3|CCT6A|RPL13A|SKIV2L2|RPS27|RAN…
KPNB1	RPLP0	RPLP0	64487|64487|64488	62390	20796.7	3	0|0|0	1	1	#NAME?	#NAME?	#NAME?	inf	207967	0	KRT18|ENO1|NPM1|CAPN1|TUBB|HSP90AB1|SNRNP70|VIM|RPS17|CLTA|CLTB|HNRNPA1|HIST1H1E|HSPD1|HSPA5|HSPA8|PABPC1|XRCC5|MIF|RPS2|RPA2|HIST1H1B|HIST1H1C|HSPA6|TCP1|RPL35A|RPL7|NCL|POLR2C|TRIM21|FLNA|HNRNPA2B1|SFPQ|TUBG1|PPIB|RPS3|AHCY|POLR2A|RPS12|DNAJB1|ATP5A1|DDX6|RPL13|EEF1G|RPA1|RPL12|DNAJA1|HNRNPH3|PRDX2|RPA3|FUS|NUP214|MYH11|RPL4|SRP14|NUP62|RBMX|HSPA9|RPS19|RPL3|CCT6A|RPL13A|SKIV2L2|RPS27|RANGAP1|R…
KPNB1	KRT18	KRT18	64489|64489|64488	62394	20798	3	24|22|25	1	1	#NAME?	#NAME?	#NAME?	inf	878.79	0	ENO1|NPM1|CAPN1|TUBB|HSP90AB1|SNRNP70|VIM|RPS17|CLTA|HNRNPA1|HSPD1|HSPA5|HSPA8|PABPC1|XRCC5|MIF|RPS2|RPA2|HSPA6|TCP1|RPL35A|RPL7|NCL|POLR2C|TRIM21|FLNA|HNRNPA2B1|TUBG1|PPIB|RPS3|AHCY|POLR2A|RPS12|DNAJB1|ATP5A1|RPL13|EEF1G|RPA1|RPL12|DNAJA1|HNRNPH3|PRDX2|FUS|NUP214|MYH11|RPL4|NUP62|HSPA9|RPS19|RPL3|CCT6A|RPL13A|RPS27|RPL5|RPL21|IQGAP1|RPL29|CCT3|RANBP2|SERPINH1|HNRNPA3|KPNA2|HNRNPF|NUP98|ACLY|VCP|…
KPNB1	NPM1	NPM1	64490|64489|64489	62396	20798.7	3	22|0|23	1	1	#NAME?	#NAME?	#NAME?	inf	1386.58	0	CAPN1|TUBB|HSP90AB1|SNRNP70|VIM|RPS17|CLTA|CLTB|HNRNPA1|HIST1H1E|HSPD1|HSPA5|HSPA8|PABPC1|XRCC5|MIF|RPS2|RPA2|HIST1H1B|HIST1H1C|HSPA6|CAPN2|TCP1|RPL35A|RPL7|NCL|POLR2C|TRIM21|FLNA|HNRNPA2B1|SFPQ|TUBG1|PPIB|RPS3|AHCY|POLR2A|RPS12|DNAJB1|ATP5A1|DDX6|RPL13|EEF1G|RPA1|RPL12|DNAJA1|HNRNPH3|PRDX2|RPA3|FUS|NUP214|MYH11|RPL4|SRP14|NUP62|RBMX|HSPA9|RPS19|RPL3|CCT6A|RPL13A|SKIV2L2|RPS27|RANGAP1|RPL5|RPL21|…
KPNB1	CAPN1	CAPN1	64486|0|64485	63435	21145	3	22|0|23	0.67	1	#NAME?	#NAME?	#NAME?	inf	1409.67	0	TUBB|HSP90AB1|VIM|HNRNPA1|HSPD1|HSPA5|HSPA8|PABPC1|XRCC5|MIF|RPS2|RPA2|HSPA6|CAPN2|TCP1|RPL7|NCL|POLR2C|TRIM21|FLNA|HNRNPA2B1|TUBG1|PPIB|RPS3|AHCY|POLR2A|DNAJB1|ATP5A1|DDX6|RPL13|EEF1G|RPL12|DNAJA1|PRDX2|FUS|MYH11|RPL4|NUP62|HSPA9|RPS19|RPL3|CCT6A|RPL13A|RPL5|RPL21|RPS10|IQGAP1|RPL29|CCT3|RANBP2|SERPINH1|HNRNPA3|KPNA2|CAPZA1|ACLY|VCP|EIF3B|ACTG1|EIF4A1|RPS20|RPS3A|RPL27|HNRNPK|RPS7|PPP1CA|PPP1CB|…
KPNB1	TUBB	TUBB	64495|64494|64494	62411	20803.7	3	27|24|28	1	1	#NAME?	#NAME?	#NAME?	inf	790.01	0	HSP90AB1|SNRNP70|VIM|RPS17|CLTA|CLTB|HNRNPA1|HSPD1|HSPA5|HSPA8|PABPC1|XRCC5|MIF|RPS2|RPA2|HSPA6|TCP1|RPL35A|RPL7|NCL|POLR2C|TRIM21|FLNA|HNRNPA2B1|SFPQ|TUBG1|PPIB|RPS3|AHCY|POLR2A|RPS12|DNAJB1|ATP5A1|DDX6|RPL13|EEF1G|RPA1|RPL12|DNAJA1|HNRNPH3|PRDX2|RPA3|FUS|NUP214|MYH11|RPL4|NUP62|RBMX|HSPA9|RPS19|RPL3|CCT6A|RPL13A|SKIV2L2|RPS27|RANGAP1|RPL5|RPL21|RPS10|IQGAP1|RPL29|CCT3|RANBP2|SERPINH1|HNRNPA3|KP…
KPNB1	HSP90AB1	HSP90AB1	64486|0|64483	63433	21144.3	3	20|0|0	0.67	1	#NAME?	#NAME?	#NAME?	inf	3171.65	0	SNRNP70|VIM|RPS17|CLTA|CLTB|HNRNPA1|HIST1H1E|HSPD1|HSPA5|HSPA8|PABPC1|XRCC5|MIF|RPS2|RPA2|HIST1H1B|HIST1H1C|HSPA6|CAPN2|TCP1|RPL35A|RPL7|NCL|POLR2C|TRIM21|FLNA|HNRNPA2B1|SFPQ|TUBG1|PPIB|RPS3|AHCY|POLR2A|RPS12|DNAJB1|ATP5A1|DDX6|RPL13|EEF1G|RPA1|RPL12|DNAJA1|HNRNPH3|PRDX2|RPA3|FUS|NUP214|MYH11|RPL4|SRP14|NUP62|RBMX|HSPA9|RPS19|RPL3|CCT6A|RPL13A|SKIV2L2|RPS27|RANGAP1|RPL5|RPL21|RPS10|IQGAP1|RPL29|C…
KPNB1	SNRNP70	SNRNP70	64489|64488|64489	62394	20798	3	0|0|0	1	1	#NAME?	#NAME?	#NAME?	inf	207980	0	VIM|RPS17|CLTA|CLTB|HNRNPA1|HIST1H1E|HSPD1|HSPA5|HSPA8|PABPC1|XRCC5|MIF|RPS2|RPA2|HIST1H1C|HSPA6|TCP1|RPL35A|RPL7|NCL|POLR2C|TRIM21|FLNA|HNRNPA2B1|SFPQ|TUBG1|PPIB|RPS3|AHCY|POLR2A|RPS12|DNAJB1|ATP5A1|DDX6|RPL13|EEF1G|RPA1|RPL12|DNAJA1|HNRNPH3|PRDX2|RPA3|FUS|NUP214|RPL4|SRP14|NUP62|RBMX|HSPA9|RPS19|RPL3|CCT6A|RPL13A|SKIV2L2|RPS27|RANGAP1|RPL5|RPL21|RPS10|IQGAP1|RPL29|CCT3|SRP9|RANBP2|SERPINH1|HNRN…
KPNB1	VIM	VIM	64488|64488|64487	62391	20797	3	23|21|23	1	1	#NAME?	#NAME?	#NAME?	inf	931.21	0	RPS17|CLTA|CLTB|HNRNPA1|HSPD1|HSPA5|HSPA8|PABPC1|XRCC5|MIF|RPS2|RPA2|HSPA6|CAPN2|TCP1|RPL35A|RPL7|NCL|POLR2C|TRIM21|FLNA|HNRNPA2B1|SFPQ|TUBG1|PPIB|RPS3|AHCY|POLR2A|RPS12|DNAJB1|ATP5A1|DDX6|RPL13|EEF1G|RPA1|RPL12|DNAJA1|HNRNPH3|PRDX2|RPA3|FUS|NUP214|MYH11|RPL4|SRP14|NUP62|HSPA9|RPS19|RPL3|CCT6A|RPL13A|RPS27|RPL5|RPL21|RPS10|IQGAP1|RPL29|CCT3|SRP9|RANBP2|SERPINH1|HNRNPA3|KPNA2|HNRNPF|CAPZA1|NUP98|A…
KPNB1	RPS17	RPS17	64488|64487|64488	62391	20797	3	0|0|0	1	1	#NAME?	#NAME?	#NAME?	inf	207970	0	CLTA|HNRNPA1|HIST1H1E|HSPD1|HSPA5|HSPA8|PABPC1|XRCC5|MIF|RPS2|RPA2|HIST1H1B|HIST1H1C|HSPA6|TCP1|RPL35A|RPL7|NCL|POLR2C|TRIM21|FLNA|HNRNPA2B1|SFPQ|TUBG1|PPIB|RPS3|AHCY|POLR2A|RPS12|DNAJB1|ATP5A1|DDX6|RPL13|EEF1G|RPA1|RPL12|DNAJA1|HNRNPH3|PRDX2|RPA3|FUS|NUP214|MYH11|RPL4|SRP14|NUP62|RBMX|HSPA9|RPS19|RPL3|CCT6A|RPL13A|SKIV2L2|RPS27|RANGAP1|RPL5|RPL21|RPS10|IQGAP1|RPL29|CCT3|SRP9|RANBP2|SERPINH1|HNRN…
KPNB1	CLTA	CLTA	64492|64490|64491	62401	20800.3	3	0|0|0	1	1	#NAME?	#NAME?	#NAME?	inf	208003	0	CLTB|HNRNPA1|HSPD1|HSPA5|HSPA8|PABPC1|RPS2|RPA2|HSPA6|CAPN2|TCP1|RPL35A|RPL7|NCL|POLR2C|TRIM21|FLNA|HNRNPA2B1|SFPQ|RPS3|AHCY|POLR2A|RPS12|DNAJB1|ATP5A1|DDX6|RPL13|EEF1G|RPA1|RPL12|DNAJA1|HNRNPH3|PRDX2|RPA3|FUS|NUP214|MYH11|RPL4|SRP14|NUP62|RBMX|HSPA9|RPS19|RPL3|CCT6A|RPL13A|SKIV2L2|RPS27|RANGAP1|RPL5|RPL21|RPS10|IQGAP1|RPL29|CCT3|RANBP2|SERPINH1|HNRNPA3|KPNA2|HNRNPF|CAPZA1|NUP98|ACLY|SUB1|VCP|SEC…
KPNB1	CLTB	CLTB	64489|64487|64488	62392	20797.3	3	0|0|0	1	1	#NAME?	#NAME?	#NAME?	inf	207973	0	HNRNPA1|HSPD1|HSPA5|HSPA8|PABPC1|RPS2|HSPA6|TCP1|RPL35A|RPL7|NCL|POLR2C|TRIM21|FLNA|HNRNPA2B1|SFPQ|PPIB|RPS3|AHCY|POLR2A|RPS12|DNAJB1|ATP5A1|DDX6|RPL13|EEF1G|RPL12|DNAJA1|HNRNPH3|PRDX2|FUS|NUP214|RPL4|NUP62|RBMX|HSPA9|RPS19|RPL3|CCT6A|RPL13A|SKIV2L2|RANGAP1|RPL5|RPL21|RPL29|CCT3|RANBP2|SERPINH1|HNRNPA3|KPNA2|HNRNPF|CAPZA1|NUP98|ACLY|SUB1|VCP|SEC13|HNRNPH2|EIF3B|EIF3E|ACTG1|EIF4A1|RPS20|RPS3A|RPL2…
KPNB1	HNRNPA1	HNRNPA1	64494|64493|64494	62409	20803	3	27|26|27	1	1	#NAME?	#NAME?	#NAME?	inf	780.11	0	HIST1H1E|HSPD1|HSPA5|HSPA8|PABPC1|XRCC5|MIF|RPS2|RPA2|HIST1H1B|HIST1H1C|HSPA6|CAPN2|TCP1|RPL35A|RPL7|NCL|POLR2C|TRIM21|FLNA|HNRNPA2B1|SFPQ|TUBG1|PPIB|RPS3|AHCY|POLR2A|RPS12|DNAJB1|ATP5A1|DDX6|RPL13|EEF1G|RPA1|RPL12|DNAJA1|HNRNPH3|PRDX2|RPA3|FUS|NUP214|MYH11|RPL4|SRP14|NUP62|RBMX|HSPA9|RPS19|RPL3|CCT6A|RPL13A|SKIV2L2|RPS27|RANGAP1|RPL5|RPL21|RPS10|IQGAP1|RPL29|CCT3|SRP9|RANBP2|SERPINH1|HNRNPA3|KPN…
KPNB1	U2AF1	U2AF1	64488|64487|64487	62390	20796.7	3	0|0|0	1	1	1	1	1	inf	207967	0
KPNB1	HSPD1	HSPD1	64489|64490|64490	62397	20799	3	25|24|26	1	1	#NAME?	#NAME?	#NAME?	inf	831.96	0	HSPA5|HSPA8|PABPC1|XRCC5|MIF|RPS2|RPA2|HIST1H1B|HIST1H1C|HSPA6|TCP1|RPL35A|RPL7|NCL|POLR2C|TRIM21|FLNA|HNRNPA2B1|SFPQ|TUBG1|PPIB|RPS3|AHCY|POLR2A|RPS12|DNAJB1|ATP5A1|DDX6|RPL13|EEF1G|RPA1|RPL12|DNAJA1|HNRNPH3|PRDX2|RPA3|FUS|NUP214|MYH11|RPL4|SRP14|NUP62|RBMX|HSPA9|RPS19|RPL3|CCT6A|RPL13A|SKIV2L2|RPS27|RANGAP1|RPL5|RPL21|RPS10|IQGAP1|RPL29|CCT3|SRP9|RANBP2|SERPINH1|HNRNPA3|KPNA2|HNRNPF|CAPZA1|NUP9…
KPNB1	HSPA5	HSPA5	64488|64487|64488	62391	20797	3	25|20|26	1	1	#NAME?	#NAME?	#NAME?	inf	878.75	0	HSPA8|PABPC1|XRCC5|MIF|RPS2|RPA2|HIST1H1B|HIST1H1C|HSPA6|TCP1|RPL35A|RPL7|NCL|POLR2C|TRIM21|FLNA|HNRNPA2B1|SFPQ|TUBG1|PPIB|RPS3|AHCY|POLR2A|RPS12|DNAJB1|ATP5A1|DDX6|RPL13|EEF1G|RPA1|RPL12|DNAJA1|HNRNPH3|PRDX2|RPA3|FUS|NUP214|MYH11|RPL4|SRP14|NUP62|RBMX|HSPA9|RPS19|RPL3|CCT6A|RPL13A|SKIV2L2|RPS27|RANGAP1|RPL5|RPL21|RPS10|IQGAP1|RPL29|CCT3|SRP9|RANBP2|SERPINH1|HNRNPA3|KPNA2|HNRNPF|CAPZA1|NUP98|ACLY…
KPNB1	HSPA8	HSPA8	64493|64492|64492	62405	20801.7	3	27|0|29	1	1	#NAME?	#NAME?	#NAME?	inf	1114.38	0	PABPC1|XRCC5|MIF|RPS2|RPA2|HIST1H1B|HIST1H1C|HSPA6|TCP1|RPL35A|RPL7|NCL|POLR2C|TRIM21|FLNA|HNRNPA2B1|SFPQ|TUBG1|PPIB|RPS3|AHCY|POLR2A|RPS12|DNAJB1|ATP5A1|DDX6|RPL13|EEF1G|RPA1|RPL12|DNAJA1|HNRNPH3|PRDX2|RPA3|FUS|NUP214|MYH11|RPL4|SRP14|NUP62|RBMX|HSPA9|RPS19|RPL3|CCT6A|RPL13A|SKIV2L2|RPS27|RANGAP1|RPL5|RPL21|RPS10|IQGAP1|RPL29|CCT3|SRP9|RANBP2|SERPINH1|HNRNPA3|KPNA2|HNRNPF|CAPZA1|NUP98|ACLY|SUB1|…
KPNB1	PABPC1	PABPC1	64492|64491|64492	62403	20801	3	22|20|24	1	1	#NAME?	#NAME?	#NAME?	inf	945.5	0	XRCC5|MIF|RPS2|RPA2|HIST1H1B|HIST1H1C|HSPA6|TCP1|RPL35A|RPL7|NCL|POLR2C|TRIM21|FLNA|HNRNPA2B1|SFPQ|TUBG1|PPIB|RPS3|AHCY|POLR2A|RPS12|DNAJB1|ATP5A1|DDX6|RPL13|EEF1G|RPA1|RPL12|DNAJA1|HNRNPH3|PRDX2|RPA3|FUS|NUP214|MYH11|RPL4|SRP14|NUP62|RBMX|HSPA9|RPS19|RPL3|CCT6A|RPL13A|SKIV2L2|RPS27|RANGAP1|RPL5|RPL21|RPS10|IQGAP1|RPL29|CCT3|SRP9|RANBP2|SERPINH1|HNRNPA3|KPNA2|HNRNPF|CAPZA1|NUP98|ACLY|SUB1|VCP|SEC…
KPNB1	XRCC5	XRCC5	64489|64488|64489	62394	20798	3	0|20|0	1	1	#NAME?	#NAME?	#NAME?	inf	3119.7	0	MIF|RPS2|RPA2|HIST1H1B|HIST1H1C|HSPA6|CAPN2|TCP1|RPL35A|RPL7|NCL|POLR2C|TRIM21|FLNA|HNRNPA2B1|SFPQ|TUBG1|PPIB|RPS3|AHCY|POLR2A|RPS12|DNAJB1|ATP5A1|DDX6|RPL13|EEF1G|RPA1|RPL12|DNAJA1|HNRNPH3|PRDX2|RPA3|FUS|NUP214|MYH11|RPL4|SRP14|NUP62|RBMX|HSPA9|RPS19|RPL3|CCT6A|RPL13A|SKIV2L2|RPS27|RANGAP1|RPL5|RPL21|RPS10|IQGAP1|RPL29|CCT3|SRP9|RANBP2|SERPINH1|HNRNPA3|KPNA2|HNRNPF|CAPZA1|NUP98|ACLY|SUB1|VCP|SEC…
KPNB1	RPS2	RPS2	64490|64489|64490	62397	20799	3	0|22|22	1	1	#NAME?	#NAME?	#NAME?	inf	1418.11	0	RPA2|HIST1H1B|HIST1H1C|HSPA6|TCP1|RPL35A|RPL7|NCL|POLR2C|TRIM21|FLNA|HNRNPA2B1|SFPQ|TUBG1|PPIB|RPS3|AHCY|POLR2A|RPS12|DNAJB1|ATP5A1|DDX6|RPL13|EEF1G|RPA1|RPL12|DNAJA1|HNRNPH3|PRDX2|RPA3|FUS|NUP214|MYH11|RPL4|SRP14|NUP62|RBMX|HSPA9|RPS19|RPL3|CCT6A|RPL13A|SKIV2L2|RPS27|RANGAP1|RPL5|RPL21|RPS10|IQGAP1|RPL29|CCT3|SRP9|RANBP2|SERPINH1|HNRNPA3|KPNA2|HNRNPF|CAPZA1|NUP98|ACLY|SUB1|VCP|SEC13|HNRNPH2|EIF3…
KPNB1	RPA2	RPA2	64488|64487|64488	62391	20797	3	22|20|22	1	1	#NAME?	#NAME?	#NAME?	inf	974.86	0	HIST1H1B|HIST1H1C|HSPA6|TCP1|RPL35A|RPL7|NCL|POLR2C|TRIM21|FLNA|HNRNPA2B1|SFPQ|TUBG1|PPIB|RPS3|AHCY|POLR2A|RPS12|DNAJB1|ATP5A1|DDX6|RPL13|EEF1G|RPA1|RPL12|DNAJA1|HNRNPH3|PRDX2|RPA3|FUS|NUP214|MYH11|RPL4|SRP14|NUP62|RBMX|HSPA9|RPS19|RPL3|CCT6A|RPL13A|SKIV2L2|RPS27|RANGAP1|RPL5|RPL21|RPS10|IQGAP1|RPL29|CCT3|SRP9|RANBP2|SERPINH1|HNRNPA3|KPNA2|HNRNPF|NUP98|ACLY|SUB1|VCP|SEC13|HNRNPH2|EIF3B|EIF3E|ACTG…
KPNB1	HIST1H1B	HIST1H1B	64487|0|64485	63436	21145.3	3	0|0|0	0.67	1	#NAME?	#NAME?	#NAME?	inf	211453	0	HIST1H1C|TCP1|RPL35A|RPL7|NCL|POLR2C|HNRNPA2B1|RPS3|AHCY|POLR2A|RPS12|ATP5A1|RPL13|EEF1G|RPA1|RPL12|DNAJA1|RPA3|FUS|NUP214|MYH11|RPL4|SRP14|NUP62|RPS19|RPL3|CCT6A|RPL13A|RPS27|RPL5|RPL21|RPS10|RPL29|CCT3|SRP9|RANBP2|KPNA2|HNRNPF|NUP98|VCP|SEC13|EIF3B|EIF3E|ACTG1|EIF4A1|RPS20|RPS3A|RPL27|HNRNPK|RPS7|RPS8|RPS16|RPS14|RPS23|RPS18|RPS29|SNRPF|SNRPD1|SNRPD2|RPL7A|RPS4X|RPS6|HIST1H4A|RPL23|RPS25|RPS26|…
KPNB1	HIST1H1C	HIST1H1C	64487|64487|64488	62390	20796.7	3	0|0|0	1	1	#NAME?	#NAME?	#NAME?	inf	207967	0	TCP1|RPL35A|RPL7|NCL|POLR2C|HNRNPA2B1|SFPQ|RPS3|POLR2A|RPS12|DDX6|RPL13|EEF1G|RPA1|RPL12|DNAJA1|HNRNPH3|RPA3|FUS|NUP214|MYH11|RPL4|SRP14|NUP62|RBMX|RPS19|RPL3|CCT6A|RPL13A|SKIV2L2|RPS27|RANGAP1|RPL5|RPL21|RPS10|RPL29|CCT3|SRP9|RANBP2|HNRNPA3|KPNA2|HNRNPF|NUP98|VCP|SEC13|HNRNPH2|EIF3B|EIF3E|ACTG1|EIF4A1|RPS20|RPS3A|RPL27|HNRNPK|RPS7|PPP1CB|RPS8|RPS16|RPS14|RPS23|RPS18|RPS29|SNRPE|SNRPF|SNRPD1|SNRP…
KPNB1	HSPA6	HSPA6	64489|0|64489	63442	21147.3	3	0|0|25	0.67	1	#NAME?	#NAME?	#NAME?	inf	2537.68	0	TCP1|RPL35A|RPL7|NCL|POLR2C|TRIM21|FLNA|HNRNPA2B1|TUBG1|PPIB|RPS3|AHCY|POLR2A|RPS12|DNAJB1|ATP5A1|DDX6|RPL13|EEF1G|RPA1|RPL12|DNAJA1|HNRNPH3|PRDX2|RPA3|FUS|NUP214|MYH11|RPL4|SRP14|NUP62|RBMX|HSPA9|RPS19|RPL3|CCT6A|RPL13A|SKIV2L2|RPS27|RANGAP1|RPL5|RPL21|RPS10|IQGAP1|RPL29|CCT3|SRP9|RANBP2|SERPINH1|HNRNPA3|KPNA2|HNRNPF|CAPZA1|NUP98|ACLY|VCP|SEC13|HNRNPH2|EIF3B|EIF3E|ACTG1|EIF4A1|RPS20|RPS3A|RPL27|…
KPNB1	TCP1	TCP1	64484|64486|64484	62382	20794	3	0|0|0	1	1	#NAME?	#NAME?	#NAME?	inf	207940	0	RPL35A|RPL7|NCL|POLR2C|TRIM21|FLNA|HNRNPA2B1|SFPQ|TUBG1|PPIB|RPS3|AHCY|POLR2A|RPS12|DNAJB1|ATP5A1|DDX6|RPL13|EEF1G|RPA1|RPL12|DNAJA1|HNRNPH3|PRDX2|RPA3|FUS|NUP214|MYH11|RPL4|SRP14|NUP62|RBMX|HSPA9|RPS19|RPL3|CCT6A|RPL13A|SKIV2L2|RPS27|RANGAP1|RPL5|RPL21|RPS10|IQGAP1|RPL29|CCT3|SRP9|RANBP2|SERPINH1|HNRNPA3|KPNA2|HNRNPF|CAPZA1|NUP98|ACLY|SUB1|VCP|SEC13|HNRNPH2|EIF3B|EIF3E|ACTG1|EIF4A1|RPS20|RPS3A|R…
KPNB1	RPL35A	RPL35A	64487|64487|64487	62389	20796.3	3	0|0|0	1	1	#NAME?	#NAME?	#NAME?	inf	207963	0	RPL7|NCL|POLR2C|TRIM21|FLNA|HNRNPA2B1|SFPQ|TUBG1|PPIB|RPS3|AHCY|POLR2A|RPS12|DNAJB1|ATP5A1|DDX6|RPL13|EEF1G|RPA1|RPL12|DNAJA1|HNRNPH3|PRDX2|RPA3|FUS|NUP214|RPL4|SRP14|NUP62|RBMX|HSPA9|RPS19|RPL3|CCT6A|RPL13A|SKIV2L2|RPS27|RANGAP1|RPL5|RPL21|RPS10|IQGAP1|RPL29|CCT3|SRP9|RANBP2|SERPINH1|HNRNPA3|KPNA2|HNRNPF|CAPZA1|NUP98|ACLY|SUB1|VCP|SEC13|HNRNPH2|EIF3B|EIF3E|ACTG1|EIF4A1|RPS20|RPS3A|RPL27|HNRNPK|R…
KPNB1	RPL7	RPL7	64488|64487|64488	62391	20797	3	0|0|0	1	1	#NAME?	#NAME?	#NAME?	inf	207970	0	NCL|POLR2C|TRIM21|FLNA|HNRNPA2B1|SFPQ|TUBG1|PPIB|RPS3|AHCY|POLR2A|RPS12|DNAJB1|ATP5A1|DDX6|RPL13|EEF1G|RPA1|RPL12|DNAJA1|HNRNPH3|PRDX2|RPA3|FUS|NUP214|MYH11|RPL4|SRP14|NUP62|RBMX|HSPA9|RPS19|RPL3|CCT6A|RPL13A|SKIV2L2|RPS27|RANGAP1|RPL5|RPL21|RPS10|IQGAP1|RPL29|CCT3|SRP9|RANBP2|SERPINH1|HNRNPA3|KPNA2|HNRNPF|CAPZA1|NUP98|ACLY|SUB1|VCP|SEC13|HNRNPH2|EIF3B|EIF3E|ACTG1|EIF4A1|RPS20|RPS3A|RPL27|HNRNPK|…
KPNB1	NCL	NCL	64489|64487|64488	62392	20797.3	3	21|20|19	1	1	#NAME?	#NAME?	#NAME?	inf	1039.87	0	POLR2C|TRIM21|FLNA|HNRNPA2B1|SFPQ|TUBG1|PPIB|RPS3|AHCY|POLR2A|RPS12|DNAJB1|ATP5A1|DDX6|RPL13|EEF1G|RPA1|RPL12|DNAJA1|HNRNPH3|PRDX2|RPA3|FUS|NUP214|MYH11|RPL4|SRP14|NUP62|RBMX|HSPA9|RPS19|RPL3|CCT6A|RPL13A|SKIV2L2|RPS27|RANGAP1|RPL5|RPL21|RPS10|IQGAP1|RPL29|CCT3|SRP9|RANBP2|SERPINH1|HNRNPA3|KPNA2|HNRNPF|CAPZA1|NUP98|ACLY|SUB1|VCP|SEC13|HNRNPH2|EIF3B|EIF3E|ACTG1|EIF4A1|RPS20|RPS3A|RPL27|HNRNPK|RPS7…
KPNB1	POLR2C	POLR2C	64482|0|64486	63432	21144	3	0|0|0	0.67	1	#NAME?	#NAME?	#NAME?	inf	211440	0	TRIM21|FLNA|HNRNPA2B1|SFPQ|TUBG1|PPIB|RPS3|AHCY|POLR2A|RPS12|DNAJB1|ATP5A1|DDX6|RPL13|EEF1G|RPA1|RPL12|DNAJA1|HNRNPH3|PRDX2|RPA3|FUS|NUP214|MYH11|RPL4|SRP14|NUP62|RBMX|HSPA9|RPS19|RPL3|CCT6A|RPL13A|SKIV2L2|RPS27|RANGAP1|RPL5|RPL21|RPS10|IQGAP1|RPL29|CCT3|SRP9|RANBP2|SERPINH1|HNRNPA3|KPNA2|HNRNPF|NUP98|ACLY|SUB1|VCP|SEC13|HNRNPH2|EIF3B|EIF3E|ACTG1|EIF4A1|RPS20|RPS3A|RPL27|HNRNPK|RPS7|PPP1CA|PPP1CB…
KPNB1	TRIM21	TRIM21	64484|0|64484	63432	21144	3	0|0|0	0.67	1	#NAME?	#NAME?	#NAME?	inf	211440	0	FLNA|HNRNPA2B1|SFPQ|PPIB|RPS3|AHCY|POLR2A|RPS12|DNAJB1|ATP5A1|DDX6|RPL13|EEF1G|RPA1|RPL12|DNAJA1|HNRNPH3|PRDX2|RPA3|FUS|NUP214|RPL4|SRP14|NUP62|RBMX|HSPA9|RPS19|RPL3|CCT6A|RPL13A|SKIV2L2|RPS27|RANGAP1|RPL5|RPL21|RPS10|IQGAP1|RPL29|CCT3|RANBP2|SERPINH1|HNRNPA3|KPNA2|HNRNPF|CAPZA1|NUP98|ACLY|VCP|SEC13|HNRNPH2|EIF3B|EIF3E|ACTG1|EIF4A1|RPS20|RPS3A|RPL27|HNRNPK|RPS7|PPP1CA|PPP1CB|RPS8|RPS16|RPS14|RPS2…
KPNB1	FLNA	FLNA	64492|64491|64491	62402	20800.7	3	0|0|0	1	1	#NAME?	#NAME?	#NAME?	inf	208007	0	HNRNPA2B1|SFPQ|TUBG1|PPIB|RPS3|AHCY|POLR2A|RPS12|DNAJB1|ATP5A1|DDX6|RPL13|EEF1G|RPA1|RPL12|DNAJA1|PRDX2|RPA3|FUS|NUP214|MYH11|RPL4|SRP14|NUP62|HSPA9|RPS19|RPL3|CCT6A|RPL13A|RPS27|RANGAP1|RPL5|RPL21|RPS10|IQGAP1|RPL29|CCT3|SRP9|RANBP2|SERPINH1|HNRNPA3|KPNA2|CAPZA1|NUP98|ACLY|VCP|SEC13|HNRNPH2|EIF3B|EIF3E|ACTG1|EIF4A1|RPS20|RPS3A|RPL27|HNRNPK|RPS7|PPP1CA|PPP1CB|RPS8|RPS16|RPS14|RPS23|RPS18|RPS29|SN…
KPNB1	HNRNPA2B1	HNRNPA2B1	64495|64494|64495	62412	20804	3	28|28|29	1	1	#NAME?	#NAME?	#NAME?	inf	734.26	0	SFPQ|TUBG1|PPIB|RPS3|AHCY|POLR2A|RPS12|DNAJB1|ATP5A1|DDX6|RPL13|EEF1G|RPA1|RPL12|DNAJA1|HNRNPH3|PRDX2|RPA3|FUS|NUP214|MYH11|RPL4|SRP14|NUP62|RBMX|HSPA9|RPS19|RPL3|CCT6A|RPL13A|SKIV2L2|RPS27|RANGAP1|RPL5|RPL21|RPS10|IQGAP1|RPL29|CCT3|SRP9|RANBP2|SERPINH1|HNRNPA3|KPNA2|HNRNPF|CAPZA1|NUP98|ACLY|SUB1|VCP|SEC13|HNRNPH2|EIF3B|EIF3E|ACTG1|EIF4A1|RPS20|RPS3A|RPL27|HNRNPK|RPS7|PPP1CA|PPP1CB|RPS8|RPS16|RPS…
KPNB1	SFPQ	SFPQ	64492|64491|64492	62403	20801	3	23|0|23	1	1	#NAME?	#NAME?	#NAME?	inf	1356.59	0	RPS3|AHCY|POLR2A|RPS12|DNAJB1|ATP5A1|DDX6|RPL13|EEF1G|RPA1|RPL12|DNAJA1|HNRNPH3|PRDX2|RPA3|FUS|NUP214|MYH11|RPL4|SRP14|NUP62|RBMX|HSPA9|RPS19|RPL3|CCT6A|RPL13A|SKIV2L2|RPS27|RANGAP1|RPL5|RPL21|RPS10|IQGAP1|RPL29|CCT3|SRP9|RANBP2|SERPINH1|HNRNPA3|KPNA2|HNRNPF|NUP98|ACLY|SUB1|VCP|SEC13|HNRNPH2|EIF3B|EIF3E|ACTG1|EIF4A1|RPS20|RPS3A|RPL27|HNRNPK|RPS7|PPP1CA|PPP1CB|RPS8|RPS16|RPS14|RPS23|RPS18|RPS29|SN…
KPNB1	TUBG1	TUBG1	64489|64488|64488	62393	20797.7	3	0|0|0	1	1	#NAME?	#NAME?	#NAME?	inf	207977	0	PPIB|RPS3|AHCY|POLR2A|RPS12|DNAJB1|ATP5A1|DDX6|RPL13|EEF1G|RPA1|RPL12|DNAJA1|HNRNPH3|PRDX2|FUS|MYH11|RPL4|NUP62|HSPA9|RPS19|RPL3|CCT6A|RPL13A|RPS27|RPL5|RPL21|RPS10|IQGAP1|RPL29|CCT3|RANBP2|SERPINH1|HNRNPA3|KPNA2|HNRNPF|CAPZA1|NUP98|VCP|EIF3B|EIF3E|ACTG1|EIF4A1|RPS20|RPS3A|RPL27|HNRNPK|RPS7|PPP1CA|PPP1CB|RPS8|RPS16|RPS14|RPS23|RPS18|RPS29|SNRPE|SNRPF|SNRPD1|SNRPD2|SNRPD3|RPL7A|RPS4X|RPS6|HIST1H4A…
KPNB1	RPS3	RPS3	64491|64490|64491	62400	20800	3	0|0|22	1	1	#NAME?	#NAME?	#NAME?	inf	2836.36	0	AHCY|POLR2A|RPS12|DNAJB1|ATP5A1|DDX6|RPL13|EEF1G|RPA1|RPL12|DNAJA1|HNRNPH3|PRDX2|RPA3|FUS|NUP214|MYH11|RPL4|SRP14|NUP62|RBMX|HSPA9|RPS19|RPL3|CCT6A|RPL13A|SKIV2L2|RPS27|RANGAP1|RPL5|RPL21|RPS10|IQGAP1|RPL29|CCT3|SRP9|RANBP2|SERPINH1|HNRNPA3|KPNA2|HNRNPF|CAPZA1|NUP98|ACLY|SUB1|VCP|SEC13|HNRNPH2|EIF3B|EIF3E|ACTG1|EIF4A1|RPS20|RPS3A|RPL27|HNRNPK|RPS7|PPP1CA|PPP1CB|RPS8|RPS16|RPS14|RPS23|RPS18|RPS29|…
KPNB1	AHCY	AHCY	64485|64486|64486	62385	20795	3	0|0|0	1	1	#NAME?	#NAME?	#NAME?	inf	207950	0	POLR2A|RPS12|DNAJB1|ATP5A1|DDX6|RPL13|EEF1G|RPA1|RPL12|DNAJA1|HNRNPH3|PRDX2|RPA3|FUS|NUP214|MYH11|RPL4|SRP14|NUP62|RBMX|HSPA9|RPS19|RPL3|CCT6A|RPL13A|SKIV2L2|RPS27|RANGAP1|RPL5|RPL21|RPS10|IQGAP1|RPL29|CCT3|SRP9|RANBP2|SERPINH1|HNRNPA3|KPNA2|HNRNPF|CAPZA1|NUP98|ACLY|SUB1|VCP|SEC13|HNRNPH2|EIF3B|EIF3E|ACTG1|EIF4A1|RPS20|RPS3A|RPL27|HNRNPK|RPS7|PPP1CA|PPP1CB|RPS8|RPS16|RPS14|RPS23|RPS18|RPS29|SNRPE…
KPNB1	POLR2A	POLR2A	64485|64484|64488	62385	20795	3	0|0|0	1	1	#NAME?	#NAME?	#NAME?	inf	207950	0	RPS12|DNAJB1|ATP5A1|DDX6|RPL13|EEF1G|RPA1|RPL12|DNAJA1|HNRNPH3|PRDX2|RPA3|FUS|NUP214|MYH11|RPL4|SRP14|NUP62|RBMX|HSPA9|RPS19|RPL3|CCT6A|RPL13A|SKIV2L2|RPS27|RANGAP1|RPL5|RPL21|RPS10|IQGAP1|RPL29|CCT3|SRP9|RANBP2|SERPINH1|HNRNPA3|KPNA2|HNRNPF|CAPZA1|NUP98|ACLY|SUB1|VCP|SEC13|HNRNPH2|EIF3B|EIF3E|ACTG1|EIF4A1|RPS20|RPS3A|RPL27|HNRNPK|RPS7|PPP1CA|PPP1CB|RPS8|RPS16|RPS14|RPS23|RPS18|RPS29|SNRPE|SNRPF|…
KPNB1	RPS12	RPS12	64489|64488|64489	62394	20798	3	23|23|25	1	1	#NAME?	#NAME?	#NAME?	inf	878.79	0	DNAJB1|ATP5A1|DDX6|RPL13|EEF1G|RPA1|RPL12|DNAJA1|HNRNPH3|PRDX2|RPA3|FUS|NUP214|MYH11|RPL4|SRP14|NUP62|RBMX|HSPA9|RPS19|RPL3|CCT6A|RPL13A|SKIV2L2|RPS27|RANGAP1|RPL5|RPL21|RPS10|IQGAP1|RPL29|CCT3|SRP9|RANBP2|SERPINH1|HNRNPA3|KPNA2|HNRNPF|CAPZA1|NUP98|ACLY|SUB1|VCP|SEC13|HNRNPH2|EIF3B|EIF3E|ACTG1|EIF4A1|RPS20|RPS3A|RPL27|HNRNPK|RPS7|PPP1CA|PPP1CB|RPS8|RPS16|RPS14|RPS23|RPS18|RPS29|SNRPE|SNRPF|SNRPD1…
KPNB1	ATP5A1	ATP5A1	64487|64485|64486	62386	20795.3	3	0|0|0	1	1	#NAME?	#NAME?	#NAME?	inf	207953	0	DDX6|RPL13|EEF1G|RPA1|RPL12|DNAJA1|HNRNPH3|PRDX2|RPA3|FUS|NUP214|MYH11|RPL4|SRP14|NUP62|RBMX|HSPA9|RPS19|RPL3|CCT6A|RPL13A|SKIV2L2|RPS27|RANGAP1|RPL5|RPL21|RPS10|IQGAP1|RPL29|CCT3|SRP9|RANBP2|SERPINH1|HNRNPA3|KPNA2|HNRNPF|CAPZA1|NUP98|ACLY|SUB1|VCP|SEC13|HNRNPH2|EIF3B|EIF3E|ACTG1|EIF4A1|RPS20|RPS3A|RPL27|HNRNPK|RPS7|PPP1CA|PPP1CB|RPS8|RPS16|RPS14|RPS23|RPS18|RPS29|SNRPE|SNRPF|SNRPD1|SNRPD2|SNRPD3…
KPNB1	DDX6	DDX6	64490|64489|64489	62396	20798.7	3	0|0|0	1	1	#NAME?	#NAME?	#NAME?	inf	207987	0	RPL13|EEF1G|RPL12|DNAJA1|HNRNPH3|PRDX2|FUS|NUP214|MYH11|RPL4|SRP14|NUP62|RBMX|HSPA9|RPS19|RPL3|CCT6A|RPL13A|SKIV2L2|RPS27|RANGAP1|RPL5|RPL21|RPS10|IQGAP1|RPL29|CCT3|SRP9|RANBP2|SERPINH1|HNRNPA3|KPNA2|HNRNPF|CAPZA1|NUP98|SUB1|VCP|SEC13|HNRNPH2|EIF3B|EIF3E|ACTG1|EIF4A1|RPS20|RPS3A|RPL27|HNRNPK|RPS7|PPP1CA|PPP1CB|RPS8|RPS16|RPS14|RPS23|RPS18|RPS29|SNRPE|SNRPF|SNRPD1|SNRPD2|SNRPD3|RPL7A|RPS4X|RPS6|HI…
KPNB1	RPL13	RPL13	64489|64488|64488	62393	20797.7	3	22|0|22	1	1	#NAME?	#NAME?	#NAME?	inf	1418.02	0	EEF1G|RPA1|RPL12|DNAJA1|HNRNPH3|PRDX2|RPA3|FUS|NUP214|MYH11|RPL4|SRP14|NUP62|RBMX|HSPA9|RPS19|RPL3|CCT6A|RPL13A|SKIV2L2|RPS27|RANGAP1|RPL5|RPL21|RPS10|IQGAP1|RPL29|CCT3|SRP9|RANBP2|SERPINH1|HNRNPA3|KPNA2|HNRNPF|CAPZA1|NUP98|ACLY|SUB1|VCP|SEC13|HNRNPH2|EIF3B|EIF3E|ACTG1|EIF4A1|RPS20|RPS3A|RPL27|HNRNPK|RPS7|PPP1CA|PPP1CB|RPS8|RPS16|RPS14|RPS23|RPS18|RPS29|SNRPE|SNRPF|SNRPD1|SNRPD2|SNRPD3|RPL7A|RPS4…
KPNB1	RPA1	RPA1	64490|64488|64489	62395	20798.3	3	0|0|0	1	1	#NAME?	#NAME?	#NAME?	inf	207983	0	RPL12|DNAJA1|HNRNPH3|PRDX2|RPA3|FUS|NUP214|MYH11|RPL4|SRP14|NUP62|RBMX|HSPA9|RPS19|RPL3|CCT6A|RPL13A|SKIV2L2|RPS27|RANGAP1|RPL5|RPL21|RPS10|IQGAP1|RPL29|CCT3|SRP9|RANBP2|HNRNPA3|KPNA2|HNRNPF|NUP98|ACLY|SUB1|VCP|SEC13|HNRNPH2|EIF3B|EIF3E|ACTG1|EIF4A1|RPS20|RPS3A|RPL27|HNRNPK|RPS7|PPP1CA|PPP1CB|RPS8|RPS16|RPS14|RPS23|RPS18|RPS29|SNRPE|SNRPF|SNRPD1|SNRPD2|SNRPD3|RPL7A|RPS4X|RPS6|HIST1H4A|RPL23|RPS25…
KPNB1	RPL12	RPL12	64488|64487|64488	62391	20797	3	0|0|0	1	1	#NAME?	#NAME?	#NAME?	inf	207970	0	DNAJA1|HNRNPH3|PRDX2|RPA3|FUS|NUP214|MYH11|RPL4|SRP14|NUP62|RBMX|HSPA9|RPS19|RPL3|CCT6A|RPL13A|SKIV2L2|RPS27|RANGAP1|RPL5|RPL21|RPS10|IQGAP1|RPL29|CCT3|SRP9|RANBP2|SERPINH1|HNRNPA3|KPNA2|HNRNPF|CAPZA1|NUP98|ACLY|SUB1|VCP|SEC13|HNRNPH2|EIF3B|EIF3E|ACTG1|EIF4A1|RPS20|RPS3A|RPL27|HNRNPK|RPS7|PPP1CA|PPP1CB|RPS8|RPS16|RPS14|RPS23|RPS18|RPS29|SNRPE|SNRPF|SNRPD1|SNRPD2|SNRPD3|RPL7A|RPS4X|RPS6|HIST1H4A|R…
KPNB1	DNAJA1	DNAJA1	64486|64486|64486	62386	20795.3	3	0|20|21	1	1	#NAME?	#NAME?	#NAME?	inf	1521.61	0	HNRNPH3|PRDX2|RPA3|FUS|NUP214|MYH11|RPL4|SRP14|NUP62|RBMX|HSPA9|RPS19|RPL3|CCT6A|RPL13A|SKIV2L2|RPS27|RANGAP1|RPL5|RPL21|RPS10|IQGAP1|RPL29|CCT3|SRP9|RANBP2|SERPINH1|HNRNPA3|KPNA2|HNRNPF|CAPZA1|NUP98|ACLY|SUB1|VCP|SEC13|HNRNPH2|EIF3B|EIF3E|ACTG1|EIF4A1|RPS20|RPS3A|RPL27|HNRNPK|RPS7|PPP1CA|PPP1CB|RPS8|RPS16|RPS14|RPS23|RPS18|RPS29|SNRPE|SNRPF|SNRPD1|SNRPD2|SNRPD3|RPL7A|RPS4X|RPS6|HIST1H4A|RPL23|RP…
KPNB1	HNRNPH3	HNRNPH3	64491|64490|64491	62400	20800	3	23|0|23	1	1	#NAME?	#NAME?	#NAME?	inf	1356.52	0	PRDX2|RPA3|FUS|NUP214|RPL4|SRP14|NUP62|RBMX|HSPA9|RPS19|RPL3|CCT6A|RPL13A|SKIV2L2|RPS27|RANGAP1|RPL5|RPL21|RPS10|IQGAP1|RPL29|CCT3|SRP9|RANBP2|HNRNPA3|KPNA2|HNRNPF|NUP98|SUB1|VCP|SEC13|HNRNPH2|EIF3B|EIF3E|ACTG1|EIF4A1|RPS20|RPS3A|RPL27|HNRNPK|RPS7|PPP1CA|PPP1CB|RPS8|RPS16|RPS14|RPS23|RPS18|RPS29|SNRPE|SNRPF|SNRPD1|SNRPD2|SNRPD3|RPL7A|RPS4X|RPS6|HIST1H4A|RPL23|RPS25|RPS26|RPS28|RPL31|RPL10A|RPL11|…
KPNB1	PRDX2	PRDX2	64484|0|64484	63432	21144	3	19|0|20	0.67	1	#NAME?	#NAME?	#NAME?	inf	1626.46	0	FUS|NUP214|MYH11|RPL4|NUP62|HSPA9|RPS19|RPL3|CCT6A|RPL13A|SKIV2L2|RPS27|RANGAP1|RPL5|RPL21|RPS10|IQGAP1|RPL29|CCT3|RANBP2|SERPINH1|HNRNPA3|KPNA2|HNRNPF|CAPZA1|NUP98|ACLY|VCP|SEC13|HNRNPH2|EIF3B|EIF3E|ACTG1|EIF4A1|RPS20|RPS3A|RPL27|HNRNPK|RPS7|PPP1CA|PPP1CB|RPS8|RPS16|RPS14|RPS23|RPS18|RPS29|SNRPE|SNRPF|SNRPD1|SNRPD2|SNRPD3|RPL7A|RPS4X|RPS6|HIST1H4A|RPL23|RPS25|RPS26|RPS28|RPL31|RPL10A|RPL11|TRA2B…
KPNB1	RPA3	RPA3	64489|64488|64487	62392	20797.3	3	0|0|0	1	1	#NAME?	#NAME?	#NAME?	inf	207973	0	FUS|NUP214|MYH11|RPL4|SRP14|NUP62|RBMX|HSPA9|RPS19|RPL3|CCT6A|RPL13A|SKIV2L2|RPS27|RPL5|RPL21|RPS10|IQGAP1|RPL29|CCT3|SRP9|RANBP2|HNRNPA3|KPNA2|HNRNPF|NUP98|ACLY|SUB1|VCP|SEC13|HNRNPH2|EIF3B|EIF3E|ACTG1|EIF4A1|RPS20|RPS3A|RPL27|HNRNPK|RPS7|PPP1CA|PPP1CB|RPS8|RPS16|RPS14|RPS23|RPS18|RPS29|SNRPE|SNRPF|SNRPD1|SNRPD2|SNRPD3|RPL7A|RPS4X|RPS6|HIST1H4A|RPL23|RPS25|RPS26|RPS28|RPL31|RPL10A|RPL11|TRA2B|RP…
KPNB1	FUS	FUS	64492|64491|64492	62403	20801	3	24|23|25	1	1	#NAME?	#NAME?	#NAME?	inf	866.71	0	NUP214|MYH11|RPL4|SRP14|NUP62|RBMX|HSPA9|RPS19|RPL3|CCT6A|RPL13A|SKIV2L2|RPS27|RANGAP1|RPL5|RPL21|RPS10|IQGAP1|RPL29|CCT3|SRP9|RANBP2|SERPINH1|HNRNPA3|KPNA2|HNRNPF|CAPZA1|NUP98|ACLY|SUB1|VCP|SEC13|HNRNPH2|EIF3B|EIF3E|ACTG1|EIF4A1|RPS20|RPS3A|RPL27|HNRNPK|RPS7|PPP1CA|PPP1CB|RPS8|RPS16|RPS14|RPS23|RPS18|RPS29|SNRPE|SNRPF|SNRPD1|SNRPD2|SNRPD3|RPL7A|RPS4X|RPS6|HIST1H4A|RPL23|RPS25|RPS26|RPS28|RPL31|R…
KPNB1	NUP214	NUP214	64490|64489|64490	62397	20799	3	0|0|0	1	1	#NAME?	#NAME?	#NAME?	inf	207990	0	MYH11|RPL4|SRP14|NUP62|RBMX|HSPA9|RPS19|RPL3|CCT6A|RPL13A|SKIV2L2|RPS27|RANGAP1|RPL5|RPL21|RPS10|IQGAP1|RPL29|CCT3|SRP9|RANBP2|SERPINH1|HNRNPA3|KPNA2|HNRNPF|CAPZA1|NUP98|ACLY|SUB1|VCP|SEC13|HNRNPH2|EIF3B|EIF3E|ACTG1|EIF4A1|RPS20|RPS3A|RPL27|HNRNPK|RPS7|PPP1CA|PPP1CB|RPS8|RPS16|RPS14|RPS23|RPS18|RPS29|SNRPE|SNRPF|SNRPD1|SNRPD2|SNRPD3|RPL7A|RPS4X|RPS6|HIST1H4A|RPL23|RPS25|RPS26|RPS28|RPL31|RPL10A|R…
KPNB1	RPL4	RPL4	64490|64489|64490	62397	20799	3	21|0|22	1	1	#NAME?	#NAME?	#NAME?	inf	1451.09	0	SRP14|NUP62|RBMX|HSPA9|RPS19|RPL3|CCT6A|RPL13A|SKIV2L2|RPS27|RANGAP1|RPL5|RPL21|RPS10|IQGAP1|RPL29|CCT3|SRP9|RANBP2|SERPINH1|HNRNPA3|KPNA2|HNRNPF|CAPZA1|NUP98|ACLY|SUB1|VCP|SEC13|HNRNPH2|EIF3B|EIF3E|ACTG1|EIF4A1|RPS20|RPS3A|RPL27|HNRNPK|RPS7|PPP1CA|PPP1CB|RPS8|RPS16|RPS14|RPS23|RPS18|RPS29|SNRPE|SNRPF|SNRPD1|SNRPD2|SNRPD3|RPL7A|RPS4X|RPS6|HIST1H4A|RPL23|RPS25|RPS26|RPS28|RPL31|RPL10A|RPL11|TRA2B|…
KPNB1	SRP14	SRP14	64486|64486|64487	62387	20795.7	3	0|0|0	1	1	#NAME?	#NAME?	#NAME?	inf	207957	0	NUP62|RBMX|HSPA9|RPS19|RPL3|CCT6A|RPL13A|SKIV2L2|RPS27|RANGAP1|RPL5|RPL21|RPS10|IQGAP1|RPL29|CCT3|SRP9|RANBP2|HNRNPA3|KPNA2|HNRNPF|NUP98|ACLY|SUB1|VCP|SEC13|HNRNPH2|EIF3B|EIF3E|ACTG1|EIF4A1|RPS20|RPS3A|RPL27|HNRNPK|RPS7|PPP1CA|PPP1CB|RPS8|RPS16|RPS14|RPS23|RPS18|RPS29|SNRPE|SNRPF|SNRPD1|SNRPD2|SNRPD3|RPL7A|RPS4X|RPS6|HIST1H4A|RPL23|RPS25|RPS26|RPS28|RPL31|RPL10A|RPL11|TRA2B|RPL38|RPS21|GNB2L1|YBX…
KPNB1	NUP62	NUP62	64488|64488|64488	62392	20797.3	3	0|0|0	1	1	#NAME?	#NAME?	#NAME?	inf	207973	0	RBMX|HSPA9|RPS19|RPL3|CCT6A|RPL13A|SKIV2L2|RPS27|RANGAP1|RPL5|RPL21|RPS10|IQGAP1|RPL29|CCT3|SRP9|RANBP2|SERPINH1|HNRNPA3|KPNA2|HNRNPF|CAPZA1|NUP98|ACLY|SUB1|VCP|SEC13|HNRNPH2|EIF3B|EIF3E|ACTG1|EIF4A1|RPS20|RPS3A|RPL27|HNRNPK|RPS7|PPP1CA|PPP1CB|RPS8|RPS16|RPS14|RPS23|RPS18|RPS29|SNRPE|SNRPF|SNRPD1|SNRPD2|SNRPD3|RPL7A|RPS4X|RPS6|HIST1H4A|RPL23|RPS25|RPS26|RPS28|RPL31|RPL10A|RPL11|TRA2B|RPL38|RPS21|…
KPNB1	RBMX	RBMX	64489|64488|64489	62394	20798	3	0|0|0	1	1	#NAME?	#NAME?	#NAME?	inf	207980	0	HSPA9|RPS19|RPL3|CCT6A|RPL13A|SKIV2L2|RPS27|RANGAP1|RPL5|RPL21|RPS10|IQGAP1|RPL29|CCT3|SRP9|RANBP2|HNRNPA3|KPNA2|HNRNPF|NUP98|ACLY|SUB1|VCP|SEC13|HNRNPH2|EIF3B|EIF3E|ACTG1|EIF4A1|RPS20|RPS3A|RPL27|HNRNPK|RPS7|PPP1CA|PPP1CB|RPS8|RPS16|RPS14|RPS23|RPS18|RPS29|SNRPE|SNRPF|SNRPD1|SNRPD2|SNRPD3|RPL7A|RPS4X|RPS6|HIST1H4A|RPL23|RPS25|RPS26|RPS28|RPL31|RPL10A|RPL11|TRA2B|RPL38|RPS21|GNB2L1|YBX1|ACTA1|TUB…
KPNB1	HSPA9	HSPA9	64488|64487|64488	62391	20797	3	24|0|26	1	1	#NAME?	#NAME?	#NAME?	inf	1247.82	0	RPS19|RPL3|CCT6A|RPL13A|SKIV2L2|RPS27|RANGAP1|RPL5|RPL21|RPS10|IQGAP1|RPL29|CCT3|SRP9|RANBP2|SERPINH1|HNRNPA3|KPNA2|HNRNPF|CAPZA1|NUP98|ACLY|VCP|SEC13|HNRNPH2|EIF3B|EIF3E|ACTG1|EIF4A1|RPS20|RPS3A|RPL27|HNRNPK|RPS7|PPP1CA|PPP1CB|RPS8|RPS16|RPS14|RPS23|RPS18|RPS29|SNRPE|SNRPF|SNRPD1|SNRPD2|SNRPD3|RPL7A|RPS4X|RPS6|HIST1H4A|RPL23|RPS25|RPS26|RPS28|RPL31|RPL10A|RPL11|TRA2B|RPL38|RPS21|GNB2L1|YBX1|ACTA…
KPNB1	RPS19	RPS19	64491|64489|64490	62398	20799.3	3	23|0|24	1	1	#NAME?	#NAME?	#NAME?	inf	1327.62	0	RPL3|CCT6A|RPL13A|SKIV2L2|RPS27|RANGAP1|RPL5|RPL21|RPS10|IQGAP1|RPL29|CCT3|SRP9|RANBP2|SERPINH1|HNRNPA3|KPNA2|HNRNPF|NUP98|ACLY|VCP|SEC13|HNRNPH2|EIF3B|EIF3E|ACTG1|EIF4A1|RPS20|RPS3A|RPL27|HNRNPK|RPS7|PPP1CA|PPP1CB|RPS8|RPS16|RPS14|RPS23|RPS18|RPS29|SNRPE|SNRPF|SNRPD1|SNRPD2|SNRPD3|RPL7A|RPS4X|RPS6|HIST1H4A|RPL23|RPS25|RPS26|RPS28|RPL31|RPL10A|RPL11|TRA2B|RPL38|RPS21|GNB2L1|YBX1|ACTA1|TUBA4A|TUBB…
KPNB1	RPL3	RPL3	64489|64489|64489	62395	20798.3	3	0|20|24	1	1	#NAME?	#NAME?	#NAME?	inf	1418.07	0	CCT6A|RPL13A|SKIV2L2|RPS27|RANGAP1|RPL5|RPL21|RPS10|IQGAP1|RPL29|CCT3|SRP9|RANBP2|SERPINH1|HNRNPA3|KPNA2|HNRNPF|CAPZA1|NUP98|ACLY|SUB1|VCP|SEC13|HNRNPH2|EIF3B|EIF3E|ACTG1|EIF4A1|RPS20|RPS3A|RPL27|HNRNPK|RPS7|PPP1CA|PPP1CB|RPS8|RPS16|RPS14|RPS23|RPS18|RPS29|SNRPE|SNRPF|SNRPD1|SNRPD2|SNRPD3|RPL7A|RPS4X|RPS6|HIST1H4A|RPL23|RPS25|RPS26|RPS28|RPL31|RPL10A|RPL11|TRA2B|RPL38|RPS21|GNB2L1|YBX1|ACTA1|TUBA…
KPNB1	CCT6A	CCT6A	64487|64487|64486	62388	20796	3	0|0|0	1	1	#NAME?	#NAME?	#NAME?	inf	207960	0	RPL13A|SKIV2L2|RPS27|RANGAP1|RPL5|RPL21|RPS10|IQGAP1|RPL29|CCT3|SRP9|RANBP2|SERPINH1|HNRNPA3|KPNA2|HNRNPF|CAPZA1|NUP98|ACLY|SUB1|VCP|SEC13|HNRNPH2|EIF3B|EIF3E|ACTG1|EIF4A1|RPS20|RPS3A|RPL27|HNRNPK|RPS7|PPP1CA|PPP1CB|RPS8|RPS16|RPS14|RPS23|RPS18|RPS29|SNRPE|SNRPF|SNRPD1|SNRPD2|SNRPD3|RPL7A|RPS4X|RPS6|HIST1H4A|RPL23|RPS25|RPS26|RPS28|RPL31|RPL10A|RPL11|TRA2B|RPL38|RPS21|GNB2L1|YBX1|ACTA1|TUBA4A|TUB…
KPNB1	RPL13A	RPL13A	64489|64488|64489	62394	20798	3	0|0|21	1	1	#NAME?	#NAME?	#NAME?	inf	2971.14	0	SKIV2L2|RPS27|RANGAP1|RPL5|RPL21|RPS10|IQGAP1|RPL29|CCT3|SRP9|RANBP2|SERPINH1|HNRNPA3|KPNA2|HNRNPF|CAPZA1|NUP98|ACLY|SUB1|VCP|SEC13|HNRNPH2|EIF3B|EIF3E|ACTG1|EIF4A1|RPS20|RPS3A|RPL27|HNRNPK|RPS7|PPP1CA|PPP1CB|RPS8|RPS16|RPS14|RPS23|RPS18|RPS29|SNRPE|SNRPF|SNRPD1|SNRPD2|SNRPD3|RPL7A|RPS4X|RPS6|HIST1H4A|RPL23|RPS25|RPS26|RPS28|RPL31|RPL10A|RPL11|TRA2B|RPL38|RPS21|GNB2L1|YBX1|ACTA1|TUBA4A|TUBB4B|GTF…
KPNB1	SKIV2L2	SKIV2L2	64482|0|64482	63428	21142.7	3	0|0|0	0.67	1	#NAME?	#NAME?	#NAME?	inf	211427	0	RPS27|RANGAP1|RPL5|RPL21|RPS10|IQGAP1|RPL29|CCT3|SRP9|RANBP2|HNRNPA3|KPNA2|HNRNPF|CAPZA1|NUP98|ACLY|SUB1|VCP|SEC13|HNRNPH2|EIF3B|EIF3E|ACTG1|EIF4A1|RPS20|RPS3A|RPL27|HNRNPK|RPS7|PPP1CA|PPP1CB|RPS8|RPS16|RPS14|RPS23|RPS18|RPS29|SNRPE|SNRPF|SNRPD1|SNRPD2|SNRPD3|RPL7A|RPS4X|RPS6|HIST1H4A|RPL23|RPS25|RPS26|RPS28|RPL31|RPL10A|RPL11|TRA2B|RPL38|RPS21|GNB2L1|YBX1|ACTA1|TUBA4A|TUBB4B|GTF2I|RAE1|PRKDC|RBM…
KPNB1	RPS27	RPS27	64488|64487|64488	62391	20797	3	0|0|0	1	1	#NAME?	#NAME?	#NAME?	inf	207970	0	RANGAP1|RPL5|RPL21|RPS10|IQGAP1|RPL29|CCT3|SRP9|RANBP2|SERPINH1|HNRNPA3|KPNA2|HNRNPF|NUP98|ACLY|SUB1|VCP|SEC13|HNRNPH2|EIF3B|EIF3E|ACTG1|EIF4A1|RPS20|RPS3A|RPL27|HNRNPK|RPS7|PPP1CA|PPP1CB|RPS8|RPS16|RPS14|RPS23|RPS18|RPS29|SNRPE|SNRPF|SNRPD1|SNRPD2|SNRPD3|RPL7A|RPS4X|RPS6|HIST1H4A|RPL23|RPS25|RPS26|RPS28|RPL31|RPL10A|RPL11|TRA2B|RPL38|RPS21|GNB2L1|YBX1|ACTA1|TUBA4A|TUBB4B|GTF2I|RAE1|PRKDC|RBM3|HN…
KPNB1	RANGAP1	RANGAP1	64489|64487|64488	62392	20797.3	3	0|0|0	1	1	#NAME?	#NAME?	#NAME?	inf	207973	0	RPL5|RPL21|RPS10|IQGAP1|RPL29|CCT3|SRP9|RANBP2|HNRNPA3|KPNA2|HNRNPF|NUP98|ACLY|SUB1|VCP|SEC13|HNRNPH2|EIF3B|EIF3E|ACTG1|EIF4A1|RPS20|RPS3A|RPL27|HNRNPK|RPS7|PPP1CA|PPP1CB|RPS8|RPS16|RPS14|RPS23|RPS18|RPS29|SNRPE|SNRPF|SNRPD1|SNRPD2|SNRPD3|RPL7A|RPS4X|RPS6|HIST1H4A|RPL23|RPS25|RPS26|RPS28|RPL31|RPL10A|RPL11|TRA2B|RPL38|RPS21|GNB2L1|YBX1|ACTA1|TUBA4A|TUBB4B|GTF2I|RAE1|PRKDC|RBM3|HNRNPU|RPL6|KHDRBS1…
KPNB1	RPL5	RPL5	64488|64487|64488	62391	20797	3	0|0|0	1	1	#NAME?	#NAME?	#NAME?	inf	207970	0	RPL21|RPS10|IQGAP1|RPL29|CCT3|SRP9|RANBP2|SERPINH1|HNRNPA3|KPNA2|HNRNPF|CAPZA1|NUP98|ACLY|SUB1|VCP|SEC13|HNRNPH2|EIF3B|EIF3E|ACTG1|EIF4A1|RPS20|RPS3A|RPL27|HNRNPK|RPS7|PPP1CA|PPP1CB|RPS8|RPS16|RPS14|RPS23|RPS18|RPS29|SNRPE|SNRPF|SNRPD1|SNRPD2|SNRPD3|RPL7A|RPS4X|RPS6|HIST1H4A|RPL23|RPS25|RPS26|RPS28|RPL31|RPL10A|RPL11|TRA2B|RPL38|RPS21|GNB2L1|YBX1|ACTA1|TUBA4A|TUBB4B|GTF2I|RAE1|PRKDC|RBM3|HNRNPU|P…
KPNB1	RPL21	RPL21	64489|64487|64489	62393	20797.7	3	0|0|23	1	1	#NAME?	#NAME?	#NAME?	inf	2712.74	0	RPS10|IQGAP1|RPL29|CCT3|SRP9|RANBP2|SERPINH1|HNRNPA3|KPNA2|HNRNPF|CAPZA1|NUP98|ACLY|SUB1|VCP|SEC13|HNRNPH2|EIF3B|EIF3E|ACTG1|EIF4A1|RPS20|RPS3A|RPL27|HNRNPK|RPS7|PPP1CA|PPP1CB|RPS8|RPS16|RPS14|RPS23|RPS18|RPS29|SNRPE|SNRPF|SNRPD1|SNRPD2|SNRPD3|RPL7A|RPS4X|RPS6|HIST1H4A|RPL23|RPS25|RPS26|RPS28|RPL31|RPL10A|RPL11|TRA2B|RPL38|RPS21|GNB2L1|YBX1|ACTA1|TUBA4A|TUBB4B|GTF2I|RAE1|PRKDC|RBM3|HNRNPU|PFKP|RP…
KPNB1	RPS10	RPS10	64489|64488|64490	62395	20798.3	3	21|21|23	1	1	#NAME?	#NAME?	#NAME?	inf	959.92	0	IQGAP1|RPL29|CCT3|SRP9|RANBP2|SERPINH1|HNRNPA3|KPNA2|HNRNPF|CAPZA1|NUP98|ACLY|SUB1|VCP|SEC13|HNRNPH2|EIF3B|EIF3E|ACTG1|EIF4A1|RPS20|RPS3A|RPL27|HNRNPK|RPS7|PPP1CA|PPP1CB|RPS8|RPS16|RPS14|RPS23|RPS18|RPS29|SNRPE|SNRPF|SNRPD1|SNRPD2|SNRPD3|RPL7A|RPS4X|RPS6|HIST1H4A|RPL23|RPS25|RPS26|RPS28|RPL31|RPL10A|RPL11|TRA2B|RPL38|RPS21|GNB2L1|YBX1|ACTA1|TUBA4A|TUBB4B|GTF2I|RAE1|PRKDC|RBM3|HNRNPU|PFKP|RPL6|KHD…
KPNB1	IQGAP1	IQGAP1	64485|64483|64484	62380	20793.3	3	0|0|0	1	1	#NAME?	#NAME?	#NAME?	inf	207933	0	RPL29|CCT3|SRP9|RANBP2|SERPINH1|HNRNPA3|KPNA2|HNRNPF|CAPZA1|NUP98|ACLY|VCP|SEC13|HNRNPH2|EIF3B|EIF3E|ACTG1|EIF4A1|RPS20|RPS3A|RPL27|HNRNPK|RPS7|PPP1CA|PPP1CB|RPS8|RPS16|RPS14|RPS23|RPS18|RPS29|SNRPE|SNRPF|SNRPD1|SNRPD2|SNRPD3|RPL7A|RPS4X|RPS6|HIST1H4A|RPL23|RPS25|RPS26|RPS28|RPL31|RPL10A|RPL11|TRA2B|RPL38|RPS21|GNB2L1|YBX1|ACTA1|TUBA4A|TUBB4B|GTF2I|RAE1|PRKDC|HNRNPU|RPL6|KHDRBS1|DHX9|RBBP4|ILF3|T…
KPNB1	RPL29	RPL29	64488|64486|64488	62390	20796.7	3	0|0|22	1	1	#NAME?	#NAME?	#NAME?	inf	2835.91	0	CCT3|SRP9|RANBP2|SERPINH1|HNRNPA3|KPNA2|HNRNPF|CAPZA1|NUP98|ACLY|SUB1|VCP|SEC13|HNRNPH2|EIF3B|EIF3E|ACTG1|EIF4A1|RPS20|RPS3A|RPL27|HNRNPK|RPS7|PPP1CA|PPP1CB|RPS8|RPS16|RPS14|RPS23|RPS18|RPS29|SNRPE|SNRPF|SNRPD1|SNRPD2|SNRPD3|RPL7A|RPS4X|RPS6|HIST1H4A|RPL23|RPS25|RPS26|RPS28|RPL31|RPL10A|RPL11|TRA2B|RPL38|RPS21|GNB2L1|YBX1|ACTA1|TUBA4A|TUBB4B|RAE1|PRKDC|RBM3|HNRNPU|PFKP|RPL6|KHDRBS1|DHX9|RBBP4|CPS…
KPNB1	CCT3	CCT3	64487|64483|64487	62385	20795	3	0|0|0	1	1	#NAME?	#NAME?	#NAME?	inf	207950	0	SRP9|RANBP2|SERPINH1|HNRNPA3|KPNA2|HNRNPF|CAPZA1|NUP98|ACLY|SUB1|VCP|SEC13|HNRNPH2|EIF3B|EIF3E|ACTG1|EIF4A1|RPS20|RPS3A|RPL27|HNRNPK|RPS7|PPP1CA|PPP1CB|RPS8|RPS16|RPS14|RPS23|RPS18|RPS29|SNRPE|SNRPF|SNRPD1|SNRPD2|SNRPD3|RPL7A|RPS4X|RPS6|HIST1H4A|RPL23|RPS25|RPS26|RPS28|RPL31|RPL10A|RPL11|TRA2B|RPL38|RPS21|GNB2L1|YBX1|ACTA1|TUBA4A|TUBB4B|GTF2I|RAE1|PRKDC|RBM3|HNRNPU|PFKP|RPL6|KHDRBS1|DHX9|RBBP4|CP…
KPNB1	SRP9	SRP9	64488|0|64487	63439	21146.3	3	22|0|22	0.67	1	#NAME?	#NAME?	#NAME?	inf	1441.8	0	RANBP2|HNRNPA3|KPNA2|HNRNPF|NUP98|ACLY|SUB1|VCP|SEC13|HNRNPH2|EIF3B|EIF3E|ACTG1|EIF4A1|RPS20|RPS3A|RPL27|HNRNPK|RPS7|PPP1CA|PPP1CB|RPS8|RPS16|RPS14|RPS23|RPS18|RPS29|SNRPE|SNRPF|SNRPD1|SNRPD2|SNRPD3|RPL7A|RPS4X|RPS6|RPL23|RPS25|RPS26|RPS28|RPL31|RPL10A|RPL11|TRA2B|RPL38|RPS21|GNB2L1|YBX1|ACTA1|TUBA4A|RAE1|PRKDC|RBM3|HNRNPU|RPL6|KHDRBS1|DHX9|RBBP4|CPSF1|ILF3|CSTF3|TARDBP|HNRNPA0|SRSF6|G3BP1|EIF3I|…
KPNB1	RANBP2	RANBP2	64488|64487|64488	62391	20797	3	0|0|0	1	1	#NAME?	#NAME?	#NAME?	inf	207970	0	SERPINH1|HNRNPA3|KPNA2|HNRNPF|CAPZA1|NUP98|ACLY|SUB1|VCP|SEC13|HNRNPH2|EIF3B|EIF3E|ACTG1|EIF4A1|RPS20|RPS3A|RPL27|HNRNPK|RPS7|PPP1CA|PPP1CB|RPS8|RPS16|RPS14|RPS23|RPS18|RPS29|SNRPE|SNRPF|SNRPD1|SNRPD2|SNRPD3|RPL7A|RPS4X|RPS6|HIST1H4A|RPL23|RPS25|RPS26|RPS28|RPL31|RPL10A|RPL11|TRA2B|RPL38|RPS21|GNB2L1|YBX1|ACTA1|TUBA4A|TUBB4B|GTF2I|RAE1|PRKDC|RBM3|HNRNPU|PFKP|PLOD1|RPL6|KHDRBS1|DHX9|RBBP4|CPSF1|IL…
KPNB1	SERPINH1	SERPINH1	64488|64487|64487	62390	20796.7	3	21|0|22	1	1	#NAME?	#NAME?	#NAME?	inf	1450.93	0	HNRNPA3|KPNA2|HNRNPF|CAPZA1|NUP98|ACLY|VCP|SEC13|HNRNPH2|EIF3B|EIF3E|ACTG1|EIF4A1|RPS20|RPS3A|RPL27|HNRNPK|RPS7|PPP1CA|RPS8|RPS16|RPS14|RPS23|RPS18|RPS29|SNRPE|SNRPF|SNRPD2|SNRPD3|RPL7A|RPS4X|RPS6|HIST1H4A|RPL23|RPS25|RPS26|RPS28|RPL31|RPL10A|RPL11|TRA2B|RPL38|RPS21|GNB2L1|YBX1|ACTA1|TUBA4A|TUBB4B|GTF2I|RAE1|PRKDC|RBM3|HNRNPU|PFKP|PLOD1|RPL6|KHDRBS1|DHX9|RBBP4|ILF3|CSTF3|ACACA|TARDBP|HNRNPA0|SRSF…
KPNB1	HNRNPA3	HNRNPA3	64492|64492|64492	62404	20801.3	3	22|21|23	1	1	#NAME?	#NAME?	#NAME?	inf	945.52	0	KPNA2|HNRNPF|CAPZA1|NUP98|ACLY|SUB1|VCP|SEC13|HNRNPH2|EIF3B|EIF3E|ACTG1|EIF4A1|RPS20|RPS3A|RPL27|HNRNPK|RPS7|PPP1CA|PPP1CB|RPS8|RPS16|RPS14|RPS23|RPS18|RPS29|SNRPE|SNRPF|SNRPD1|SNRPD2|SNRPD3|RPL7A|RPS4X|RPS6|HIST1H4A|RPL23|RPS25|RPS26|RPS28|RPL31|RPL10A|RPL11|TRA2B|RPL38|RPS21|GNB2L1|YBX1|ACTA1|TUBA4A|TUBB4B|GTF2I|RAE1|PRKDC|RBM3|HNRNPU|PFKP|PLOD1|RPL6|KHDRBS1|DHX9|RBBP4|CPSF1|ILF3|CSTF3|ACACA|TA…
KPNB1	KPNA2	KPNA2	64488|64486|64488	62390	20796.7	3	0|0|0	1	1	#NAME?	#NAME?	#NAME?	inf	207967	0	HNRNPF|CAPZA1|NUP98|ACLY|SUB1|VCP|SEC13|HNRNPH2|EIF3B|EIF3E|ACTG1|EIF4A1|RPS20|RPS3A|RPL27|HNRNPK|RPS7|PPP1CA|PPP1CB|RPS8|RPS16|RPS14|RPS23|RPS18|RPS29|SNRPE|SNRPF|SNRPD1|SNRPD2|SNRPD3|RPL7A|RPS4X|RPS6|HIST1H4A|RPL23|RPS25|RPS26|RPS28|RPL31|RPL10A|RPL11|TRA2B|RPL38|RPS21|GNB2L1|YBX1|ACTA1|TUBA4A|TUBB4B|GTF2I|RAE1|PRKDC|RBM3|HNRNPU|PFKP|PLOD1|RPL6|KHDRBS1|DHX9|RBBP4|CPSF1|ILF3|CSTF3|ACACA|TARDBP|H…
KPNB1	HNRNPF	HNRNPF	64490|64489|64490	62397	20799	3	21|22|23	1	1	#NAME?	#NAME?	#NAME?	inf	945.41	0	NUP98|ACLY|SUB1|VCP|SEC13|HNRNPH2|EIF3B|EIF3E|ACTG1|EIF4A1|RPS20|RPS3A|RPL27|HNRNPK|RPS7|PPP1CA|PPP1CB|RPS8|RPS16|RPS14|RPS23|RPS18|RPS29|SNRPE|SNRPF|SNRPD1|SNRPD2|SNRPD3|RPL7A|RPS4X|RPS6|HIST1H4A|RPL23|RPS25|RPS26|RPS28|RPL31|RPL10A|RPL11|TRA2B|RPL38|RPS21|GNB2L1|YBX1|ACTA1|TUBA4A|TUBB4B|GTF2I|RAE1|PRKDC|RBM3|HNRNPU|PLOD1|RPL6|KHDRBS1|DHX9|RBBP4|CPSF1|ILF3|CSTF3|TARDBP|HNRNPA0|SRSF6|G3BP1|EIF3I|…
KPNB1	CAPZA1	CAPZA1	64488|64487|64488	62391	20797	3	0|0|21	1	1	#NAME?	#NAME?	#NAME?	inf	2971	0	NUP98|ACLY|VCP|SEC13|EIF3B|EIF3E|ACTG1|EIF4A1|RPS20|RPS3A|RPL27|HNRNPK|PPP1CA|PPP1CB|RPS8|RPS16|RPS23|RPS18|RPS29|SNRPE|SNRPF|SNRPD1|SNRPD2|SNRPD3|RPL7A|RPS4X|RPS6|HIST1H4A|RPL23|RPS26|RPS28|RPL31|RPL10A|RPL11|TRA2B|RPS21|GNB2L1|YBX1|ACTA1|TUBA4A|TUBB4B|RAE1|PRKDC|HNRNPU|RPL6|KHDRBS1|DHX9|RBBP4|CPSF1|ILF3|CSTF3|TARDBP|HNRNPA0|G3BP1|EIF3I|HNRNPD|EIF3A|CTTN|MVP|KPNB1|EFTUD2|PLEC|NONO|PCBP1|TCEB2|SF…
KPNB1	NUP98	NUP98	64489|64489|64489	62395	20798.3	3	0|0|0	1	1	#NAME?	#NAME?	#NAME?	inf	207983	0	ACLY|SUB1|VCP|SEC13|HNRNPH2|EIF3B|EIF3E|ACTG1|EIF4A1|RPS20|RPS3A|RPL27|HNRNPK|RPS7|PPP1CA|PPP1CB|RPS8|RPS16|RPS14|RPS23|RPS18|RPS29|SNRPE|SNRPF|SNRPD1|SNRPD2|SNRPD3|RPL7A|RPS4X|RPS6|HIST1H4A|RPL23|RPS25|RPS26|RPS28|RPL31|RPL10A|RPL11|TRA2B|RPL38|RPS21|GNB2L1|YBX1|ACTA1|TUBA4A|TUBB4B|GTF2I|RAE1|PRKDC|RBM3|HNRNPU|PLOD1|RPL6|KHDRBS1|DHX9|RBBP4|CPSF1|ILF3|CSTF3|TARDBP|HNRNPA0|SRSF6|G3BP1|EIF3I|HNRNPD…
KPNB1	ACLY	ACLY	64486|64484|64486	62384	20794.7	3	0|0|0	1	1	#NAME?	#NAME?	#NAME?	inf	207947	0	VCP|SEC13|EIF3B|EIF3E|ACTG1|EIF4A1|RPS20|RPS3A|RPL27|HNRNPK|RPS7|PPP1CA|PPP1CB|RPS8|RPS16|RPS14|RPS23|RPS18|RPS29|SNRPE|SNRPF|SNRPD1|SNRPD2|SNRPD3|RPL7A|RPS4X|RPS6|HIST1H4A|RPL23|RPS25|RPS26|RPS28|RPL31|RPL10A|RPL11|TRA2B|RPL38|RPS21|GNB2L1|YBX1|ACTA1|TUBA4A|TUBB4B|RAE1|PRKDC|RBM3|HNRNPU|PFKP|RPL6|KHDRBS1|DHX9|RBBP4|CPSF1|ILF3|CSTF3|ACACA|TARDBP|HNRNPA0|SRSF6|G3BP1|EIF3I|HNRNPD|EIF3A|CTTN|KPNB1|E…
KPNB1	VCP	VCP	64487|64485|64486	62386	20795.3	3	0|0|0	1	1	#NAME?	#NAME?	#NAME?	inf	207953	0	SEC13|HNRNPH2|EIF3B|EIF3E|ACTG1|EIF4A1|RPS20|RPS3A|RPL27|HNRNPK|RPS7|PPP1CA|PPP1CB|RPS8|RPS16|RPS14|RPS23|RPS18|RPS29|SNRPE|SNRPF|SNRPD1|SNRPD2|SNRPD3|RPL7A|RPS4X|RPS6|HIST1H4A|RPL23|RPS25|RPS26|RPS28|RPL31|RPL10A|RPL11|TRA2B|RPL38|RPS21|GNB2L1|YBX1|ACTA1|TUBA4A|TUBB4B|GTF2I|RAE1|PRKDC|RBM3|HNRNPU|PFKP|RPL6|KHDRBS1|DHX9|RBBP4|CPSF1|ILF3|CSTF3|ACACA|TARDBP|HNRNPA0|SRSF6|G3BP1|EIF3I|TARBP1|HNRNPD|E…
KPNB1	SEC13	SEC13	64490|64489|64490	62397	20799	3	0|0|0	1	1	#NAME?	#NAME?	#NAME?	inf	207990	0	HNRNPH2|EIF3B|EIF3E|ACTG1|EIF4A1|RPS20|RPS3A|RPL27|HNRNPK|RPS7|PPP1CA|PPP1CB|RPS8|RPS16|RPS14|RPS23|RPS18|RPS29|SNRPE|SNRPF|SNRPD1|SNRPD2|SNRPD3|RPL7A|RPS4X|RPS6|HIST1H4A|RPL23|RPS25|RPS26|RPS28|RPL31|RPL10A|RPL11|TRA2B|RPL38|RPS21|GNB2L1|YBX1|ACTA1|TUBA4A|TUBB4B|RAE1|PRKDC|RBM3|HNRNPU|PFKP|PLOD1|RPL6|KHDRBS1|DHX9|RBBP4|CPSF1|ILF3|CSTF3|ACACA|TARDBP|HNRNPA0|SRSF6|G3BP1|EIF3I|HNRNPD|EIF3A|CAPRIN1|…
KPNB1	HNRNPH2	HNRNPH2	64490|64489|64490	62397	20799	3	24|0|24	1	1	#NAME?	#NAME?	#NAME?	inf	1299.94	0	EIF3B|EIF3E|ACTG1|EIF4A1|RPS20|RPS3A|RPL27|HNRNPK|RPS7|PPP1CA|PPP1CB|RPS8|RPS16|RPS14|RPS23|RPS18|RPS29|SNRPE|SNRPF|SNRPD1|SNRPD2|SNRPD3|RPL7A|RPS4X|RPS6|HIST1H4A|RPL23|RPS25|RPS26|RPS28|RPL31|RPL10A|RPL11|TRA2B|RPL38|RPS21|GNB2L1|YBX1|ACTA1|TUBA4A|TUBB4B|RAE1|PRKDC|RBM3|HNRNPU|PFKP|PLOD1|RPL6|KHDRBS1|DHX9|RBBP4|CPSF1|ILF3|CSTF3|TARDBP|HNRNPA0|SRSF6|G3BP1|EIF3I|HNRNPD|EIF3A|CTTN|CAPRIN1|KPNB1|EFT…
KPNB1	EIF3B	EIF3B	64486|64485|64485	62384	20794.7	3	0|0|0	1	1	#NAME?	#NAME?	#NAME?	inf	207947	0	EIF3E|ACTG1|EIF4A1|RPS20|RPS3A|RPL27|HNRNPK|RPS7|PPP1CA|PPP1CB|RPS8|RPS16|RPS14|RPS23|RPS18|RPS29|SNRPE|SNRPF|SNRPD1|SNRPD2|SNRPD3|RPL7A|RPS4X|RPS6|HIST1H4A|RPL23|RPS25|RPS26|RPS28|RPL31|RPL10A|RPL11|TRA2B|RPL38|RPS21|GNB2L1|YBX1|ACTA1|TUBA4A|TUBB4B|GTF2I|RAE1|PRKDC|RBM3|HNRNPU|PFKP|PLOD1|RPL6|KHDRBS1|DHX9|RBBP4|CPSF1|ILF3|CSTF3|ACACA|TARDBP|HNRNPA0|SRSF6|G3BP1|EIF3I|TARBP1|HNRNPD|EIF3A|CTTN|CAPR…
KPNB1	EIF3E	EIF3E	64487|64485|64487	62387	20795.7	3	0|0|0	1	1	#NAME?	#NAME?	#NAME?	inf	207957	0	ACTG1|EIF4A1|RPS20|RPS3A|RPL27|HNRNPK|RPS7|PPP1CA|PPP1CB|RPS8|RPS16|RPS14|RPS23|RPS18|RPS29|SNRPE|SNRPF|SNRPD1|SNRPD2|SNRPD3|RPL7A|RPS4X|RPS6|RPL23|RPS25|RPS26|RPS28|RPL31|RPL10A|RPL11|TRA2B|RPL38|RPS21|GNB2L1|YBX1|ACTA1|TUBA4A|TUBB4B|GTF2I|RAE1|PRKDC|RBM3|HNRNPU|PFKP|RPL6|KHDRBS1|DHX9|RBBP4|CPSF1|ILF3|CSTF3|TARDBP|HNRNPA0|SRSF6|G3BP1|EIF3I|TARBP1|HNRNPD|EIF3A|CAPRIN1|KPNB1|EFTUD2|PLEC|NONO|PCBP1…
KPNB1	ACTG1	ACTG1	64492|64491|64492	62403	20801	3	26|21|26	1	1	#NAME?	#NAME?	#NAME?	inf	854.84	0	EIF4A1|RPS20|RPS3A|RPL27|HNRNPK|RPS7|PPP1CA|PPP1CB|RPS8|RPS16|RPS14|RPS23|RPS18|RPS29|SNRPE|SNRPF|SNRPD1|SNRPD2|SNRPD3|RPL7A|RPS4X|RPS6|HIST1H4A|RPL23|RPS25|RPS26|RPS28|RPL31|RPL10A|RPL11|TRA2B|RPL38|RPS21|GNB2L1|YBX1|ACTA1|TUBA4A|TUBB4B|GTF2I|RAE1|PRKDC|RBM3|HNRNPU|PFKP|PLOD1|RPL6|KHDRBS1|DHX9|RBBP4|CPSF1|ILF3|CSTF3|ACACA|TARDBP|HNRNPA0|SRSF6|G3BP1|EIF3I|TARBP1|HNRNPD|EIF3A|CTTN|CAPRIN1|MVP|KPNB…
KPNB1	EIF4A1	EIF4A1	64487|64487|64488	62390	20796.7	3	0|0|0	1	1	#NAME?	#NAME?	#NAME?	inf	207967	0	RPS20|RPS3A|RPL27|HNRNPK|RPS7|PPP1CA|PPP1CB|RPS8|RPS16|RPS14|RPS23|RPS18|RPS29|SNRPE|SNRPF|SNRPD1|SNRPD2|SNRPD3|RPL7A|RPS4X|RPS6|HIST1H4A|RPL23|RPS25|RPS26|RPS28|RPL31|RPL10A|RPL11|TRA2B|RPL38|RPS21|GNB2L1|YBX1|ACTA1|TUBA4A|TUBB4B|GTF2I|RAE1|PRKDC|RBM3|HNRNPU|PFKP|PLOD1|RPL6|KHDRBS1|DHX9|RBBP4|CPSF1|ILF3|CSTF3|ACACA|TARDBP|HNRNPA0|SRSF6|G3BP1|EIF3I|TARBP1|HNRNPD|EIF3A|CTTN|CAPRIN1|MVP|KPNB1|EFTUD…
KPNB1	RPS20	RPS20	64489|64487|64489	62393	20797.7	3	20|0|21	1	1	#NAME?	#NAME?	#NAME?	inf	1521.78	0	RPS3A|RPL27|HNRNPK|RPS7|PPP1CA|PPP1CB|RPS8|RPS16|RPS14|RPS23|RPS18|RPS29|SNRPE|SNRPF|SNRPD1|SNRPD2|SNRPD3|RPL7A|RPS4X|RPS6|HIST1H4A|RPL23|RPS25|RPS26|RPS28|RPL31|RPL10A|RPL11|TRA2B|RPL38|RPS21|GNB2L1|YBX1|ACTA1|TUBA4A|TUBB4B|GTF2I|RAE1|PRKDC|RBM3|HNRNPU|PFKP|PLOD1|RPL6|KHDRBS1|DHX9|RBBP4|CPSF1|ILF3|CSTF3|ACACA|TARDBP|HNRNPA0|SRSF6|G3BP1|EIF3I|TARBP1|HNRNPD|EIF3A|CTTN|CAPRIN1|MVP|KPNB1|EFTUD2|PLEC…
KPNB1	RPS3A	RPS3A	64489|64488|64489	62394	20798	3	24|23|23	1	1	#NAME?	#NAME?	#NAME?	inf	891.34	0	RPL27|HNRNPK|RPS7|PPP1CA|PPP1CB|RPS8|RPS16|RPS14|RPS23|RPS18|RPS29|SNRPE|SNRPF|SNRPD1|SNRPD2|SNRPD3|RPL7A|RPS4X|RPS6|HIST1H4A|RPL23|RPS25|RPS26|RPS28|RPL31|RPL10A|RPL11|TRA2B|RPL38|RPS21|GNB2L1|YBX1|ACTA1|TUBA4A|TUBB4B|GTF2I|RAE1|PRKDC|RBM3|HNRNPU|PFKP|PLOD1|RPL6|KHDRBS1|DHX9|RBBP4|CPSF1|ILF3|CSTF3|ACACA|TARDBP|HNRNPA0|SRSF6|G3BP1|EIF3I|TARBP1|HNRNPD|EIF3A|CTTN|CAPRIN1|MVP|KPNB1|EFTUD2|PLEC|NONO|…
KPNB1	RPL27	RPL27	64489|64489|64489	62395	20798.3	3	22|0|21	1	1	#NAME?	#NAME?	#NAME?	inf	1451.05	0	HNRNPK|RPS7|PPP1CA|PPP1CB|RPS8|RPS16|RPS14|RPS23|RPS18|RPS29|SNRPE|SNRPF|SNRPD1|SNRPD2|SNRPD3|RPL7A|RPS4X|RPS6|HIST1H4A|RPL23|RPS25|RPS26|RPS28|RPL31|RPL10A|RPL11|TRA2B|RPL38|RPS21|GNB2L1|YBX1|ACTA1|TUBA4A|TUBB4B|GTF2I|RAE1|PRKDC|RBM3|HNRNPU|PFKP|RPL6|KHDRBS1|DHX9|RBBP4|CPSF1|ILF3|CSTF3|ACACA|TARDBP|HNRNPA0|SRSF6|G3BP1|EIF3I|TARBP1|HNRNPD|EIF3A|CTTN|CAPRIN1|MVP|KPNB1|EFTUD2|PLEC|NONO|PCBP1|TCEB2|…
KPNB1	HNRNPK	HNRNPK	64492|64491|64492	62403	20801	3	24|23|25	1	1	#NAME?	#NAME?	#NAME?	inf	866.71	0	RPS7|PPP1CA|PPP1CB|RPS8|RPS16|RPS14|RPS23|RPS18|RPS29|SNRPE|SNRPF|SNRPD1|SNRPD2|SNRPD3|RPL7A|RPS4X|RPS6|HIST1H4A|RPL23|RPS25|RPS26|RPS28|RPL31|RPL10A|RPL11|TRA2B|RPL38|RPS21|GNB2L1|YBX1|ACTA1|TUBA4A|TUBB4B|GTF2I|RAE1|PRKDC|RBM3|HNRNPU|PFKP|PLOD1|RPL6|KHDRBS1|DHX9|RBBP4|CPSF1|ILF3|CSTF3|ACACA|TARDBP|HNRNPA0|SRSF6|G3BP1|EIF3I|HNRNPD|EIF3A|CTTN|CAPRIN1|MVP|KPNB1|EFTUD2|PLEC|NONO|PCBP1|TCEB2|SF3B3|SA…
KPNB1	RPS7	RPS7	64489|64488|64489	62394	20798	3	23|22|23	1	1	#NAME?	#NAME?	#NAME?	inf	917.56	0	PPP1CA|PPP1CB|RPS8|RPS16|RPS14|RPS23|RPS18|RPS29|SNRPE|SNRPF|SNRPD1|SNRPD2|SNRPD3|RPL7A|RPS4X|RPS6|HIST1H4A|RPL23|RPS25|RPS26|RPS28|RPL31|RPL10A|RPL11|TRA2B|RPL38|RPS21|GNB2L1|YBX1|ACTA1|TUBA4A|TUBB4B|GTF2I|RAE1|PRKDC|RBM3|HNRNPU|PFKP|PLOD1|RPL6|KHDRBS1|DHX9|RBBP4|CPSF1|ILF3|CSTF3|ACACA|TARDBP|HNRNPA0|SRSF6|G3BP1|EIF3I|TARBP1|HNRNPD|EIF3A|CTTN|CAPRIN1|KPNB1|EFTUD2|PLEC|NONO|PCBP1|TCEB2|SF3B3|SAFB…
KPNB1	PPP1CA	PPP1CA	64487|64485|64486	62386	20795.3	3	0|0|0	1	1	#NAME?	#NAME?	#NAME?	inf	207953	0	PPP1CB|RPS8|RPS16|RPS14|RPS23|RPS18|RPS29|SNRPE|SNRPF|SNRPD1|SNRPD2|SNRPD3|RPL7A|RPS4X|RPS6|HIST1H4A|RPL23|RPS25|RPS26|RPS28|RPL31|RPL10A|RPL11|TRA2B|RPL38|RPS21|GNB2L1|YBX1|ACTA1|TUBA4A|TUBB4B|GTF2I|RAE1|PRKDC|RBM3|HNRNPU|PFKP|RPL6|KHDRBS1|DHX9|RBBP4|CPSF1|ILF3|CSTF3|ACACA|TARDBP|HNRNPA0|SRSF6|G3BP1|EIF3I|HNRNPD|EIF3A|CTTN|CAPRIN1|MVP|KPNB1|EFTUD2|PLEC|NONO|PCBP1|TCEB2|SF3B3|SAFB|SF3B4|SF3A1|SF1…
KPNB1	PPP1CB	PPP1CB	64486|64485|64486	62385	20795	3	0|0|0	1	1	#NAME?	#NAME?	#NAME?	inf	207950	0	RPS8|RPS16|RPS14|RPS23|RPS18|RPS29|SNRPE|SNRPF|SNRPD1|SNRPD2|SNRPD3|RPL7A|RPS4X|RPS6|HIST1H4A|RPL23|RPS25|RPS26|RPS28|RPL31|RPL10A|RPL11|TRA2B|RPL38|RPS21|GNB2L1|YBX1|ACTA1|TUBA4A|TUBB4B|RAE1|PRKDC|RBM3|HNRNPU|PFKP|RPL6|KHDRBS1|DHX9|RBBP4|CPSF1|ILF3|CSTF3|TARDBP|HNRNPA0|SRSF6|G3BP1|EIF3I|HNRNPD|EIF3A|CTTN|CAPRIN1|KPNB1|EFTUD2|PLEC|NONO|PCBP1|TCEB2|SF3B3|SAFB|SF3B4|SF3A1|SF1|ELAVL1|HIST2H2AC|FAM98…
KPNB1	RPS8	RPS8	64489|64488|64489	62394	20798	3	0|0|22	1	1	#NAME?	#NAME?	#NAME?	inf	2836.09	0	RPS16|RPS14|RPS23|RPS18|RPS29|SNRPE|SNRPF|SNRPD1|SNRPD2|SNRPD3|RPL7A|RPS4X|RPS6|HIST1H4A|RPL23|RPS25|RPS26|RPS28|RPL31|RPL10A|RPL11|TRA2B|RPL38|RPS21|GNB2L1|YBX1|ACTA1|TUBA4A|TUBB4B|GTF2I|RAE1|PRKDC|RBM3|HNRNPU|PFKP|RPL6|KHDRBS1|DHX9|RBBP4|CPSF1|ILF3|CSTF3|ACACA|TARDBP|HNRNPA0|SRSF6|G3BP1|EIF3I|TARBP1|HNRNPD|EIF3A|CTTN|CAPRIN1|MVP|KPNB1|EFTUD2|PLEC|NONO|PCBP1|TCEB2|SF3B3|SAFB|SF3B4|SEC23B|SF3A1|S…
KPNB1	RPS16	RPS16	64490|64489|64490	62397	20799	3	23|0|24	1	1	#NAME?	#NAME?	#NAME?	inf	1327.6	0	RPS14|RPS23|RPS18|RPS29|SNRPE|SNRPF|SNRPD1|SNRPD2|SNRPD3|RPL7A|RPS4X|RPS6|HIST1H4A|RPL23|RPS25|RPS26|RPS28|RPL31|RPL10A|RPL11|TRA2B|RPL38|RPS21|GNB2L1|YBX1|ACTA1|TUBA4A|TUBB4B|GTF2I|RAE1|PRKDC|RBM3|HNRNPU|PFKP|RPL6|KHDRBS1|DHX9|RBBP4|CPSF1|ILF3|CSTF3|ACACA|TARDBP|HNRNPA0|SRSF6|G3BP1|EIF3I|TARBP1|HNRNPD|EIF3A|CTTN|CAPRIN1|MVP|KPNB1|EFTUD2|PLEC|NONO|PCBP1|TCEB2|SF3B3|SAFB|SF3B4|SEC23B|SF3A1|SF1|ELA…
KPNB1	RPS14	RPS14	64489|64488|64489	62394	20798	3	0|0|0	1	1	#NAME?	#NAME?	#NAME?	inf	207980	0	RPS23|RPS18|RPS29|SNRPE|SNRPF|SNRPD1|SNRPD2|SNRPD3|RPL7A|RPS4X|RPS6|HIST1H4A|RPL23|RPS25|RPS26|RPS28|RPL31|RPL10A|RPL11|TRA2B|RPL38|RPS21|GNB2L1|YBX1|ACTA1|TUBA4A|TUBB4B|GTF2I|RAE1|PRKDC|RBM3|HNRNPU|PFKP|PLOD1|RPL6|KHDRBS1|DHX9|RBBP4|CPSF1|ILF3|CSTF3|ACACA|TARDBP|HNRNPA0|SRSF6|G3BP1|EIF3I|TARBP1|HNRNPD|EIF3A|CTTN|CAPRIN1|MVP|KPNB1|EFTUD2|PLEC|NONO|PCBP1|TCEB2|SF3B3|SAFB|SF3B4|SEC23B|SF3A1|SF1|ELA…
KPNB1	RPS23	RPS23	64487|64486|64488	62389	20796.3	3	0|0|22	1	1	#NAME?	#NAME?	#NAME?	inf	2835.86	0	RPS18|RPS29|SNRPE|SNRPF|SNRPD1|SNRPD2|SNRPD3|RPL7A|RPS4X|RPS6|HIST1H4A|RPL23|RPS25|RPS26|RPS28|RPL31|RPL10A|RPL11|TRA2B|RPL38|RPS21|GNB2L1|YBX1|ACTA1|TUBA4A|TUBB4B|GTF2I|RAE1|PRKDC|RBM3|HNRNPU|PFKP|RPL6|KHDRBS1|DHX9|RBBP4|CPSF1|ILF3|CSTF3|ACACA|TARDBP|HNRNPA0|SRSF6|G3BP1|EIF3I|TARBP1|HNRNPD|EIF3A|CTTN|CAPRIN1|MVP|KPNB1|EFTUD2|PLEC|NONO|PCBP1|TCEB2|SF3B3|SAFB|SF3B4|SEC23B|SF3A1|SF1|ELAVL1|HIST2H2A…
KPNB1	RPS18	RPS18	64491|64490|64490	62399	20799.7	3	22|0|23	1	1	#NAME?	#NAME?	#NAME?	inf	1386.64	0	RPS29|SNRPE|SNRPF|SNRPD1|SNRPD2|SNRPD3|RPL7A|RPS4X|RPS6|HIST1H4A|RPL23|RPS25|RPS26|RPS28|RPL31|RPL10A|RPL11|TRA2B|RPL38|RPS21|GNB2L1|YBX1|ACTA1|TUBA4A|TUBB4B|GTF2I|RAE1|PRKDC|RBM3|HNRNPU|PFKP|PLOD1|RPL6|KHDRBS1|DHX9|RBBP4|CPSF1|ILF3|CSTF3|ACACA|TARDBP|HNRNPA0|SRSF6|G3BP1|EIF3I|TARBP1|HNRNPD|EIF3A|CTTN|CAPRIN1|MVP|KPNB1|EFTUD2|PLEC|NONO|PCBP1|TCEB2|SF3B3|SAFB|SF3B4|SEC23B|SF3A1|SF1|ELAVL1|HIST2H2A…
KPNB1	RPS29	RPS29	64485|64486|64488	62387	20795.7	3	21|0|22	1	1	#NAME?	#NAME?	#NAME?	inf	1450.86	0	SNRPE|SNRPF|SNRPD1|SNRPD2|SNRPD3|RPL7A|RPS4X|RPS6|HIST1H4A|RPL23|RPS25|RPS26|RPS28|RPL31|RPL10A|RPL11|TRA2B|RPL38|RPS21|GNB2L1|YBX1|ACTA1|TUBA4A|TUBB4B|GTF2I|RAE1|PRKDC|RBM3|HNRNPU|PFKP|RPL6|KHDRBS1|DHX9|RBBP4|CPSF1|ILF3|CSTF3|ACACA|TARDBP|HNRNPA0|SRSF6|G3BP1|EIF3I|TARBP1|HNRNPD|EIF3A|CTTN|CAPRIN1|MVP|KPNB1|EFTUD2|PLEC|NONO|PCBP1|TCEB2|SF3B3|SAFB|SF3B4|SEC23B|SF3A1|SF1|ELAVL1|HIST2H2AC|ZNF326|PRR…
KPNB1	SNRPE	SNRPE	64488|0|64488	63440	21146.7	3	0|18|0	0.67	1	#NAME?	#NAME?	#NAME?	inf	3524.44	0	SNRPF|SNRPD1|SNRPD2|SNRPD3|RPL7A|RPS4X|RPS6|HIST1H4A|RPL23|RPS25|RPS26|RPS28|RPL31|RPL10A|RPL11|TRA2B|RPL38|RPS21|GNB2L1|YBX1|ACTA1|TUBA4A|TUBB4B|GTF2I|RAE1|PRKDC|RBM3|HNRNPU|PFKP|PLOD1|RPL6|KHDRBS1|DHX9|RBBP4|CPSF1|ILF3|CSTF3|TARDBP|HNRNPA0|SRSF6|G3BP1|EIF3I|HNRNPD|EIF3A|CTTN|CAPRIN1|MVP|KPNB1|EFTUD2|PLEC|NONO|PCBP1|TCEB2|SF3B3|SAFB|SF3B4|SEC23B|SF3A1|SF1|ELAVL1|HIST2H2AC|FAM98B|ZNF326|NUP188|ED…
KPNB1	SNRPF	SNRPF	64489|64488|64486	62391	20797	3	20|0|0	1	1	#NAME?	#NAME?	#NAME?	inf	3119.55	0	SNRPD1|SNRPD2|SNRPD3|RPL7A|RPS4X|RPS6|HIST1H4A|RPL23|RPS25|RPS26|RPS28|RPL31|RPL10A|RPL11|TRA2B|RPL38|RPS21|GNB2L1|YBX1|ACTA1|TUBA4A|TUBB4B|GTF2I|RAE1|PRKDC|RBM3|HNRNPU|PFKP|PLOD1|RPL6|KHDRBS1|DHX9|RBBP4|CPSF1|ILF3|CSTF3|TARDBP|HNRNPA0|SRSF6|G3BP1|EIF3I|TARBP1|HNRNPD|EIF3A|CTTN|CAPRIN1|MVP|KPNB1|EFTUD2|PLEC|NONO|PCBP1|TCEB2|SF3B3|SAFB|SF3B4|SEC23B|SF3A1|SF1|ELAVL1|HIST2H2AC|FAM98B|ZNF326|PRRC2B|N…
KPNB1	SNRPD1	SNRPD1	64490|64489|64489	62396	20798.7	3	0|0|0	1	1	#NAME?	#NAME?	#NAME?	inf	207987	0	SNRPD2|SNRPD3|RPL7A|RPS4X|RPS6|HIST1H4A|RPL23|RPS25|RPS26|RPS28|RPL31|RPL10A|RPL11|TRA2B|RPL38|RPS21|GNB2L1|YBX1|ACTA1|TUBA4A|TUBB4B|GTF2I|RAE1|PRKDC|RBM3|HNRNPU|PFKP|PLOD1|RPL6|KHDRBS1|DHX9|RBBP4|CPSF1|ILF3|CSTF3|TARDBP|HNRNPA0|SRSF6|G3BP1|EIF3I|TARBP1|HNRNPD|EIF3A|CTTN|CAPRIN1|MVP|KPNB1|EFTUD2|PLEC|NONO|PCBP1|TCEB2|SF3B3|SAFB|SF3B4|SEC23B|SF3A1|SF1|ELAVL1|HIST2H2AC|FAM98B|ZNF326|NUP188|UBAP2|ED…
KPNB1	SNRPD2	SNRPD2	64489|64488|64488	62393	20797.7	3	0|0|0	1	1	#NAME?	#NAME?	#NAME?	inf	207977	0	SNRPD3|RPL7A|RPS4X|RPS6|HIST1H4A|RPL23|RPS25|RPS26|RPS28|RPL31|RPL10A|RPL11|TRA2B|RPL38|RPS21|GNB2L1|YBX1|ACTA1|TUBA4A|TUBB4B|GTF2I|RAE1|PRKDC|RBM3|HNRNPU|PFKP|PLOD1|RPL6|KHDRBS1|DHX9|RBBP4|CPSF1|ILF3|CSTF3|TARDBP|HNRNPA0|SRSF6|G3BP1|EIF3I|TARBP1|HNRNPD|EIF3A|CTTN|CAPRIN1|MVP|KPNB1|EFTUD2|PLEC|NONO|PCBP1|TCEB2|SF3B3|SAFB|SF3B4|SEC23B|SF3A1|SF1|ELAVL1|HIST2H2AC|FAM98B|ZNF326|PRRC2B|NUP188|EDC4|PRP…
KPNB1	SNRPD3	SNRPD3	64490|64489|64490	62397	20799	3	0|0|0	1	1	#NAME?	#NAME?	#NAME?	inf	207990	0	RPL7A|RPS4X|RPS6|HIST1H4A|RPL23|RPS25|RPS26|RPS28|RPL31|RPL10A|RPL11|TRA2B|RPL38|RPS21|GNB2L1|YBX1|ACTA1|TUBA4A|TUBB4B|GTF2I|RAE1|PRKDC|RBM3|HNRNPU|PFKP|PLOD1|RPL6|KHDRBS1|DHX9|RBBP4|CPSF1|ILF3|CSTF3|TARDBP|HNRNPA0|SRSF6|G3BP1|EIF3I|TARBP1|HNRNPD|EIF3A|CTTN|CAPRIN1|MVP|KPNB1|EFTUD2|PLEC|NONO|PCBP1|TCEB2|SF3B3|SAFB|SF3B4|SEC23B|SF3A1|SF1|ELAVL1|HIST2H2AC|FAM98B|ZNF326|NUP188|UBAP2|EDC4|PRPF8|FIP1L…
KPNB1	RPL7A	RPL7A	64488|64487|64489	62392	20797.3	3	0|0|20	1	1	#NAME?	#NAME?	#NAME?	inf	3119.6	0	RPS4X|RPS6|HIST1H4A|RPL23|RPS25|RPS26|RPS28|RPL31|RPL10A|RPL11|TRA2B|RPL38|RPS21|GNB2L1|YBX1|ACTA1|TUBA4A|TUBB4B|GTF2I|RAE1|PRKDC|RBM3|HNRNPU|PFKP|RPL6|KHDRBS1|DHX9|RBBP4|CPSF1|ILF3|CSTF3|ACACA|TARDBP|HNRNPA0|SRSF6|G3BP1|EIF3I|TARBP1|HNRNPD|EIF3A|CTTN|CAPRIN1|MVP|KPNB1|EFTUD2|PLEC|NONO|PCBP1|TCEB2|SF3B3|SAFB|SF3B4|SEC23B|SF3A1|SF1|ELAVL1|HIST2H2AC|FAM98B|ZNF326|PRRC2B|NUP188|UBAP2|EDC4|PRPF8|FIP1…
KPNB1	RPS4X	RPS4X	64489|64487|64488	62392	20797.3	3	0|0|0	1	1	#NAME?	#NAME?	#NAME?	inf	207973	0	RPS6|HIST1H4A|RPL23|RPS25|RPS26|RPS28|RPL31|RPL10A|RPL11|TRA2B|RPL38|RPS21|GNB2L1|YBX1|ACTA1|TUBA4A|TUBB4B|GTF2I|RAE1|PRKDC|RBM3|HNRNPU|PFKP|PLOD1|RPL6|KHDRBS1|DHX9|RBBP4|CPSF1|ILF3|CSTF3|ACACA|TARDBP|HNRNPA0|SRSF6|G3BP1|EIF3I|TARBP1|HNRNPD|EIF3A|CTTN|CAPRIN1|MVP|KPNB1|EFTUD2|PLEC|NONO|PCBP1|TCEB2|SF3B3|SAFB|SF3B4|SEC23B|SF3A1|SF1|ELAVL1|HIST2H2AC|ZNF326|PRRC2B|NUP188|UBAP2|EDC4|PRPF8|FIP1L1|WDR8…
KPNB1	RPS6	RPS6	64489|64488|64488	62393	20797.7	3	21|0|22	1	1	#NAME?	#NAME?	#NAME?	inf	1451	0	HIST1H4A|RPL23|RPS25|RPS26|RPS28|RPL31|RPL10A|RPL11|TRA2B|RPL38|RPS21|GNB2L1|YBX1|ACTA1|TUBA4A|TUBB4B|GTF2I|RAE1|PRKDC|RBM3|HNRNPU|PFKP|RPL6|KHDRBS1|DHX9|RBBP4|CPSF1|ILF3|CSTF3|ACACA|TARDBP|HNRNPA0|SRSF6|G3BP1|EIF3I|TARBP1|HNRNPD|EIF3A|CTTN|CAPRIN1|MVP|KPNB1|EFTUD2|PLEC|NONO|PCBP1|TCEB2|SF3B3|SAFB|SF3B4|SEC23B|SF3A1|SF1|ELAVL1|HIST2H2AC|ZNF326|PRRC2B|NUP188|UBAP2|EDC4|PRPF8|FIP1L1|WDR82|TUBA1A|NU…
KPNB1	HIST1H4A	HIST1H4A	64486|0|0	64486	21495.3	3	23|0|21	0.33	1	0.33	1	0.33	642.42	1465.59	0.05	RPL23|RPS25|RPS26|RPS28|RPL31|RPL10A|RPL11|TRA2B|RPL38|RPS21|GNB2L1|YBX1|ACTA1|TUBA4A|TUBB4B|GTF2I|RAE1|PRKDC|RBM3|HNRNPU|PFKP|RPL6|KHDRBS1|DHX9|RBBP4|CPSF1|ILF3|CSTF3|ACACA|TARDBP|HNRNPA0|SRSF6|G3BP1|EIF3I|HNRNPD|EIF3A|CTTN|CAPRIN1|MVP|KPNB1|EFTUD2|PLEC|NONO|PCBP1|TCEB2|SF3B3|SAFB|SF3B4|SF3A1|SF1|ELAVL1|HIST2H2AC|NUP188|UBAP2|PRPF8|WDR82|TUBA1A|ALYREF|CARM1|SERBP1|FAM98A|SMARCC2|ATXN2L|DDX1|HDAC…
KPNB1	RPL23	RPL23	64488|64487|64488	62391	20797	3	22|0|0	1	1	#NAME?	#NAME?	#NAME?	inf	2835.95	0	RPS25|RPS26|RPS28|RPL31|RPL10A|RPL11|TRA2B|RPL38|RPS21|GNB2L1|YBX1|ACTA1|TUBA4A|TUBB4B|GTF2I|RAE1|PRKDC|RBM3|HNRNPU|PFKP|RPL6|KHDRBS1|DHX9|RBBP4|CPSF1|ILF3|CSTF3|ACACA|TARDBP|HNRNPA0|SRSF6|G3BP1|EIF3I|TARBP1|HNRNPD|EIF3A|CAPRIN1|KPNB1|EFTUD2|PLEC|NONO|PCBP1|TCEB2|SF3B3|SAFB|SF3B4|SEC23B|SF3A1|SF1|ELAVL1|HIST2H2AC|ZNF326|PRRC2B|NUP188|UBAP2|EDC4|PRPF8|FIP1L1|WDR82|TUBA1A|NUFIP2|ALYREF|CARM1|CCAR1|…
KPNB1	RPS25	RPS25	64489|64488|64489	62394	20798	3	21|0|23	1	1	#NAME?	#NAME?	#NAME?	inf	1418.05	0	RPS26|RPS28|RPL31|RPL10A|RPL11|TRA2B|RPL38|RPS21|GNB2L1|YBX1|ACTA1|TUBA4A|TUBB4B|GTF2I|RAE1|PRKDC|RBM3|HNRNPU|PFKP|RPL6|KHDRBS1|DHX9|RBBP4|CPSF1|ILF3|CSTF3|TARDBP|HNRNPA0|SRSF6|G3BP1|EIF3I|TARBP1|HNRNPD|EIF3A|CTTN|CAPRIN1|KPNB1|EFTUD2|PLEC|NONO|PCBP1|TCEB2|SF3B3|SAFB|SF3B4|SEC23B|SF3A1|SF1|ELAVL1|HIST2H2AC|ZNF326|PRRC2B|NUP188|EDC4|PRPF8|FIP1L1|WDR82|TUBA1A|NUFIP2|ALYREF|CARM1|CCAR1|SERBP1|MAPK1I…
KPNB1	RPS26	RPS26	64487|0|0	64487	21495.7	3	20|0|0	0.33	1	#NAME?	#NAME?	#NAME?	inf	3224.35	0.05	RPS28|RPL31|RPL10A|RPL11|TRA2B|RPL38|RPS21|GNB2L1|YBX1|ACTA1|TUBA4A|TUBB4B|GTF2I|RAE1|PRKDC|RBM3|HNRNPU|PFKP|RPL6|KHDRBS1|DHX9|RBBP4|CPSF1|ILF3|CSTF3|TARDBP|HNRNPA0|SRSF6|G3BP1|EIF3I|TARBP1|HNRNPD|EIF3A|CAPRIN1|MVP|KPNB1|EFTUD2|PLEC|NONO|PCBP1|TCEB2|SF3B3|SAFB|SF3B4|SEC23B|SF3A1|SF1|ELAVL1|HIST2H2AC|PRRC2B|NUP188|UBAP2|EDC4|PRPF8|FIP1L1|WDR82|TUBA1A|NUFIP2|ALYREF|CARM1|CCAR1|SERBP1|FAM98A|MAPK1IP…
KPNB1	RPS28	RPS28	64489|64489|64490	62396	20798.7	3	25|0|24	1	1	#NAME?	#NAME?	#NAME?	inf	1273.39	0	RPL31|RPL10A|RPL11|TRA2B|RPL38|RPS21|GNB2L1|YBX1|ACTA1|TUBA4A|TUBB4B|GTF2I|RAE1|PRKDC|RBM3|HNRNPU|PFKP|RPL6|KHDRBS1|DHX9|RBBP4|CPSF1|ILF3|CSTF3|ACACA|TARDBP|HNRNPA0|SRSF6|G3BP1|EIF3I|TARBP1|HNRNPD|EIF3A|CTTN|CAPRIN1|MVP|KPNB1|EFTUD2|PLEC|NONO|PCBP1|TCEB2|SF3B3|SAFB|SF3B4|SEC23B|SF3A1|SF1|ELAVL1|HIST2H2AC|ZNF326|PRRC2B|NUP188|UBAP2|EDC4|PRPF8|FIP1L1|WDR82|TUBA1A|NUFIP2|ALYREF|CARM1|CCAR1|CCAR2|SER…
KPNB1	RPL39P5	RPL39P5	64487|64486|64487	62388	20796	3	0|0|22	1	1	1	1	1	inf	2835.82	0
KPNB1	RPL31	RPL31	64489|64488|64489	62394	20798	3	0|0|0	1	1	#NAME?	#NAME?	#NAME?	inf	207980	0	RPL10A|RPL11|TRA2B|RPL38|RPS21|GNB2L1|YBX1|ACTA1|TUBA4A|TUBB4B|GTF2I|RAE1|PRKDC|RBM3|HNRNPU|PFKP|RPL6|KHDRBS1|DHX9|RBBP4|CPSF1|ILF3|CSTF3|ACACA|TARDBP|HNRNPA0|SRSF6|G3BP1|EIF3I|TARBP1|HNRNPD|EIF3A|CTTN|CAPRIN1|MVP|KPNB1|EFTUD2|PLEC|NONO|PCBP1|TCEB2|SF3B3|SAFB|SF3B4|SEC23B|SF3A1|SF1|ELAVL1|HIST2H2AC|FAM98B|ZNF326|PRRC2B|NUP188|UBAP2|EDC4|PRPF8|FIP1L1|WDR82|TUBA1A|NUFIP2|ALYREF|CARM1|CCAR1|CCAR2|SE…
KPNB1	RPL10A	RPL10A	64488|64487|64487	62390	20796.7	3	0|0|0	1	1	#NAME?	#NAME?	#NAME?	inf	207967	0	RPL11|TRA2B|RPL38|RPS21|GNB2L1|YBX1|ACTA1|TUBA4A|TUBB4B|GTF2I|RAE1|PRKDC|RBM3|HNRNPU|PFKP|RPL6|KHDRBS1|DHX9|RBBP4|CPSF1|ILF3|CSTF3|ACACA|TARDBP|HNRNPA0|SRSF6|G3BP1|EIF3I|TARBP1|HNRNPD|EIF3A|CTTN|CAPRIN1|MVP|KPNB1|EFTUD2|PLEC|NONO|PCBP1|TCEB2|SF3B3|SAFB|SF3B4|SEC23B|SF3A1|SF1|ELAVL1|HIST2H2AC|ZNF326|PRRC2B|NUP188|UBAP2|EDC4|PRPF8|FIP1L1|WDR82|TUBA1A|NUFIP2|ALYREF|CARM1|CCAR1|CCAR2|SERBP1|FAM98A|MA…
KPNB1	RPL11	RPL11	64488|64487|64488	62391	20797	3	21|0|23	1	1	#NAME?	#NAME?	#NAME?	inf	1417.98	0	TRA2B|RPL38|RPS21|GNB2L1|YBX1|ACTA1|TUBA4A|TUBB4B|GTF2I|RAE1|PRKDC|RBM3|HNRNPU|PFKP|RPL6|KHDRBS1|DHX9|RBBP4|CPSF1|ILF3|CSTF3|ACACA|TARDBP|HNRNPA0|SRSF6|G3BP1|EIF3I|TARBP1|HNRNPD|EIF3A|CTTN|CAPRIN1|MVP|KPNB1|EFTUD2|PLEC|NONO|PCBP1|TCEB2|SF3B3|SAFB|SF3B4|SEC23B|SF3A1|SF1|ELAVL1|HIST2H2AC|ZNF326|PRRC2B|NUP188|UBAP2|EDC4|PRPF8|FIP1L1|WDR82|TUBA1A|NUFIP2|ALYREF|CARM1|CCAR1|CCAR2|SERBP1|FAM98A|MAPK1IP1…
KPNB1	TRA2B	TRA2B	64486|64485|64486	62385	20795	3	0|0|0	1	1	#NAME?	#NAME?	#NAME?	inf	207950	0	RPL38|RPS21|GNB2L1|YBX1|ACTA1|TUBA4A|TUBB4B|GTF2I|RAE1|PRKDC|RBM3|HNRNPU|PFKP|PLOD1|RPL6|KHDRBS1|DHX9|RBBP4|CPSF1|ILF3|CSTF3|TARDBP|HNRNPA0|SRSF6|G3BP1|EIF3I|TARBP1|HNRNPD|EIF3A|CTTN|CAPRIN1|MVP|KPNB1|EFTUD2|PLEC|NONO|PCBP1|TCEB2|SF3B3|SAFB|SF3B4|SF3A1|SF1|ELAVL1|HIST2H2AC|FAM98B|ZNF326|PRRC2B|NUP188|EDC4|PRPF8|FIP1L1|WDR82|TUBA1A|NUFIP2|ALYREF|CARM1|CCAR1|CCAR2|SERBP1|FAM98A|MAPK1IP1L|SMARCC2|PP…
KPNB1	RPL38	RPL38	64488|64485|64487	62388	20796	3	22|0|23	1	1	#NAME?	#NAME?	#NAME?	inf	1386.4	0	RPS21|GNB2L1|YBX1|ACTA1|TUBA4A|TUBB4B|RAE1|PRKDC|RBM3|HNRNPU|PFKP|RPL6|KHDRBS1|DHX9|RBBP4|CPSF1|ILF3|CSTF3|TARDBP|HNRNPA0|SRSF6|G3BP1|EIF3I|TARBP1|HNRNPD|EIF3A|CAPRIN1|MVP|KPNB1|EFTUD2|PLEC|NONO|PCBP1|TCEB2|SF3B3|SAFB|SF3B4|SEC23B|SF3A1|SF1|ELAVL1|HIST2H2AC|ZNF326|PRRC2B|NUP188|UBAP2|EDC4|PRPF8|NUFIP2|ALYREF|CARM1|CCAR1|SERBP1|FAM98A|MAPK1IP1L|SMARCC2|ATXN2L|PSPC1|DDX1|RQCD1|HDAC2|UPF1|KHSRP|TNPO…
KPNB1	RPS21	RPS21	64489|64488|64489	62394	20798	3	23|0|23	1	1	#NAME?	#NAME?	#NAME?	inf	1356.39	0	GNB2L1|YBX1|ACTA1|TUBA4A|TUBB4B|GTF2I|RAE1|PRKDC|RBM3|HNRNPU|PFKP|RPL6|KHDRBS1|DHX9|RBBP4|CPSF1|ILF3|CSTF3|TARDBP|HNRNPA0|SRSF6|G3BP1|EIF3I|TARBP1|HNRNPD|EIF3A|CTTN|CAPRIN1|MVP|KPNB1|EFTUD2|PLEC|NONO|PCBP1|TCEB2|SF3B3|SAFB|SF3B4|SEC23B|SF3A1|SF1|ELAVL1|HIST2H2AC|ZNF326|PRRC2B|NUP188|UBAP2|EDC4|PRPF8|FIP1L1|WDR82|TUBA1A|NUFIP2|ALYREF|CARM1|CCAR1|CCAR2|SERBP1|FAM98A|MAPK1IP1L|SMARCC2|ATXN2L|PSPC1|D…
KPNB1	GNB2L1	GNB2L1	64488|64486|64488	62390	20796.7	3	0|0|0	1	1	#NAME?	#NAME?	#NAME?	inf	207967	0	YBX1|ACTA1|TUBA4A|TUBB4B|GTF2I|RAE1|PRKDC|RBM3|HNRNPU|PFKP|PLOD1|RPL6|KHDRBS1|DHX9|RBBP4|CPSF1|ILF3|CSTF3|ACACA|TARDBP|HNRNPA0|SRSF6|G3BP1|EIF3I|TARBP1|HNRNPD|EIF3A|CTTN|CAPRIN1|MVP|KPNB1|EFTUD2|PLEC|NONO|PCBP1|TCEB2|SF3B3|SAFB|SF3B4|SEC23B|SF3A1|SF1|ELAVL1|HIST2H2AC|FAM98B|ZNF326|PRRC2B|NUP188|UBAP2|EDC4|PRPF8|FIP1L1|WDR82|TUBA1A|NUFIP2|ALYREF|CARM1|CCAR1|CCAR2|SERBP1|FAM98A|MAPK1IP1L|SMARCC2|PP…
KPNB1	YBX1	YBX1	64490|64489|64489	62396	20798.7	3	0|0|24	1	1	#NAME?	#NAME?	#NAME?	inf	2599.83	0	ACTA1|TUBA4A|TUBB4B|GTF2I|RAE1|PRKDC|RBM3|HNRNPU|PFKP|PLOD1|RPL6|KHDRBS1|DHX9|RBBP4|CPSF1|ILF3|CSTF3|ACACA|TARDBP|HNRNPA0|SRSF6|G3BP1|EIF3I|TARBP1|HNRNPD|EIF3A|CTTN|CAPRIN1|MVP|KPNB1|EFTUD2|PLEC|NONO|PCBP1|TCEB2|SF3B3|SAFB|SF3B4|SEC23B|SF3A1|SF1|ELAVL1|HIST2H2AC|FAM98B|ZNF326|PRRC2B|NUP188|UBAP2|EDC4|PRPF8|FIP1L1|WDR82|TUBA1A|NUFIP2|ALYREF|CARM1|CCAR1|CCAR2|SERBP1|FAM98A|SMARCC2|ATXN2L|PSPC1|DDX1…
KPNB1	ACTA1	ACTA1	64490|64488|64489	62395	20798.3	3	25|0|24	1	1	1	1	1	inf	1273.37	0	TUBA4A|TUBB4B|GTF2I|RAE1|PRKDC|RBM3|HNRNPU|PFKP|RPL6|KHDRBS1|DHX9|RBBP4|CPSF1|ILF3|CSTF3|ACACA|TARDBP|HNRNPA0|SRSF6|G3BP1|EIF3I|TARBP1|HNRNPD|EIF3A|CTTN|CAPRIN1|MVP|KPNB1|EFTUD2|PLEC|NONO|PCBP1|TCEB2|SF3B3|SAFB|SF3B4|SEC23B|SF3A1|SF1|ELAVL1|HIST2H2AC|NUP188|PRPF8|WDR82|TUBA1A|ALYREF|CARM1|CCAR2|SERBP1|SMARCC2|PALLD|PSPC1|DDX1|RQCD1|TFG|HDAC2|UPF1|SMARCC1|KHSRP|TNPO1|SMARCE1|SMARCD1|RBM14|NUP88|CC…
KPNB1	EEF1A1P5	EEF1A1P5	64491|64490|64491	62400	20800	3	25|21|26	1	1	1	1	1	inf	866.67	0
KPNB1	TUBA4A	TUBA4A	64487|64487|64488	62390	20796.7	3	0|0|0	1	1	#NAME?	#NAME?	#NAME?	inf	207967	0	TUBB4B|GTF2I|RAE1|PRKDC|RBM3|HNRNPU|PFKP|RPL6|KHDRBS1|DHX9|RBBP4|CPSF1|ILF3|CSTF3|ACACA|TARDBP|HNRNPA0|SRSF6|G3BP1|EIF3I|TARBP1|HNRNPD|EIF3A|CTTN|CAPRIN1|MVP|KPNB1|EFTUD2|PLEC|NONO|PCBP1|TCEB2|SF3B3|SAFB|SF3B4|SEC23B|SF3A1|SF1|ELAVL1|HIST2H2AC|ZNF326|NUP188|UBAP2|PRPF8|FIP1L1|WDR82|TUBA1A|NUFIP2|ALYREF|CARM1|CCAR2|SERBP1|FAM98A|SMARCC2|ATXN2L|PALLD|PSPC1|DNAH7|DDX1|RQCD1|TFG|HDAC2|UPF1|SMARCC1|KH…
KPNB1	TUBB4B	TUBB4B	64492|64491|64492	62403	20801	3	26|19|26	1	1	1	1	1	inf	878.92	0	GTF2I|RAE1|PRKDC|RBM3|HNRNPU|PFKP|RPL6|KHDRBS1|DHX9|RBBP4|CPSF1|ILF3|CSTF3|ACACA|TARDBP|HNRNPA0|SRSF6|G3BP1|EIF3I|TARBP1|HNRNPD|EIF3A|CTTN|CAPRIN1|MVP|KPNB1|EFTUD2|PLEC|NONO|PCBP1|TCEB2|SF3B3|SF3B4|SEC23B|SF3A1|SF1|ELAVL1|HIST2H2AC|NUP188|PRPF8|FIP1L1|WDR82|TUBA1A|NUFIP2|ALYREF|CARM1|CCAR2|SERBP1|SMARCC2|PPP1R13L|PSPC1|DNAH7|DDX1|RQCD1|TFG|HDAC2|UPF1|SMARCC1|KHSRP|TNPO1|SMARCE1|SMARCD1|RBM14|NUP8…
KPNB1	GTF2I	GTF2I	64485|0|64485	63434	21144.7	3	0|0|0	0.67	1	0.67	1	0.67	539.64	211447	0	RAE1|PRKDC|RBM3|HNRNPU|RPL6|KHDRBS1|DHX9|RBBP4|CPSF1|ILF3|CSTF3|TARDBP|HNRNPA0|SRSF6|G3BP1|EIF3I|HNRNPD|EIF3A|CAPRIN1|KPNB1|EFTUD2|NONO|PCBP1|TCEB2|SF3B3|SAFB|SF3A1|SF1|ELAVL1|HIST2H2AC|FAM98B|ZNF326|UBAP2|PRPF8|WDR82|TUBA1A|ALYREF|CARM1|SERBP1|SMARCC2|PSPC1|DDX1|HDAC2|UPF1|SMARCC1|KHSRP|TNPO1|SMARCE1|SMARCD1|RBM14|CCT7|TUBB6|RBM4|SRRT|DPY30|WDR33|XRN2|ARFGAP3|BAZ1A|CLIP2|PRPF19|C14orf166|RUVBL2|…
KPNB1	RAE1	RAE1	64489|64489|64489	62395	20798.3	3	0|0|0	1	1	#NAME?	#NAME?	#NAME?	inf	207983	0	PRKDC|RBM3|HNRNPU|PLOD1|RPL6|KHDRBS1|DHX9|RBBP4|CPSF1|ILF3|CSTF3|TARDBP|HNRNPA0|SRSF6|G3BP1|EIF3I|HNRNPD|EIF3A|CAPRIN1|MVP|KPNB1|EFTUD2|PLEC|NONO|PCBP1|TCEB2|SF3B3|SAFB|SF3B4|SEC23B|SF3A1|SF1|ELAVL1|HIST2H2AC|ZNF326|NUP188|EDC4|PRPF8|FIP1L1|WDR82|TUBA1A|NUFIP2|ALYREF|CARM1|CCAR1|CCAR2|SERBP1|SMARCC2|PPP1R13L|ATXN2L|PSPC1|DDX1|RQCD1|TFG|HDAC2|UPF1|SMARCC1|KHSRP|TNPO1|SMARCE1|SMARCD1|FUBP3|RBM14|NU…
KPNB1	PRKDC	PRKDC	64485|0|64486	63435	21145	3	0|0|0	0.67	1	0.67	1	0.67	704.64	211450	0	RBM3|HNRNPU|PFKP|RPL6|KHDRBS1|DHX9|RBBP4|CPSF1|ILF3|CSTF3|ACACA|TARDBP|HNRNPA0|SRSF6|G3BP1|EIF3I|HNRNPD|EIF3A|CTTN|CAPRIN1|MVP|KPNB1|EFTUD2|PLEC|NONO|PCBP1|TCEB2|SF3B3|SAFB|SF3B4|SF3A1|SF1|ELAVL1|HIST2H2AC|FAM98B|ZNF326|NUP188|PRPF8|FIP1L1|WDR82|TUBA1A|NUFIP2|ALYREF|CARM1|CCAR1|CCAR2|SERBP1|SMARCC2|PPP1R13L|PALLD|PSPC1|DDX1|HDAC2|UPF1|SMARCC1|KHSRP|TNPO1|SMARCE1|SMARCD1|NAF1|FUBP3|RBM14|NUP88|CCT…
KPNB1	RBM3	RBM3	64488|64487|64488	62391	20797	3	0|0|0	1	1	1	1	1	inf	207970	0	HNRNPU|PFKP|PLOD1|RPL6|KHDRBS1|DHX9|RBBP4|CPSF1|ILF3|CSTF3|ACACA|TARDBP|HNRNPA0|SRSF6|G3BP1|EIF3I|TARBP1|HNRNPD|EIF3A|CTTN|CAPRIN1|KPNB1|EFTUD2|PLEC|NONO|PCBP1|TCEB2|SF3B3|SAFB|SF3B4|SF3A1|SF1|ELAVL1|HIST2H2AC|FAM98B|ZNF326|NUP188|UBAP2|EDC4|PRPF8|FIP1L1|WDR82|TUBA1A|NUFIP2|ALYREF|CARM1|CCAR1|SERBP1|FAM98A|SMARCC2|ATXN2L|PSPC1|DDX1|HDAC2|UPF1|SMARCC1|KHSRP|TNPO1|SMARCE1|SMARCD1|FUBP3|RBM14|NUP88|…
KPNB1	HNRNPU	HNRNPU	64493|64492|64492	62405	20801.7	3	24|22|24	1	1	#NAME?	#NAME?	#NAME?	inf	891.5	0	PFKP|PLOD1|RPL6|KHDRBS1|DHX9|RBBP4|CPSF1|ILF3|CSTF3|ACACA|TARDBP|HNRNPA0|SRSF6|G3BP1|EIF3I|HNRNPD|EIF3A|CTTN|CAPRIN1|MVP|KPNB1|EFTUD2|PLEC|NONO|PCBP1|TCEB2|SF3B3|SAFB|SF3B4|SEC23B|SF3A1|SF1|ELAVL1|HIST2H2AC|FAM98B|ZNF326|NUP188|UBAP2|EDC4|PRPF8|FIP1L1|WDR82|TUBA1A|NUFIP2|ALYREF|CARM1|CCAR1|CCAR2|SERBP1|FAM98A|MAPK1IP1L|SMARCC2|ATXN2L|PSPC1|DDX1|RQCD1|TFG|HDAC2|UPF1|SMARCC1|KHSRP|TNPO1|SMARCE1|SMA…
KPNB1	PLOD1	PLOD1	64488|64485|64487	62388	20796	3	0|0|0	1	1	1	1	1	inf	207960	0	KHDRBS1|CPSF1|ILF3|CSTF3|TARDBP|HNRNPA0|SRSF6|G3BP1|HNRNPD|KPNB1|EFTUD2|NONO|PCBP1|TCEB2|SF3B3|SAFB|SF3B4|SF3A1|SF1|ELAVL1|NUP188|PRPF8|FIP1L1|ALYREF|CCAR1|DDX1|UPF1|KHSRP|TNPO1|RBM14|NUP88|FAM103A1|RBM4|SF3B5|SRRT|WDR33|XRN2|FAM120A|PRPF19|THRAP3|LUC7L2|SF3B6|
KPNB1	RPL6	RPL6	64490|64488|64490	62396	20798.7	3	0|0|21	1	1	#NAME?	#NAME?	#NAME?	inf	2971.24	0	KHDRBS1|DHX9|RBBP4|CPSF1|ILF3|CSTF3|ACACA|TARDBP|HNRNPA0|SRSF6|G3BP1|EIF3I|TARBP1|HNRNPD|EIF3A|CTTN|CAPRIN1|MVP|KPNB1|EFTUD2|PLEC|NONO|PCBP1|TCEB2|SF3B3|SAFB|SF3B4|SEC23B|SF3A1|SF1|ELAVL1|HIST2H2AC|FAM98B|ZNF326|PRRC2B|NUP188|UBAP2|EDC4|PRPF8|FIP1L1|WDR82|TUBA1A|NUFIP2|ALYREF|CARM1|CCAR1|CCAR2|SERBP1|FAM98A|MAPK1IP1L|SMARCC2|PPP1R13L|ATXN2L|PSPC1|DDX1|RQCD1|TFG|HDAC2|UPF1|SMARCC1|KHSRP|TNPO1|SMAR…
KPNB1	KHDRBS1	KHDRBS1	64488|64488|64489	62393	20797.7	3	0|0|0	1	1	1	1	1	inf	207977	0	DHX9|RBBP4|CPSF1|ILF3|CSTF3|TARDBP|HNRNPA0|SRSF6|G3BP1|EIF3I|HNRNPD|EIF3A|CTTN|CAPRIN1|MVP|KPNB1|EFTUD2|PLEC|NONO|PCBP1|TCEB2|SF3B3|SAFB|SF3B4|SF3A1|SF1|ELAVL1|HIST2H2AC|FAM98B|ZNF326|NUP188|UBAP2|EDC4|PRPF8|FIP1L1|WDR82|NUFIP2|ALYREF|CARM1|CCAR1|CCAR2|SERBP1|FAM98A|MAPK1IP1L|SMARCC2|ATXN2L|PSPC1|DDX1|RQCD1|TFG|HDAC2|UPF1|SMARCC1|KHSRP|TNPO1|SMARCE1|SMARCD1|NAF1|FUBP3|RBM14|NUP88|CCT7|FAM103A1|RB…
KPNB1	DHX9	DHX9	64492|64491|64491	62402	20800.7	3	25|23|25	1	1	#NAME?	#NAME?	#NAME?	inf	854.82	0	RBBP4|CPSF1|ILF3|CSTF3|ACACA|TARDBP|HNRNPA0|SRSF6|G3BP1|EIF3I|TARBP1|HNRNPD|EIF3A|CTTN|CAPRIN1|MVP|KPNB1|EFTUD2|PLEC|NONO|PCBP1|TCEB2|SF3B3|SAFB|SF3B4|SF3A1|SF1|ELAVL1|HIST2H2AC|FAM98B|ZNF326|PRRC2B|NUP188|UBAP2|EDC4|PRPF8|FIP1L1|WDR82|TUBA1A|NUFIP2|ALYREF|CARM1|CCAR1|CCAR2|SERBP1|FAM98A|SMARCC2|PPP1R13L|ATXN2L|PSPC1|DDX1|RQCD1|TFG|HDAC2|UPF1|SMARCC1|KHSRP|TNPO1|SMARCE1|SMARCD1|NAF1|FUBP3|RBM14|N…
KPNB1	RBBP4	RBBP4	64486|64483|64484	62381	20793.7	3	0|0|0	1	1	1	1	1	inf	207937	0	CPSF1|ILF3|CSTF3|TARDBP|HNRNPA0|SRSF6|G3BP1|EIF3I|HNRNPD|EIF3A|CTTN|CAPRIN1|MVP|KPNB1|EFTUD2|PLEC|NONO|PCBP1|TCEB2|SF3B3|SAFB|SF3B4|SEC23B|SF3A1|SF1|ELAVL1|HIST2H2AC|FAM98B|ZNF326|NUP188|UBAP2|EDC4|PRPF8|FIP1L1|WDR82|TUBA1A|NUFIP2|ALYREF|CARM1|CCAR1|CCAR2|SERBP1|FAM98A|SMARCC2|PPP1R13L|ATXN2L|PSPC1|DDX1|TFG|HDAC2|UPF1|SMARCC1|KHSRP|TNPO1|SMARCE1|SMARCD1|FUBP3|RBM14|NUP88|CCT7|TUBB6|RBM4|SF3B5|SRR…
KPNB1	CPSF1	CPSF1	64488|64486|64488	62390	20796.7	3	0|0|0	1	1	1	1	1	inf	207967	0	ILF3|CSTF3|TARDBP|HNRNPA0|SRSF6|G3BP1|EIF3I|HNRNPD|EIF3A|CTTN|CAPRIN1|KPNB1|EFTUD2|PLEC|NONO|PCBP1|TCEB2|SF3B3|SAFB|SF3B4|SEC23B|SF3A1|SF1|ELAVL1|HIST2H2AC|FAM98B|ZNF326|NUP188|UBAP2|EDC4|PRPF8|FIP1L1|WDR82|NUFIP2|ALYREF|CARM1|CCAR1|CCAR2|SERBP1|FAM98A|SMARCC2|PPP1R13L|ATXN2L|PSPC1|DDX1|RQCD1|TFG|HDAC2|UPF1|SMARCC1|KHSRP|TNPO1|SMARCE1|SMARCD1|FUBP3|RBM14|NUP88|CCT7|FAM103A1|TUBB6|RBM4|SF3B5|SRRT|…
KPNB1	ILF3	ILF3	64490|64488|64489	62395	20798.3	3	0|0|0	1	1	#NAME?	#NAME?	#NAME?	inf	207983	0	CSTF3|ACACA|TARDBP|HNRNPA0|SRSF6|G3BP1|EIF3I|TARBP1|HNRNPD|EIF3A|CTTN|CAPRIN1|MVP|KPNB1|EFTUD2|PLEC|NONO|PCBP1|TCEB2|SF3B3|SAFB|SF3B4|SEC23B|SF3A1|SF1|ELAVL1|HIST2H2AC|FAM98B|ZNF326|NUP188|UBAP2|EDC4|PRPF8|FIP1L1|WDR82|TUBA1A|NUFIP2|ALYREF|CARM1|CCAR1|CCAR2|SERBP1|FAM98A|MAPK1IP1L|SMARCC2|PPP1R13L|ATXN2L|PSPC1|DDX1|RQCD1|TFG|HDAC2|UPF1|SMARCC1|KHSRP|TNPO1|SMARCE1|SMARCD1|NAF1|FUBP3|RBM14|NUP88|CC…
KPNB1	CSTF3	CSTF3	64487|64486|64487	62388	20796	3	0|0|0	1	1	1	1	1	inf	207960	0	ACACA|TARDBP|HNRNPA0|SRSF6|G3BP1|EIF3I|HNRNPD|EIF3A|CTTN|CAPRIN1|KPNB1|EFTUD2|PLEC|NONO|PCBP1|TCEB2|SF3B3|SAFB|SF3B4|SF3A1|SF1|ELAVL1|HIST2H2AC|FAM98B|ZNF326|NUP188|EDC4|PRPF8|FIP1L1|WDR82|TUBA1A|NUFIP2|ALYREF|CARM1|CCAR1|SERBP1|FAM98A|SMARCC2|PPP1R13L|ATXN2L|PSPC1|DDX1|RQCD1|HDAC2|UPF1|SMARCC1|KHSRP|TNPO1|SMARCE1|SMARCD1|FUBP3|RBM14|NUP88|CCT7|FAM103A1|TUBB6|RBM4|SF3B5|SRRT|YTHDF1|DPY30|WDR33|XR…
KPNB1	ACACA	ACACA	64487|64486|64487	62388	20796	3	0|0|0	1	1	1	1	1	inf	207960	0	TARDBP|SRSF6|G3BP1|EIF3I|HNRNPD|EIF3A|CTTN|KPNB1|EFTUD2|NONO|PCBP1|ELAVL1|HIST2H2AC|TUBA1A|CARM1|HDAC2|UPF1|CCT7|TUBB6|SRRT|PEF1|C14orf166|RUVBL1|FIS1|
KPNB1	TARDBP	TARDBP	64490|64489|64490	62397	20799	3	25|22|25	1	1	1	1	1	inf	866.62	0	HNRNPA0|SRSF6|G3BP1|EIF3I|HNRNPD|EIF3A|CTTN|CAPRIN1|MVP|KPNB1|EFTUD2|PLEC|NONO|PCBP1|TCEB2|SF3B3|SAFB|SF3B4|SEC23B|SF3A1|SF1|ELAVL1|HIST2H2AC|FAM98B|ZNF326|PRRC2B|NUP188|UBAP2|EDC4|PRPF8|FIP1L1|WDR82|TUBA1A|NUFIP2|ALYREF|CARM1|CCAR1|CCAR2|SERBP1|FAM98A|MAPK1IP1L|SMARCC2|PPP1R13L|ATXN2L|PSPC1|DDX1|RQCD1|TFG|HDAC2|UPF1|SMARCC1|KHSRP|TNPO1|SMARCE1|SMARCD1|NAF1|FUBP3|RBM14|NUP88|CCT7|TUBB6|RBM4|SF3B5…
KPNB1	HNRNPA0	HNRNPA0	64491|64490|64490	62399	20799.7	3	0|19|0	1	1	1	1	1	inf	3284.16	0	SRSF6|G3BP1|EIF3I|TARBP1|HNRNPD|EIF3A|CTTN|CAPRIN1|MVP|KPNB1|EFTUD2|PLEC|NONO|PCBP1|TCEB2|SF3B3|SAFB|SF3B4|SF3A1|SF1|ELAVL1|HIST2H2AC|FAM98B|ZNF326|NUP188|EDC4|PRPF8|FIP1L1|WDR82|TUBA1A|NUFIP2|ALYREF|CARM1|CCAR1|CCAR2|SERBP1|FAM98A|SMARCC2|PPP1R13L|ATXN2L|PSPC1|DNAH7|DDX1|RQCD1|TFG|HDAC2|UPF1|SMARCC1|KHSRP|TNPO1|SMARCE1|SMARCD1|NAF1|FUBP3|RBM14|NUP88|CCT7|FAM103A1|TUBB6|RBM4|SF3B5|SRRT|YTHDF1|WDR…
KPNB1	SRSF6	SRSF6	64489|64487|64488	62392	20797.3	3	0|0|0	1	1	1	1	1	inf	207973	0	G3BP1|EIF3I|HNRNPD|EIF3A|CTTN|CAPRIN1|MVP|KPNB1|EFTUD2|PLEC|NONO|PCBP1|TCEB2|SF3B3|SAFB|SF3B4|SF3A1|SF1|ELAVL1|HIST2H2AC|FAM98B|ZNF326|PRRC2B|NUP188|EDC4|PRPF8|FIP1L1|WDR82|TUBA1A|NUFIP2|ALYREF|CARM1|CCAR1|CCAR2|SERBP1|FAM98A|MAPK1IP1L|SMARCC2|ATXN2L|PSPC1|DDX1|RQCD1|TFG|HDAC2|UPF1|SMARCC1|KHSRP|TNPO1|SMARCE1|SMARCD1|NAF1|FUBP3|RBM14|NUP88|CCT7|FAM103A1|TUBB6|RBM4|SF3B5|SRRT|YTHDF1|DPY30|WDR33|XR…
KPNB1	G3BP1	G3BP1	64491|64490|64491	62400	20800	3	23|22|0	1	1	1	1	1	inf	1386.67	0	EIF3I|HNRNPD|EIF3A|CTTN|CAPRIN1|MVP|KPNB1|EFTUD2|PLEC|NONO|PCBP1|TCEB2|SF3B3|SAFB|SF3B4|SEC23B|SF3A1|SF1|ELAVL1|HIST2H2AC|FAM98B|ZNF326|PRRC2B|NUP188|UBAP2|EDC4|PRPF8|FIP1L1|WDR82|TUBA1A|NUFIP2|ALYREF|CARM1|CCAR1|CCAR2|SERBP1|FAM98A|MAPK1IP1L|SMARCC2|ATXN2L|PSPC1|DDX1|RQCD1|TFG|HDAC2|UPF1|SMARCC1|KHSRP|TNPO1|SMARCE1|SMARCD1|NAF1|FUBP3|RBM14|NUP88|CCT7|FAM103A1|TUBB6|RBM4|SF3B5|SRRT|YTHDF1|DPY30|W…
KPNB1	EIF3I	EIF3I	64487|64486|64488	62389	20796.3	3	0|0|0	1	1	1	1	1	inf	207963	0	TARBP1|HNRNPD|EIF3A|CTTN|CAPRIN1|MVP|KPNB1|EFTUD2|PLEC|NONO|PCBP1|TCEB2|SF3B3|SAFB|SF3B4|SEC23B|SF3A1|SF1|ELAVL1|HIST2H2AC|FAM98B|ZNF326|PRRC2B|NUP188|UBAP2|EDC4|PRPF8|FIP1L1|WDR82|TUBA1A|NUFIP2|ALYREF|CARM1|CCAR1|CCAR2|SERBP1|FAM98A|MAPK1IP1L|SMARCC2|PPP1R13L|ATXN2L|PSPC1|DDX1|RQCD1|TFG|HDAC2|UPF1|SMARCC1|KHSRP|TNPO1|SMARCE1|NAF1|FUBP3|RBM14|NUP88|CCT7|FAM103A1|TUBB6|RBM4|SF3B5|SRRT|YTHDF1|WDR33…
KPNB1	HNRNPD	HNRNPD	64490|64490|64491	62399	20799.7	3	0|0|24	1	1	1	1	1	inf	2599.96	0	EIF3A|CTTN|CAPRIN1|MVP|KPNB1|EFTUD2|PLEC|NONO|PCBP1|TCEB2|SF3B3|SAFB|SF3B4|SEC23B|SF3A1|SF1|ELAVL1|HIST2H2AC|FAM98B|ZNF326|PRRC2B|NUP188|UBAP2|EDC4|PRPF8|FIP1L1|WDR82|TUBA1A|NUFIP2|ALYREF|CARM1|CCAR1|CCAR2|SERBP1|FAM98A|MAPK1IP1L|SMARCC2|PPP1R13L|ATXN2L|PSPC1|DDX1|RQCD1|TFG|HDAC2|UPF1|SMARCC1|KHSRP|TNPO1|SMARCE1|SMARCD1|NAF1|FUBP3|RBM14|NUP88|CCT7|FAM103A1|TUBB6|RBM4|SF3B5|SRRT|YTHDF1|DPY30|WDR33…
KPNB1	EIF3A	EIF3A	64488|64486|64487	62389	20796.3	3	0|0|0	1	1	1	1	1	inf	207963	0	CTTN|CAPRIN1|MVP|KPNB1|EFTUD2|PLEC|NONO|PCBP1|TCEB2|SF3B3|SAFB|SF3B4|SEC23B|SF3A1|SF1|ELAVL1|HIST2H2AC|FAM98B|ZNF326|PRRC2B|NUP188|UBAP2|EDC4|PRPF8|FIP1L1|WDR82|TUBA1A|NUFIP2|ALYREF|CARM1|CCAR1|SERBP1|FAM98A|MAPK1IP1L|SMARCC2|ATXN2L|PSPC1|DDX1|RQCD1|HDAC2|UPF1|SMARCC1|KHSRP|TNPO1|SMARCE1|NAF1|FUBP3|RBM14|NUP88|CCT7|FAM103A1|TUBB6|RBM4|SF3B5|SRRT|YTHDF1|WDR33|XRN2|NCOA5|ARFGAP3|FAM120A|SACS|PEF1|U…
KPNB1	CTTN	CTTN	64485|64485|64488	62386	20795.3	3	0|0|0	1	1	1	1	1	inf	207953	0	CAPRIN1|KPNB1|EFTUD2|PLEC|NONO|PCBP1|TCEB2|SF3B3|SAFB|SF3B4|SEC23B|SF3A1|SF1|ELAVL1|HIST2H2AC|ZNF326|PRPF8|TUBA1A|ALYREF|CARM1|SMARCC2|PALLD|DDX1|TFG|HDAC2|UPF1|SMARCC1|KHSRP|TNPO1|SMARCE1|SMARCD1|RBM14|CCT7|TUBB6|RBM4|SF3B5|SRRT|DPY30|ARFGAP3|BAZ1A|CLIP2|UBQLN1|PRPF19|G3BP2|C14orf166|RUVBL2|RUVBL1|SF3B6|FIS1|YTHDF2|SNX9|
KPNB1	CAPRIN1	CAPRIN1	64491|64490|64491	62400	20800	3	0|0|0	1	1	1	1	1	inf	208000	0	KPNB1|EFTUD2|PLEC|NONO|PCBP1|SF3B3|SAFB|SF3B4|SEC23B|SF3A1|SF1|ELAVL1|HIST2H2AC|FAM98B|ZNF326|PRRC2B|NUP188|UBAP2|EDC4|PRPF8|FIP1L1|WDR82|TUBA1A|NUFIP2|ALYREF|CARM1|CCAR1|SERBP1|FAM98A|MAPK1IP1L|SMARCC2|ATXN2L|PSPC1|DDX1|RQCD1|TFG|HDAC2|UPF1|SMARCC1|KHSRP|TNPO1|SMARCE1|FUBP3|RBM14|NUP88|CCT7|FAM103A1|TUBB6|RBM4|SF3B5|SRRT|YTHDF1|DPY30|WDR33|XRN2|NCOA5|ARFGAP3|RBM12|FAM120A|PEF1|UBQLN1|CNOT7|CNOT1…
KPNB1	MVP	MVP	64486|64483|64483	62380	20793.3	3	21|0|0	1	1	1	1	1	inf	2970.48	0	KPNB1|EFTUD2|PLEC|NONO|PCBP1|SF3B3|SAFB|SF3B4|SF3A1|ELAVL1|HIST2H2AC|PRPF8|WDR82|TUBA1A|NUFIP2|ALYREF|CARM1|SMARCC2|DDX1|HDAC2|UPF1|SMARCC1|KHSRP|TNPO1|RBM14|CCT7|TUBB6|RBM4|SF3B5|SRRT|XRN2|UBQLN1|PRPF19|C14orf166|RUVBL2|RUVBL1|STRAP|RTCB|RPL36|
KPNB1	KPNB1	KPNB1	0|0|0	0	0	3	0|0|0	0	0	0	0	0	622.14	0	0.12	EFTUD2|PLEC|NONO|PCBP1|TCEB2|SF3B3|SAFB|SF3B4|SEC23B|SF3A1|SF1|ELAVL1|HIST2H2AC|ZNF326|PRRC2B|NUP188|UBAP2|EDC4|PRPF8|FIP1L1|WDR82|TUBA1A|NUFIP2|ALYREF|CARM1|CCAR1|CCAR2|SERBP1|FAM98A|MAPK1IP1L|SMARCC2|PPP1R13L|ATXN2L|PSPC1|DDX1|RQCD1|TFG|HDAC2|UPF1|SMARCC1|KHSRP|TNPO1|SMARCE1|NAF1|FUBP3|RBM14|NUP88|CCT7|FAM103A1|TUBB6|RBM4|SF3B5|SRRT|YTHDF1|WDR33|XRN2|NCOA5|ARFGAP3|RBM12|FAM120A|SACS|PEF1|CLIP2|…
KPNB1	EFTUD2	EFTUD2	64487|64485|64487	62387	20795.7	3	0|0|0	1	1	1	1	1	inf	207957	0	PLEC|NONO|PCBP1|TCEB2|SF3B3|SAFB|SF3B4|SEC23B|SF3A1|SF1|ELAVL1|HIST2H2AC|FAM98B|ZNF326|PRRC2B|NUP188|UBAP2|EDC4|PRPF8|FIP1L1|WDR82|TUBA1A|NUFIP2|ALYREF|CARM1|CCAR1|CCAR2|SERBP1|FAM98A|MAPK1IP1L|SMARCC2|PPP1R13L|ATXN2L|PALLD|PSPC1|DDX1|RQCD1|TFG|HDAC2|UPF1|SMARCC1|KHSRP|TNPO1|SMARCE1|SMARCD1|NAF1|FUBP3|RBM14|NUP88|CCT7|FAM103A1|TUBB6|RBM4|SF3B5|SRRT|YTHDF1|DPY30|WDR33|XRN2|NCOA5|ARFGAP3|BAZ1A|RBM1…
KPNB1	PLEC	PLEC	64486|0|64485	63435	21145	3	0|0|0	0.67	1	0.67	1	0.67	547.14	211450	0	NONO|PCBP1|TCEB2|SF3B3|SAFB|SF3B4|SEC23B|SF3A1|SF1|ELAVL1|HIST2H2AC|ZNF326|PRRC2B|NUP188|EDC4|PRPF8|FIP1L1|WDR82|TUBA1A|NUFIP2|ALYREF|CARM1|CCAR1|SERBP1|FAM98A|MAPK1IP1L|SMARCC2|ATXN2L|PALLD|PSPC1|DDX1|RQCD1|TFG|HDAC2|UPF1|SMARCC1|KHSRP|TNPO1|SMARCE1|SMARCD1|NAF1|RBM14|NUP88|CCT7|FAM103A1|TUBB6|RBM4|SF3B5|SRRT|YTHDF1|WDR33|XRN2|ARFGAP3|FAM120A|CLIP2|UBQLN1|CNOT7|CNOT11|PRPF19|G3BP2|C14orf166|RUVB…
KPNB1	NONO	NONO	64493|64492|64493	62406	20802	3	25|0|23	1	1	1	1	1	inf	1300.12	0	PCBP1|TCEB2|SF3B3|SAFB|SF3B4|SEC23B|SF3A1|SF1|ELAVL1|HIST2H2AC|FAM98B|ZNF326|NUP188|UBAP2|EDC4|PRPF8|FIP1L1|WDR82|TUBA1A|NUFIP2|ALYREF|CARM1|CCAR1|CCAR2|SERBP1|FAM98A|SMARCC2|ATXN2L|PSPC1|DDX1|TFG|HDAC2|UPF1|SMARCC1|KHSRP|TNPO1|SMARCE1|SMARCD1|NAF1|FUBP3|RBM14|NUP88|CCT7|FAM103A1|TUBB6|RBM4|SF3B5|SRRT|YTHDF1|DPY30|WDR33|XRN2|NCOA5|ARFGAP3|BAZ1A|RBM12|FAM120A|SACS|UBQLN1|PRPF19|G3BP2|C14orf166|RUV…
KPNB1	PCBP1	PCBP1	64489|64487|64489	62393	20797.7	3	0|0|0	1	1	1	1	1	inf	207977	0	TCEB2|SF3B3|SAFB|SF3B4|SEC23B|SF3A1|SF1|ELAVL1|HIST2H2AC|FAM98B|ZNF326|PRRC2B|NUP188|UBAP2|EDC4|PRPF8|FIP1L1|WDR82|TUBA1A|NUFIP2|ALYREF|CARM1|CCAR1|CCAR2|SERBP1|FAM98A|MAPK1IP1L|SMARCC2|ATXN2L|PSPC1|DDX1|RQCD1|TFG|HDAC2|UPF1|SMARCC1|KHSRP|TNPO1|SMARCE1|SMARCD1|NAF1|FUBP3|RBM14|NUP88|CCT7|FAM103A1|TUBB6|RBM4|SF3B5|SRRT|YTHDF1|WDR33|XRN2|NCOA5|ARFGAP3|BAZ1A|RBM12|FAM120A|SACS|UBQLN1|CNOT7|CNOT11|PR…
KPNB1	SF3B3	SF3B3	64491|64489|64490	62398	20799.3	3	0|21|21	1	1	1	1	1	inf	1485.67	0	SAFB|SF3B4|SF3A1|SF1|ELAVL1|HIST2H2AC|FAM98B|ZNF326|NUP188|UBAP2|EDC4|PRPF8|FIP1L1|WDR82|TUBA1A|NUFIP2|ALYREF|CARM1|CCAR1|CCAR2|SERBP1|FAM98A|SMARCC2|ATXN2L|PSPC1|DDX1|RQCD1|TFG|HDAC2|UPF1|SMARCC1|KHSRP|TNPO1|SMARCE1|SMARCD1|NAF1|FUBP3|RBM14|NUP88|CCT7|FAM103A1|TUBB6|RBM4|SF3B5|SRRT|YTHDF1|WDR33|XRN2|NCOA5|ARFGAP3|RBM12|FAM120A|UBQLN1|CNOT7|CNOT11|PRPF19|G3BP2|C14orf166|RUVBL2|RUVBL1|THRAP3|LUC7L…
KPNB1	SAFB	SAFB	64487|0|64485	63436	21145.3	3	0|0|0	0.67	1	0.67	1	0.67	487.14	211453	0	SF3B4|SF3A1|SF1|ELAVL1|HIST2H2AC|FAM98B|ZNF326|NUP188|EDC4|PRPF8|FIP1L1|WDR82|TUBA1A|NUFIP2|ALYREF|CARM1|CCAR1|SERBP1|FAM98A|MAPK1IP1L|SMARCC2|ATXN2L|PSPC1|DDX1|TFG|HDAC2|UPF1|SMARCC1|KHSRP|TNPO1|SMARCE1|SMARCD1|NAF1|FUBP3|RBM14|NUP88|CCT7|FAM103A1|RBM4|SF3B5|SRRT|YTHDF1|DPY30|WDR33|XRN2|NCOA5|ARFGAP3|BAZ1A|RBM12|FAM120A|UBQLN1|PRPF19|G3BP2|C14orf166|RUVBL2|RUVBL1|THRAP3|LUC7L2|SF3B6|STRAP|RTCB|R…
KPNB1	SF3B4	SF3B4	64487|64486|64484	62385	20795	3	23|0|23	1	1	1	1	1	inf	1356.2	0	SEC23B|SF3A1|SF1|ELAVL1|HIST2H2AC|ZNF326|NUP188|PRPF8|FIP1L1|WDR82|NUFIP2|ALYREF|CARM1|CCAR1|CCAR2|SERBP1|FAM98A|SMARCC2|ATXN2L|PSPC1|DDX1|RQCD1|TFG|HDAC2|UPF1|SMARCC1|KHSRP|TNPO1|SMARCE1|SMARCD1|NAF1|FUBP3|RBM14|NUP88|CCT7|FAM103A1|TUBB6|RBM4|SF3B5|SRRT|YTHDF1|DPY30|WDR33|XRN2|NCOA5|ARFGAP3|RBM12|FAM120A|PEF1|UBQLN1|CNOT7|CNOT11|PRPF19|G3BP2|C14orf166|RUVBL2|RUVBL1|THRAP3|LUC7L2|SF3B6|STRAP|RTCB…
KPNB1	SEC23B	SEC23B	64488|64486|64486	62388	20796	3	0|20|0	1	1	1	1	1	inf	3119.4	0	ELAVL1|PRRC2B|NUP188|PRPF8|FIP1L1|ALYREF|CCAR1|SERBP1|FAM98A|MAPK1IP1L|TFG|UPF1|TNPO1|RBM14|NUP88|CCT7|WDR33|NCOA5|ARFGAP3|PEF1|UBQLN1|G3BP2|RUVBL2|RUVBL1|SF3B6|RPL36|SNX9|SEC23IP|
KPNB1	SF3A1	SF3A1	64485|64484|64485	62382	20794	3	0|0|0	1	1	1	1	1	inf	207940	0	SF1|ELAVL1|HIST2H2AC|FAM98B|ZNF326|NUP188|UBAP2|EDC4|PRPF8|FIP1L1|WDR82|TUBA1A|NUFIP2|ALYREF|CARM1|CCAR1|CCAR2|SERBP1|FAM98A|MAPK1IP1L|SMARCC2|ATXN2L|PSPC1|DDX1|RQCD1|TFG|HDAC2|UPF1|SMARCC1|KHSRP|TNPO1|SMARCE1|SMARCD1|NAF1|FUBP3|RBM14|NUP88|CCT7|FAM103A1|TUBB6|RBM4|SF3B5|SRRT|YTHDF1|DPY30|WDR33|XRN2|NCOA5|BAZ1A|RBM12|FAM120A|UBQLN1|CNOT7|CNOT11|PRPF19|G3BP2|C14orf166|RUVBL2|RUVBL1|THRAP3|LUC7L2|S…
KPNB1	SF1	SF1	64491|64490|64491	62400	20800	3	0|0|0	1	1	1	1	1	inf	208000	0	ELAVL1|HIST2H2AC|FAM98B|ZNF326|NUP188|EDC4|PRPF8|FIP1L1|WDR82|NUFIP2|ALYREF|CARM1|CCAR1|CCAR2|SERBP1|FAM98A|MAPK1IP1L|SMARCC2|PPP1R13L|ATXN2L|PSPC1|DDX1|RQCD1|TFG|HDAC2|UPF1|SMARCC1|KHSRP|TNPO1|SMARCE1|SMARCD1|NAF1|FUBP3|RBM14|NUP88|CCT7|FAM103A1|TUBB6|RBM4|SF3B5|SRRT|YTHDF1|DPY30|WDR33|XRN2|NCOA5|ARFGAP3|BAZ1A|RBM12|FAM120A|UBQLN1|CNOT7|CNOT11|PRPF19|G3BP2|C14orf166|RUVBL2|RUVBL1|THRAP3|LUC7L2|S…
KPNB1	ELAVL1	ELAVL1	64488|64487|64488	62391	20797	3	0|0|0	1	1	1	1	1	inf	207970	0	HIST2H2AC|FAM98B|ZNF326|PRRC2B|NUP188|UBAP2|EDC4|PRPF8|FIP1L1|WDR82|TUBA1A|NUFIP2|ALYREF|CARM1|CCAR1|CCAR2|SERBP1|FAM98A|MAPK1IP1L|SMARCC2|ATXN2L|PSPC1|DDX1|RQCD1|TFG|HDAC2|UPF1|SMARCC1|KHSRP|TNPO1|SMARCE1|SMARCD1|NAF1|FUBP3|RBM14|NUP88|CCT7|FAM103A1|TUBB6|RBM4|SF3B5|SRRT|YTHDF1|DPY30|WDR33|XRN2|NCOA5|ARFGAP3|BAZ1A|RBM12|FAM120A|SACS|UBQLN1|CNOT7|CNOT11|PRPF19|G3BP2|C14orf166|RUVBL2|RUVBL1|THRAP3…
KPNB1	HIST2H2AC	HIST2H2AC	64489|64487|64489	62393	20797.7	3	24|0|24	1	1	1	1	1	inf	1299.85	0	NUP188|EDC4|PRPF8|FIP1L1|WDR82|TUBA1A|NUFIP2|ALYREF|CARM1|SERBP1|FAM98A|SMARCC2|PPP1R13L|ATXN2L|PSPC1|DDX1|TFG|HDAC2|UPF1|SMARCC1|KHSRP|TNPO1|SMARCE1|SMARCD1|NAF1|RBM14|NUP88|CCT7|TUBB6|SF3B5|SRRT|YTHDF1|DPY30|XRN2|NCOA5|BAZ1A|RBM12|SACS|UBQLN1|CNOT7|PRPF19|G3BP2|C14orf166|RUVBL2|RUVBL1|THRAP3|LUC7L2|SF3B6|FIS1|RTCB|RPL36|
KPNB1	FAM98B	FAM98B	64489|64488|64489	62394	20798	3	0|0|22	1	1	1	1	1	inf	2836.09	0	ZNF326|PRPF8|WDR82|NUFIP2|ALYREF|CARM1|SERBP1|FAM98A|ATXN2L|PSPC1|DDX1|HDAC2|UPF1|SMARCC1|KHSRP|SMARCD1|RBM14|RBM4|SRRT|YTHDF1|XRN2|PEF1|PRPF19|C14orf166|RUVBL2|RUVBL1|THRAP3|SF3B6|STRAP|RTCB|YTHDF2|
KPNB1	ZNF326	ZNF326	64488|64486|64487	62389	20796.3	3	0|0|0	1	1	1	1	1	inf	207963	0	NUP188|EDC4|PRPF8|FIP1L1|WDR82|NUFIP2|ALYREF|CARM1|CCAR1|CCAR2|SERBP1|FAM98A|SMARCC2|ATXN2L|PSPC1|DDX1|TFG|HDAC2|UPF1|SMARCC1|KHSRP|TNPO1|SMARCE1|SMARCD1|FUBP3|RBM14|NUP88|CCT7|RBM4|SF3B5|SRRT|YTHDF1|WDR33|XRN2|NCOA5|RBM12|FAM120A|UBQLN1|PRPF19|G3BP2|C14orf166|RUVBL2|RUVBL1|THRAP3|LUC7L2|SF3B6|STRAP|RTCB|RPL36|YTHDF2|
KPNB1	NUP188	NUP188	64488|64487|64487	62390	20796.7	3	0|0|0	1	1	1	1	1	inf	207967	0	EDC4|PRPF8|FIP1L1|WDR82|TUBA1A|ALYREF|CCAR1|CCAR2|SERBP1|PPP1R13L|ATXN2L|PSPC1|DDX1|RQCD1|TFG|HDAC2|UPF1|SMARCC1|KHSRP|TNPO1|FUBP3|RBM14|NUP88|CCT7|FAM103A1|TUBB6|RBM4|SF3B5|SRRT|YTHDF1|WDR33|XRN2|NCOA5|ARFGAP3|RBM12|SACS|PEF1|UBQLN1|CNOT7|CNOT11|PRPF19|G3BP2|C14orf166|RUVBL2|RUVBL1|THRAP3|LUC7L2|SF3B6|FIS1|STRAP|RTCB|RPL36|YTHDF2|SNX9|SEC23IP|
KPNB1	UBAP2	UBAP2	64485|64484|64486	62383	20794.3	3	0|0|0	1	1	1	1	1	inf	207943	0	EDC4|NUFIP2|ALYREF|CCAR1|SERBP1|FAM98A|ATXN2L|DDX1|RQCD1|HDAC2|UPF1|SMARCC1|KHSRP|TNPO1|FUBP3|NUP88|CCT7|SRRT|YTHDF1|XRN2|FAM120A|CNOT7|PRPF19|G3BP2|C14orf166|RUVBL2|RUVBL1|STRAP|RTCB|RPL36|YTHDF2|SEC23IP|
KPNB1	EDC4	EDC4	64486|64483|64486	62383	20794.3	3	0|0|0	1	1	1	1	1	inf	207943	0	PRPF8|FIP1L1|WDR82|NUFIP2|ALYREF|CARM1|CCAR1|SERBP1|FAM98A|SMARCC2|ATXN2L|PSPC1|DDX1|RQCD1|UPF1|SMARCC1|KHSRP|TNPO1|FUBP3|RBM14|NUP88|CCT7|FAM103A1|TUBB6|RBM4|SF3B5|SRRT|YTHDF1|DPY30|WDR33|XRN2|FAM120A|CNOT7|CNOT11|PRPF19|G3BP2|C14orf166|RUVBL2|RUVBL1|THRAP3|SF3B6|STRAP|RTCB|RPL36|YTHDF2|SEC23IP|
KPNB1	PRPF8	PRPF8	64486|64482|64485	62381	20793.7	3	0|0|0	1	1	1	1	1	inf	207937	0	FIP1L1|WDR82|TUBA1A|NUFIP2|ALYREF|CARM1|CCAR1|CCAR2|SERBP1|FAM98A|SMARCC2|ATXN2L|PSPC1|DDX1|RQCD1|TFG|HDAC2|UPF1|SMARCC1|KHSRP|TNPO1|SMARCE1|SMARCD1|NAF1|FUBP3|RBM14|NUP88|CCT7|FAM103A1|TUBB6|RBM4|SF3B5|SRRT|YTHDF1|WDR33|XRN2|NCOA5|BAZ1A|RBM12|FAM120A|PEF1|UBQLN1|CNOT7|CNOT11|PRPF19|G3BP2|C14orf166|RUVBL2|RUVBL1|THRAP3|LUC7L2|SF3B6|STRAP|RTCB|RPL36|YTHDF2|SNX9|SEC23IP|
KPNB1	FIP1L1	FIP1L1	64489|64487|64488	62392	20797.3	3	0|0|0	1	1	1	1	1	inf	207973	0	WDR82|NUFIP2|ALYREF|CARM1|CCAR1|CCAR2|SERBP1|FAM98A|SMARCC2|PPP1R13L|ATXN2L|PSPC1|DDX1|RQCD1|TFG|HDAC2|UPF1|SMARCC1|KHSRP|TNPO1|SMARCD1|FUBP3|RBM14|NUP88|CCT7|FAM103A1|RBM4|SF3B5|SRRT|YTHDF1|DPY30|WDR33|XRN2|NCOA5|ARFGAP3|RBM12|FAM120A|PEF1|UBQLN1|CNOT7|CNOT11|PRPF19|G3BP2|C14orf166|RUVBL2|RUVBL1|THRAP3|LUC7L2|SF3B6|STRAP|RTCB|RPL36|YTHDF2|SEC23IP|
KPNB1	WDR82	WDR82	64486|64485|64486	62385	20795	3	0|0|0	1	1	1	1	1	inf	207950	0	TUBA1A|ALYREF|CARM1|CCAR1|SERBP1|FAM98A|MAPK1IP1L|SMARCC2|PPP1R13L|ATXN2L|PSPC1|DDX1|RQCD1|HDAC2|UPF1|SMARCC1|KHSRP|TNPO1|SMARCE1|SMARCD1|NAF1|FUBP3|RBM14|NUP88|CCT7|TUBB6|RBM4|SF3B5|SRRT|YTHDF1|DPY30|WDR33|XRN2|NCOA5|BAZ1A|RBM12|FAM120A|UBQLN1|CNOT7|CNOT11|PRPF19|G3BP2|C14orf166|RUVBL2|RUVBL1|THRAP3|LUC7L2|SF3B6|STRAP|RTCB|RPL36|YTHDF2|
KPNB1	TUBA1A	TUBA1A	64486|64484|64486	62384	20794.7	3	0|0|0	1	1	1	1	1	inf	207947	0	NUFIP2|ALYREF|CARM1|CCAR2|SERBP1|SMARCC2|PALLD|DNAH7|DDX1|RQCD1|HDAC2|UPF1|SMARCC1|KHSRP|TNPO1|SMARCE1|SMARCD1|RBM14|NUP88|CCT7|TUBB6|SF3B5|SRRT|WDR33|XRN2|NCOA5|ARFGAP3|UBQLN1|PRPF19|G3BP2|C14orf166|RUVBL2|RUVBL1|FIS1|STRAP|RTCB|RPL36|SNX9|
KPNB1	NUFIP2	NUFIP2	64488|64485|64487	62388	20796	3	0|0|0	1	1	1	1	1	inf	207960	0	ALYREF|CARM1|CCAR1|SERBP1|FAM98A|ATXN2L|PSPC1|DDX1|RQCD1|UPF1|KHSRP|TNPO1|NAF1|FUBP3|RBM14|NUP88|CCT7|TUBB6|RBM4|SF3B5|SRRT|YTHDF1|WDR33|XRN2|FAM120A|PEF1|UBQLN1|CNOT7|CNOT11|PRPF19|G3BP2|C14orf166|RUVBL2|RUVBL1|SF3B6|STRAP|RTCB|RPL36|YTHDF2|SNX9|SEC23IP|
KPNB1	ALYREF	ALYREF	64485|64486|64487	62386	20795.3	3	0|0|0	1	1	1	1	1	inf	207953	0	CARM1|CCAR1|CCAR2|SERBP1|FAM98A|SMARCC2|PPP1R13L|ATXN2L|PSPC1|DDX1|RQCD1|TFG|HDAC2|UPF1|SMARCC1|KHSRP|TNPO1|SMARCE1|SMARCD1|NAF1|FUBP3|RBM14|NUP88|CCT7|FAM103A1|TUBB6|RBM4|SF3B5|SRRT|YTHDF1|DPY30|WDR33|XRN2|NCOA5|ARFGAP3|RBM12|FAM120A|PEF1|UBQLN1|CNOT7|CNOT11|PRPF19|G3BP2|C14orf166|RUVBL2|RUVBL1|THRAP3|LUC7L2|SF3B6|STRAP|RTCB|RPL36|YTHDF2|SEC23IP|
KPNB1	CARM1	CARM1	64490|64489|64489	62396	20798.7	3	0|0|0	1	1	1	1	1	inf	207987	0	CCAR1|SERBP1|FAM98A|SMARCC2|PPP1R13L|ATXN2L|PSPC1|DDX1|RQCD1|TFG|HDAC2|UPF1|SMARCC1|KHSRP|TNPO1|SMARCE1|SMARCD1|NAF1|FUBP3|RBM14|CCT7|TUBB6|RBM4|SF3B5|SRRT|YTHDF1|DPY30|WDR33|XRN2|ARFGAP3|BAZ1A|FAM120A|PEF1|UBQLN1|CNOT7|CNOT11|PRPF19|G3BP2|C14orf166|RUVBL2|RUVBL1|THRAP3|LUC7L2|SF3B6|RTCB|RPL36|YTHDF2|
KPNB1	CCAR1	CCAR1	64489|64488|64489	62394	20798	3	0|0|0	1	1	1	1	1	inf	207980	0	CCAR2|SERBP1|FAM98A|ATXN2L|PSPC1|DDX1|RQCD1|TFG|UPF1|SMARCC1|KHSRP|TNPO1|FUBP3|RBM14|NUP88|CCT7|FAM103A1|RBM4|SF3B5|SRRT|YTHDF1|WDR33|XRN2|BAZ1A|FAM120A|PEF1|CNOT7|CNOT11|PRPF19|G3BP2|C14orf166|RUVBL2|RUVBL1|THRAP3|LUC7L2|SF3B6|STRAP|RTCB|RPL36|YTHDF2|SEC23IP|
KPNB1	CCAR2	CCAR2	64487|64485|64484	62384	20794.7	3	0|0|0	1	1	1	1	1	inf	207947	0	SMARCC2|DDX1|HDAC2|UPF1|SMARCC1|KHSRP|RBM14|NUP88|CCT7|TUBB6|SF3B5|SRRT|WDR33|NCOA5|RBM12|UBQLN1|PRPF19|G3BP2|RUVBL2|RUVBL1|THRAP3|LUC7L2|SF3B6|SNX9|
KPNB1	SERBP1	SERBP1	64488|64486|64487	62389	20796.3	3	0|0|0	1	1	1	1	1	inf	207963	0	FAM98A|MAPK1IP1L|SMARCC2|ATXN2L|PSPC1|DNAH7|DDX1|RQCD1|TFG|HDAC2|UPF1|SMARCC1|KHSRP|TNPO1|SMARCE1|SMARCD1|NAF1|FUBP3|RBM14|NUP88|CCT7|TUBB6|RBM4|SF3B5|SRRT|YTHDF1|DPY30|WDR33|XRN2|NCOA5|ARFGAP3|RBM12|FAM120A|UBQLN1|CNOT7|CNOT11|PRPF19|G3BP2|C14orf166|RUVBL2|RUVBL1|THRAP3|LUC7L2|SF3B6|STRAP|RTCB|RPL36|YTHDF2|SNX9|
KPNB1	FAM98A	FAM98A	64489|64487|64488	62392	20797.3	3	0|0|0	1	1	1	1	1	inf	207973	0	SMARCC2|ATXN2L|PSPC1|DDX1|TFG|HDAC2|UPF1|SMARCC1|KHSRP|TNPO1|FUBP3|RBM14|NUP88|CCT7|RBM4|SF3B5|SRRT|YTHDF1|DPY30|XRN2|FAM120A|PEF1|UBQLN1|PRPF19|G3BP2|C14orf166|RUVBL2|RUVBL1|THRAP3|SF3B6|STRAP|RTCB|RPL36|YTHDF2|
KPNB1	MAPK1IP1L	MAPK1IP1L	64486|64485|64486	62385	20795	3	0|0|0	1	1	1	1	1	inf	207950	0	DDX1|TFG|UPF1|SMARCC1|KHSRP|TNPO1|FUBP3|CCT7|SRRT|RBM12|PEF1|THRAP3|RPL36|SEC23IP|
KPNB1	SMARCC2	SMARCC2	64487|64486|64486	62387	20795.7	3	0|0|0	1	1	1	1	1	inf	207957	0	PPP1R13L|ATXN2L|PSPC1|DDX1|TFG|HDAC2|UPF1|SMARCC1|KHSRP|TNPO1|SMARCE1|SMARCD1|FUBP3|RBM14|CCT7|TUBB6|SF3B5|SRRT|YTHDF1|DPY30|WDR33|XRN2|NCOA5|ARFGAP3|BAZ1A|RBM12|FAM120A|CLIP2|UBQLN1|CNOT7|PRPF19|G3BP2|C14orf166|RUVBL2|RUVBL1|THRAP3|LUC7L2|SF3B6|STRAP|RTCB|RPL36|YTHDF2|
KPNB1	ATXN2L	ATXN2L	64489|64488|64488	62393	20797.7	3	0|0|0	1	1	1	1	1	inf	207977	0	PSPC1|DDX1|RQCD1|TFG|HDAC2|UPF1|SMARCC1|KHSRP|TNPO1|FUBP3|RBM14|NUP88|CCT7|FAM103A1|TUBB6|RBM4|SF3B5|SRRT|YTHDF1|DPY30|XRN2|NCOA5|RBM12|FAM120A|UBQLN1|CNOT7|CNOT11|PRPF19|G3BP2|C14orf166|RUVBL2|RUVBL1|THRAP3|SF3B6|STRAP|RTCB|RPL36|YTHDF2|SEC23IP|
KPNB1	PALLD	PALLD	64488|64486|64488	62390	20796.7	3	0|0|0	1	1	1	1	1	inf	207967	0	SMARCD1|TUBB6|RUVBL2|RUVBL1|
KPNB1	PSPC1	PSPC1	64490|64489|64490	62397	20799	3	0|0|0	1	1	1	1	1	inf	207990	0	DDX1|TFG|HDAC2|UPF1|SMARCC1|KHSRP|TNPO1|SMARCE1|SMARCD1|FUBP3|RBM14|NUP88|CCT7|RBM4|SF3B5|SRRT|WDR33|XRN2|RBM12|FAM120A|UBQLN1|PRPF19|G3BP2|C14orf166|RUVBL2|RUVBL1|THRAP3|LUC7L2|SF3B6|STRAP|RTCB|RPL36|YTHDF2|
KPNB1	DNAH7	DNAH7	64483|0|64487	63434	21144.7	3	0|0|0	0.67	1	0.67	1	0.67	22.14	211447	0	TUBB6|
KPNB1	DDX1	DDX1	64492|64491|64492	62403	20801	3	0|20|0	1	1	1	1	1	inf	3120.15	0	RQCD1|TFG|HDAC2|UPF1|SMARCC1|KHSRP|TNPO1|SMARCE1|SMARCD1|NAF1|FUBP3|RBM14|NUP88|CCT7|TUBB6|RBM4|SF3B5|SRRT|YTHDF1|WDR33|XRN2|NCOA5|ARFGAP3|BAZ1A|RBM12|FAM120A|PEF1|UBQLN1|CNOT7|CNOT11|PRPF19|G3BP2|C14orf166|RUVBL2|RUVBL1|THRAP3|LUC7L2|SF3B6|STRAP|RTCB|RPL36|YTHDF2|SNX9|
KPNB1	TFG	TFG	64491|64490|64491	62400	20800	3	0|0|0	1	1	1	1	1	inf	208000	0	HDAC2|UPF1|SMARCC1|KHSRP|TNPO1|RBM14|NUP88|CCT7|RBM4|SF3B5|SRRT|WDR33|XRN2|NCOA5|ARFGAP3|PEF1|UBQLN1|PRPF19|G3BP2|C14orf166|RUVBL2|RUVBL1|THRAP3|LUC7L2|SF3B6|STRAP|RTCB|SNX9|SEC23IP|
KPNB1	HDAC2	HDAC2	64487|64485|64486	62386	20795.3	3	0|0|0	1	1	1	1	1	inf	207953	0	UPF1|SMARCC1|KHSRP|TNPO1|SMARCE1|SMARCD1|NAF1|FUBP3|RBM14|NUP88|CCT7|TUBB6|RBM4|SF3B5|SRRT|YTHDF1|DPY30|WDR33|XRN2|NCOA5|ARFGAP3|BAZ1A|FAM120A|SACS|CLIP2|UBQLN1|PRPF19|G3BP2|C14orf166|RUVBL2|RUVBL1|THRAP3|LUC7L2|SF3B6|FIS1|STRAP|RTCB|RPL36|YTHDF2|SNX9|
KPNB1	UPF1	UPF1	64486|64485|64485	62384	20794.7	3	0|0|0	1	1	1	1	1	inf	207947	0	SMARCC1|KHSRP|TNPO1|SMARCE1|SMARCD1|NAF1|FUBP3|RBM14|NUP88|CCT7|FAM103A1|TUBB6|RBM4|SF3B5|SRRT|YTHDF1|DPY30|WDR33|XRN2|NCOA5|ARFGAP3|BAZ1A|RBM12|FAM120A|PEF1|UBQLN1|CNOT7|CNOT11|PRPF19|G3BP2|C14orf166|RUVBL2|RUVBL1|THRAP3|LUC7L2|SF3B6|FIS1|STRAP|RTCB|RPL36|YTHDF2|SNX9|SEC23IP|
KPNB1	SMARCC1	SMARCC1	64489|64487|64488	62392	20797.3	3	0|21|0	1	1	1	1	1	inf	2971.05	0	KHSRP|TNPO1|SMARCE1|SMARCD1|FUBP3|RBM14|NUP88|CCT7|TUBB6|RBM4|SF3B5|SRRT|YTHDF1|DPY30|WDR33|XRN2|NCOA5|ARFGAP3|BAZ1A|RBM12|CLIP2|UBQLN1|CNOT7|PRPF19|G3BP2|C14orf166|RUVBL2|RUVBL1|THRAP3|LUC7L2|SF3B6|STRAP|RTCB|YTHDF2|
KPNB1	KHSRP	KHSRP	64492|64491|64492	62403	20801	3	0|0|0	1	1	1	1	1	inf	208010	0	TNPO1|SMARCE1|SMARCD1|NAF1|FUBP3|RBM14|NUP88|CCT7|FAM103A1|TUBB6|RBM4|SF3B5|SRRT|YTHDF1|DPY30|WDR33|XRN2|NCOA5|ARFGAP3|BAZ1A|RBM12|FAM120A|UBQLN1|CNOT7|CNOT11|PRPF19|G3BP2|C14orf166|RUVBL2|RUVBL1|THRAP3|LUC7L2|SF3B6|STRAP|RTCB|RPL36|YTHDF2|
KPNB1	TNPO1	TNPO1	64490|64489|64490	62397	20799	3	0|0|0	1	1	1	1	1	inf	207990	0	SMARCE1|SMARCD1|NAF1|FUBP3|RBM14|NUP88|CCT7|TUBB6|RBM4|SF3B5|SRRT|YTHDF1|WDR33|XRN2|NCOA5|ARFGAP3|RBM12|FAM120A|SACS|PEF1|CLIP2|UBQLN1|PRPF19|G3BP2|C14orf166|RUVBL2|RUVBL1|THRAP3|LUC7L2|SF3B6|STRAP|RTCB|RPL36|YTHDF2|SNX9|SEC23IP|
KPNB1	SMARCE1	SMARCE1	64488|64486|64488	62390	20796.7	3	0|0|0	1	1	1	1	1	inf	207967	0	SMARCD1|RBM14|CCT7|TUBB6|SF3B5|SRRT|DPY30|XRN2|BAZ1A|CLIP2|CNOT7|CNOT11|PRPF19|C14orf166|RUVBL2|RUVBL1|THRAP3|SF3B6|RTCB|
KPNB1	SMARCD1	SMARCD1	64484|0|0	64484	21494.7	3	0|0|0	0.33	1	0.33	1	0.33	149.64	214947	0.05	RBM14|CCT7|TUBB6|RBM4|SF3B5|SRRT|DPY30|XRN2|BAZ1A|CLIP2|CNOT7|PRPF19|C14orf166|RUVBL2|RUVBL1|THRAP3|SF3B6|YTHDF2|
KPNB1	NAF1	NAF1	64482|64482|64482	62374	20791.3	3	0|0|0	1	1	1	1	1	inf	207913	0	CCT7|SF3B5|SRRT|XRN2|ARFGAP3|PRPF19|G3BP2|C14orf166|RUVBL2|RUVBL1|SF3B6|RPL36|SNX9|
KPNB1	FUBP3	FUBP3	64489|64488|64489	62394	20798	3	0|0|0	1	1	1	1	1	inf	207980	0	RBM14|NUP88|CCT7|RBM4|SF3B5|SRRT|YTHDF1|WDR33|XRN2|NCOA5|RBM12|FAM120A|UBQLN1|PRPF19|G3BP2|C14orf166|RUVBL2|RUVBL1|THRAP3|LUC7L2|SF3B6|STRAP|RTCB|RPL36|YTHDF2|SEC23IP|
KPNB1	RBM14	RBM14	64489|64488|64488	62393	20797.7	3	0|0|21	1	1	1	1	1	inf	2971.1	0	NUP88|CCT7|FAM103A1|TUBB6|RBM4|SF3B5|SRRT|YTHDF1|WDR33|XRN2|NCOA5|ARFGAP3|BAZ1A|RBM12|FAM120A|SACS|UBQLN1|CNOT7|CNOT11|PRPF19|G3BP2|C14orf166|RUVBL2|RUVBL1|THRAP3|LUC7L2|SF3B6|STRAP|RTCB|RPL36|YTHDF2|
KPNB1	NUP88	NUP88	64486|64485|64487	62386	20795.3	3	0|0|0	1	1	1	1	1	inf	207953	0	CCT7|FAM103A1|TUBB6|RBM4|SF3B5|SRRT|YTHDF1|WDR33|XRN2|NCOA5|ARFGAP3|RBM12|FAM120A|SACS|PEF1|UBQLN1|CNOT7|CNOT11|PRPF19|G3BP2|C14orf166|RUVBL2|RUVBL1|THRAP3|LUC7L2|SF3B6|FIS1|STRAP|RTCB|RPL36|YTHDF2|SNX9|SEC23IP|
KPNB1	FAM103A1	FAM103A1	64487|64486|64487	62388	20796	3	0|0|0	1	1	1	1	1	inf	207960	0	RBM4|SF3B5|SRRT|WDR33|XRN2|CNOT7|CNOT11|PRPF19|G3BP2|RUVBL1|THRAP3|LUC7L2|SF3B6|YTHDF2|
KPNB1	TUBB6	TUBB6	64489|64488|64488	62393	20797.7	3	0|0|0	1	1	1	1	1	inf	207977	0	SF3B5|SRRT|YTHDF1|WDR33|XRN2|ARFGAP3|UBQLN1|CNOT7|CNOT11|PRPF19|C14orf166|RUVBL2|RUVBL1|SF3B6|FIS1|STRAP|RTCB|RPL36|YTHDF2|SNX9|
KPNB1	RBM4	RBM4	64487|64485|64486	62386	20795.3	3	0|0|0	1	1	1	1	1	inf	207953	0	SF3B5|SRRT|YTHDF1|WDR33|XRN2|NCOA5|RBM12|FAM120A|UBQLN1|CNOT7|CNOT11|PRPF19|G3BP2|C14orf166|RUVBL2|RUVBL1|THRAP3|LUC7L2|SF3B6|STRAP|RTCB|RPL36|YTHDF2|
KPNB1	SF3B5	SF3B5	64487|64486|64487	62388	20796	3	0|0|0	1	1	1	1	1	inf	207960	0	SRRT|YTHDF1|DPY30|WDR33|XRN2|NCOA5|RBM12|FAM120A|UBQLN1|PRPF19|G3BP2|C14orf166|RUVBL2|RUVBL1|THRAP3|LUC7L2|SF3B6|STRAP|RTCB|RPL36|YTHDF2|
KPNB1	SRRT	SRRT	64486|0|64486	63436	21145.3	3	0|19|0	0.67	1	0.67	1	0.67	184.76	3338.74	0	YTHDF1|DPY30|WDR33|XRN2|NCOA5|ARFGAP3|BAZ1A|RBM12|FAM120A|PEF1|UBQLN1|CNOT7|CNOT11|PRPF19|G3BP2|C14orf166|RUVBL2|RUVBL1|THRAP3|LUC7L2|SF3B6|STRAP|RTCB|RPL36|YTHDF2|SNX9|
KPNB1	YTHDF1	YTHDF1	64486|0|0	64486	21495.3	3	0|0|0	0.33	1	0.33	1	0.33	179.64	214953	0.05	DPY30|WDR33|XRN2|NCOA5|BAZ1A|FAM120A|UBQLN1|CNOT7|CNOT11|PRPF19|G3BP2|C14orf166|RUVBL2|RUVBL1|THRAP3|LUC7L2|SF3B6|STRAP|RTCB|RPL36|YTHDF2|SEC23IP|
KPNB1	DPY30	DPY30	64485|64484|64485	62382	20794	3	0|0|0	1	1	1	1	1	inf	207940	0	WDR33|XRN2|BAZ1A|CLIP2|CNOT7|PRPF19|G3BP2|RUVBL2|RUVBL1|SF3B6|
KPNB1	XRN2	XRN2	64487|64484|0	63435	21145	3	0|0|0	0.67	1	0.67	1	0.67	179.64	211450	0	NCOA5|ARFGAP3|RBM12|FAM120A|PEF1|UBQLN1|CNOT7|CNOT11|PRPF19|G3BP2|C14orf166|RUVBL2|RUVBL1|THRAP3|LUC7L2|SF3B6|FIS1|STRAP|RTCB|RPL36|YTHDF2|SEC23IP|
KPNB1	NCOA5	NCOA5	64485|0|64485	63434	21144.7	3	0|0|0	0.67	1	0.67	1	0.67	119.64	211447	0	ARFGAP3|RBM12|PEF1|PRPF19|G3BP2|C14orf166|RUVBL2|RUVBL1|THRAP3|SF3B6|STRAP|RTCB|YTHDF2|SEC23IP|
KPNB1	RBM12	RBM12	64487|64484|64486	62385	20795	3	0|0|0	1	1	1	1	1	inf	207950	0	PRPF19|G3BP2|C14orf166|RUVBL2|RUVBL1|THRAP3|LUC7L2|SF3B6|RTCB|YTHDF2|
KPNB1	FAM120A	FAM120A	64486|64486|64487	62387	20795.7	3	0|0|0	1	1	1	1	1	inf	207957	0	UBQLN1|CNOT7|CNOT11|PRPF19|G3BP2|C14orf166|RUVBL2|RUVBL1|SF3B6|STRAP|RTCB|RPL36|YTHDF2|SEC23IP|
KPNB1	SACS	SACS	64485|64487|64485	62385	20795	3	0|0|0	1	1	1	1	1	inf	207950	0	UBQLN1|PRPF19|RUVBL2|RUVBL1|
KPNB1	PEF1	PEF1	64484|0|64484	63432	21144	3	0|0|0	0.67	1	0.67	1	0.67	67.14	211440	0	PRPF19|C14orf166|RUVBL2|RUVBL1|RTCB|SNX9|SEC23IP|
KPNB1	CLIP2	CLIP2	64485|0|0	64485	21495	3	0|0|0	0.33	1	0.33	1	0.33	14.64	214950	0.05
KPNB1	CNOT7	CNOT7	64487|0|64485	63436	21145.3	3	0|0|0	0.67	1	0.67	1	0.67	112.14	211453	0	CNOT11|PRPF19|G3BP2|C14orf166|RUVBL2|RUVBL1|THRAP3|LUC7L2|SF3B6|STRAP|RTCB|RPL36|YTHDF2|
KPNB1	CNOT11	CNOT11	64485|64483|64484	62380	20793.3	3	0|0|0	1	1	1	1	1	inf	207933	0	PRPF19|G3BP2|C14orf166|RUVBL2|RUVBL1|THRAP3|LUC7L2|SF3B6|STRAP|RTCB|RPL36|YTHDF2|
KPNB1	PRPF19	PRPF19	64487|64485|64488	62388	20796	3	23|0|23	1	1	1	1	1	inf	1356.26	0	G3BP2|C14orf166|RUVBL2|RUVBL1|THRAP3|LUC7L2|SF3B6|STRAP|RTCB|RPL36|YTHDF2|SNX9|
KPNB1	G3BP2	G3BP2	64488|64488|64489	62393	20797.7	3	22|21|22	1	1	1	1	1	inf	959.89	0	C14orf166|RUVBL2|RUVBL1|THRAP3|LUC7L2|SF3B6|FIS1|STRAP|RTCB|RPL36|YTHDF2|SEC23IP|
KPNB1	C14orf166	C14orf166	64491|64491|64491	62401	20800.3	3	0|0|0	1	1	1	1	1	inf	208003	0	RUVBL2|RUVBL1|THRAP3|LUC7L2|SF3B6|STRAP|RTCB|RPL36|YTHDF2|SNX9|
KPNB1	RUVBL2	RUVBL2	64487|64485|64486	62386	20795.3	3	22|0|21	1	1	1	1	1	inf	1450.84	0	RUVBL1|THRAP3|LUC7L2|SF3B6|STRAP|RTCB|RPL36|YTHDF2|SEC23IP|
KPNB1	RUVBL1	RUVBL1	64486|64486|64483	62383	20794.3	3	0|0|22	1	1	1	1	1	inf	2835.59	0	THRAP3|LUC7L2|SF3B6|FIS1|STRAP|RTCB|RPL36|YTHDF2|SNX9|
KPNB1	THRAP3	THRAP3	64486|64486|64486	62386	20795.3	3	0|0|0	1	1	1	1	1	inf	207953	0	LUC7L2|SF3B6|STRAP|RTCB|YTHDF2|
KPNB1	LUC7L2	LUC7L2	64486|64486|64486	62386	20795.3	3	0|0|0	1	1	1	1	1	inf	207953	0	SF3B6|STRAP|RTCB|RPL36|YTHDF2|
KPNB1	SF3B6	SF3B6	64487|64486|64487	62388	20796	3	0|0|0	1	1	1	1	1	inf	207960	0	STRAP|RTCB|RPL36|YTHDF2|SNX9|
KPNB1	STRAP	STRAP	64485|0|0	64485	21495	3	0|0|0	0.33	1	0.33	1	0.33	37.14	214950	0.05	RTCB|RPL36|YTHDF2|
KPNB1	RTCB	RTCB	64492|64491|64492	62403	20801	3	0|21|22	1	1	1	1	1	inf	1451.23	0	RPL36|YTHDF2|SNX9|
KPNB1	YTHDF2	YTHDF2	64488|64487|64488	62391	20797	3	21|0|0	1	1	1	1	1	inf	2971	0	SEC23IP|
KPNB1	SNX9	SNX9	64486|0|64485	63435	21145	3	0|0|0	0.67	1	0.67	1	0.67	22.14	211450	0	SEC23IP|
KPNB1	SEC23IP	SEC23IP	64489|64487|64487	62391	20797	3	0|0|0	1	1	1	1	1	inf	207970	0
KPNB1	IGKV1-8	IGKV1-8	0|64486|64487	63437	21145.7	3	0|0|0	0.67	1	0.67	1	0.67	14.64	211457	0
KPNB1	SYMPK	SYMPK	0|64484|64485	63433	21144.3	3	0|0|0	0.67	1	#NAME?	0	#NAME?	inf	211443	0	HNRNPDL|RPS24|RPL10|CLTC|POLR2E|EMG1|RPL17|VTA1|LPP|EIF3H|TJP1|HNRNPM|SRSF3|MLST8|RBM10|HNRNPUL1|SNRPC|PRDX1|CSTF1|SMARCA4|LMO7|TKT|SRSF7|LARP1|TUBB3|POLR2J3|RPSA|ALB|DDX3X|TBL1XR1|HSPA1B|SSBP1|RBFOX2|SMARCB1|PUF60|MATR3|RBM39|PTBP1|POLR2B|BCLAF1|DDX17|PHGDH|CNOT1|RGPD3|RPL23A|SNRPG|EIF3L|EWSR1|MCM5|XRCC6|CAPZB|ARHGEF7|PABPC4|HNRNPC|PSME3|H3F3B|PABPN1|MSI2|PKM|UBB|ILF2|RAN|EIF3C|MYL6|CPSF4|EIF4E2…
KPNB1	TKT	TKT	0|64481|0	64481	21493.7	3	21|0|23	0.33	1	#NAME?	0	#NAME?	inf	1465.48	0.05	LARP1|TUBB3|RPSA|ALB|CAPZA2|DDX3X|HSPA1B|SSBP1|MATR3|FASN|PTBP1|POLR2B|PHGDH|CNOT1|RPL23A|SNRPG|EIF3L|EWSR1|XRCC6|CAPZB|ARHGEF7|PABPC4|HNRNPC|H3F3B|PABPN1|PKM|UBB|ILF2|RAN|EIF3C|MYL6|EIF4E2|SRI|RPL37A|PPP2R1A|RPL24|ACOXL|FUBP1|TIA1|KRT8|KRT17|EIF4G2|RPL32|HNRNPAB|RPL9|RPL26|RPL14|EIF4A2|RPL15|EIF4G1|EIF4B|NUP155|RPL27A|PRMT1|RPL8|SF3B2|TUBGCP2|RPL35|CCT2|MTHFD1|TUBA1C|CAD|PCBP2|EIF2S3L|EIF2A|NCBP…
KPNB1	CAPZA2	CAPZA2	0|64485|0	64485	21495	3	0|0|0	0.33	1	#NAME?	0	#NAME?	inf	214950	0.05	DDX3X|HSPA1B|RBFOX2|SMARCB1|MATR3|FASN|DOCK7|PHGDH|CNOT1|RPL23A|SNRPG|EWSR1|MCM5|XRCC6|CAPZB|ARHGEF7|PABPC4|HNRNPC|PSME3|H3F3B|PABPN1|PKM|UBB|ILF2|RAN|EIF3C|MYL6|SMARCD2|NAP1L4|RPL37A|PPP2R1A|RPL24|FUBP1|KRT8|EIF4G2|RPL32|RPL9|CNOT6L|RPL14|EIF4A2|GIGYF2|U2SURP|EIF4G1|EIF4B|RPL27A|RPL8|TUBGCP2|CCT2|C12orf57|VPS33B|TUBA1C|CPSF7|CAD|YLPM1|CNOT2|UBAP2L|RPL18|ERH|TMED10|IMPDH2|CNOT3|EIF3M|PUM1|DYNLRB2…
KPNB1	ARHGEF7	ARHGEF7	0|64484|64485	63433	21144.3	3	0|0|0	0.67	1	#NAME?	0	#NAME?	inf	211443	0	PABPC4|HNRNPC|PSME3|H3F3B|PABPN1|PKM|UBB|ILF2|RAN|EIF3C|MYL6|CPSF4|RPL37A|PPP2R1A|RBM5|LUC7L3|POLR2H|RPL24|FUBP1|TIA1|KRT17|RPL32|HNRNPAB|RPL9|RPL26|RPL14|EIF4A2|RPL15|U2SURP|EIF4G1|CSTF2|EIF4B|POLR2D|RPL8|DPF2|SF3B2|RPL35|CCT2|TUBA1C|CPSF7|CAD|PCBP2|EIF2A|NCBP2|CPSF6|MED15|RPL18|ERH|TMED10|CPSF3|HNRNPH1|EIF3M|PUM1|CPSF2|RPL28|RNPS1|SAP18|RPS13|SRSF2|DDX5|RPL19|SRSF1|CHERP|BUB3|RPL22|DAZAP1|EIF3G…
KPNB1	MED16	MED16	0|64483|64484	63431	21143.7	3	0|0|0	0.67	1	#NAME?	0	#NAME?	inf	211437	0	RBM5|LUC7L3|POLR2H|FUBP1|TIA1|EIF4G2|HNRNPAB|ENY2|RPL26|EIF4A2|U2SURP|EIF4G1|CSTF2|EIF4B|POLR2D|RPL27A|DPF2|CCT2|SS18|CNOT2|PCBP2|NCBP2|CPSF6|MED15|ERH|CPSF3|HNRNPH1|CNOT3|MED28|PUM1|CPSF2|SNRPA1|RNPS1|SAP18|SRSF2|DDX5|RPL19|SRSF1|CHERP|DAZAP1|EIF3G|U2AF2|HNRNPL|RPS5|TRIM28|SNRPA|SUPT5H|EIF3F|IGF2BP3|ARID1A|XPO1|OGT|DHX15|HNRNPR|NUDT21|MED14|SYNCRIP|BANF1|SF3B1|SNRNP200|BAG3|ACTL6A|LMNA|GAPDH|RPL…
KPNB1	ACOXL	ACOXL	0|64487|0	64487	21495.7	3	0|0|0	0.33	1	0.33	1	0.33	134.64	214957	0.05	RPL15|IMPDH2|GAPDH|RPLP0|ENO1|HSPA8|RPS3|ATP5A1|HSPA9|KPNA2|ACLY|VCP|PFKP|ACACA|CCT7|SRRT|
KPNB1	KRT7	KRT7	0|64485|64485	63434	21144.7	3	22|0|23	0.67	1	0.67	1	0.67	543.49	1409.64	0	KRT17|HNRNPAB|RPL8|DPF2|RPL35|SS18|NCBP2|CPSF6|MED15|SAP18|RPL19|RPS15|RPS11|TRIM28|RPL18A|ARID1A|XPO1|NUDT21|KDM1A|HIST1H2BN|BANF1|ACTL6A|LMNA|TUBB4A|GAPDH|HSPB1|RPLP1|RPLP0|KRT18|ENO1|NPM1|HSP90AB1|VIM|HSPD1|HSPA5|HSPA8|MIF|NCL|FLNA|RPS3|POLR2A|EEF1G|PRDX2|FUS|RPS19|RPS27|SERPINH1|ACTG1|HNRNPK|PPP1CA|PPP1CB|RPS16|RPS6|HIST1H4A|RPS28|GNB2L1|YBX1|ACTA1|PRKDC|RBBP4|ACACA|CTTN|PLEC|NONO|ELAVL1|HIST…
KPNB1	RPL32	RPL32	0|64487|64486	63437	21145.7	3	0|0|21	0.67	1	#NAME?	0	#NAME?	inf	3020.81	0	HNRNPAB|RPL9|SEC31A|CDKN2AIP|CNOT6L|ENY2|RPL26|RPL14|EIF4A2|RPL15|GIGYF2|U2SURP|EIF4G1|CSTF2|EIF4B|NUP155|POLR2D|RPL27A|PRMT1|RPL8|SF3B2|TUBGCP2|RPL35|CCT2|MTHFD1|SEC23A|TUBA1C|CAD|CNOT2|PCBP2|UBAP2L|EIF2S3L|EIF2A|NCBP2|CPSF6|RPL18|ERH|TMED10|CPSF3|HNRNPH1|IMPDH2|CNOT3|EIF3M|PUM1|CPSF2|RPL28|SNRPA1|RNPS1|NUP93|SAP18|RPS13|SRSF2|DDX5|RPL19|SRSF1|CHERP|SNRPN|BUB3|RPL22|EIF3G|RPS15|LSM12|SEH1L|U2AF2…
KPNB1	C12orf57	C12orf57	0|64483|64485	63432	21144	3	0|0|0	0.67	1	#NAME?	0	#NAME?	inf	211440	0	CNOT2|PCBP2|NCBP2|RPL18|ERH|HNRNPH1|CNOT3|SNRPA1|RNPS1|SRSF2|DDX5|SRSF1|BUB3|U2AF2|HNRNPL|RPS5|RPL18A|SNRPA|SUPT5H|XPO1|DHX15|HNRNPR|SYNCRIP|HIST1H2BN|ACTL6A|LMNA|GAPDH|NPM1|HSP90AB1|SNRNP70|HNRNPA1|HSPD1|HSPA8|PABPC1|XRCC5|RPS2|HIST1H1C|RPL7|NCL|HNRNPA2B1|SFPQ|RPS3|POLR2A|DDX6|EEF1G|HNRNPH3|FUS|RPL4|NUP62|RBMX|RPS19|RPL3|SKIV2L2|RANGAP1|RPL5|RPL21|HNRNPA3|HNRNPF|HNRNPH2|EIF3B|EIF4A1|RPS20|RPS3A|…
KPNB1	NCBP2	NCBP2	0|64485|0	64485	21495	3	0|0|0	0.33	1	#NAME?	0	#NAME?	inf	214950	0.05	CPSF6|MED15|RPL18|ERH|TMED10|CPSF3|SEC24C|HNRNPH1|IMPDH2|CNOT3|MED28|EIF3M|PUM1|CPSF2|RPL28|SNRPA1|RNPS1|NUP93|SAP18|RPS13|SEC16A|SRSF2|DDX5|RPL19|SRSF1|CHERP|SNRPN|BUB3|RPL22|DAZAP1|EIF3G|RPS15|LSM12|SEH1L|U2AF2|RNMT|EIF3K|HNRNPL|RPS11|RPS5|TRIM28|RPL18A|SNRPA|SUPT5H|EIF3F|IGF2BP3|ARID1A|XPO1|OGT|DHX15|HNRNPR|NUDT21|AKAP8|MED14|KDM1A|SYNCRIP|KPNA6|HIST1H2BN|PDCD6|SEC22B|BANF1|SF3B1|SNRNP200|SEC2…
KPNB1	IMPDH2	IMPDH2	0|64484|64485	63433	21144.3	3	0|0|0	0.67	1	#NAME?	0	#NAME?	inf	211443	0	CNOT3|MED28|EIF3M|PUM1|CPSF2|RPL28|SNRPA1|RNPS1|NUP93|SAP18|RPS13|SRSF2|DDX5|RPL19|SRSF1|CHERP|SNRPN|BUB3|RPL22|EIF3G|RPS15|LSM12|SEH1L|U2AF2|RNMT|EIF3K|HNRNPL|RPS11|RPS5|TRIM28|RPL18A|SNRPA|SUPT5H|EIF3F|IGF2BP3|ARID1A|XPO1|DHX15|HNRNPR|NUDT21|AKAP8|MED14|KDM1A|SYNCRIP|KPNA6|HIST1H2BN|BANF1|SF3B1|SNRNP200|BAG2|BAG3|ACTL6A|LMNA|TUBB4A|GAPDH|HSPB1|RPLP1|RPLP2|RPLP0|KRT18|ENO1|NPM1|CAPN1|TUBB|HSP90A…
KPNB1	SNRPA1	SNRPA1	0|64484|0	64484	21494.7	3	0|0|0	0.33	1	#NAME?	0	#NAME?	inf	214947	0.05	RNPS1|NUP93|SAP18|RPS13|SEC16A|SRSF2|DDX5|RPL19|SRSF1|CHERP|SNRPN|BUB3|RPL22|DAZAP1|EIF3G|RPS15|LSM12|SEH1L|U2AF2|RNMT|EIF3K|HNRNPL|RPS11|RPS5|TRIM28|RPL18A|SNRPA|SUPT5H|EIF3F|IGF2BP3|ARID1A|XPO1|OGT|DHX15|HNRNPR|NUDT21|AKAP8|MED14|KDM1A|SYNCRIP|KPNA6|HIST1H2BN|PDCD6|BANF1|SF3B1|SNRNP200|SEC24A|AP2A1|BAG2|BAG3|ACTL6A|LMNA|TUBB4A|GAPDH|HSPB1|RPLP1|RPLP2|RPLP0|ENO1|NPM1|TUBB|HSP90AB1|SNRNP70|VIM|RP…
KPNB1	EIF3G	EIF3G	0|64484|0	64484	21494.7	3	0|0|0	0.33	1	#NAME?	0	#NAME?	inf	214947	0.05	RPS15|LSM12|SEH1L|U2AF2|RNMT|EIF3K|HNRNPL|RPS11|RPS5|TRIM28|RPL18A|SNRPA|SUPT5H|EIF3F|IGF2BP3|ARID1A|XPO1|OGT|DHX15|HNRNPR|NUDT21|AKAP8|MED14|SYNCRIP|KPNA6|HIST1H2BN|PDCD6|FLNB|SEC22B|BANF1|SF3B1|SNRNP200|SEC24A|AP2A1|BAG2|BAG3|ACTL6A|LMNA|TUBB4A|GAPDH|HSPB1|RPLP1|RPLP2|RPLP0|KRT18|ENO1|NPM1|CAPN1|TUBB|HSP90AB1|SNRNP70|VIM|RPS17|CLTA|CLTB|HNRNPA1|HIST1H1E|HSPD1|HSPA5|HSPA8|PABPC1|XRCC5|MIF|RPS2|H…
KPNB1	EIF3K	EIF3K	0|64483|0	64483	21494.3	3	0|0|0	0.33	1	#NAME?	0	#NAME?	inf	214943	0.05	HNRNPL|RPS11|RPS5|TRIM28|RPL18A|SNRPA|SUPT5H|EIF3F|IGF2BP3|XPO1|OGT|DHX15|HNRNPR|NUDT21|AKAP8|SYNCRIP|KPNA6|SEC22B|BANF1|SF3B1|SNRNP200|AP2A1|BAG2|BAG3|ACTL6A|LMNA|TUBB4A|GAPDH|HSPB1|RPLP1|RPLP2|RPLP0|KRT18|ENO1|NPM1|TUBB|HSP90AB1|SNRNP70|VIM|RPS17|HNRNPA1|HIST1H1E|HSPD1|HSPA5|HSPA8|PABPC1|XRCC5|MIF|RPS2|RPA2|HIST1H1B|HIST1H1C|HSPA6|TCP1|RPL35A|RPL7|NCL|POLR2C|TRIM21|FLNA|HNRNPA2B1|SFPQ|TUBG1|PPI…
KPNB1	TRIM28	TRIM28	0|64485|64485	63434	21144.7	3	0|0|0	0.67	1	#NAME?	0	#NAME?	inf	211447	0	RPL18A|SNRPA|SUPT5H|EIF3F|IGF2BP3|ARID1A|XPO1|OGT|DHX15|HNRNPR|NUDT21|AKAP8|MED14|KDM1A|SYNCRIP|KPNA6|HIST1H2BN|PDCD6|FLNB|BANF1|SF3B1|SNRNP200|BAG2|BAG3|ACTL6A|LMNA|TUBB4A|GAPDH|HSPB1|RPLP1|RPLP2|RPLP0|ENO1|NPM1|TUBB|HSP90AB1|SNRNP70|VIM|RPS17|CLTA|HNRNPA1|HIST1H1E|HSPD1|HSPA5|HSPA8|PABPC1|XRCC5|MIF|RPS2|RPA2|HIST1H1B|HIST1H1C|HSPA6|CAPN2|TCP1|RPL35A|RPL7|NCL|POLR2C|TRIM21|FLNA|HNRNPA2B1|SFPQ|TU…
KPNB1	BANF1	BANF1	0|64486|0	64486	21495.3	3	24|0|24	0.33	1	#NAME?	0	#NAME?	inf	1343.46	0.05	SF3B1|SNRNP200|AP2A1|BAG3|ACTL6A|LMNA|TUBB4A|GAPDH|HSPB1|RPLP1|RPLP2|RPLP0|KRT18|ENO1|NPM1|CAPN1|TUBB|HSP90AB1|SNRNP70|VIM|RPS17|HNRNPA1|HIST1H1E|HSPD1|HSPA5|HSPA8|PABPC1|XRCC5|MIF|RPS2|RPA2|HIST1H1B|HIST1H1C|HSPA6|TCP1|RPL35A|RPL7|NCL|POLR2C|TRIM21|FLNA|HNRNPA2B1|SFPQ|TUBG1|PPIB|RPS3|AHCY|POLR2A|RPS12|DNAJB1|ATP5A1|DDX6|RPL13|EEF1G|RPA1|RPL12|DNAJA1|HNRNPH3|PRDX2|RPA3|FUS|NUP214|MYH11|RPL4|SRP14…
KPNB1	CAPN2	CAPN2	0|64484|0	64484	21494.7	3	0|0|0	0.33	1	0.33	1	0.33	389.64	214947	0.05	NCL|TRIM21|FLNA|POLR2A|RPA1|NUP214|MYH11|NUP62|RANGAP1|IQGAP1|RANBP2|CAPZA1|NUP98|VCP|SEC13|ACTG1|HNRNPK|PPP1CA|PPP1CB|SNRPD1|SNRPD2|RPS6|GNB2L1|ACTA1|RAE1|PRKDC|HNRNPU|KHDRBS1|DHX9|CPSF1|CSTF3|HNRNPD|CTTN|KPNB1|EFTUD2|PLEC|SAFB|SF1|NUP188|FIP1L1|WDR82|TUBA1A|PPP1R13L|DDX1|HDAC2|NUP88|WDR33|ARFGAP3|UBQLN1|RUVBL1|
KPNB1	PPIB	PPIB	0|64484|0	64484	21494.7	3	0|0|21	0.33	1	#NAME?	0	#NAME?	inf	3070.67	0.05	RPS3|AHCY|POLR2A|RPS12|DNAJB1|ATP5A1|DDX6|RPL13|EEF1G|RPA1|RPL12|DNAJA1|PRDX2|RPA3|FUS|NUP214|MYH11|RPL4|SRP14|NUP62|RBMX|HSPA9|RPS19|RPL3|CCT6A|RPL13A|SKIV2L2|RPS27|RPL5|RPL21|RPS10|IQGAP1|RPL29|CCT3|SRP9|RANBP2|SERPINH1|HNRNPA3|KPNA2|HNRNPF|CAPZA1|NUP98|ACLY|SUB1|VCP|SEC13|HNRNPH2|EIF3B|EIF3E|ACTG1|EIF4A1|RPS20|RPS3A|RPL27|HNRNPK|RPS7|PPP1CA|PPP1CB|RPS8|RPS16|RPS14|RPS23|RPS18|RPS29|SNRPE|SNRPF…
KPNB1	EEF1G	EEF1G	0|64484|0	64484	21494.7	3	0|0|0	0.33	1	#NAME?	0	#NAME?	inf	214947	0.05	RPA1|RPL12|DNAJA1|HNRNPH3|PRDX2|RPA3|FUS|NUP214|MYH11|RPL4|SRP14|NUP62|RBMX|HSPA9|RPS19|RPL3|CCT6A|RPL13A|SKIV2L2|RPS27|RANGAP1|RPL5|RPL21|RPS10|IQGAP1|RPL29|CCT3|SRP9|RANBP2|SERPINH1|HNRNPA3|KPNA2|HNRNPF|CAPZA1|NUP98|ACLY|SUB1|VCP|SEC13|HNRNPH2|EIF3B|EIF3E|ACTG1|EIF4A1|RPS20|RPS3A|RPL27|HNRNPK|RPS7|PPP1CA|PPP1CB|RPS8|RPS16|RPS14|RPS23|RPS18|RPS29|SNRPE|SNRPF|SNRPD1|SNRPD2|SNRPD3|RPL7A|RPS4X|RPS6…
KPNB1	PFKP	PFKP	0|64483|64484	63431	21143.7	3	0|0|0	0.67	1	0.67	1	0.67	397.14	211437	0	RPL6|KHDRBS1|DHX9|CPSF1|ILF3|CSTF3|ACACA|TARDBP|HNRNPA0|SRSF6|G3BP1|EIF3I|TARBP1|HNRNPD|EIF3A|CTTN|CAPRIN1|KPNB1|EFTUD2|PLEC|NONO|PCBP1|SF3B4|SF1|ELAVL1|HIST2H2AC|PRPF8|FIP1L1|WDR82|TUBA1A|ALYREF|CARM1|SERBP1|FAM98A|ATXN2L|DDX1|HDAC2|UPF1|CCT7|TUBB6|SRRT|DPY30|WDR33|XRN2|UBQLN1|C14orf166|RUVBL2|RUVBL1|FIS1|RTCB|RPL36|
KPNB1	TARBP1	TARBP1	0|64482|64482	63428	21142.7	3	0|0|0	0.67	1	0.67	1	0.67	209.64	211427	0	HNRNPD|EIF3A|KPNB1|EFTUD2|PLEC|PCBP1|TCEB2|ELAVL1|PRPF8|TUBA1A|SERBP1|ATXN2L|DDX1|RQCD1|HDAC2|UPF1|TNPO1|CCT7|TUBB6|XRN2|PRPF19|C14orf166|RUVBL2|RUVBL1|RTCB|RPL36|
KPNB1	TCEB2	TCEB2	0|64482|64485	63431	21143.7	3	0|0|22	0.67	1	0.67	1	0.67	405.41	2883.23	0	SF3B3|SAFB|SF3B4|SF3A1|SF1|ELAVL1|HIST2H2AC|PRRC2B|NUP188|UBAP2|PRPF8|FIP1L1|WDR82|TUBA1A|ALYREF|CARM1|CCAR1|CCAR2|SERBP1|SMARCC2|PSPC1|DDX1|RQCD1|HDAC2|UPF1|SMARCC1|KHSRP|TNPO1|SMARCE1|SMARCD1|RBM14|NUP88|CCT7|FAM103A1|TUBB6|RBM4|SF3B5|SRRT|WDR33|XRN2|BAZ1A|SACS|PEF1|UBQLN1|PRPF19|G3BP2|C14orf166|RUVBL2|RUVBL1|THRAP3|LUC7L2|SF3B6|FIS1|STRAP|RTCB|RPL36|
KPNB1	PPP1R13L	PPP1R13L	0|64483|0	64483	21494.3	3	0|0|20	0.33	1	0.33	1	0.33	93.25	3224.15	0.05	DDX1|HDAC2|SMARCC1|TNPO1|SMARCE1|SMARCD1|NUP88|CCT7|WDR33|NCOA5|C14orf166|RUVBL2|RUVBL1|RTCB|
KPNB1	RQCD1	RQCD1	0|64484|64485	63433	21144.3	3	0|0|0	0.67	1	0.67	1	0.67	232.14	211443	0	UPF1|KHSRP|TNPO1|SMARCE1|RBM14|NUP88|CCT7|FAM103A1|TUBB6|RBM4|SRRT|YTHDF1|WDR33|XRN2|BAZ1A|FAM120A|CNOT7|CNOT11|PRPF19|G3BP2|C14orf166|RUVBL2|RUVBL1|THRAP3|SF3B6|STRAP|RTCB|RPL36|YTHDF2|
KPNB1	CCT7	CCT7	0|64483|0	64483	21494.3	3	0|0|0	0.33	1	0.33	1	0.33	239.64	214943	0.05	TUBB6|RBM4|SF3B5|SRRT|YTHDF1|DPY30|WDR33|XRN2|NCOA5|ARFGAP3|BAZ1A|FAM120A|SACS|UBQLN1|CNOT7|CNOT11|PRPF19|G3BP2|C14orf166|RUVBL2|RUVBL1|THRAP3|LUC7L2|SF3B6|FIS1|STRAP|RTCB|RPL36|YTHDF2|SNX9|
KPNB1	WDR33	WDR33	0|64484|64485	63433	21144.3	3	0|0|0	0.67	1	0.67	1	0.67	172.14	211443	0	XRN2|NCOA5|ARFGAP3|RBM12|PEF1|UBQLN1|CNOT7|CNOT11|PRPF19|G3BP2|C14orf166|RUVBL2|RUVBL1|THRAP3|LUC7L2|SF3B6|STRAP|RTCB|RPL36|YTHDF2|SEC23IP|
KPNB1	UBQLN1	UBQLN1	0|64485|64487	63436	21145.3	3	0|0|0	0.67	1	0.67	1	0.67	119.64	211453	0	PRPF19|G3BP2|C14orf166|RUVBL2|RUVBL1|THRAP3|SF3B6|FIS1|STRAP|RTCB|RPL36|YTHDF2|SNX9|SEC23IP|
KPNB1	RPL36	RPL36	0|64483|64487	63434	21144.7	3	0|0|0	0.67	1	0.67	1	0.67	29.64	211447	0	YTHDF2|SNX9|
KPNB1	RBFOX2	RBFOX2	0|0|64484	64484	21494.7	3	0|0|0	0.33	1	#NAME?	0	#NAME?	inf	214947	0.05	SMARCB1|PUF60|MATR3|RBM39|PTBP1|POLR2B|BCLAF1|DDX17|PHGDH|CNOT1|RPL23A|SNRPG|EWSR1|MCM5|XRCC6|CAPZB|ARHGEF7|PABPC4|HNRNPC|PSME3|H3F3B|PABPN1|MSI2|PKM|UBB|ILF2|RAN|EIF3C|MYL6|CPSF4|EIF4E2|SMARCD2|MED16|SRI|RPL37A|PPP2R1A|RBM5|LUC7L3|POLR2H|RPL24|FUBP1|TIA1|KRT8|KRT17|EIF4G2|RPL32|HNRNPAB|RPL9|SEC31A|CDKN2AIP|CNOT6L|ENY2|RPL26|RPL14|EIF4A2|RPL15|GIGYF2|U2SURP|RBMS1|EIF4G1|CSTF2|EIF4B|NUP155|POLR2D|…
KPNB1	RBM39	RBM39	0|0|64485	64485	21495	3	0|0|0	0.33	1	#NAME?	0	#NAME?	inf	214950	0.05	PTBP1|DOCK7|POLR2B|BCLAF1|DDX17|PHGDH|CNOT1|RPL23A|SNRPG|EIF3L|EWSR1|MCM5|XRCC6|ARHGEF7|PABPC4|HNRNPC|PSME3|H3F3B|PABPN1|MSI2|PKM|UBB|ILF2|RAN|EIF3C|CPSF4|EIF4E2|MED16|SRI|RPL37A|PPP2R1A|RBM5|LUC7L3|POLR2H|RPL24|FUBP1|MAD1L1|TIA1|KRT17|EIF4G2|RPL32|HNRNPAB|RPL9|SEC31A|CDKN2AIP|CNOT6L|ENY2|RPL26|RPL14|EIF4A2|RPL15|GIGYF2|U2SURP|RBMS1|EIF4G1|CSTF2|EIF4B|NUP155|POLR2D|RPL27A|PRMT1|RPL8|DPF2|SF3B2|CC…
KPNB1	DOCK7	DOCK7	0|0|64484	64484	21494.7	3	0|0|0	0.33	1	0.33	1	0.33	367.14	214947	0.05	POLR2B|MCM5|XRCC6|CAPZB|UBB|EIF3C|POLR2H|POLR2D|IMPDH2|BUB3|SEH1L|BANF1|SNRNP200|BAG3|ACTL6A|TUBB|HSP90AB1|HSPD1|HSPA8|XRCC5|RPA2|POLR2C|PPIB|POLR2A|RPA1|RPA3|SKIV2L2|CAPZA1|VCP|ACTG1|PPP1CA|HIST1H4A|ACTA1|TUBB4B|PRKDC|RBBP4|CPSF1|EIF3I|PLEC|TCEB2|SF3B3|HIST2H2AC|ALYREF|HDAC2|TNPO1|PRPF19|RUVBL1|
KPNB1	CAPZB	CAPZB	0|0|64486	64486	21495.3	3	0|0|0	0.33	1	#NAME?	0	#NAME?	inf	214953	0.05	ARHGEF7|PABPC4|HNRNPC|PSME3|H3F3B|PABPN1|PKM|UBB|ILF2|RAN|EIF3C|MYL6|CPSF4|SMARCD2|NAP1L4|RPL37A|PPP2R1A|LUC7L3|RPL24|KRT8|RPL32|HNRNPAB|RPL9|SEC31A|CNOT6L|ENY2|RPL26|RPL14|EIF4A2|RPL15|GIGYF2|U2SURP|EIF4G1|CSTF2|NUP155|RPL27A|PRMT1|RPL8|SF3B2|TUBGCP2|RPL35|CCT2|VPS33B|SEC23A|TUBA1C|CPSF7|CAD|PCBP2|UBAP2L|NCBP2|CPSF6|RPL18|ERH|TMED10|CPSF3|SEC24C|HNRNPH1|IMPDH2|CNOT3|EIF3M|PUM1|CPSF2|RPL28|SNRPA1…
KPNB1	PKM	PKM	0|0|64481	64481	21493.7	3	0|19|23	0.33	1	#NAME?	0	#NAME?	inf	1535.26	0.05	UBB|ILF2|RAN|EIF3C|MYL6|CPSF4|EIF4E2|SMARCD2|MED16|SRI|NAP1L4|C2orf49|RPL37A|PPP2R1A|RBM5|LUC7L3|POLR2H|RPL24|ACOXL|FUBP1|MAD1L1|TIA1|KRT8|KRT17|EIF4G2|RPL32|HNRNPAB|RPL9|SEC31A|CDKN2AIP|CNOT6L|ENY2|RPL26|RPL14|EIF4A2|RPL15|GIGYF2|U2SURP|EIF4G1|CSTF2|EIF4B|NUP155|POLR2D|RPL27A|PRMT1|RPL8|SF3B2|TUBGCP2|RPL35|CCT2|SS18|MTHFD1|SEC23A|TUBA1C|CPSF7|CAD|YLPM1|CNOT2|PCBP2|UBAP2L|EIF2S3L|EIF2A|NCBP2|CPSF…
KPNB1	NAP1L4	NAP1L4	0|0|64483	64483	21494.3	3	0|0|0	0.33	1	#NAME?	0	#NAME?	inf	214943	0.05	RPL37A|PPP2R1A|POLR2H|RPL24|EIF4G2|RPL32|HNRNPAB|RPL9|ENY2|RPL26|RPL14|EIF4A2|RPL15|GIGYF2|EIF4G1|CSTF2|EIF4B|NUP155|POLR2D|RPL27A|PRMT1|RPL8|SF3B2|RPL35|CCT2|C12orf57|TUBA1C|CPSF7|CAD|CNOT2|PCBP2|EIF2S3L|EIF2A|NCBP2|CPSF6|RPL18|ERH|CPSF3|HNRNPH1|IMPDH2|EIF3M|PUM1|CPSF2|RPL28|SNRPA1|RNPS1|DYNLRB2|NUP93|SAP18|RPS13|SRSF2|DDX5|RPL19|SRSF1|BUB3|RPL22|EIF3G|RPS15|SEH1L|U2AF2|EIF3K|HNRNPL|RPS11|RPS5|T…
KPNB1	PPP2R1A	PPP2R1A	0|0|64482	64482	21494	3	0|0|0	0.33	1	#NAME?	0	#NAME?	inf	214940	0.05	LUC7L3|POLR2H|RPL24|FUBP1|TIA1|KRT8|KRT17|EIF4G2|RPL32|HNRNPAB|RPL9|SEC31A|CNOT6L|ENY2|RPL26|RPL14|EIF4A2|RPL15|GIGYF2|U2SURP|RBMS1|EIF4G1|CSTF2|EIF4B|SEC24D|NUP155|POLR2D|RPL27A|PRMT1|RPL8|DPF2|SF3B2|RPL35|CCT2|SS18|VPS33B|MTHFD1|SEC23A|TUBA1C|CPSF7|CAD|YLPM1|CNOT2|PCBP2|UBAP2L|EIF2S3L|EIF2A|NCBP2|CPSF6|MED15|RPL18|ERH|TMED10|CPSF3|SEC24C|HNRNPH1|IMPDH2|CNOT3|EIF3M|PUM1|CPSF2|RPL28|SNRPA1|RNPS1|…
KPNB1	EIF4A2	EIF4A2	0|0|64484	64484	21494.7	3	0|0|0	0.33	1	#NAME?	0	#NAME?	inf	214947	0.05	RPL15|GIGYF2|U2SURP|RBMS1|EIF4G1|CSTF2|EIF4B|NUP155|POLR2D|RPL27A|PRMT1|RPL8|SF3B2|TUBGCP2|RPL35|CCT2|SS18|C12orf57|MTHFD1|TUBA1C|CPSF7|CAD|YLPM1|CNOT2|PCBP2|UBAP2L|EIF2S3L|EIF2A|NCBP2|CPSF6|RPL18|ERH|TMED10|CPSF3|SEC24C|HNRNPH1|IMPDH2|CNOT3|EIF3M|PUM1|CPSF2|RPL28|SNRPA1|RNPS1|AMHR2|NUP93|SAP18|RPS13|SEC16A|SRSF2|DDX5|RPL19|SRSF1|CHERP|SNRPN|BUB3|RPL22|DAZAP1|EIF3G|RPS15|LSM12|SEH1L|U2AF2|RNMT|EI…
KPNB1	POLR2D	POLR2D	0|0|64485	64485	21495	3	0|0|0	0.33	1	#NAME?	0	#NAME?	inf	214950	0.05	RPL27A|PRMT1|RPL8|SF3B2|RPL35|CCT2|SS18|TUBA1C|CPSF7|YLPM1|CNOT2|PCBP2|UBAP2L|EIF2S3L|EIF2A|NCBP2|CPSF6|MED15|RPL18|ERH|TMED10|CPSF3|HNRNPH1|IMPDH2|MED28|EIF3M|PUM1|CPSF2|RPL28|SNRPA1|RNPS1|NUP93|SAP18|RPS13|SRSF2|DDX5|RPL19|SRSF1|CHERP|SNRPN|BUB3|RPL22|DAZAP1|EIF3G|RPS15|LSM12|SEH1L|U2AF2|RNMT|EIF3K|HNRNPL|RPS11|RPS5|TRIM28|RPL18A|SNRPA|SUPT5H|EIF3F|IGF2BP3|ARID1A|XPO1|OGT|DHX15|HNRNPR|NUDT21|AK…
KPNB1	DPF2	DPF2	0|0|64485	64485	21495	3	0|0|0	0.33	1	#NAME?	0	#NAME?	inf	214950	0.05	CCT2|SS18|YLPM1|NCBP2|CPSF6|MED15|ERH|HNRNPH1|CPSF2|SNRPA1|SAP18|SRSF2|DDX5|SRSF1|BUB3|U2AF2|HNRNPL|TRIM28|SNRPA|SUPT5H|ARID1A|XPO1|OGT|DHX15|HNRNPR|NUDT21|MED14|KDM1A|KPNA6|HIST1H2BN|BANF1|SF3B1|SNRNP200|BAG3|ACTL6A|LMNA|GAPDH|NPM1|HSP90AB1|SNRNP70|VIM|HNRNPA1|HSPD1|HSPA5|HSPA8|XRCC5|TCP1|HNRNPA2B1|SFPQ|RPS3|POLR2A|FUS|NUP214|MYH11|NUP62|HSPA9|CCT6A|RANGAP1|IQGAP1|CCT3|RANBP2|KPNA2|HNRNPF|CAPZA1…
KPNB1	CCT2	CCT2	0|0|64479	64479	21493	3	0|0|19	0.33	1	#NAME?	0	#NAME?	inf	3393.63	0.05	SS18|MTHFD1|SEC23A|TUBA1C|CPSF7|CAD|YLPM1|CNOT2|PCBP2|UBAP2L|EIF2S3L|EIF2A|NCBP2|CPSF6|MED15|RPL18|ERH|TMED10|CPSF3|SEC24C|HNRNPH1|IMPDH2|CNOT3|MED28|EIF3M|PUM1|CPSF2|RPL28|SNRPA1|RNPS1|NUP93|SAP18|RPS13|SEC16A|SRSF2|DDX5|RPL19|SRSF1|CHERP|SNRPN|BUB3|RPL22|DAZAP1|EIF3G|RPS15|LSM12|SEH1L|U2AF2|RNMT|EIF3K|HNRNPL|RPS11|RPS5|TRIM28|RPL18A|SNRPA|SUPT5H|EIF3F|IGF2BP3|ARID1A|XPO1|OGT|DHX15|HNRNPR|NUDT21…
KPNB1	VPS33B	VPS33B	0|0|64485	64485	21495	3	0|0|0	0.33	1	0.33	1	0.33	337.14	214950	0.05	SEC23A|TMED10|SEC24C|SEC16A|DDX5|EIF3K|XPO1|SEC22B|SEC24A|AP2A1|TUBB4A|GAPDH|NPM1|TUBB|CLTA|CLTB|HSPA5|HSPA8|FLNA|SFPQ|ATP5A1|DDX6|HSPA9|CCT3|RANBP2|KPNA2|CAPZA1|SUB1|VCP|SEC13|ACTG1|PPP1CA|PPP1CB|CSTF3|PLEC|NONO|SEC23B|PRPF8|TFG|ARFGAP3|SF3B6|SNX9|SEC23IP|
KPNB1	EIF2A	EIF2A	0|0|64484	64484	21494.7	3	0|0|0	0.33	1	#NAME?	0	#NAME?	inf	214947	0.05	NCBP2|CPSF6|RPL18|ERH|TMED10|CPSF3|SEC24C|HNRNPH1|IMPDH2|CNOT3|EIF3M|PUM1|CPSF2|RPL28|SNRPA1|RNPS1|NUP93|RPS13|SEC16A|SRSF2|DDX5|RPL19|SRSF1|CHERP|SNRPN|BUB3|RPL22|DAZAP1|EIF3G|RPS15|LSM12|SEH1L|U2AF2|RNMT|EIF3K|HNRNPL|RPS11|RPS5|TRIM28|RPL18A|SNRPA|SUPT5H|EIF3F|IGF2BP3|ARID1A|XPO1|DHX15|HNRNPR|NUDT21|AKAP8|KDM1A|SYNCRIP|KPNA6|PDCD6|FLNB|SEC22B|BANF1|SF3B1|SNRNP200|SEC24A|BAG2|BAG3|LMNA|TUBB4A|GA…
KPNB1	RPL28	RPL28	0|0|64486	64486	21495.3	3	0|0|23	0.33	1	#NAME?	0	#NAME?	inf	2803.74	0.05	SNRPA1|RNPS1|NUP93|SAP18|RPS13|SRSF2|DDX5|RPL19|SRSF1|CHERP|SNRPN|BUB3|RPL22|DAZAP1|EIF3G|RPS15|LSM12|SEH1L|U2AF2|RNMT|EIF3K|HNRNPL|RPS11|RPS5|TRIM28|RPL18A|SNRPA|SUPT5H|EIF3F|IGF2BP3|ARID1A|XPO1|DHX15|HNRNPR|NUDT21|AKAP8|KDM1A|SYNCRIP|KPNA6|HIST1H2BN|BANF1|SF3B1|SNRNP200|SEC24A|AP2A1|BAG2|BAG3|ACTL6A|LMNA|TUBB4A|GAPDH|HSPB1|RPLP1|RPLP2|RPLP0|KRT18|ENO1|NPM1|CAPN1|TUBB|HSP90AB1|SNRNP70|VIM|RPS17|…
KPNB1	AMHR2	AMHR2	0|0|64488	64488	21496	3	0|0|0	0.33	1	0.33	1	0.33	67.14	214960	0.05	ENO1|HSP90AB1|PPIB|RPL29|SEC13|RPS6|PRKDC|
KPNB1	SAP18	SAP18	0|0|64484	64484	21494.7	3	0|0|0	0.33	1	#NAME?	0	#NAME?	inf	214947	0.05	RPS13|SEC16A|SRSF2|DDX5|RPL19|SRSF1|CHERP|SNRPN|BUB3|RPL22|DAZAP1|EIF3G|RPS15|LSM12|SEH1L|U2AF2|RNMT|EIF3K|HNRNPL|RPS11|RPS5|TRIM28|RPL18A|SNRPA|SUPT5H|EIF3F|IGF2BP3|ARID1A|XPO1|OGT|DHX15|HNRNPR|NUDT21|AKAP8|MED14|KDM1A|SYNCRIP|KPNA6|HIST1H2BN|PDCD6|SEC22B|BANF1|SF3B1|SNRNP200|SEC24A|BAG2|BAG3|ACTL6A|LMNA|TUBB4A|GAPDH|HSPB1|RPLP1|RPLP2|RPLP0|ENO1|NPM1|TUBB|HSP90AB1|SNRNP70|VIM|RPS17|CLTB|HNRNPA1|…
KPNB1	SEH1L	SEH1L	0|0|64486	64486	21495.3	3	0|0|0	0.33	1	#NAME?	0	#NAME?	inf	214953	0.05	U2AF2|RNMT|EIF3K|HNRNPL|RPS11|RPS5|TRIM28|RPL18A|SNRPA|SUPT5H|EIF3F|IGF2BP3|ARID1A|XPO1|OGT|DHX15|HNRNPR|NUDT21|KDM1A|SYNCRIP|KPNA6|HIST1H2BN|PDCD6|SEC22B|BANF1|SF3B1|SNRNP200|SEC24A|AP2A1|BAG2|BAG3|ACTL6A|LMNA|TUBB4A|GAPDH|HSPB1|RPLP1|RPLP2|RPLP0|KRT18|ENO1|NPM1|TUBB|HSP90AB1|SNRNP70|VIM|RPS17|CLTA|CLTB|HNRNPA1|HSPD1|HSPA5|HSPA8|PABPC1|XRCC5|RPS2|HIST1H1B|HIST1H1C|HSPA6|CAPN2|TCP1|RPL35A|RPL7|NC…
KPNB1	KDM1A	KDM1A	0|0|64485	64485	21495	3	0|0|0	0.33	1	#NAME?	0	#NAME?	inf	214950	0.05	SYNCRIP|KPNA6|HIST1H2BN|BANF1|SF3B1|SNRNP200|BAG3|ACTL6A|LMNA|TUBB4A|GAPDH|HSPB1|RPLP1|RPLP2|RPLP0|KRT18|ENO1|NPM1|CAPN1|TUBB|HSP90AB1|SNRNP70|VIM|CLTA|HNRNPA1|HIST1H1E|HSPD1|HSPA5|HSPA8|PABPC1|XRCC5|MIF|RPS2|RPA2|HIST1H1B|HIST1H1C|HSPA6|CAPN2|TCP1|RPL7|NCL|POLR2C|TRIM21|FLNA|HNRNPA2B1|SFPQ|TUBG1|PPIB|RPS3|AHCY|POLR2A|RPS12|DNAJB1|ATP5A1|RPL13|EEF1G|RPA1|RPL12|HNRNPH3|PRDX2|RPA3|FUS|NUP214|MYH11|…
KPNB1	AP2A1	AP2A1	0|0|64483	64483	21494.3	3	0|0|0	0.33	1	#NAME?	0	#NAME?	inf	214943	0.05	BAG3|ACTL6A|LMNA|TUBB4A|GAPDH|HSPB1|RPLP1|RPLP2|RPLP0|KRT18|NPM1|TUBB|HSP90AB1|SNRNP70|VIM|RPS17|CLTA|CLTB|HNRNPA1|HSPD1|HSPA5|HSPA8|PABPC1|RPS2|RPA2|HSPA6|CAPN2|TCP1|RPL35A|RPL7|NCL|POLR2C|TRIM21|FLNA|HNRNPA2B1|SFPQ|RPS3|POLR2A|RPS12|DNAJB1|ATP5A1|DDX6|RPL13|EEF1G|RPA1|RPL12|HNRNPH3|RPA3|FUS|NUP214|RPL4|SRP14|NUP62|RBMX|HSPA9|RPS19|RPL3|CCT6A|RPL13A|SKIV2L2|RPS27|RANGAP1|RPL5|RPL21|RPS10|IQGAP1|…
KPNB1	HIST1H1E	HIST1H1E	0|0|64484	64484	21494.7	3	0|0|0	0.33	1	#NAME?	0	#NAME?	inf	214947	0.05	HSPD1|HSPA8|PABPC1|XRCC5|MIF|RPS2|HIST1H1B|HIST1H1C|TCP1|RPL35A|RPL7|NCL|POLR2C|HNRNPA2B1|SFPQ|RPS3|AHCY|POLR2A|RPS12|ATP5A1|RPL13|EEF1G|RPA1|RPL12|DNAJA1|HNRNPH3|FUS|RPL4|SRP14|RBMX|RPS19|RPL3|CCT6A|RPL13A|SKIV2L2|RPS27|RPL5|RPL21|RPS10|RPL29|CCT3|SRP9|HNRNPA3|HNRNPF|HNRNPH2|EIF3B|EIF3E|ACTG1|EIF4A1|RPS20|RPS3A|RPL27|HNRNPK|RPS7|PPP1CA|PPP1CB|RPS8|RPS16|RPS14|RPS23|RPS18|RPS29|SNRPE|SNRPF|SNRPD1…
KPNB1	PRRC2B	PRRC2B	0|0|64484	64484	21494.7	3	0|0|0	0.33	1	0.33	1	0.33	269.64	214947	0.05	UBAP2|EDC4|PRPF8|NUFIP2|ALYREF|CCAR1|MAPK1IP1L|ATXN2L|DDX1|RQCD1|TFG|UPF1|KHSRP|TNPO1|FUBP3|RBM14|CCT7|TUBB6|SRRT|YTHDF1|XRN2|FAM120A|PEF1|CNOT7|CNOT11|PRPF19|G3BP2|C14orf166|RUVBL2|RUVBL1|STRAP|RPL36|YTHDF2|SEC23IP|
KPNB1	FIS1	FIS1	0|0|64481	64481	21493.7	3	0|0|0	0.33	1	0.33	1	0.33	29.64	214937	0.05	RPL36|SNX9|
