# Supplementary material for: A mass spectrometry-based approach for the identification of Kpnβ1 binding partners in cancer cells
Source: Sci Rep. 2022 Nov 23;12:20171. doi: 10.1038/s41598-022-24194-6 (PMC9684564; doi:10.1038/s41598-022-24194-6)
Supplement: Supplementary file 4 — Supplementary Table S14. [file 41598_2022_24194_MOESM4_ESM.xlsx]

## Sheet: WHCO5 SAINT
Supplementary table S14. Proteins identified by SAINT analysis in WHCO5 cells
Bait	Prey	PreyGene	Spec	SpecSum	AvgSpec	NumReplicates	ctrlCounts	AvgP	MaxP	TopoAvgP	TopoMaxP	SaintScore	logOddsScore	FoldChange	BFDR	boosted_by
KPNB1	PDCD6	PDCD6	64486|64486|64486	62386	20795.3	3	0|0|0	1	1	#NAME?	#NAME?	#NAME?	inf	207953	0	YTHDF3|TAF15|HNRNPDL|EMG1|POLR2E|CLTC|FLNA|TPD52L2|HNRNPM|SNRPC|PRDX1|SRRT|NUP214|SMARCA4|TKT|LARP1|TCEB2|RPSA|ALB|DDX3X|HSPA1B|PUF60|MATR3|FASN|RBM39|PTBP1|VIM|PHGDH|SNRPG|EIF3D|EWSR1|XRCC6|PABPC4|HNRNPC|PKM|UBB|ILF2|RPA3|RAN|CPSF4|EIF4E2|SRI|POLR2B|PPP2R1A|BAG3|POLR2H|FUBP1|TIA1|KRT8|KRT19|KRT17|EIF4G2|SUPT4H1|RPL9|CSNK1A1|SEC31A|ARFGAP1|EIF4A1|TIAL1|POLR2D|SCYL1|CFL1|TUBGCP2|RBM7|PRPF19|SEC23A…
KPNB1	IGKV1-8	IGKV1-8	64486|64486|64487	62387	20795.7	3	0|0|0	1	1	1	1	1	inf	207957	0
KPNB1	TAF15	TAF15	64488|64488|64488	62392	20797.3	3	0|0|0	1	1	#NAME?	#NAME?	#NAME?	inf	207973	0	HNRNPDL|RPS24|EMG1|POLR2E|CLTC|RPL17|MED6|RAVER1|LPP|BOLA2B|HNRNPM|CNN2|SRSF3|RBM10|HNRNPUL1|SNRPC|PRDX1|SRRT|NUP214|SMARCA4|MED24|SRSF7|LARP1|TCEB2|POLR2J3|RPSA|CAST|ALB|CAPNS1|TBL1XR1|DDX3X|HSPA1B|RBFOX2|SMARCB1|PUF60|MED16|MATR3|RBM39|HIST1H2AJ|PTBP1|ARID1B|TJP2|MED17|DDX17|PHGDH|CNOT3|CNOT1|RGPD3|MED20|RPL23A|SNRPG|EIF3D|EWSR1|XRCC6|CAPZB|PRPS1|PABPC4|HNRNPC|H3F3B|PKM|UBB|ILF2|RPA3|RAN|NUBP2|…
KPNB1	HNRNPDL	HNRNPDL	64489|64489|64489	62395	20798.3	3	0|0|0	1	1	#NAME?	#NAME?	#NAME?	inf	207983	0	RPS24|EMG1|POLR2E|CLTC|FLNA|RPL17|RAVER1|LPP|BCL9L|HNRNPM|SRSF3|RBM10|HNRNPUL1|SNRPC|PRDX1|SRRT|NUP214|SMARCA4|TKT|SRSF7|LARP1|TCEB2|POLR2J3|RPSA|CAST|ALB|CAPNS1|TBL1XR1|DDX3X|HSPA1B|CYFIP2|RBFOX2|SMARCB1|PUF60|MED16|MATR3|FASN|RBM39|HIST1H2AJ|PTBP1|VIM|TJP2|MED17|DDX17|PHGDH|CNOT3|CNOT1|RGPD3|PRSS1|RPL23A|SNRPG|EIF3D|EWSR1|XRCC6|CAPZB|PRPS1|PABPC4|HNRNPC|H3F3B|PKM|UBB|ILF2|RPA3|RAN|NUBP2|CPSF4|E…
KPNB1	RPS24	RPS24	64487|64488|64488	62391	20797	3	20|22|22	1	1	#NAME?	#NAME?	#NAME?	inf	974.86	0	EMG1|POLR2E|CLTC|FLNA|RPL17|TPD52L2|RAVER1|BOLA2B|HNRNPM|CNN2|SRSF3|RBM10|HNRNPUL1|SNRPC|PRDX1|SRRT|NUP214|SMARCA4|TKT|SRSF7|LARP1|TCEB2|POLR2J3|RPSA|CAST|ALB|CAPNS1|TBL1XR1|DDX3X|HSPA1B|CYFIP2|RBFOX2|SMARCB1|PUF60|MATR3|FASN|RBM39|HIST1H2AJ|PTBP1|VIM|MED17|DDX17|PHGDH|PPT1|CNOT3|CNOT1|RGPD3|RPL23A|SNRPG|EIF3D|EWSR1|XRCC6|CAPZB|PRPS1|PABPC4|HNRNPC|H3F3B|PKM|UBB|ILF2|RPA3|RAN|CPSF4|EIF4E2|SRI|POLR…
KPNB1	MYCBP	MYCBP	64485|64487|64484	62384	20794.7	3	0|0|0	1	1	1	1	1	inf	207947	0	PRDX1|TKT|RPSA|ALB|VIM|PRPS1|PKM|RAN|KRT8|RPL9|EIF4A1|CFL1|TUBA1C|RPLP0|HNRNPH1|ANXA2|DDX5|PFN1|EFTUD2|FBL|RPS5|AKAP8|GAPDH|HSPB1|ENO1|NPM1|TUBB|HSP90AB1|GSTP1|TXN|HSPD1|HSPA5|HSPA8|MIF|RPS2|HNRNPA2B1|RPS3|AHCY|AGL|RPL4|RPL3|RPL5|CCT3|CCT4|EIF3B|ACTG1|RPS16|RPL11|FKBP1A|TUBB4B|DHX9|CSTF3|SRSF6|TUBB2A|DPY30|C14orf166|RUVBL1|
KPNB1	POLR2E	POLR2E	64486|0|64486	63436	21145.3	3	0|0|0	0.67	1	#NAME?	#NAME?	#NAME?	inf	211453	0	CLTC|SSBP3|FLNA|RPL17|MED6|TPD52L2|RAVER1|LPP|BOLA2B|BCL9L|HNRNPM|CNN2|SRSF3|RBM10|HNRNPUL1|SNRPC|PRDX1|SRRT|NUP214|SMARCA4|MED24|SRSF7|LARP1|TCEB2|POLR2J3|RPSA|CAST|ALB|CAPNS1|FAM120B|TBL1XR1|DDX3X|HSPA1B|RBFOX2|SMARCB1|PUF60|MED16|MATR3|FASN|RBM39|HIST1H2AJ|PTBP1|ARID1B|VIM|TJP2|MED17|DDX17|PHGDH|PPT1|CNOT3|CNOT1|RGPD3|MED20|RPL23A|SNRPG|EIF3D|EWSR1|XRCC6|CAPZB|PRPS1|PABPC4|HNRNPC|H3F3B|PKM|UBB…
KPNB1	CLTC	CLTC	64493|64494|64494	62409	20803	3	23|25|0	1	1	#NAME?	#NAME?	#NAME?	inf	1300.19	0	FLNA|RPL17|TPD52L2|RAVER1|HNRNPM|CNN2|SRSF3|RBM10|HNRNPUL1|SNRPC|PRDX1|SRRT|NUP214|SMARCA4|TKT|SRSF7|LARP1|TCEB2|RPSA|ALB|CAPNS1|DDX3X|HSPA1B|CYFIP2|RBFOX2|SMARCB1|PUF60|MATR3|FASN|RBM39|HIST1H2AJ|PTBP1|ARID1B|VIM|TJP2|DDX17|PHGDH|PPT1|CNOT3|CNOT1|RGPD3|PRSS1|RPL23A|SNRPG|EIF3D|EWSR1|XRCC6|CAPZB|PABPC4|HNRNPC|H3F3B|PKM|UBB|ILF2|RPA3|RAN|NUBP2|MYL6|CPSF4|EIF4E2|SMARCD2|SRI|POLR2B|RPL37A|PPP2R1A|BA…
KPNB1	SSBP3	SSBP3	64484|64485|64487	62384	20794.7	3	0|0|0	1	1	1	1	1	inf	207947	0	FLNA|NUP214|ALB|DDX3X|MATR3|HIST1H2AJ|PHGDH|SNRPG|XRCC6|UBB|RPA3|PPP2R1A|BAG3|HNRNPH1|RANGAP1|ESRP1|ANXA2|SRSF2|FBL|NUP62|XPO1|HIST1H2BN|BANF1|ACTL6A|LMNA|GAPDH|HSPB1|DSP|RPA2|NCL|RPA1|FUS|RANBP2|NUP98|VCP|ACTG1|RPS20|RPS14|RPS18|SNRPE|SNRPF|SNRPD1|SNRPD2|ACTA1|PRKDC|HDAC1|HNRNPD|KPNB1|PLEC|NONO|PCBP1|SF3B3|NUP93|MED15|NUP88|CHMP4B|
KPNB1	FLNA	FLNA	64487|64486|64487	62388	20796	3	0|0|0	1	1	#NAME?	#NAME?	#NAME?	inf	207960	0	RPL17|MED6|LPP|HNRNPM|CNN2|RBM10|PRDX1|SRRT|NUP214|SMARCA4|TKT|MED24|LARP1|TCEB2|RPSA|CAST|ALB|CAPNS1|FAM120B|DDX3X|HSPA1B|CYFIP2|RBFOX2|SMARCB1|PUF60|MED16|MATR3|FASN|HIST1H2AJ|PTBP1|ARID1B|VIM|TJP2|MED17|DDX17|PHGDH|PPT1|CNOT3|CNOT1|MED20|PRSS1|RPL23A|SNRPG|EIF3D|EWSR1|XRCC6|CAPZB|PRPS1|PABPC4|HNRNPC|H3F3B|PKM|UBB|ILF2|RPA3|RAN|NUBP2|MYL6|EIF4E2|SMARCD2|SRI|POLR2B|RPL37A|PPP2R1A|BAG3|LUC7L3|RPL…
KPNB1	RPL17	RPL17	64486|64487|64487	62388	20796	3	23|23|0	1	1	#NAME?	#NAME?	#NAME?	inf	1356.26	0	MED6|TPD52L2|RAVER1|BOLA2B|HNRNPM|CNN2|SRSF3|RBM10|HNRNPUL1|SNRPC|PRDX1|SRRT|NUP214|SMARCA4|TKT|SRSF7|LARP1|TCEB2|POLR2J3|RPSA|CAST|ALB|CAPNS1|TBL1XR1|DDX3X|HSPA1B|RBFOX2|SMARCB1|PUF60|MATR3|FASN|RBM39|HIST1H2AJ|PTBP1|VIM|MED17|DDX17|PHGDH|PPT1|CNOT3|CNOT1|RGPD3|MED20|RPL23A|SNRPG|EIF3D|EWSR1|XRCC6|CAPZB|PRPS1|PABPC4|HNRNPC|H3F3B|PKM|UBB|ILF2|RPA3|RAN|CPSF4|EIF4E2|SRI|POLR2B|RPL37A|PPP2R1A|MGLL|B…
KPNB1	MED6	MED6	64483|0|0	64483	21494.3	3	0|0|0	0.33	1	#NAME?	#NAME?	#NAME?	inf	214943	0.06	LPP|HNRNPM|SRSF3|RBM10|SNRPC|SRRT|SMARCA4|MED24|SRSF7|TCEB2|POLR2J3|RPSA|ALB|CAPNS1|FAM120B|TBL1XR1|RBFOX2|SMARCB1|PUF60|MED16|MATR3|RBM39|HIST1H2AJ|PTBP1|MED17|DDX17|CNOT3|CNOT1|MED20|RPL23A|SNRPG|EIF3D|EWSR1|XRCC6|PRPS1|HNRNPC|H3F3B|PKM|UBB|ILF2|RPA3|RAN|SRI|POLR2B|RPL37A|PPP2R1A|CDC42EP3|BAG3|LUC7L3|POLR2H|FUBP1|TIA1|SUPT4H1|HNRNPAB|RPL9|CSNK1A1|RPL26|TIAL1|CSTF2|SRP9|POLR2D|RPL8|RPL27A|FAU|RP…
KPNB1	RAVER1	RAVER1	64486|0|0	64486	21495.3	3	20|24|0	0.33	1	#NAME?	#NAME?	#NAME?	inf	1465.59	0.06	LPP|HNRNPM|SRSF3|RBM10|HNRNPUL1|SNRPC|SRRT|NUP214|SMARCA4|SRSF7|LARP1|RPSA|CAST|ALB|TBL1XR1|DDX3X|RBFOX2|SMARCB1|PUF60|MED16|MATR3|RBM39|HIST1H2AJ|PTBP1|TJP2|DDX17|PHGDH|CNOT3|CNOT1|RPL23A|SNRPG|EIF3D|EWSR1|XRCC6|CAPZB|PRPS1|PABPC4|HNRNPC|PKM|ILF2|RAN|CPSF4|EIF4E2|POLR2B|C2orf49|RPL37A|PPP2R1A|LUC7L3|POLR2H|RPL24|FUBP1|TIA1|CAPZA2|EIF4G2|SUPT4H1|HNRNPAB|RPL9|SEC31A|CDKN2AIP|CNOT6L|CIRBP|RPL26|RPL…
KPNB1	BCL9L	BCL9L	64486|0|0	64486	21495.3	3	0|0|0	0.33	1	#NAME?	#NAME?	#NAME?	inf	214953	0.06	HNRNPM|SRSF3|RBM10|SNRPC|SRRT|NUP214|SMARCA4|SRSF7|ALB|TBL1XR1|RBFOX2|SMARCB1|PUF60|MATR3|RBM39|HIST1H2AJ|PTBP1|ARID1B|DDX17|EWSR1|XRCC6|HNRNPC|H3F3B|UBB|ILF2|RPA3|RAN|POLR2B|LUC7L3|POLR2H|FUBP1|MAD1L1|TIA1|KRT19|ARFGAP1|TIAL1|CSTF2|POLR2D|PKP3|PRPF19|CPSF7|HNRNPA1|NCBP2|CPSF6|HNRNPH1|STAT3|RANGAP1|SLC23A2|ESRP1|RNPS1|DPF2|SRSF2|DDX5|SRSF1|BUB3|POLR2I|FBL|NUP62|HNRNPL|SNRPA|ARID1A|XPO1|U2SURP|OGT…
KPNB1	HNRNPM	HNRNPM	64486|64486|64492	62392	20797.3	3	27|27|26	1	1	#NAME?	#NAME?	#NAME?	inf	779.9	0	CNN2|SRSF3|RBM10|HNRNPUL1|SNRPC|PRDX1|SRRT|NUP214|SMARCA4|TKT|MED24|SRSF7|LARP1|TCEB2|POLR2J3|RPSA|CAST|ALB|CAPNS1|FAM120B|TBL1XR1|DDX3X|HSPA1B|CYFIP2|RBFOX2|SMARCB1|PUF60|MED16|MATR3|FASN|RBM39|HIST1H2AJ|PTBP1|ARID1B|VIM|TJP2|MED17|DDX17|PHGDH|PPT1|CNOT3|CNOT1|RGPD3|MED20|RPL23A|SNRPG|EIF3D|EWSR1|XRCC6|CAPZB|PRPS1|PABPC4|HNRNPC|H3F3B|PKM|UBB|ILF2|RPA3|RAN|MYL6|CPSF4|EIF4E2|SMARCD2|SRI|POLR2B|C2o…
KPNB1	CNN2	CNN2	64485|0|64486	63435	21145	3	0|0|0	0.67	1	#NAME?	#NAME?	#NAME?	inf	211450	0	SRSF3|PRDX1|NUP214|SMARCA4|TKT|RPSA|CAST|ALB|CAPNS1|TBL1XR1|CYFIP2|RBFOX2|SMARCB1|MATR3|HIST1H2AJ|PTBP1|ARID1B|VIM|DDX17|RPL23A|SNRPG|CAPZB|HNRNPC|H3F3B|PKM|UBB|ILF2|RAN|MYL6|SMARCD2|RPL37A|PPP2R1A|BAG3|RPL24|CAPZA2|KRT8|KRT5|RPL32|HNRNPAB|RPL9|RPL26|RPL14|RPL15|PKP3|RPL8|RPL27A|CFL1|API5|FAU|TUBGCP2|RPL35|SS18|PRPF19|TUBA1C|RPLP0|RPL18|HNRNPA1|ERH|HNRNPH1|STAT3|ESRP1|RPL28|ANXA2|RPS15A|DPF2|RPL1…
KPNB1	SRSF3	SRSF3	64488|64489|64489	62394	20798	3	0|0|0	1	1	#NAME?	#NAME?	#NAME?	inf	207980	0	RBM10|HNRNPUL1|SNRPC|PRDX1|SRRT|NUP214|SMARCA4|TKT|MED24|SRSF7|LARP1|TCEB2|POLR2J3|RPSA|CAST|ALB|TBL1XR1|DDX3X|RBFOX2|SMARCB1|PUF60|MED16|MATR3|FASN|RBM39|HIST1H2AJ|PTBP1|ARID1B|VIM|TJP2|MED17|DDX17|PHGDH|PPT1|CNOT3|CNOT1|RGPD3|MED20|RPL23A|SNRPG|EIF3D|EWSR1|XRCC6|CAPZB|PRPS1|PABPC4|HNRNPC|H3F3B|PKM|UBB|ILF2|RPA3|RAN|MYL6|CPSF4|EIF4E2|SMARCD2|SRI|POLR2B|C2orf49|RPL37A|PPP2R1A|BAG3|LUC7L3|POLR2H|R…
KPNB1	RBM10	RBM10	64486|64486|64486	62386	20795.3	3	0|0|0	1	1	#NAME?	#NAME?	#NAME?	inf	207953	0	HNRNPUL1|SNRPC|SRRT|NUP214|SMARCA4|MED24|SRSF7|LARP1|TCEB2|RPSA|CAST|FAM120B|TBL1XR1|DDX3X|RBFOX2|SMARCB1|PUF60|MED16|MATR3|RBM39|HIST1H2AJ|PTBP1|ARID1B|TJP2|MED17|DDX17|PHGDH|CNOT3|CNOT1|MED20|RPL23A|SNRPG|EIF3D|EWSR1|XRCC6|PRPS1|PABPC4|HNRNPC|H3F3B|PKM|UBB|ILF2|RPA3|RAN|CPSF4|EIF4E2|SMARCD2|POLR2B|RPL37A|PPP2R1A|BAG3|LUC7L3|POLR2H|RPL24|FUBP1|TIA1|KRT19|KRT17|EIF4G2|SUPT4H1|RPL32|HNRNPAB|RPL9|C…
KPNB1	HNRNPUL1	HNRNPUL1	64488|64489|64488	62393	20797.7	3	0|21|0	1	1	#NAME?	#NAME?	#NAME?	inf	2971.1	0	SNRPC|PRDX1|SRRT|NUP214|SMARCA4|SRSF7|LARP1|TCEB2|RPSA|CAST|ALB|TBL1XR1|DDX3X|HSPA1B|RBFOX2|SMARCB1|PUF60|MED16|MATR3|FASN|RBM39|HIST1H2AJ|PTBP1|TJP2|DDX17|PHGDH|CNOT1|RGPD3|RPL23A|SNRPG|EIF3D|EWSR1|XRCC6|CAPZB|PRPS1|PABPC4|HNRNPC|H3F3B|PKM|UBB|ILF2|RPA3|RAN|CPSF4|EIF4E2|POLR2B|C2orf49|RPL37A|PPP2R1A|BAG3|LUC7L3|POLR2H|RPL24|FUBP1|MAD1L1|TIA1|KRT5|KRT17|EIF4G2|SUPT4H1|RPL32|HNRNPAB|RPL9|SEC31A|CD…
KPNB1	SNRPC	SNRPC	64488|64489|64487	62392	20797.3	3	0|0|0	1	1	#NAME?	#NAME?	#NAME?	inf	207973	0	PRDX1|SRRT|NUP214|SMARCA4|SRSF7|LARP1|TCEB2|POLR2J3|RPSA|CAST|ALB|TBL1XR1|DDX3X|CYFIP2|RBFOX2|SMARCB1|PUF60|MED16|MATR3|FASN|RBM39|HIST1H2AJ|PTBP1|TJP2|MED17|DDX17|PHGDH|CNOT3|CNOT1|MED20|RPL23A|SNRPG|EIF3D|EWSR1|XRCC6|PRPS1|PABPC4|HNRNPC|H3F3B|PKM|UBB|ILF2|RPA3|RAN|CPSF4|EIF4E2|SRI|POLR2B|C2orf49|RPL37A|PPP2R1A|BAG3|LUC7L3|POLR2H|RPL24|FUBP1|MAD1L1|TIA1|KRT5|KRT17|EIF4G2|SUPT4H1|RPL32|HNRNPAB|RP…
KPNB1	IGHG1	IGHG1	64494|64492|64494	62408	20802.7	3	24|27|26	1	1	1	1	1	inf	810.49	0
KPNB1	PRDX1	PRDX1	64485|64486|64486	62385	20795	3	0|22|23	1	1	#NAME?	#NAME?	#NAME?	inf	1386.33	0	SRRT|NUP214|SMARCA4|TKT|SRSF7|LARP1|TCEB2|RPSA|CAST|ALB|CAPNS1|DDX3X|HSPA1B|CYFIP2|SMARCB1|PUF60|MATR3|FASN|RBM39|HIST1H2AJ|PTBP1|VIM|DDX17|PHGDH|PPT1|CNOT1|RGPD3|RPL23A|SNRPG|EIF3D|EWSR1|XRCC6|CAPZB|PRPS1|PABPC4|HNRNPC|H3F3B|PKM|UBB|ILF2|RPA3|RAN|NUBP2|MYL6|EIF4E2|SRI|POLR2B|RPL37A|PPP2R1A|BAG3|POLR2H|RPL24|FUBP1|TIA1|CAPZA2|KRT1|KRT8|KRT19|KRT10|KRT5|KRT17|EIF4G2|RPL32|HNRNPAB|RPL9|CSNK1A1|SEC3…
KPNB1	SRRT	SRRT	64485|64486|64485	62384	20794.7	3	0|0|0	1	1	#NAME?	#NAME?	#NAME?	inf	207947	0	NUP214|SMARCA4|TKT|SRSF7|LARP1|TCEB2|POLR2J3|RPSA|CAST|ALB|TBL1XR1|DDX3X|HSPA1B|CYFIP2|RBFOX2|SMARCB1|PUF60|MED16|MATR3|FASN|RBM39|HIST1H2AJ|PTBP1|ARID1B|VIM|TJP2|MED17|DDX17|PHGDH|PPT1|CNOT3|CNOT1|RGPD3|RPL23A|SNRPG|EIF3D|EWSR1|XRCC6|CAPZB|PRPS1|PABPC4|HNRNPC|H3F3B|PKM|UBB|ILF2|RPA3|RAN|MYL6|CPSF4|EIF4E2|SMARCD2|SRI|POLR2B|C2orf49|RPL37A|PPP2R1A|MGLL|BAG3|LUC7L3|POLR2H|RPL24|FUBP1|MAD1L1|TIA1|CA…
KPNB1	NUP214	NUP214	64488|64487|64488	62391	20797	3	0|0|0	1	1	#NAME?	#NAME?	#NAME?	inf	207970	0	SMARCA4|TKT|SRSF7|LARP1|TCEB2|POLR2J3|RPSA|ALB|TBL1XR1|DDX3X|HSPA1B|CYFIP2|RBFOX2|SMARCB1|PUF60|MATR3|RBM39|HIST1H2AJ|PTBP1|ARID1B|VIM|TJP2|MED17|DDX17|PHGDH|PPT1|CNOT3|CNOT1|RGPD3|RPL23A|SNRPG|EIF3D|EWSR1|XRCC6|CAPZB|PABPC4|HNRNPC|H3F3B|PKM|UBB|ILF2|RPA3|RAN|MYL6|CPSF4|EIF4E2|SMARCD2|POLR2B|RPL37A|PPP2R1A|BAG3|LUC7L3|POLR2H|RPL24|FUBP1|MAD1L1|TIA1|CAPZA2|KRT8|EIF4G2|SUPT4H1|RPL32|HNRNPAB|RPL9|CS…
KPNB1	SMARCA4	SMARCA4	64488|64488|64488	62392	20797.3	3	0|0|0	1	1	#NAME?	#NAME?	#NAME?	inf	207973	0	TKT|MED24|SRSF7|LARP1|TCEB2|POLR2J3|RPSA|CAST|ALB|CAPNS1|FAM120B|TBL1XR1|DDX3X|HSPA1B|CYFIP2|RBFOX2|SMARCB1|PUF60|MED16|MATR3|FASN|RBM39|HIST1H2AJ|PTBP1|ARID1B|VIM|TJP2|MED17|DDX17|PHGDH|CNOT3|CNOT1|RGPD3|MED20|RPL23A|SNRPG|EIF3D|EWSR1|XRCC6|CAPZB|PRPS1|PABPC4|HNRNPC|H3F3B|PKM|UBB|ILF2|RPA3|RAN|NUBP2|MYL6|CPSF4|EIF4E2|SMARCD2|POLR2B|C2orf49|RPL37A|PPP2R1A|BAG3|LUC7L3|POLR2H|RPL24|FUBP1|MAD1L1|TIA…
KPNB1	TKT	TKT	64484|64485|0	63433	21144.3	3	0|0|0	0.67	1	#NAME?	#NAME?	#NAME?	inf	211443	0	LARP1|RPSA|ALB|CAPNS1|DDX3X|HSPA1B|MATR3|FASN|PTBP1|VIM|PHGDH|CNOT1|RPL23A|SNRPG|EIF3D|EWSR1|XRCC6|CAPZB|PRPS1|PABPC4|HNRNPC|H3F3B|PKM|UBB|ILF2|RPA3|RAN|NUBP2|MYL6|EIF4E2|SRI|POLR2B|RPL37A|PPP2R1A|MGLL|BAG3|RPL24|FUBP1|TIA1|CAPZA2|KRT8|KRT19|KRT10|KRT5|KRT17|EIF4G2|RPL32|HNRNPAB|RPL9|RPL26|RPL14|EIF4A1|RPL15|TIAL1|RPL8|RPL27A|CFL1|FAU|TUBGCP2|RPL35|PRPF19|MTHFD1|TUBA1C|CAD|RPLP0|RPL18|PCBP2|HNRNP…
KPNB1	SRSF7	SRSF7	64486|64487|64487	62388	20796	3	0|0|0	1	1	#NAME?	#NAME?	#NAME?	inf	207960	0	LARP1|TCEB2|POLR2J3|RPSA|CAST|ALB|CAPNS1|TBL1XR1|DDX3X|HSPA1B|RBFOX2|SMARCB1|PUF60|MED16|MATR3|RBM39|HIST1H2AJ|PTBP1|TJP2|MED17|DDX17|PHGDH|CNOT3|CNOT1|RGPD3|MED20|RPL23A|SNRPG|EIF3D|EWSR1|XRCC6|CAPZB|PRPS1|PABPC4|HNRNPC|H3F3B|PKM|UBB|ILF2|RPA3|RAN|MYL6|CPSF4|EIF4E2|SRI|POLR2B|C2orf49|RPL37A|PPP2R1A|BAG3|LUC7L3|POLR2H|RPL24|FUBP1|TIA1|KRT5|KRT17|EIF4G2|SUPT4H1|RPL32|HNRNPAB|RPL9|CSNK1A1|SEC31A|CD…
KPNB1	LARP1	LARP1	64486|64486|64485	62385	20795	3	0|0|0	1	1	#NAME?	#NAME?	#NAME?	inf	207950	0	TCEB2|RPSA|ALB|CAPNS1|TBL1XR1|DDX3X|HSPA1B|CYFIP2|RBFOX2|SMARCB1|PUF60|MATR3|FASN|RBM39|HIST1H2AJ|PTBP1|VIM|DDX17|PHGDH|CNOT3|CNOT1|RPL23A|SNRPG|EIF3D|EWSR1|XRCC6|PRPS1|PABPC4|HNRNPC|H3F3B|PKM|UBB|ILF2|RAN|NUBP2|CPSF4|EIF4E2|SRI|POLR2B|C2orf49|RPL37A|PPP2R1A|MGLL|BAG3|LUC7L3|POLR2H|RPL24|FUBP1|TIA1|KRT1|KRT8|EIF4G2|SUPT4H1|RPL32|HNRNPAB|RPL9|CSNK1A1|SEC31A|CNOT6L|CIRBP|DECR1|RPL26|RPL14|EIF4A1|RP…
KPNB1	TCEB2	TCEB2	64483|64482|64482	62375	20791.7	3	0|19|0	1	1	#NAME?	#NAME?	#NAME?	inf	3282.89	0	POLR2J3|RPSA|CAST|ALB|CAPNS1|FAM120B|TBL1XR1|DDX3X|HSPA1B|RBFOX2|SMARCB1|PUF60|MED16|MATR3|FASN|RBM39|HIST1H2AJ|PTBP1|ARID1B|VIM|MED17|DDX17|PHGDH|PPT1|CNOT1|MED20|RPL23A|SNRPG|EIF3D|EWSR1|XRCC6|CAPZB|PRPS1|PABPC4|HNRNPC|H3F3B|PKM|UBB|ILF2|RPA3|RAN|CPSF4|EIF4E2|SMARCD2|SRI|POLR2B|RPL37A|PPP2R1A|CDC42EP3|BAG3|LUC7L3|POLR2H|RPL24|FUBP1|TIA1|CAPZA2|KRT1|KRT8|EIF4G2|SUPT4H1|RPL32|HNRNPAB|RPL9|CSNK1A1…
KPNB1	IGKV1D-13	IGKV1D-13	64487|64487|64487	62389	20796.3	3	0|0|0	1	1	1	1	1	inf	207963	0
KPNB1	POLR2J3	POLR2J3	64484|64484|64483	62379	20793	3	0|0|0	1	1	#NAME?	#NAME?	#NAME?	inf	207930	0	RPSA|CAPNS1|FAM120B|RBFOX2|SMARCB1|PUF60|MED16|MATR3|HIST1H2AJ|PTBP1|MED17|DDX17|CNOT1|MED20|RPL23A|SNRPG|EIF3D|EWSR1|XRCC6|HNRNPC|PKM|UBB|ILF2|RPA3|RAN|CPSF4|EIF4E2|POLR2B|RPL37A|BAG3|LUC7L3|POLR2H|RPL24|FUBP1|TIA1|EIF4G2|SUPT4H1|RPL32|HNRNPAB|RPL9|SEC31A|RPL26|RPL14|EIF4A1|TIAL1|CSTF2|SRP9|POLR2D|RPL8|RPL27A|FAU|RPL35|PRPF19|CPSF7|RPLP0|RPL18|PCBP2|HNRNPA1|NCBP2|CPSF6|ERH|CPSF3|HNRNPH1|ESRP1|SR…
KPNB1	RPSA	RPSA	64490|64490|64489	62397	20799	3	23|24|25	1	1	#NAME?	#NAME?	#NAME?	inf	866.62	0	CAST|ALB|CAPNS1|TBL1XR1|DDX3X|HSPA1B|CYFIP2|RBFOX2|SMARCB1|PUF60|MED16|MATR3|FASN|RBM39|HIST1H2AJ|PTBP1|ARID1B|VIM|TJP2|MED17|DDX17|PHGDH|PPT1|CNOT3|CNOT1|RGPD3|MED20|RPL23A|SNRPG|EIF3D|EWSR1|XRCC6|CAPZB|PRPS1|PABPC4|HNRNPC|H3F3B|PKM|UBB|ILF2|RPA3|RAN|NUBP2|MYL6|CPSF4|EIF4E2|SMARCD2|SRI|POLR2B|RPL37A|PPP2R1A|MGLL|BAG3|LUC7L3|POLR2H|RPL24|FUBP1|MAD1L1|TIA1|CAPZA2|KRT1|KRT8|KRT19|KRT10|KRT5|KRT17|E…
KPNB1	CAST	CAST	64487|64485|64488	62388	20796	3	25|27|25	1	1	#NAME?	#NAME?	#NAME?	inf	810.23	0	ALB|CAPNS1|HSPA1B|RBFOX2|SMARCB1|PUF60|MATR3|RBM39|PTBP1|VIM|DDX17|PHGDH|PRSS1|RPL23A|SNRPG|EIF3D|EWSR1|CAPZB|PRPS1|PABPC4|HNRNPC|UBB|ILF2|RAN|MYL6|POLR2B|RPL37A|PPP2R1A|LUC7L3|RPL24|FUBP1|TIA1|CAPZA2|EIF4G2|RPL32|HNRNPAB|RPL9|CIRBP|ARFGAP1|RPL26|RPL14|EIF4A1|RPL15|TIAL1|CSTF2|SRP9|RPL8|RPL27A|CFL1|FAU|RPL35|RBM7|PRPF19|TUBA1C|CAD|RPLP0|RPL18|PCBP2|HNRNPA1|NCBP2|CPSF6|HNRNPH1|ESRP1|RPL28|ANXA2|RP…
KPNB1	ALB	ALB	64488|0|64488	63440	21146.7	3	0|0|0	0.67	1	#NAME?	#NAME?	#NAME?	inf	211467	0	CAPNS1|TBL1XR1|DDX3X|HSPA1B|CYFIP2|RBFOX2|SMARCB1|PUF60|MATR3|FASN|RBM39|HIST1H2AJ|PTBP1|ARID1B|VIM|TJP2|MED17|DDX17|PHGDH|PPT1|CNOT3|CNOT1|MED20|PRSS1|RPL23A|SNRPG|EIF3D|EWSR1|XRCC6|CAPZB|PRPS1|PABPC4|HNRNPC|H3F3B|PKM|UBB|ILF2|RPA3|RAN|NUBP2|MYL6|CPSF4|EIF4E2|SMARCD2|SRI|POLR2B|C2orf49|RPL37A|PPP2R1A|MGLL|BAG3|LUC7L3|POLR2H|RPL24|FUBP1|MAD1L1|TIA1|CAPZA2|KRT1|KRT8|KRT19|KRT10|KRT5|KRT17|EIF4G2|S…
KPNB1	CAPNS1	CAPNS1	64486|64487|64485	62386	20795.3	3	24|24|24	1	1	#NAME?	#NAME?	#NAME?	inf	866.47	0	DDX3X|HSPA1B|CYFIP2|RBFOX2|SMARCB1|MATR3|FASN|HIST1H2AJ|PTBP1|VIM|TJP2|PHGDH|CNOT1|RPL23A|SNRPG|EIF3D|EWSR1|XRCC6|CAPZB|PABPC4|HNRNPC|H3F3B|PKM|UBB|ILF2|RPA3|RAN|NUBP2|MYL6|CPSF4|EIF4E2|SRI|POLR2B|RPL37A|PPP2R1A|BAG3|POLR2H|RPL24|TIA1|CAPZA2|KRT8|KRT19|KRT10|KRT5|KRT17|EIF4G2|SUPT4H1|RPL32|HNRNPAB|RPL9|CSNK1A1|ARFGAP1|RPL26|RPL14|EIF4A1|RPL15|TIAL1|CSTF2|POLR2D|RPL8|RPL27A|CFL1|FAU|RPL35|PRPF19|T…
KPNB1	FAM120B	FAM120B	64485|64486|64484	62383	20794.3	3	0|0|0	1	1	1	1	1	inf	207943	0	TBL1XR1|SMARCB1|PUF60|MED16|MATR3|RBM39|PTBP1|MED17|CNOT3|CNOT1|MED20|PRPS1|HNRNPC|POLR2B|LUC7L3|POLR2H|FUBP1|POLR2D|PRPF19|CNOT2|NCBP2|ERH|CPSF3|RNPS1|SRSF2|DDX5|CHERP|POLR2I|HNRNPL|SUPT5H|ARID1A|OGT|PRPF6|LMNA|EIF2S1|POLR2C|SFPQ|POLR2A|FUS|RBMX|SUB1|RPL7A|RPL11|HNRNPU|KHDRBS1|CSTF3|HDAC1|KPNB1|NONO|MED1|ALYREF|CARM1|CCAR1|KHSRP|MED12|SMARCE1|MED8|RBM14|MED15|MED10|MED18|SF3B5|WDR33|MED28|MED11|…
KPNB1	DDX3X	DDX3X	64489|64490|64489	62396	20798.7	3	0|0|0	1	1	#NAME?	#NAME?	#NAME?	inf	207987	0	HSPA1B|CYFIP2|RBFOX2|SMARCB1|PUF60|MED16|MATR3|FASN|RBM39|HIST1H2AJ|PTBP1|ARID1B|VIM|TJP2|MED17|DDX17|PHGDH|PPT1|CNOT3|CNOT1|SMCHD1|RGPD3|RPL23A|SNRPG|EIF3D|EWSR1|XRCC6|CAPZB|PRPS1|PABPC4|HNRNPC|H3F3B|PKM|UBB|ILF2|RPA3|RAN|NUBP2|CPSF4|EIF4E2|SMARCD2|SRI|POLR2B|C2orf49|RPL37A|PPP2R1A|MGLL|BAG3|LUC7L3|POLR2H|RPL24|FUBP1|MAD1L1|TIA1|CAPZA2|KRT1|KRT8|KRT5|KRT17|EIF4G2|SUPT4H1|RPL32|HNRNPAB|RPL9|CSNK1…
KPNB1	HSPA1B	HSPA1B	64491|64491|64491	62401	20800.3	3	25|26|27	1	1	#NAME?	#NAME?	#NAME?	inf	800.01	0	CYFIP2|PUF60|MATR3|FASN|PTBP1|VIM|DDX17|PHGDH|PPT1|CNOT1|RGPD3|RPL23A|SNRPG|EIF3D|EWSR1|XRCC6|CAPZB|PRPS1|PABPC4|HNRNPC|H3F3B|PKM|UBB|ILF2|RPA3|RAN|NUBP2|CPSF4|EIF4E2|SRI|POLR2B|RPL37A|PPP2R1A|BAG3|RPL24|MAD1L1|TIA1|CAPZA2|KRT8|KRT19|KRT10|KRT5|KRT17|EIF4G2|RPL32|HNRNPAB|RPL9|CSNK1A1|SEC31A|CIRBP|ARFGAP1|RPL26|RPL14|UBA5|EIF4A1|RPL15|TIAL1|POLR2D|SCYL1|RPL8|RPL27A|CFL1|API5|FAU|TUBGCP2|RPL35|PRPF…
KPNB1	CYFIP2	CYFIP2	64487|0|0	64487	21495.7	3	0|0|0	0.33	1	#NAME?	#NAME?	#NAME?	inf	214957	0.06	RBFOX2|SMARCB1|MATR3|PTBP1|ARID1B|VIM|DDX17|PHGDH|PPT1|CNOT1|RPL23A|EIF3D|CAPZB|PABPC4|HNRNPC|H3F3B|PKM|UBB|ILF2|RAN|MYL6|EIF4E2|SMARCD2|RPL37A|PPP2R1A|BAG3|RPL24|TIA1|CAPZA2|KRT8|EIF4G2|RPL32|HNRNPAB|RPL9|RPL26|RPL14|EIF4A1|RPL15|TIAL1|RPL8|RPL27A|CFL1|API5|FAU|TUBGCP2|PRPF19|TUBA1C|CAD|RPLP0|RPL18|CNOT2|PCBP2|HNRNPA1|UBAP2L|NCBP2|SEC24C|HNRNPH1|STAT3|ESRP1|ANXA2|RPS15A|SRSF2|DDX5|RPL19|SRSF1|PF…
KPNB1	MED16	MED16	64484|64485|64485	62382	20794	3	0|0|0	1	1	#NAME?	#NAME?	#NAME?	inf	207940	0	MATR3|RBM39|HIST1H2AJ|PTBP1|ARID1B|MED17|DDX17|CNOT3|CNOT1|MED20|SNRPG|EWSR1|XRCC6|PRPS1|HNRNPC|H3F3B|PKM|UBB|ILF2|CPSF4|SMARCD2|POLR2B|BAG3|LUC7L3|POLR2H|FUBP1|TIA1|EIF4G2|HNRNPAB|RPL26|EIF4A1|TIAL1|CSTF2|POLR2D|RPL27A|FAU|SS18|PRPF19|CNOT2|PCBP2|HNRNPA1|NCBP2|CPSF6|ERH|CPSF3|HNRNPH1|RANGAP1|ESRP1|RNPS1|RPS15A|DPF2|SRSF2|DDX5|RPL19|SRSF1|CHERP|DAZAP1|POLR2I|EFTUD2|FBL|HNRNPL|RPS5|SNRPA|SUPT5H|EI…
KPNB1	MATR3	MATR3	64490|64490|64489	62397	20799	3	22|24|21	1	1	#NAME?	#NAME?	#NAME?	inf	931.3	0	FASN|RBM39|HIST1H2AJ|PTBP1|ARID1B|VIM|TJP2|MED17|DDX17|PHGDH|PPT1|CNOT3|CNOT1|RGPD3|MED20|RPL23A|SNRPG|EIF3D|EWSR1|XRCC6|CAPZB|PRPS1|PABPC4|HNRNPC|H3F3B|PKM|UBB|ILF2|RPA3|RAN|NUBP2|MYL6|CPSF4|EIF4E2|SMARCD2|SRI|POLR2B|C2orf49|RPL37A|PPP2R1A|BAG3|LUC7L3|POLR2H|RPL24|FUBP1|MAD1L1|TIA1|CAPZA2|KRT8|KRT5|KRT17|EIF4G2|SUPT4H1|RPL32|HNRNPAB|RPL9|CSNK1A1|SEC31A|CDKN2AIP|CNOT6L|CIRBP|DECR1|RPL26|RPL14|EIF…
KPNB1	FASN	FASN	64487|64487|64487	62389	20796.3	3	0|0|0	1	1	#NAME?	#NAME?	#NAME?	inf	207963	0	PTBP1|VIM|DDX17|PHGDH|PPT1|CNOT1|PRSS1|RPL23A|SNRPG|EIF3D|EWSR1|XRCC6|CAPZB|PRPS1|PABPC4|HNRNPC|H3F3B|PKM|UBB|ILF2|RPA3|RAN|NUBP2|POLR2B|RPL37A|PPP2R1A|MGLL|BAG3|RPL24|FUBP1|CAPZA2|KRT8|KRT19|KRT10|KRT5|KRT17|EIF4G2|RPL32|HNRNPAB|RPL9|CSNK1A1|SEC31A|DECR1|RPL26|RPL14|EIF4A1|RPL15|RPL8|RPL27A|CFL1|FAU|RPL35|PRPF19|SEC23A|ALDH16A1|TUBA1C|CAD|RPLP0|RPL18|HNRNPA1|NCBP2|ERH|SEC24C|HNRNPH1|STAT3|RPL28|…
KPNB1	HIST1H2AJ	HIST1H2AJ	64488|64488|64488	62392	20797.3	3	0|25|0	1	1	#NAME?	#NAME?	#NAME?	inf	2495.68	0	PTBP1|ARID1B|VIM|MED17|DDX17|PHGDH|CNOT3|CNOT1|RGPD3|MED20|RPL23A|SNRPG|EIF3D|EWSR1|XRCC6|PABPC4|HNRNPC|H3F3B|PKM|UBB|ILF2|RPA3|RAN|SMARCD2|POLR2B|RPL37A|PPP2R1A|BAG3|LUC7L3|POLR2H|RPL24|FUBP1|MAD1L1|TIA1|SUPT4H1|RPL32|HNRNPAB|RPL9|CSNK1A1|CNOT6L|CIRBP|RPL26|RPL14|UBA5|EIF4A1|RPL15|TIAL1|CSTF2|SRP9|POLR2D|SCYL1|RPL8|CLP1|RPL27A|CFL1|API5|FAU|RPL35|SS18|C12orf57|PRPF19|MTHFD1|CAD|RPLP0|YLPM1|RPL18…
KPNB1	PTBP1	PTBP1	64490|64490|64489	62397	20799	3	18|0|0	1	1	#NAME?	#NAME?	#NAME?	inf	3466.5	0	ARID1B|VIM|TJP2|MED17|DDX17|PHGDH|PPT1|CNOT3|CNOT1|RGPD3|MED20|RPL23A|SNRPG|EIF3D|EWSR1|XRCC6|CAPZB|PRPS1|PABPC4|HNRNPC|H3F3B|PKM|UBB|ILF2|RPA3|RAN|NUBP2|MYL6|CPSF4|EIF4E2|SMARCD2|SRI|POLR2B|C2orf49|RPL37A|PPP2R1A|MGLL|BAG3|LUC7L3|POLR2H|RPL24|FUBP1|MAD1L1|TIA1|KRT1|KRT8|KRT19|KRT10|KRT5|KRT17|EIF4G2|SUPT4H1|RPL32|HNRNPAB|RPL9|CSNK1A1|SEC31A|CDKN2AIP|CNOT6L|CIRBP|DECR1|RPL26|RPL14|EIF4A1|RPL15|TI…
KPNB1	ARID1B	ARID1B	64483|64483|0	63430	21143.3	3	0|0|0	0.67	1	#NAME?	#NAME?	#NAME?	inf	211433	0	VIM|MED17|DDX17|SNRPG|EWSR1|XRCC6|CAPZB|PABPC4|HNRNPC|H3F3B|PKM|UBB|ILF2|RAN|MYL6|SMARCD2|POLR2B|RPL37A|PPP2R1A|POLR2H|FUBP1|MAD1L1|CAPZA2|KRT8|SUPT4H1|RPL32|HNRNPAB|POLR2D|SCYL1|RPL27A|CFL1|TUBGCP2|SS18|PRPF19|TUBA1C|RPLP0|YLPM1|HNRNPA1|UBAP2L|NCBP2|CPSF6|ERH|HNRNPH1|STAT3|RANGAP1|TRIM33|ANXA2|DPF2|SRSF2|DDX5|RPL19|SRSF1|BUB3|PFN1|POLR2I|EFTUD2|FBL|NUP62|HNRNPL|RPS11|RPS5|SNRPA|SUPT5H|ARID1A|XPO…
KPNB1	TJP2	TJP2	64483|64485|0	63432	21144	3	0|0|0	0.67	1	#NAME?	#NAME?	#NAME?	inf	211440	0	DDX17|SNRPG|EWSR1|XRCC6|PABPC4|HNRNPC|PKM|UBB|ILF2|RAN|MYL6|CPSF4|POLR2B|PPP2R1A|BAG3|LUC7L3|POLR2H|FUBP1|TIA1|KRT1|KRT8|KRT19|KRT10|KRT5|KRT17|EIF4G2|RPL32|HNRNPAB|CSNK1A1|CIRBP|RPL26|EIF4A1|TIAL1|CSTF2|POLR2D|PKP3|RPL8|CLP1|CFL1|PRPF19|TUBA1C|CPSF7|RPLP0|PCBP2|HNRNPA1|NCBP2|CPSF6|ERH|CPSF3|HNRNPH1|STAT3|ESRP1|ANXA2|RNPS1|SRSF2|DDX5|RPL19|SRSF1|BUB3|PFN1|DAZAP1|POLR2I|SEH1L|EFTUD2|FBL|NUP62|HNRN…
KPNB1	DDX17	DDX17	64492|64492|64492	62404	20801.3	3	0|0|0	1	1	#NAME?	#NAME?	#NAME?	inf	208013	0	PHGDH|PPT1|CNOT3|CNOT1|RGPD3|MED20|RPL23A|SNRPG|EIF3D|EWSR1|XRCC6|CAPZB|PRPS1|PABPC4|HNRNPC|H3F3B|PKM|UBB|ILF2|RPA3|RAN|CPSF4|EIF4E2|SMARCD2|SRI|POLR2B|C2orf49|RPL37A|PPP2R1A|CDC42EP3|BAG3|LUC7L3|POLR2H|RPL24|FUBP1|MAD1L1|TIA1|KRT8|KRT5|KRT17|EIF4G2|SUPT4H1|RPL32|HNRNPAB|RPL9|CSNK1A1|SEC31A|CDKN2AIP|CNOT6L|CIRBP|RPL26|RPL14|EIF4A1|RPL15|TIAL1|CSTF2|SRP9|POLR2D|SCYL1|PKP3|RPL8|CLP1|RPL27A|CFL1|API…
KPNB1	PHGDH	PHGDH	64483|64484|64483	62378	20792.7	3	0|0|0	1	1	#NAME?	#NAME?	#NAME?	inf	207927	0	PPT1|CNOT3|CNOT1|RGPD3|PRSS1|RPL23A|SNRPG|EIF3D|EWSR1|XRCC6|CAPZB|PRPS1|PABPC4|HNRNPC|H3F3B|PKM|UBB|ILF2|RPA3|RAN|NUBP2|CPSF4|EIF4E2|POLR2B|C2orf49|RPL37A|PPP2R1A|BAG3|LUC7L3|POLR2H|RPL24|FUBP1|MAD1L1|TIA1|CAPZA2|KRT8|KRT19|KRT10|KRT5|KRT17|EIF4G2|SUPT4H1|RPL32|HNRNPAB|RPL9|CSNK1A1|SEC31A|CDKN2AIP|CNOT6L|CIRBP|RPL26|RPL14|EIF4A1|RPL15|TIAL1|CSTF2|SRP9|POLR2D|SCYL1|PKP3|RPL8|RPL27A|CFL1|FAU|TUBGCP…
KPNB1	PPT1	PPT1	64485|64486|64485	62384	20794.7	3	0|0|0	1	1	#NAME?	#NAME?	#NAME?	inf	207947	0	CNOT3|CNOT1|RPL23A|SNRPG|EIF3D|EWSR1|XRCC6|CAPZB|PABPC4|HNRNPC|PKM|UBB|ILF2|RAN|NUBP2|SRI|POLR2B|RPL37A|PPP2R1A|MGLL|BAG3|POLR2H|RPL24|CAPZA2|KRT8|RPL32|RPL9|CSNK1A1|CNOT6L|RPL26|RPL14|EIF4A1|RPL15|SRP9|RPL8|RPL27A|CFL1|FAU|TUBGCP2|RPL35|PRPF19|TUBA1C|CAD|RPLP0|YLPM1|RPL18|PCBP2|HNRNPA1|ERH|SEC24C|HNRNPH1|STAT3|RPL28|ANXA2|SRP14|RPS15A|CC2D1B|CNOT10|SRSF2|DDX5|RPL19|SRSF1|BUB3|PFN1|RPL22|RPS15|SE…
KPNB1	CNOT3	CNOT3	64487|64486|64487	62388	20796	3	0|0|0	1	1	#NAME?	#NAME?	#NAME?	inf	207960	0	CNOT1|MED20|RPL23A|SNRPG|EIF3D|EWSR1|CAPZB|PRPS1|PABPC4|HNRNPC|H3F3B|PKM|UBB|ILF2|RAN|CPSF4|EIF4E2|SMARCD2|POLR2B|RPL37A|PPP2R1A|POLR2H|RPL24|FUBP1|TIA1|CAPZA2|EIF4G2|SUPT4H1|RPL32|HNRNPAB|RPL9|CDKN2AIP|CNOT6L|CIRBP|RPL26|RPL14|UBA5|EIF4A1|RPL15|TIAL1|CSTF2|SRP9|PKP3|RPL8|CLP1|RPL27A|CFL1|API5|FAU|RPL35|RBM7|C12orf57|PRPF19|CPSF7|CAD|RPLP0|RPL18|CNOT2|PCBP2|HNRNPA1|UBAP2L|IGF2BP2|NCBP2|CPSF6|ERH|…
KPNB1	CNOT1	CNOT1	64488|64490|64489	62395	20798.3	3	0|0|0	1	1	#NAME?	#NAME?	#NAME?	inf	207983	0	RGPD3|MED20|RPL23A|SNRPG|EIF3D|EWSR1|XRCC6|CAPZB|PABPC4|HNRNPC|H3F3B|PKM|UBB|ILF2|RPA3|RAN|NUBP2|CPSF4|EIF4E2|POLR2B|C2orf49|RPL37A|PPP2R1A|BAG3|LUC7L3|POLR2H|RPL24|FUBP1|TIA1|CAPZA2|KRT8|KRT19|KRT10|KRT5|KRT17|EIF4G2|SUPT4H1|RPL32|HNRNPAB|RPL9|SEC31A|CDKN2AIP|CNOT6L|CIRBP|ARFGAP1|RPL26|RPL14|EIF4A1|RPL15|TIAL1|CSTF2|SRP9|POLR2D|PKP3|RPL8|CLP1|RPL27A|CFL1|API5|FAU|TUBGCP2|RPL35|RBM7|C12orf57|PRPF…
KPNB1	RGPD3	RGPD3	64485|64485|64485	62383	20794.3	3	0|0|0	1	1	#NAME?	#NAME?	#NAME?	inf	207943	0	RPL23A|SNRPG|EIF3D|EWSR1|PABPC4|HNRNPC|H3F3B|ILF2|RAN|CPSF4|POLR2B|RPL37A|PPP2R1A|POLR2H|MAD1L1|EIF4G2|HNRNPAB|RPL9|CSNK1A1|RPL26|RPL14|EIF4A1|RPL15|CSTF2|POLR2D|SCYL1|RPL8|RPL27A|FAU|TUBA1C|CAD|RPLP0|RPL18|PCBP2|HNRNPA1|NCBP2|CPSF6|ERH|CPSF3|HNRNPH1|STAT3|RANGAP1|RPL28|RNPS1|RPS15A|SRSF2|ZNF207|DDX5|RPL19|SRSF1|BUB3|DAZAP1|POLR2I|RPS15|SEH1L|EFTUD2|FBL|NUP62|RPS11|RPS5|RPL18A|SNRPA|EIF3F|XPO1|OG…
KPNB1	PRSS1	PRSS1	64489|64489|64489	62395	20798.3	3	27|28|28	1	1	1	1	1	inf	751.75	0	XRCC6|NUBP2|KRT1|KRT8|KRT19|KRT10|KRT5|PKP3|CFL1|ALDH16A1|RPLP0|STAT3|ANXA2|FBL|NKRF|HIST1H2BN|BANF1|LMNA|HRG|GAPDH|HSPB1|KRT18|ENO1|CAPN1|CTSB|HSP90AB1|GSTP1|TXN|HSPD1|HSPA5|HSPA8|MIF|DSP|NCL|ANXA7|FUS|RPS27|SERPINH1|ACTG1|RPS6|HIST1H4A|YBX1|ACTA1|PRKDC|LGALS3BP|HDAC1|CTTN|ELAVL1|
KPNB1	RPL23A	RPL23A	64485|64487|64488	62388	20796	3	23|23|24	1	1	#NAME?	#NAME?	#NAME?	inf	891.26	0	SNRPG|EIF3D|EWSR1|XRCC6|CAPZB|PRPS1|PABPC4|HNRNPC|H3F3B|PKM|UBB|ILF2|RPA3|RAN|MYL6|CPSF4|EIF4E2|SRI|POLR2B|RPL37A|PPP2R1A|MGLL|BAG3|LUC7L3|POLR2H|RPL24|FUBP1|TIA1|CAPZA2|KRT1|KRT8|KRT5|EIF4G2|SUPT4H1|RPL32|HNRNPAB|RPL9|CSNK1A1|CDKN2AIP|CNOT6L|CIRBP|DECR1|ARFGAP1|RPL26|RPL14|UBA5|EIF4A1|RPL15|TIAL1|CSTF2|SRP9|POLR2D|SCYL1|PKP3|RPL8|CLP1|RPL27A|CFL1|API5|FAU|TUBGCP2|RPL35|RBM7|PRPF19|MTHFD1|SEC23A|…
KPNB1	SNRPG	SNRPG	64487|64489|64487	62391	20797	3	21|22|0	1	1	#NAME?	#NAME?	#NAME?	inf	1450.95	0	EIF3D|EWSR1|XRCC6|CAPZB|PRPS1|PABPC4|HNRNPC|H3F3B|PKM|UBB|ILF2|RPA3|RAN|NUBP2|MYL6|CPSF4|EIF4E2|SMARCD2|SRI|POLR2B|C2orf49|RPL37A|PPP2R1A|BAG3|LUC7L3|POLR2H|RPL24|FUBP1|MAD1L1|TIA1|CAPZA2|KRT5|KRT17|EIF4G2|SUPT4H1|RPL32|HNRNPAB|RPL9|CSNK1A1|SEC31A|CDKN2AIP|CNOT6L|CIRBP|DECR1|ARFGAP1|RPL26|RPL14|UBA5|EIF4A1|RPL15|TIAL1|CSTF2|SRP9|POLR2D|SCYL1|PKP3|RPL8|CLP1|RPL27A|CFL1|API5|FAU|TUBGCP2|RPL35|SS18|…
KPNB1	EWSR1	EWSR1	64490|64491|64491	62400	20800	3	0|0|23	1	1	#NAME?	#NAME?	#NAME?	inf	2713.04	0	XRCC6|CAPZB|PRPS1|PABPC4|HNRNPC|H3F3B|PKM|UBB|ILF2|RPA3|RAN|NUBP2|MYL6|CPSF4|EIF4E2|SMARCD2|SRI|POLR2B|C2orf49|RPL37A|PPP2R1A|BAG3|LUC7L3|POLR2H|RPL24|FUBP1|MAD1L1|TIA1|CAPZA2|KRT1|KRT8|KRT19|KRT10|KRT5|KRT17|EIF4G2|SUPT4H1|RPL32|HNRNPAB|RPL9|CSNK1A1|SEC31A|CDKN2AIP|CNOT6L|CIRBP|DECR1|ARFGAP1|RPL26|RPL14|EIF4A1|RPL15|TIAL1|CSTF2|SRP9|POLR2D|SCYL1|PKP3|RPL8|CLP1|RPL27A|CFL1|API5|FAU|RPL35|SS18|RBM…
KPNB1	XRCC6	XRCC6	64486|64487|64486	62387	20795.7	3	20|21|0	1	1	#NAME?	#NAME?	#NAME?	inf	1521.63	0	CAPZB|PRPS1|PABPC4|HNRNPC|H3F3B|PKM|UBB|ILF2|RPA3|RAN|NUBP2|CPSF4|EIF4E2|SMARCD2|POLR2B|C2orf49|RPL37A|PPP2R1A|BAG3|LUC7L3|POLR2H|RPL24|FUBP1|MAD1L1|TIA1|CAPZA2|KRT8|KRT19|KRT10|KRT5|KRT17|EIF4G2|SUPT4H1|RPL32|HNRNPAB|RPL9|CSNK1A1|SEC31A|CNOT6L|CIRBP|RPL26|RPL14|EIF4A1|RPL15|TIAL1|CSTF2|SRP9|POLR2D|SCYL1|PKP3|RPL8|CLP1|RPL27A|CFL1|API5|FAU|TUBGCP2|RPL35|SS18|RBM7|C12orf57|PRPF19|ALDH16A1|TUBA1C|C…
KPNB1	CAPZB	CAPZB	64485|0|64485	63434	21144.7	3	0|0|0	0.67	1	#NAME?	#NAME?	#NAME?	inf	211447	0	PABPC4|HNRNPC|H3F3B|PKM|UBB|ILF2|RAN|MYL6|CPSF4|SMARCD2|POLR2B|RPL37A|PPP2R1A|BAG3|LUC7L3|RPL24|CAPZA2|KRT8|KRT5|RPL32|HNRNPAB|RPL9|CSNK1A1|SEC31A|CNOT6L|ARFGAP1|RPL26|RPL14|EIF4A1|RPL15|TIAL1|CSTF2|SCYL1|PKP3|RPL8|CLP1|RPL27A|CFL1|API5|FAU|TUBGCP2|RPL35|PRPF19|SEC23A|TUBA1C|CPSF7|CAD|RPLP0|RPL18|PCBP2|HNRNPA1|UBAP2L|NCBP2|CPSF6|ERH|CPSF3|SEC24C|HNRNPH1|STAT3|RANGAP1|RPL28|ANXA2|RNPS1|RPS15A|DYNL…
KPNB1	PABPC4	PABPC4	64491|64492|64492	62403	20801	3	0|22|23	1	1	#NAME?	#NAME?	#NAME?	inf	1386.73	0	HNRNPC|H3F3B|PKM|UBB|ILF2|RAN|NUBP2|MYL6|CPSF4|EIF4E2|SRI|POLR2B|RPL37A|PPP2R1A|MGLL|BAG3|LUC7L3|POLR2H|RPL24|FUBP1|TIA1|CAPZA2|EIF4G2|SUPT4H1|RPL32|HNRNPAB|RPL9|CDKN2AIP|CNOT6L|CIRBP|RPL26|RPL14|EIF4A1|RPL15|TIAL1|CSTF2|SRP9|POLR2D|PKP3|RPL8|CLP1|RPL27A|CFL1|API5|FAU|TUBGCP2|RPL35|RBM7|PRPF19|TUBA1C|CPSF7|CAD|RPLP0|RPL18|CNOT2|PCBP2|HNRNPA1|UBAP2L|IGF2BP2|NCBP2|CPSF6|ERH|CPSF3|SEC24C|HNRNPH1|STA…
KPNB1	HNRNPC	HNRNPC	64490|64490|64490	62398	20799.3	3	22|23|0	1	1	#NAME?	#NAME?	#NAME?	inf	1386.62	0	H3F3B|PKM|UBB|ILF2|RPA3|RAN|NUBP2|MYL6|CPSF4|EIF4E2|SMARCD2|SRI|POLR2B|C2orf49|RPL37A|PPP2R1A|MGLL|BAG3|LUC7L3|POLR2H|RPL24|FUBP1|MAD1L1|TIA1|CAPZA2|KRT1|KRT8|KRT19|KRT10|KRT5|KRT17|EIF4G2|SUPT4H1|RPL32|HNRNPAB|RPL9|CSNK1A1|SEC31A|CDKN2AIP|CNOT6L|CIRBP|DECR1|ARFGAP1|RPL26|RPL14|EIF4A1|RPL15|TIAL1|CSTF2|SRP9|POLR2D|SCYL1|PKP3|RPL8|CLP1|RPL27A|CFL1|API5|FAU|TUBGCP2|RPL35|SS18|RBM7|C12orf57|PRPF19|M…
KPNB1	IXL	IXL	64484|64486|64484	62382	20794	3	0|0|0	1	1	1	1	1	inf	207940	0
KPNB1	ILF2	ILF2	64487|64488|64488	62391	20797	3	0|0|0	1	1	#NAME?	#NAME?	#NAME?	inf	207970	0	RPA3|RAN|NUBP2|MYL6|CPSF4|EIF4E2|SMARCD2|POLR2B|C2orf49|RPL37A|PPP2R1A|BAG3|LUC7L3|POLR2H|RPL24|FUBP1|MAD1L1|TIA1|CAPZA2|KRT8|KRT19|KRT10|KRT5|KRT17|EIF4G2|SUPT4H1|RPL32|HNRNPAB|RPL9|CSNK1A1|SEC31A|CDKN2AIP|CNOT6L|CIRBP|DECR1|RPL26|RPL14|EIF4A1|RPL15|TIAL1|CSTF2|SRP9|POLR2D|SCYL1|PKP3|RPL8|CLP1|RPL27A|CFL1|API5|FAU|TUBGCP2|RPL35|SS18|RBM7|C12orf57|PRPF19|MTHFD1|SEC23A|TUBA1C|CPSF7|CAD|RPLP0|YLPM1…
KPNB1	RAN	RAN	64486|64487|64486	62387	20795.7	3	0|0|0	1	1	#NAME?	#NAME?	#NAME?	inf	207957	0	NUBP2|MYL6|CPSF4|EIF4E2|SMARCD2|SRI|POLR2B|C2orf49|RPL37A|PPP2R1A|BAG3|LUC7L3|POLR2H|RPL24|FUBP1|MAD1L1|TIA1|CAPZA2|KRT1|KRT8|KRT19|KRT10|KRT5|KRT17|EIF4G2|SUPT4H1|RPL32|HNRNPAB|RPL9|CSNK1A1|SEC31A|CDKN2AIP|CNOT6L|CIRBP|DECR1|ARFGAP1|RPL26|RPL14|UBA5|EIF4A1|RPL15|TIAL1|CSTF2|SRP9|POLR2D|SCYL1|PKP3|RPL8|CLP1|RPL27A|CFL1|API5|FAU|TUBGCP2|RPL35|SS18|RBM7|C12orf57|PRPF19|MTHFD1|SEC23A|TUBA1C|CPSF7|CA…
KPNB1	NUBP2	NUBP2	64485|0|0	64485	21495	3	0|0|0	0.33	1	#NAME?	#NAME?	#NAME?	inf	214950	0.06	POLR2B|RPL37A|PPP2R1A|BAG3|POLR2H|KRT8|KRT19|KRT10|KRT5|KRT17|EIF4G2|RPL32|HNRNPAB|RPL9|CNOT6L|RPL26|RPL14|EIF4A1|RPL15|RPL8|RPL27A|CFL1|RPL35|PRPF19|ALDH16A1|TUBA1C|RPLP0|RPL18|PCBP2|HNRNPA1|IGF2BP2|NCBP2|ERH|HNRNPH1|STAT3|SLC23A2|RPL28|ANXA2|RNPS1|DDX5|RPL19|SRSF1|PFN1|RPS15|LSM12|EFTUD2|FBL|HNRNPL|RPS11|RPS5|SNRPA|XPO1|NKRF|DHX15|HNRNPR|SYNCRIP|HIST1H2BN|BANF1|ACTL6A|LMNA|HRG|GAPDH|HSPB1|EIF2S…
KPNB1	MYL6	MYL6	64486|64487|64486	62387	20795.7	3	0|22|0	1	1	#NAME?	#NAME?	#NAME?	inf	2835.77	0	CPSF4|SMARCD2|POLR2B|RPL37A|PPP2R1A|BAG3|FUBP1|CAPZA2|KRT8|KRT19|KRT17|RPL32|CSNK1A1|EIF4A1|CSTF2|PKP3|RPL8|CLP1|RPL27A|CFL1|API5|TUBGCP2|PRPF19|TUBA1C|CPSF7|RPLP0|YLPM1|HNRNPA1|NCBP2|CPSF6|ERH|CPSF3|HNRNPH1|STAT3|ESRP1|ANXA2|RNPS1|SRSF2|RPL19|SRSF1|PFN1|RPS15|EFTUD2|HNRNPL|RPS11|RPS5|SNRPA|SUPT5H|ARID1A|XPO1|OGT|DHX15|HNRNPR|NUDT21|SYNCRIP|FLNB|BANF1|SF3B1|ACTL6A|LMNA|GAPDH|HSPB1|EIF2S1|RPLP1|RP…
KPNB1	CPSF4	CPSF4	64484|64486|64484	62382	20794	3	0|0|0	1	1	#NAME?	#NAME?	#NAME?	inf	207940	0	EIF4E2|POLR2B|C2orf49|PPP2R1A|LUC7L3|POLR2H|RPL24|FUBP1|MAD1L1|TIA1|KRT17|EIF4G2|SUPT4H1|HNRNPAB|RPL9|CSNK1A1|SEC31A|CNOT6L|CIRBP|ARFGAP1|RPL26|RPL14|EIF4A1|RPL15|TIAL1|CSTF2|SRP9|POLR2D|SCYL1|PKP3|RPL8|CLP1|RPL27A|CFL1|API5|FAU|RPL35|SS18|RBM7|PRPF19|SEC23A|CPSF7|RPLP0|YLPM1|RPL18|CNOT2|PCBP2|HNRNPA1|UBAP2L|IGF2BP2|NCBP2|CPSF6|ERH|CPSF3|SEC24C|HNRNPH1|STAT3|RANGAP1|TRIM33|ESRP1|RPL28|ANXA2|RNPS1…
KPNB1	EIF4E2	EIF4E2	64484|64485|64485	62382	20794	3	0|0|0	1	1	#NAME?	#NAME?	#NAME?	inf	207940	0	SRI|POLR2B|C2orf49|RPL37A|PPP2R1A|BAG3|LUC7L3|POLR2H|RPL24|FUBP1|TIA1|KRT1|EIF4G2|SUPT4H1|RPL32|HNRNPAB|RPL9|SEC31A|CNOT6L|CIRBP|RPL26|RPL14|EIF4A1|RPL15|TIAL1|CSTF2|SRP9|POLR2D|PKP3|RPL8|CLP1|RPL27A|CFL1|API5|FAU|RPL35|RBM7|C12orf57|PRPF19|MTHFD1|TUBA1C|CPSF7|CAD|RPLP0|RPL18|CNOT2|PCBP2|HNRNPA1|UBAP2L|IGF2BP2|NCBP2|CPSF6|ERH|CPSF3|HNRNPH1|STAT3|RANGAP1|TRIM33|ESRP1|RPL28|ANXA2|SRP14|RNPS1|RPS15A…
KPNB1	SMARCD2	SMARCD2	64488|64488|64488	62392	20797.3	3	0|0|0	1	1	#NAME?	#NAME?	#NAME?	inf	207973	0	POLR2B|RPL37A|PPP2R1A|FUBP1|CAPZA2|KRT8|SUPT4H1|RPL32|HNRNPAB|SCYL1|RPL27A|CFL1|TUBGCP2|SS18|C12orf57|PRPF19|TUBA1C|CAD|RPLP0|YLPM1|HNRNPA1|NCBP2|CPSF6|ERH|HNRNPH1|STAT3|RANGAP1|TRIM33|ANXA2|DPF2|DDX5|RPL19|SRSF1|BUB3|PFN1|EFTUD2|FBL|NUP62|HNRNPL|RPS11|RPS5|SNRPA|SUPT5H|ARID1A|XPO1|OGT|HNRNPR|HIST1H2BN|BANF1|SF3B1|PRPF6|ACTL6A|LMNA|GAPDH|RPLP1|RPLP2|ENO1|NPM1|TUBB|HSP90AB1|SNRNP70|HSPA5|HSPA8|XRC…
KPNB1	SRI	SRI	64485|64487|64487	62387	20795.7	3	0|0|0	1	1	#NAME?	#NAME?	#NAME?	inf	207957	0	POLR2B|RPL37A|PPP2R1A|CDC42EP3|BAG3|LUC7L3|POLR2H|RPL24|FUBP1|TIA1|KRT8|EIF4G2|SUPT4H1|RPL32|HNRNPAB|RPL9|CSNK1A1|SEC31A|RPL26|RPL14|EIF4A1|RPL15|TIAL1|POLR2D|SCYL1|RPL8|RPL27A|CFL1|FAU|RPL35|RBM7|PRPF19|SEC23A|ALDH16A1|TUBA1C|RPLP0|RPL18|PCBP2|HNRNPA1|IGF2BP2|NCBP2|CPSF6|ERH|SEC24C|HNRNPH1|STAT3|ESRP1|RPL28|ANXA2|RNPS1|RPS15A|SEC16A|SRSF2|DDX5|RPL19|SRSF1|CHERP|SNRPN|BUB3|PFN1|RPL22|DAZAP1|POLR2…
KPNB1	POLR2B	POLR2B	64488|64488|64489	62393	20797.7	3	0|0|0	1	1	#NAME?	#NAME?	#NAME?	inf	207977	0	C2orf49|RPL37A|PPP2R1A|BAG3|LUC7L3|POLR2H|RPL24|FUBP1|TIA1|KRT8|KRT19|KRT10|KRT5|KRT17|EIF4G2|SUPT4H1|RPL32|HNRNPAB|RPL9|CSNK1A1|SEC31A|CDKN2AIP|CNOT6L|CIRBP|DECR1|ARFGAP1|RPL26|RPL14|UBA5|EIF4A1|RPL15|TIAL1|CSTF2|SRP9|POLR2D|SCYL1|PKP3|RPL8|CLP1|RPL27A|CFL1|API5|FAU|TUBGCP2|RPL35|SS18|RBM7|PRPF19|MTHFD1|SEC23A|TUBA1C|CPSF7|CAD|RPLP0|YLPM1|RPL18|CNOT2|PCBP2|HNRNPA1|UBAP2L|IGF2BP2|NCBP2|CPSF6|ERH|…
KPNB1	C2orf49	C2orf49	64486|0|0	64486	21495.3	3	0|0|0	0.33	1	#NAME?	#NAME?	#NAME?	inf	214953	0.06	PPP2R1A|LUC7L3|POLR2H|FUBP1|TIA1|EIF4G2|RPL32|HNRNPAB|RPL9|SEC31A|RPL14|EIF4A1|TIAL1|CSTF2|POLR2D|RPL27A|SS18|PRPF19|MTHFD1|RPL18|PCBP2|HNRNPA1|UBAP2L|IGF2BP2|NCBP2|CPSF6|ERH|HNRNPH1|RANGAP1|SRSF2|ZNF207|DDX5|SRSF1|PFN1|DAZAP1|POLR2I|LSM12|EFTUD2|HNRNPL|RPS11|RPS5|SNRPA|ARID1A|XPO1|U2SURP|NKRF|DHX15|HNRNPR|NUDT21|SYNCRIP|PLIN3|SF3B1|PRPF6|ACTL6A|LMNA|GAPDH|HSPB1|EIF2S1|KRT18|ENO1|NPM1|SNRNP70|HSP…
KPNB1	RPL37A	RPL37A	64485|64485|64485	62383	20794.3	3	0|22|22	1	1	#NAME?	#NAME?	#NAME?	inf	1417.8	0	PPP2R1A|BAG3|LUC7L3|POLR2H|RPL24|FUBP1|TIA1|CAPZA2|KRT1|KRT8|KRT19|KRT10|KRT5|KRT17|EIF4G2|SUPT4H1|RPL32|HNRNPAB|RPL9|CSNK1A1|CDKN2AIP|CNOT6L|CIRBP|ARFGAP1|RPL26|RPL14|UBA5|EIF4A1|RPL15|TIAL1|CSTF2|SRP9|POLR2D|SCYL1|PKP3|RPL8|RPL27A|CFL1|API5|FAU|TUBGCP2|RPL35|C12orf57|PRPF19|MTHFD1|SEC23A|TUBA1C|CAD|RPLP0|RPL18|CNOT2|PCBP2|HNRNPA1|UBAP2L|IGF2BP2|NCBP2|CPSF6|ERH|CPSF3|HNRNPH1|STAT3|RANGAP1|TRIM33…
KPNB1	RPL24	RPL24	64489|64488|64488	62393	20797.7	3	23|23|0	1	1	#NAME?	#NAME?	#NAME?	inf	1356.37	0	FUBP1|TIA1|CAPZA2|KRT1|KRT8|KRT5|EIF4G2|SUPT4H1|RPL32|HNRNPAB|RPL9|CSNK1A1|CDKN2AIP|CNOT6L|CIRBP|ARFGAP1|RPL26|RPL14|UBA5|EIF4A1|RPL15|TIAL1|CSTF2|SRP9|POLR2D|PKP3|RPL8|CLP1|RPL27A|CFL1|API5|FAU|RPL35|C12orf57|PRPF19|MTHFD1|SEC23A|TUBA1C|CPSF7|CAD|RPLP0|RPL18|CNOT2|PCBP2|HNRNPA1|UBAP2L|IGF2BP2|NCBP2|CPSF6|ERH|CPSF3|HNRNPH1|STAT3|RANGAP1|TRIM33|RPL28|ANXA2|SRP14|RNPS1|RPS15A|CNOT10|SRSF2|ZNF207|DD…
KPNB1	FUBP1	FUBP1	64493|64493|64493	62407	20802.3	3	0|20|21	1	1	#NAME?	#NAME?	#NAME?	inf	1522.12	0	MAD1L1|TIA1|CAPZA2|KRT1|KRT8|KRT19|KRT17|EIF4G2|SUPT4H1|RPL32|HNRNPAB|RPL9|CSNK1A1|SEC31A|CDKN2AIP|CNOT6L|CIRBP|RPL26|RPL14|EIF4A1|RPL15|TIAL1|CSTF2|SRP9|POLR2D|RPL8|CLP1|RPL27A|CFL1|API5|FAU|RPL35|SS18|RBM7|PRPF19|CPSF7|CAD|RPLP0|YLPM1|RPL18|CNOT2|PCBP2|HNRNPA1|UBAP2L|IGF2BP2|NCBP2|CPSF6|ERH|CPSF3|HNRNPH1|STAT3|RANGAP1|SLC23A2|TRIM33|ESRP1|RPL28|ANXA2|SRP14|RNPS1|RPS15A|CNOT10|DPF2|SEC16A|SRSF2|…
KPNB1	TIA1	TIA1	64488|64484|64487	62387	20795.7	3	0|0|0	1	1	#NAME?	#NAME?	#NAME?	inf	207957	0	KRT1|KRT19|KRT5|KRT17|EIF4G2|SUPT4H1|RPL32|HNRNPAB|RPL9|SEC31A|CDKN2AIP|CNOT6L|CIRBP|ARFGAP1|RPL26|RPL14|EIF4A1|RPL15|TIAL1|CSTF2|SRP9|POLR2D|PKP3|RPL8|CLP1|RPL27A|CFL1|API5|FAU|TUBGCP2|RPL35|SS18|RBM7|PRPF19|CPSF7|CAD|RPLP0|YLPM1|RPL18|CNOT2|PCBP2|HNRNPA1|UBAP2L|IGF2BP2|NCBP2|CPSF6|ERH|CPSF3|SEC24C|HNRNPH1|STAT3|RANGAP1|SLC23A2|TRIM33|ESRP1|RPL28|ANXA2|SRP14|RNPS1|RPS15A|CNOT10|SEC16A|SRSF2|ZNF2…
KPNB1	CAPZA2	CAPZA2	64487|64487|64486	62388	20796	3	0|0|0	1	1	#NAME?	#NAME?	#NAME?	inf	207960	0	KRT8|EIF4G2|RPL32|RPL9|CSNK1A1|CNOT6L|ARFGAP1|RPL14|EIF4A1|SCYL1|RPL8|RPL27A|CFL1|FAU|TUBGCP2|C12orf57|PRPF19|TUBA1C|CPSF7|CAD|RPLP0|YLPM1|RPL18|CNOT2|HNRNPA1|UBAP2L|ERH|STAT3|ANXA2|DYNLRB2|CC2D1B|CNOT10|RPL19|SRSF1|BUB3|PFN1|RPL22|RPS15|LSM12|EFTUD2|FBL|NUP62|HNRNPL|RPS11|RPS5|SUPT5H|EIF3F|ARID1A|XPO1|U2SURP|OGT|HNRNPR|SYNCRIP|PLIN3|FLNB|BANF1|SF3B1|ACTL6A|LMNA|GAPDH|HSPB1|EIF2S1|RPLP1|RPLP2|ENO…
KPNB1	KRT1	KRT1	64486|0|0	64486	21495.3	3	0|25|0	0.33	1	#NAME?	#NAME?	#NAME?	inf	2579.44	0.06	KRT8|KRT19|KRT10|KRT5|KRT17|RPL32|RPL9|RPL26|RPL14|EIF4A1|RPL15|TIAL1|SRP9|PKP3|RPL8|RPL27A|CFL1|FAU|RPL35|PRPF19|TUBA1C|RPLP0|RPL18|PCBP2|HNRNPA1|NCBP2|HNRNPH1|STAT3|RPL28|ANXA2|SRP14|RPS15A|RPL19|SRSF1|CHERP|RPL22|RPS15|EFTUD2|FBL|RPS11|RPS5|RPL18A|EIF3F|XPO1|HNRNPR|SYNCRIP|ACTL6A|LMNA|KRT6B|GAPDH|EIF2S1|RPLP1|RPLP2|KRT18|ENO1|NPM1|CTSB|HSP90AB1|RPS17|HSPD1|HSPA5|HSPA8|PABPC1|RPS2|DSP|YBX3|HSPA…
KPNB1			64484|64485|64486	62383	20794.3	3	21|24|24	1	1	1	1	1	inf	904.1	0
KPNB1	KRT8	KRT8	64491|64492|64492	62403	20801	3	23|26|26	1	1	#NAME?	#NAME?	#NAME?	inf	832.04	0	KRT19|KRT10|KRT5|KRT17|EIF4G2|RPL32|HNRNPAB|RPL9|CSNK1A1|SEC31A|RPL26|RPL14|EIF4A1|RPL15|TIAL1|PKP3|RPL8|RPL27A|CFL1|FAU|TUBGCP2|RPL35|PRPF19|SEC23A|ALDH16A1|TUBA1C|RPLP0|RPL18|HNRNPA1|NCBP2|SEC24C|HNRNPH1|STAT3|ESRP1|RPL28|ANXA2|RPS15A|SEC16A|DDX5|RPL19|SRSF1|PFN1|RPL22|RPS15|SEH1L|EFTUD2|FBL|NUP62|HNRNPL|RPS11|RPS5|RPL18A|SNRPA|EIF3F|ARID1A|XPO1|NKRF|HNRNPR|SYNCRIP|PLIN3|HIST1H2BN|BANF1|ACTL6A|…
KPNB1	KRT19	KRT19	64488|64489|64488	62393	20797.7	3	21|23|24	1	1	#NAME?	#NAME?	#NAME?	inf	917.54	0	KRT10|KRT5|KRT17|RPL32|HNRNPAB|RPL9|CSNK1A1|RPL26|EIF4A1|TIAL1|POLR2D|PKP3|RPL8|CFL1|RPL35|ALDH16A1|TUBA1C|RPLP0|RPL18|HNRNPA1|NCBP2|HNRNPH1|STAT3|SLC23A2|ESRP1|RPL28|ANXA2|SRSF2|RPL19|SRSF1|PFN1|POLR2I|RPS15|EFTUD2|FBL|HNRNPL|RPS11|RPS5|SNRPA|XPO1|NKRF|NUDT21|SYNCRIP|PLIN3|HIST1H2BN|BANF1|ACTL6A|LMNA|HRG|KRT6B|GAPDH|HSPB1|EIF2S1|RPLP1|RPLP2|KRT18|ENO1|NPM1|CAPN1|TUBB|CTSB|HSP90AB1|GSTP1|TXN|HSPD…
KPNB1	KRT5	KRT5	64490|64490|64490	62398	20799.3	3	23|25|24	1	1	#NAME?	#NAME?	#NAME?	inf	866.64	0	KRT17|RPL32|HNRNPAB|RPL9|CSNK1A1|RPL26|RPL14|EIF4A1|RPL15|TIAL1|PKP3|RPL8|RPL27A|CFL1|FAU|RPL35|SS18|PRPF19|ALDH16A1|TUBA1C|CAD|RPLP0|RPL18|HNRNPA1|UBAP2L|NCBP2|CPSF6|ERH|HNRNPH1|STAT3|ESRP1|RPL28|ANXA2|RPS15A|SRSF2|DDX5|RPL19|SRSF1|PFN1|RPL22|RPS15|EFTUD2|FBL|HNRNPL|RPS11|RPS5|RPL18A|SNRPA|EIF3F|ARID1A|XPO1|NKRF|OGT|DHX15|HNRNPR|NUDT21|SYNCRIP|PLIN3|HIST1H2BN|BANF1|PRPF6|ACTL6A|LMNA|HRG|KRT6B|GA…
KPNB1	EIF4G2	EIF4G2	64485|0|0	64485	21495	3	22|23|0	0.33	1	#NAME?	#NAME?	#NAME?	inf	1433	0.06	SUPT4H1|RPL32|HNRNPAB|RPL9|SEC31A|CDKN2AIP|CNOT6L|CIRBP|RPL26|RPL14|EIF4A1|RPL15|TIAL1|CSTF2|SRP9|POLR2D|SCYL1|PKP3|RPL8|CLP1|RPL27A|CFL1|API5|FAU|TUBGCP2|RPL35|SS18|RBM7|C12orf57|PRPF19|MTHFD1|SEC23A|TUBA1C|CPSF7|CAD|RPLP0|YLPM1|RPL18|CNOT2|PCBP2|HNRNPA1|UBAP2L|IGF2BP2|NCBP2|CPSF6|ERH|CPSF3|SEC24C|HNRNPH1|STAT3|RANGAP1|SLC23A2|ESRP1|RPL28|ANXA2|SRP14|RNPS1|RPS15A|CC2D1B|CNOT10|SEC16A|SRSF2|ZNF20…
KPNB1	SUPT4H1	SUPT4H1	64486|0|0	64486	21495.3	3	0|0|0	0.33	1	#NAME?	#NAME?	#NAME?	inf	214953	0.06	RPL32|HNRNPAB|RPL9|SEC31A|CDKN2AIP|RPL26|RPL14|EIF4A1|RPL15|TIAL1|CSTF2|SRP9|POLR2D|SCYL1|RPL8|CLP1|RPL27A|FAU|RPL35|SS18|RBM7|C12orf57|PRPF19|SEC23A|CPSF7|RPLP0|RPL18|CNOT2|PCBP2|HNRNPA1|NCBP2|CPSF6|ERH|CPSF3|SEC24C|HNRNPH1|STAT3|RANGAP1|TRIM33|ESRP1|ANXA2|RNPS1|RPS15A|DPF2|SEC16A|SRSF2|ZNF207|DDX5|RPL19|SRSF1|CHERP|SNRPN|BUB3|RPL22|DAZAP1|POLR2I|RPS15|SEH1L|EFTUD2|FBL|NUP62|HNRNPL|RPS11|RPS5|RP…
KPNB1	RPL32	RPL32	64486|0|64485	63435	21145	3	0|21|22	0.67	1	#NAME?	#NAME?	#NAME?	inf	1475.23	0	HNRNPAB|RPL9|CSNK1A1|SEC31A|CDKN2AIP|CNOT6L|CIRBP|ARFGAP1|RPL26|RPL14|UBA5|EIF4A1|RPL15|TIAL1|CSTF2|SRP9|POLR2D|PKP3|RPL8|CLP1|RPL27A|CFL1|API5|FAU|TUBGCP2|RPL35|PRPF19|MTHFD1|SEC23A|TUBA1C|CAD|RPLP0|RPL18|CNOT2|PCBP2|HNRNPA1|UBAP2L|IGF2BP2|NCBP2|CPSF6|ERH|CPSF3|HNRNPH1|STAT3|RANGAP1|TRIM33|RPL28|ANXA2|SRP14|RNPS1|RPS15A|CNOT10|SRSF2|ZNF207|DDX5|RPL19|SRSF1|CHERP|SNRPN|BUB3|PFN1|RPL22|POLR2I|RPS1…
KPNB1	HNRNPAB	HNRNPAB	64491|64492|64491	62402	20800.7	3	0|0|0	1	1	#NAME?	#NAME?	#NAME?	inf	208007	0	RPL9|SEC31A|CDKN2AIP|CNOT6L|CIRBP|DECR1|RPL26|RPL14|EIF4A1|RPL15|TIAL1|CSTF2|SRP9|POLR2D|SCYL1|PKP3|RPL8|CLP1|RPL27A|CFL1|API5|FAU|TUBGCP2|RPL35|SS18|RBM7|C12orf57|PRPF19|MTHFD1|SEC23A|TUBA1C|CPSF7|CAD|RPLP0|YLPM1|RPL18|CNOT2|PCBP2|HNRNPA1|UBAP2L|IGF2BP2|NCBP2|CPSF6|ERH|CPSF3|SEC24C|HNRNPH1|STAT3|RANGAP1|SLC23A2|TRIM33|ESRP1|RPL28|ANXA2|SRP14|RNPS1|RPS15A|CC2D1B|CNOT10|DPF2|SEC16A|SRSF2|ZNF207|DD…
KPNB1	RPL9	RPL9	64488|64488|64488	62392	20797.3	3	0|0|0	1	1	#NAME?	#NAME?	#NAME?	inf	207973	0	CSNK1A1|CDKN2AIP|CNOT6L|CIRBP|DECR1|ARFGAP1|RPL26|RPL14|UBA5|EIF4A1|RPL15|TIAL1|CSTF2|SRP9|POLR2D|SCYL1|PKP3|RPL8|CLP1|RPL27A|CFL1|API5|FAU|TUBGCP2|RPL35|RBM7|C12orf57|PRPF19|MTHFD1|SEC23A|TUBA1C|CPSF7|CAD|RPLP0|YLPM1|RPL18|CNOT2|PCBP2|HNRNPA1|UBAP2L|IGF2BP2|NCBP2|CPSF6|ERH|CPSF3|SEC24C|HNRNPH1|STAT3|RANGAP1|TRIM33|ESRP1|RPL28|ANXA2|SRP14|RNPS1|RPS15A|CNOT10|SEC16A|SRSF2|ZNF207|DDX5|RPL19|SRSF1|C…
KPNB1	SEC31A	SEC31A	64488|64489|64488	62393	20797.7	3	19|19|0	1	1	#NAME?	#NAME?	#NAME?	inf	1641.92	0	CDKN2AIP|ARFGAP1|EIF4A1|TIAL1|CSTF2|POLR2D|SCYL1|PRPF19|SEC23A|CNOT2|PCBP2|HNRNPA1|IGF2BP2|NCBP2|CPSF6|CPSF3|SEC24C|HNRNPH1|STAT3|RANGAP1|ESRP1|ANXA2|RNPS1|SEC16A|SRSF2|ZNF207|DDX5|SRSF1|CHERP|BUB3|PFN1|POLR2I|SEH1L|EFTUD2|FBL|NUP62|HNRNPL|RPS5|SNRPA|SUPT5H|XPO1|DHX15|RNMT|HNRNPR|SYNCRIP|SF3B1|PRPF6|LMNA|GAPDH|HSPB1|EIF2S1|RPLP1|KRT18|ENO1|NPM1|TUBB|CTSB|HSP90AB1|SNRNP70|RPS17|CLTA|CLTB|TXN|HSPD1…
KPNB1	CIRBP	CIRBP	64484|0|0	64484	21494.7	3	0|0|0	0.33	1	#NAME?	#NAME?	#NAME?	inf	214947	0.06	DECR1|RPL26|RPL14|EIF4A1|RPL15|TIAL1|CSTF2|SRP9|POLR2D|RPL8|CLP1|RPL27A|API5|FAU|RPL35|RBM7|PRPF19|CPSF7|CAD|RPLP0|YLPM1|RPL18|CNOT2|PCBP2|HNRNPA1|UBAP2L|NCBP2|CPSF6|ERH|CPSF3|HNRNPH1|STAT3|RANGAP1|ESRP1|RPL28|RNPS1|RPS15A|CNOT10|SEC16A|SRSF2|DDX5|RPL19|SRSF1|CHERP|SNRPN|BUB3|RPL22|DAZAP1|POLR2I|RPS15|SEH1L|EFTUD2|FBL|NUP62|HNRNPL|RPS11|RPS5|RPL18A|SNRPA|SUPT5H|EIF3F|XPO1|U2SURP|DHX15|HNRNPR|NUDT…
KPNB1	DECR1	DECR1	64485|0|0	64485	21495	3	0|0|0	0.33	1	#NAME?	#NAME?	#NAME?	inf	214950	0.06	EIF4A1|RPL15|POLR2D|RPL8|FAU|PRPF19|RPLP0|RPL18|PCBP2|HNRNPA1|NCBP2|CPSF6|ERH|HNRNPH1|RANGAP1|RPL28|RNPS1|RPS15A|DDX5|SRSF1|SNRPN|BUB3|RPL22|POLR2I|RPS15|EFTUD2|FBL|HNRNPL|RPS11|RPS5|SNRPA|SUPT5H|EIF3F|OGT|DHX15|HNRNPR|NUDT21|SYNCRIP|SF3B1|PRPF6|ACTL6A|HSPB1|EIF2S1|NPM1|HSP90AB1|SNRNP70|RPS17|HSPA8|PABPC1|RPS2|RPA2|RPL35A|RPL7|NCL|POLR2C|HNRNPA2B1|SFPQ|RPS3|POLR2A|RPS12|RPA1|RPL12|DNAJA1|HNRNPH3|…
KPNB1	ARFGAP1	ARFGAP1	64485|64486|0	63435	21145	3	0|0|0	0.67	1	#NAME?	#NAME?	#NAME?	inf	211450	0	RPL26|RPL14|EIF4A1|RPL15|SCYL1|RPL8|RPL27A|CFL1|RPL35|PRPF19|SEC23A|TUBA1C|RPLP0|RPL18|HNRNPA1|NCBP2|CPSF3|SEC24C|STAT3|RANGAP1|RPL28|RNPS1|RPS15A|SEC16A|DDX5|RPL19|BUB3|PFN1|SEH1L|EFTUD2|FBL|NUP62|HNRNPL|RPS11|RPS5|RPL18A|EIF3F|XPO1|DHX15|HNRNPR|SYNCRIP|PLIN3|FLNB|ACTL6A|GAPDH|EIF2S1|RPLP1|ENO1|NPM1|CAPN1|TUBB|HSP90AB1|CLTA|CLTB|HSPD1|HSPA5|HSPA8|RPS2|HSPA6|RPL35A|RPL7|TRIM21|ANXA7|RAB6A|HNRNPA2…
KPNB1	RPL26	RPL26	64487|64486|64486	62387	20795.7	3	0|0|0	1	1	#NAME?	#NAME?	#NAME?	inf	207957	0	RPL14|UBA5|EIF4A1|RPL15|TIAL1|CSTF2|SRP9|POLR2D|PKP3|RPL8|CLP1|RPL27A|CFL1|API5|FAU|TUBGCP2|RPL35|SS18|RBM7|C12orf57|PRPF19|MTHFD1|SEC23A|TUBA1C|CPSF7|CAD|RPLP0|YLPM1|RPL18|CNOT2|PCBP2|HNRNPA1|UBAP2L|IGF2BP2|NCBP2|CPSF6|ERH|CPSF3|SEC24C|HNRNPH1|STAT3|RANGAP1|TRIM33|ESRP1|RPL28|ANXA2|SRP14|RNPS1|RPS15A|CNOT10|SRSF2|ZNF207|DDX5|RPL19|SRSF1|CHERP|SNRPN|BUB3|PFN1|RPL22|DAZAP1|POLR2I|RPS15|LSM12|SEH1L…
KPNB1	RPL14	RPL14	64487|64488|64487	62390	20796.7	3	23|23|23	1	1	#NAME?	#NAME?	#NAME?	inf	904.2	0	UBA5|EIF4A1|RPL15|TIAL1|CSTF2|SRP9|POLR2D|SCYL1|PKP3|RPL8|RPL27A|CFL1|API5|FAU|TUBGCP2|RPL35|SS18|C12orf57|PRPF19|MTHFD1|SEC23A|TUBA1C|CPSF7|CAD|RPLP0|YLPM1|RPL18|CNOT2|PCBP2|HNRNPA1|UBAP2L|IGF2BP2|NCBP2|CPSF6|ERH|CPSF3|SEC24C|HNRNPH1|STAT3|RANGAP1|TRIM33|ESRP1|RPL28|ANXA2|SRP14|RNPS1|RPS15A|CNOT10|SRSF2|ZNF207|DDX5|RPL19|SRSF1|CHERP|SNRPN|BUB3|PFN1|RPL22|DAZAP1|POLR2I|RPS15|LSM12|SEH1L|EFTUD2|FB…
KPNB1	UBA5	UBA5	64485|64485|64485	62383	20794.3	3	0|0|0	1	1	#NAME?	#NAME?	#NAME?	inf	207943	0	EIF4A1|RPL15|SRP9|POLR2D|RPL8|RPL27A|FAU|RPL35|PRPF19|RPLP0|RPL18|HNRNPA1|TRIM33|RPL28|SRP14|RPS15A|RPL19|SNRPN|BUB3|RPL22|POLR2I|RPS15|EFTUD2|FBL|RPS11|RPS5|RPL18A|EIF3F|PLIN3|HIST1H2BN|LMNA|GAPDH|HSPB1|EIF2S1|RPLP1|RPLP2|HSP90AB1|RPS17|CLTA|TXN|HSPD1|HSPA5|HSPA8|PABPC1|RPS2|RPA2|HSPA6|RPL35A|RPL7|POLR2C|TRIM21|HNRNPA2B1|RPS3|POLR2A|MCM3|RPS12|RPL13|RPL10|RPA1|RPL12|DNAJA1|RPL4|RPS19|RPL3|CCT6A|…
KPNB1	EIF4A1	EIF4A1	64483|64486|0	63433	21144.3	3	0|0|0	0.67	1	#NAME?	#NAME?	#NAME?	inf	211443	0	RPL15|TIAL1|CSTF2|SRP9|POLR2D|SCYL1|PKP3|RPL8|CLP1|RPL27A|CFL1|API5|FAU|TUBGCP2|RPL35|SS18|RBM7|C12orf57|PRPF19|MTHFD1|SEC23A|TUBA1C|CPSF7|CAD|RPLP0|YLPM1|RPL18|CNOT2|PCBP2|HNRNPA1|UBAP2L|IGF2BP2|NCBP2|CPSF6|ERH|CPSF3|SEC24C|HNRNPH1|STAT3|RANGAP1|SLC23A2|ESRP1|RPL28|ANXA2|SRP14|RNPS1|RPS15A|CC2D1B|CNOT10|SEC16A|SRSF2|ZNF207|DDX5|RPL19|SRSF1|CHERP|SNRPN|BUB3|PFN1|RPL22|DAZAP1|POLR2I|RPS15|LSM12|SE…
KPNB1	RPL15	RPL15	64486|64487|64486	62387	20795.7	3	22|22|22	1	1	#NAME?	#NAME?	#NAME?	inf	945.26	0	TIAL1|CSTF2|SRP9|POLR2D|SCYL1|PKP3|RPL8|CLP1|RPL27A|CFL1|API5|FAU|TUBGCP2|RPL35|RBM7|C12orf57|PRPF19|MTHFD1|SEC23A|TUBA1C|CPSF7|CAD|RPLP0|YLPM1|RPL18|CNOT2|PCBP2|HNRNPA1|UBAP2L|IGF2BP2|NCBP2|CPSF6|ERH|CPSF3|SEC24C|HNRNPH1|STAT3|RANGAP1|SLC23A2|TRIM33|ESRP1|RPL28|ANXA2|SRP14|RNPS1|RPS15A|CNOT10|SRSF2|ZNF207|DDX5|RPL19|SRSF1|CHERP|SNRPN|BUB3|PFN1|RPL22|DAZAP1|POLR2I|RPS15|LSM12|SEH1L|EFTUD2|FBL|NUP…
KPNB1	CSTF2	CSTF2	64489|64489|64489	62395	20798.3	3	0|0|0	1	1	#NAME?	#NAME?	#NAME?	inf	207983	0	SRP9|POLR2D|SCYL1|PKP3|RPL8|CLP1|RPL27A|CFL1|API5|FAU|RPL35|SS18|RBM7|PRPF19|CPSF7|CAD|RPLP0|YLPM1|RPL18|CNOT2|PCBP2|HNRNPA1|UBAP2L|IGF2BP2|NCBP2|CPSF6|ERH|CPSF3|HNRNPH1|STAT3|RANGAP1|SLC23A2|ESRP1|RPL28|ANXA2|SRP14|RNPS1|RPS15A|CNOT10|SEC16A|SRSF2|ZNF207|DDX5|RPL19|SRSF1|CHERP|SNRPN|BUB3|PFN1|RPL22|DAZAP1|POLR2I|RPS15|LSM12|SEH1L|EFTUD2|FBL|NUP62|HNRNPL|RPS11|RPS5|RPL18A|SNRPA|SHKBP1|SUPT5H|EIF3…
KPNB1	POLR2D	POLR2D	64484|64486|64484	62382	20794	3	0|0|0	1	1	#NAME?	#NAME?	#NAME?	inf	207940	0	SCYL1|PKP3|RPL8|CLP1|RPL27A|CFL1|API5|FAU|RPL35|SS18|RBM7|PRPF19|TUBA1C|CPSF7|RPLP0|YLPM1|RPL18|CNOT2|PCBP2|HNRNPA1|UBAP2L|IGF2BP2|NCBP2|CPSF6|ERH|CPSF3|HNRNPH1|STAT3|RANGAP1|SLC23A2|TRIM33|ESRP1|RPL28|ANXA2|SRP14|RNPS1|RPS15A|SRSF2|ZNF207|DDX5|RPL19|SRSF1|CHERP|SNRPN|BUB3|RPL22|DAZAP1|POLR2I|RPS15|LSM12|SEH1L|EFTUD2|FBL|NUP62|HNRNPL|RPS11|RPS5|RPL18A|SNRPA|SUPT5H|EIF3F|IGF2BP3|ARID1A|XPO1|U2SURP…
KPNB1	SCYL1	SCYL1	64484|0|64484	63432	21144	3	0|0|0	0.67	1	#NAME?	#NAME?	#NAME?	inf	211440	0	RPL8|RPL27A|FAU|SS18|PRPF19|SEC23A|RPLP0|RPL18|HNRNPA1|NCBP2|CPSF6|ERH|CPSF3|SEC24C|HNRNPH1|RANGAP1|RPL28|RNPS1|DPF2|SEC16A|ZNF207|DDX5|RPL19|SRSF1|BUB3|POLR2I|RPS15|SEH1L|EFTUD2|FBL|NUP62|HNRNPL|RPS11|RPS5|RPL18A|SNRPA|SUPT5H|EIF3F|ARID1A|XPO1|DHX15|HNRNPR|NUDT21|SYNCRIP|PLIN3|HIST1H2BN|BANF1|SF3B1|PRPF6|ACTL6A|LMNA|GAPDH|EIF2S1|RPLP1|RPLP2|ENO1|NPM1|HSPD1|HSPA5|HSPA8|XRCC5|RPS2|RPA2|HSPA6|RPL35…
KPNB1	RPL8	RPL8	64488|64488|64488	62392	20797.3	3	23|22|23	1	1	#NAME?	#NAME?	#NAME?	inf	917.53	0	CLP1|RPL27A|CFL1|API5|FAU|TUBGCP2|RPL35|RBM7|C12orf57|PRPF19|MTHFD1|SEC23A|TUBA1C|CPSF7|CAD|RPLP0|YLPM1|RPL18|CNOT2|PCBP2|HNRNPA1|UBAP2L|IGF2BP2|NCBP2|CPSF6|ERH|CPSF3|SEC24C|HNRNPH1|STAT3|RANGAP1|TRIM33|ESRP1|RPL28|ANXA2|SRP14|RNPS1|RPS15A|CC2D1B|CNOT10|SEC16A|SRSF2|ZNF207|DDX5|RPL19|SRSF1|CHERP|SNRPN|BUB3|PFN1|RPL22|DAZAP1|POLR2I|RPS15|LSM12|SEH1L|EFTUD2|FBL|NUP62|HNRNPL|RPS11|RPS5|RPL18A|SNRPA|…
KPNB1	RPL27A	RPL27A	64488|64488|64488	62392	20797.3	3	23|0|0	1	1	#NAME?	#NAME?	#NAME?	inf	2712.7	0	CFL1|API5|FAU|TUBGCP2|RPL35|SS18|PRPF19|MTHFD1|SEC23A|TUBA1C|CPSF7|CAD|RPLP0|YLPM1|RPL18|CNOT2|PCBP2|HNRNPA1|UBAP2L|IGF2BP2|NCBP2|CPSF6|ERH|CPSF3|SEC24C|HNRNPH1|STAT3|RANGAP1|TRIM33|ESRP1|RPL28|ANXA2|SRP14|RNPS1|RPS15A|CC2D1B|CNOT10|SEC16A|SRSF2|ZNF207|DDX5|RPL19|SRSF1|CHERP|SNRPN|BUB3|PFN1|RPL22|DAZAP1|POLR2I|RPS15|LSM12|SEH1L|EFTUD2|FBL|NUP62|HNRNPL|RPS11|RPS5|RPL18A|SNRPA|SHKBP1|SUPT5H|EIF3F|I…
KPNB1	CFL1	CFL1	64485|64485|64485	62383	20794.3	3	23|25|26	1	1	#NAME?	#NAME?	#NAME?	inf	843.01	0	API5|FAU|TUBGCP2|RPL35|SS18|PRPF19|ALDH16A1|TUBA1C|CAD|RPLP0|YLPM1|RPL18|PCBP2|HNRNPA1|NCBP2|ERH|CPSF3|SEC24C|HNRNPH1|STAT3|ESRP1|RPL28|ANXA2|RPS15A|CC2D1B|CNOT10|DPF2|SRSF2|DDX5|RPL19|SRSF1|BUB3|PFN1|RPL22|POLR2I|RPS15|LSM12|SEH1L|EFTUD2|FBL|NUP62|HNRNPL|RPS11|RPS5|RPL18A|SNRPA|SUPT5H|EIF3F|IGF2BP3|ARID1A|XPO1|U2SURP|NKRF|OGT|DHX15|HNRNPR|NUDT21|AKAP8|SYNCRIP|PLIN3|HIST1H2BN|FLNB|BANF1|SF3B1|PRP…
KPNB1	RPL35	RPL35	64487|64487|64486	62388	20796	3	0|0|0	1	1	#NAME?	#NAME?	#NAME?	inf	207960	0	PRPF19|MTHFD1|SEC23A|TUBA1C|CAD|RPLP0|RPL18|CNOT2|PCBP2|HNRNPA1|UBAP2L|IGF2BP2|NCBP2|CPSF6|ERH|CPSF3|HNRNPH1|STAT3|RANGAP1|TRIM33|ESRP1|RPL28|ANXA2|SRP14|RNPS1|RPS15A|CNOT10|SEC16A|SRSF2|ZNF207|DDX5|RPL19|SRSF1|CHERP|SNRPN|BUB3|PFN1|RPL22|DAZAP1|POLR2I|RPS15|LSM12|SEH1L|EFTUD2|FBL|NUP62|HNRNPL|RPS11|RPS5|RPL18A|SNRPA|SUPT5H|EIF3F|IGF2BP3|ARID1A|XPO1|U2SURP|NKRF|DHX15|RNMT|HNRNPR|NUDT21|AKAP8|SYNC…
KPNB1	SS18	SS18	64485|64486|64486	62385	20795	3	0|0|0	1	1	#NAME?	#NAME?	#NAME?	inf	207950	0	PRPF19|YLPM1|RPL18|PCBP2|HNRNPA1|UBAP2L|NCBP2|CPSF6|ERH|HNRNPH1|STAT3|RANGAP1|TRIM33|ESRP1|ANXA2|RNPS1|DPF2|SRSF2|DDX5|RPL19|SRSF1|CHERP|BUB3|PFN1|DAZAP1|POLR2I|EFTUD2|FBL|NUP62|HNRNPL|RPS5|SNRPA|SUPT5H|IGF2BP3|ARID1A|XPO1|U2SURP|DHX15|HNRNPR|NUDT21|SYNCRIP|HIST1H2BN|BANF1|SF3B1|PRPF6|ACTL6A|LMNA|GAPDH|EIF2S1|RPLP2|ENO1|NPM1|HSP90AB1|SNRNP70|HIST1H1E|TXN|HSPA5|HSPA8|PABPC1|XRCC5|HIST1H1B|RPL35A|N…
KPNB1	RBM7	RBM7	64484|0|64484	63432	21144	3	0|0|0	0.67	1	#NAME?	#NAME?	#NAME?	inf	211440	0	PRPF19|CPSF7|RPLP0|YLPM1|CNOT2|PCBP2|HNRNPA1|NCBP2|CPSF6|ERH|CPSF3|HNRNPH1|STAT3|SLC23A2|ESRP1|ANXA2|SRP14|RNPS1|RPS15A|SRSF2|DDX5|RPL19|SRSF1|CHERP|SNRPN|BUB3|RPL22|DAZAP1|POLR2I|SEH1L|EFTUD2|FBL|NUP62|HNRNPL|RPS11|RPS5|RPL18A|SNRPA|SUPT5H|IGF2BP3|ARID1A|XPO1|U2SURP|DHX15|RNMT|HNRNPR|NUDT21|AKAP8|SYNCRIP|BANF1|SF3B1|PRPF6|ACTL6A|LMNA|GAPDH|NPM1|SNRNP70|CLTA|HSPD1|HSPA5|HSPA8|PABPC1|XRCC5|RPS2|YB…
KPNB1	PRPF19	PRPF19	64484|0|0	64484	21494.7	3	0|0|0	0.33	1	#NAME?	#NAME?	#NAME?	inf	214947	0.06	MTHFD1|TUBA1C|CPSF7|CAD|RPLP0|YLPM1|RPL18|CNOT2|PCBP2|HNRNPA1|UBAP2L|IGF2BP2|NCBP2|CPSF6|ERH|CPSF3|SEC24C|HNRNPH1|STAT3|RANGAP1|SLC23A2|TRIM33|ESRP1|RPL28|ANXA2|SRP14|RNPS1|RPS15A|CNOT10|DPF2|SEC16A|SRSF2|ZNF207|DDX5|RPL19|SRSF1|CHERP|SNRPN|BUB3|PFN1|RPL22|DAZAP1|POLR2I|RPS15|LSM12|SEH1L|EFTUD2|FBL|NUP62|HNRNPL|RPS11|RPS5|RPL18A|SNRPA|SHKBP1|SUPT5H|EIF3F|IGF2BP3|ARID1A|XPO1|U2SURP|NKRF|OGT|DHX15|…
KPNB1	MTHFD1	MTHFD1	64487|64488|64487	62390	20796.7	3	0|0|0	1	1	#NAME?	#NAME?	#NAME?	inf	207967	0	TUBA1C|CAD|RPLP0|RPL18|PCBP2|HNRNPA1|NCBP2|ERH|HNRNPH1|RANGAP1|RPL28|SRP14|RPS15A|CC2D1B|RPL19|SRSF1|RPL22|RPS15|EFTUD2|FBL|NUP62|HNRNPL|RPS11|RPS5|RPL18A|SNRPA|EIF3F|XPO1|RNMT|HNRNPR|SYNCRIP|BANF1|ACTL6A|LMNA|GAPDH|EIF2S1|RPLP1|RPLP2|ENO1|NPM1|HSP90AB1|SNRNP70|RPS17|GSTP1|HSPD1|HSPA5|HSPA8|PABPC1|XRCC5|RPS2|RPA2|RPL35A|RPL7|NCL|POLR2C|HNRNPA2B1|RPS3|AHCY|POLR2A|MCM3|RPS12|RPL13|RPL10|RPL12|DNAJA…
KPNB1	SEC23A	SEC23A	64488|64489|64489	62394	20798	3	0|0|0	1	1	#NAME?	#NAME?	#NAME?	inf	207980	0	RPLP0|RPL18|CNOT2|PCBP2|HNRNPA1|UBAP2L|NCBP2|ERH|CPSF3|SEC24C|HNRNPH1|STAT3|RANGAP1|TRIM33|RPL28|ANXA2|SRP14|RNPS1|RPS15A|SEC16A|RPL19|CHERP|BUB3|PFN1|RPL22|RPS15|SEH1L|EFTUD2|FBL|NUP62|HNRNPL|RPS11|RPS5|RPL18A|EIF3F|XPO1|DHX15|HNRNPR|SYNCRIP|PRPF6|GAPDH|HSPB1|EIF2S1|RPLP1|RPLP2|KRT18|ENO1|NPM1|TUBB|CTSB|HSP90AB1|RPS17|CLTA|CLTB|TXN|HSPD1|HSPA5|HSPA8|PABPC1|RPS2|HSPA6|RPL35A|RPL7|POLR2C|TRIM21|AN…
KPNB1	ALDH16A1	ALDH16A1	64485|64486|64484	62383	20794.3	3	0|0|0	1	1	1	1	1	inf	207943	0	RPLP0|STAT3|ANXA2|BUB3|FBL|EIF3F|ARID1A|XPO1|NKRF|HIST1H2BN|BANF1|LMNA|HRG|GAPDH|HSPB1|KRT18|ENO1|CTSB|HSP90AB1|GSTP1|TXN|HSPD1|HSPA5|HSPA8|XRCC5|MIF|NCL|TRIM21|ANXA7|FUS|RPS27|SERPINH1|VCP|ACTG1|PSME3|RPS16|RPS6|HIST1H4A|YBX1|ACTA1|PRKDC|LGALS3BP|HDAC1|CTTN|PCBP1|ELAVL1|AGO1|SF3B5|RUVBL2|RUVBL1|
KPNB1	TUBA1C	TUBA1C	64494|64495|64495	62412	20804	3	27|29|29	1	1	#NAME?	#NAME?	#NAME?	inf	734.26	0	CAD|RPLP0|RPL18|CNOT2|PCBP2|HNRNPA1|NCBP2|ERH|CPSF3|SEC24C|HNRNPH1|STAT3|RANGAP1|RPL28|ANXA2|SRP14|RNPS1|RPS15A|DYNLRB2|CC2D1B|CNOT10|SRSF2|ZNF207|DDX5|RPL19|SRSF1|BUB3|PFN1|RPL22|RPS15|SEH1L|EFTUD2|FBL|NUP62|HNRNPL|RPS11|RPS5|RPL18A|SNRPA|EIF3F|ARID1A|XPO1|U2SURP|NKRF|DHX15|RNMT|HNRNPR|AKAP8|SYNCRIP|PLIN3|BANF1|SF3B1|ACTL6A|LMNA|GAPDH|HSPB1|EIF2S1|RPLP1|RPLP2|KRT18|ENO1|NPM1|CAPN1|TUBB|CTSB|HSP9…
KPNB1	CPSF7	CPSF7	64487|64488|64487	62390	20796.7	3	0|0|0	1	1	#NAME?	#NAME?	#NAME?	inf	207967	0	RPLP0|YLPM1|RPL18|CNOT2|PCBP2|HNRNPA1|UBAP2L|IGF2BP2|NCBP2|CPSF6|ERH|CPSF3|HNRNPH1|STAT3|RANGAP1|SLC23A2|TRIM33|ESRP1|ANXA2|RNPS1|RPS15A|CNOT10|SRSF2|ZNF207|DDX5|RPL19|SRSF1|CHERP|SNRPN|BUB3|DAZAP1|POLR2I|SEH1L|EFTUD2|FBL|NUP62|HNRNPL|RPS11|RPS5|RPL18A|SNRPA|SHKBP1|SUPT5H|EIF3F|IGF2BP3|ARID1A|XPO1|U2SURP|NKRF|DHX15|RNMT|HNRNPR|NUDT21|AKAP8|SYNCRIP|SF3B1|PRPF6|ACTL6A|LMNA|GAPDH|EIF2S1|RPLP1|RPLP2|…
KPNB1	CAD	CAD	64491|64492|64492	62403	20801	3	22|0|0	1	1	#NAME?	#NAME?	#NAME?	inf	2836.5	0	RPLP0|RPL18|CNOT2|PCBP2|HNRNPA1|NCBP2|CPSF6|ERH|CPSF3|SEC24C|HNRNPH1|STAT3|RANGAP1|TRIM33|RPL28|ANXA2|SRP14|RNPS1|RPS15A|CC2D1B|CNOT10|SRSF2|DDX5|RPL19|SRSF1|CHERP|SNRPN|BUB3|PFN1|RPL22|RPS15|LSM12|SEH1L|EFTUD2|FBL|NUP62|HNRNPL|RPS11|RPS5|RPL18A|SNRPA|SUPT5H|EIF3F|ARID1A|XPO1|U2SURP|OGT|DHX15|RNMT|HNRNPR|NUDT21|AKAP8|SYNCRIP|PLIN3|HIST1H2BN|BANF1|SF3B1|PRPF6|ACTL6A|LMNA|KRT6B|GAPDH|HSPB1|EIF2S1|R…
KPNB1	RPLP0	RPLP0	64486|64488|64486	62388	20796	3	0|0|0	1	1	#NAME?	#NAME?	#NAME?	inf	207960	0	YLPM1|RPL18|CNOT2|PCBP2|HNRNPA1|UBAP2L|IGF2BP2|NCBP2|CPSF6|ERH|CPSF3|SEC24C|HNRNPH1|STAT3|RANGAP1|TRIM33|ESRP1|RPL28|ANXA2|SRP14|RNPS1|RPS15A|CC2D1B|CNOT10|SEC16A|SRSF2|ZNF207|DDX5|RPL19|SRSF1|CHERP|SNRPN|BUB3|PFN1|RPL22|DAZAP1|POLR2I|RPS15|LSM12|SEH1L|EFTUD2|FBL|NUP62|HNRNPL|RPS11|RPS5|RPL18A|SNRPA|SUPT5H|EIF3F|IGF2BP3|ARID1A|XPO1|U2SURP|NKRF|OGT|DHX15|RNMT|HNRNPR|NUDT21|AKAP8|SYNCRIP|PLIN3|HIST…
KPNB1	YLPM1	YLPM1	64484|0|64486	63434	21144.7	3	0|0|0	0.67	1	#NAME?	#NAME?	#NAME?	inf	211447	0	PCBP2|HNRNPA1|NCBP2|CPSF6|ERH|CPSF3|HNRNPH1|STAT3|RANGAP1|ESRP1|RNPS1|RPS15A|DPF2|SRSF2|DDX5|RPL19|SRSF1|CHERP|SNRPN|BUB3|PFN1|DAZAP1|POLR2I|SEH1L|EFTUD2|FBL|NUP62|HNRNPL|RPS11|RPS5|SNRPA|SUPT5H|ARID1A|XPO1|U2SURP|OGT|DHX15|HNRNPR|NUDT21|SYNCRIP|BANF1|SF3B1|PRPF6|ACTL6A|GAPDH|EIF2S1|RPLP2|NPM1|TUBB|HSP90AB1|SNRNP70|CLTA|HSPD1|HSPA8|PABPC1|XRCC5|RPS2|YBX3|RPL35A|RPL7|NCL|POLR2C|HNRNPA2B1|SFPQ|RPS3…
KPNB1	RPL18	RPL18	64488|64488|64488	62392	20797.3	3	23|0|24	1	1	#NAME?	#NAME?	#NAME?	inf	1327.49	0	CNOT2|PCBP2|HNRNPA1|UBAP2L|IGF2BP2|NCBP2|CPSF6|ERH|CPSF3|SEC24C|HNRNPH1|STAT3|RANGAP1|SLC23A2|TRIM33|ESRP1|RPL28|ANXA2|SRP14|RNPS1|RPS15A|CNOT10|SEC16A|SRSF2|ZNF207|DDX5|RPL19|SRSF1|CHERP|SNRPN|BUB3|PFN1|RPL22|DAZAP1|POLR2I|RPS15|LSM12|SEH1L|EFTUD2|FBL|NUP62|HNRNPL|RPS11|RPS5|RPL18A|SNRPA|SUPT5H|EIF3F|IGF2BP3|ARID1A|XPO1|U2SURP|NKRF|OGT|DHX15|RNMT|HNRNPR|NUDT21|AKAP8|SYNCRIP|PLIN3|HIST1H2BN|BANF1…
KPNB1	CNOT2	CNOT2	64489|64489|64489	62395	20798.3	3	0|0|0	1	1	#NAME?	#NAME?	#NAME?	inf	207983	0	PCBP2|HNRNPA1|UBAP2L|IGF2BP2|NCBP2|CPSF6|ERH|CPSF3|SEC24C|HNRNPH1|STAT3|SLC23A2|ESRP1|RPL28|ANXA2|SRP14|RNPS1|RPS15A|CC2D1B|CNOT10|SEC16A|SRSF2|DDX5|RPL19|SRSF1|CHERP|SNRPN|BUB3|RPL22|DAZAP1|POLR2I|RPS15|LSM12|SEH1L|EFTUD2|FBL|NUP62|HNRNPL|RPS11|RPS5|RPL18A|SNRPA|SUPT5H|EIF3F|XPO1|U2SURP|DHX15|RNMT|HNRNPR|NUDT21|SYNCRIP|HIST1H2BN|SF3B1|PRPF6|ACTL6A|GAPDH|HSPB1|EIF2S1|RPLP1|RPLP2|ENO1|NPM1|HSP90AB…
KPNB1	PCBP2	PCBP2	64488|64488|64488	62392	20797.3	3	0|0|0	1	1	#NAME?	#NAME?	#NAME?	inf	207973	0	HNRNPA1|UBAP2L|IGF2BP2|NCBP2|CPSF6|ERH|CPSF3|SEC24C|HNRNPH1|STAT3|RANGAP1|SLC23A2|TRIM33|ESRP1|RPL28|ANXA2|SRP14|RNPS1|RPS15A|CNOT10|SEC16A|SRSF2|ZNF207|DDX5|RPL19|SRSF1|CHERP|SNRPN|BUB3|PFN1|RPL22|DAZAP1|POLR2I|RPS15|LSM12|SEH1L|EFTUD2|FBL|NUP62|HNRNPL|RPS11|RPS5|RPL18A|SNRPA|SHKBP1|SUPT5H|EIF3F|IGF2BP3|ARID1A|XPO1|U2SURP|NKRF|DHX15|RNMT|HNRNPR|NUDT21|AKAP8|SYNCRIP|PLIN3|HIST1H2BN|FLNB|BANF1|SF3…
KPNB1	HNRNPA1	HNRNPA1	64493|64494|64494	62409	20803	3	26|27|26	1	1	#NAME?	#NAME?	#NAME?	inf	789.99	0	UBAP2L|IGF2BP2|NCBP2|CPSF6|ERH|CPSF3|SEC24C|HNRNPH1|STAT3|RANGAP1|SLC23A2|TRIM33|ESRP1|RPL28|ANXA2|SRP14|RNPS1|RPS15A|CC2D1B|CNOT10|DPF2|SEC16A|SRSF2|ZNF207|DDX5|RPL19|SRSF1|CHERP|SNRPN|BUB3|PFN1|RPL22|DAZAP1|POLR2I|RPS15|LSM12|SEH1L|EFTUD2|FBL|NUP62|HNRNPL|RPS11|RPS5|RPL18A|SNRPA|SHKBP1|SUPT5H|EIF3F|IGF2BP3|ARID1A|XPO1|U2SURP|NKRF|OGT|DHX15|RNMT|HNRNPR|NUDT21|AKAP8|SYNCRIP|PLIN3|HIST1H2BN|FLNB|B…
KPNB1	IGF2BP2	IGF2BP2	64488|64489|64488	62393	20797.7	3	0|0|0	1	1	#NAME?	#NAME?	#NAME?	inf	207977	0	NCBP2|CPSF6|ERH|SEC24C|HNRNPH1|STAT3|SLC23A2|ESRP1|RPL28|SRP14|RNPS1|RPS15A|SEC16A|SRSF2|ZNF207|DDX5|RPL19|SRSF1|BUB3|DAZAP1|POLR2I|RPS15|LSM12|EFTUD2|FBL|HNRNPL|RPS11|RPS5|RPL18A|SNRPA|SHKBP1|EIF3F|IGF2BP3|XPO1|U2SURP|DHX15|HNRNPR|NUDT21|AKAP8|SYNCRIP|FLNB|SF3B1|PRPF6|ACTL6A|LMNA|GAPDH|HSPB1|EIF2S1|RPLP1|RPLP2|ENO1|NPM1|HSP90AB1|SNRNP70|HSPD1|HSPA5|HSPA8|PABPC1|XRCC5|RPS2|HIST1H1C|YBX3|RPL35A|RP…
KPNB1	CPSF6	CPSF6	64487|64487|64487	62389	20796.3	3	0|0|0	1	1	#NAME?	#NAME?	#NAME?	inf	207963	0	ERH|CPSF3|HNRNPH1|STAT3|RANGAP1|SLC23A2|TRIM33|ESRP1|RPL28|ANXA2|SRP14|RNPS1|RPS15A|CNOT10|DPF2|SEC16A|SRSF2|ZNF207|DDX5|RPL19|SRSF1|CHERP|SNRPN|BUB3|PFN1|RPL22|DAZAP1|POLR2I|RPS15|LSM12|SEH1L|EFTUD2|FBL|NUP62|HNRNPL|RPS11|RPS5|RPL18A|SNRPA|SHKBP1|SUPT5H|EIF3F|IGF2BP3|ARID1A|XPO1|U2SURP|NKRF|OGT|DHX15|RNMT|HNRNPR|NUDT21|AKAP8|SYNCRIP|HIST1H2BN|BANF1|SF3B1|PRPF6|ACTL6A|LMNA|GAPDH|HSPB1|EIF2S1|RPLP…
KPNB1	ERH	ERH	64485|0|64486	63435	21145	3	0|23|0	0.67	1	#NAME?	#NAME?	#NAME?	inf	2758.04	0	CPSF3|HNRNPH1|STAT3|RANGAP1|SLC23A2|TRIM33|ESRP1|RPL28|ANXA2|SRP14|RNPS1|RPS15A|CNOT10|DPF2|SEC16A|SRSF2|ZNF207|DDX5|RPL19|SRSF1|CHERP|SNRPN|BUB3|PFN1|RPL22|DAZAP1|POLR2I|RPS15|LSM12|SEH1L|EFTUD2|FBL|NUP62|HNRNPL|RPS11|RPS5|RPL18A|SNRPA|SHKBP1|SUPT5H|EIF3F|IGF2BP3|ARID1A|XPO1|U2SURP|NKRF|OGT|DHX15|RNMT|HNRNPR|NUDT21|AKAP8|SYNCRIP|PLIN3|HIST1H2BN|BANF1|SF3B1|PRPF6|ACTL6A|LMNA|GAPDH|HSPB1|EIF2S1|RP…
KPNB1	CPSF3	CPSF3	64485|64487|64487	62387	20795.7	3	0|0|0	1	1	#NAME?	#NAME?	#NAME?	inf	207957	0	SEC24C|HNRNPH1|STAT3|RANGAP1|SLC23A2|TRIM33|ESRP1|RPL28|ANXA2|SRP14|RNPS1|RPS15A|CNOT10|SEC16A|SRSF2|ZNF207|DDX5|RPL19|SRSF1|CHERP|SNRPN|BUB3|PFN1|RPL22|DAZAP1|POLR2I|RPS15|LSM12|SEH1L|EFTUD2|FBL|NUP62|HNRNPL|RPS11|RPS5|RPL18A|SNRPA|SHKBP1|SUPT5H|EIF3F|IGF2BP3|ARID1A|XPO1|U2SURP|NKRF|OGT|DHX15|RNMT|HNRNPR|NUDT21|SYNCRIP|HIST1H2BN|BANF1|SF3B1|PRPF6|ACTL6A|LMNA|GAPDH|HSPB1|EIF2S1|RPLP1|RPLP2|ENO1|N…
KPNB1	SEC24C	SEC24C	64488|64489|64490	62395	20798.3	3	0|0|0	1	1	#NAME?	#NAME?	#NAME?	inf	207983	0	HNRNPH1|STAT3|RANGAP1|ANXA2|RNPS1|RPS15A|SEC16A|SRSF2|DDX5|RPL19|SRSF1|CHERP|BUB3|PFN1|DAZAP1|RPS15|LSM12|SEH1L|EFTUD2|FBL|NUP62|HNRNPL|RPS11|RPS5|RPL18A|EIF3F|IGF2BP3|XPO1|DHX15|HNRNPR|SYNCRIP|PLIN3|FLNB|SF3B1|PRPF6|GAPDH|HSPB1|EIF2S1|RPLP1|RPLP2|KRT18|ENO1|NPM1|TUBB|CTSB|HSP90AB1|SNRNP70|CLTA|CLTB|TXN|HSPD1|HSPA5|HSPA8|PABPC1|RPS2|YBX3|HSPA6|RPL35A|RPL7|NCL|TRIM21|ANXA7|RAB6A|HNRNPA2B1|RPS3|AHC…
KPNB1	HNRNPH1	HNRNPH1	64492|64493|64492	62405	20801.7	3	26|26|26	1	1	#NAME?	#NAME?	#NAME?	inf	800.06	0	STAT3|RANGAP1|SLC23A2|TRIM33|ESRP1|RPL28|ANXA2|SRP14|RNPS1|RPS15A|CNOT10|DPF2|SEC16A|SRSF2|ZNF207|DDX5|RPL19|SRSF1|CHERP|SNRPN|BUB3|PFN1|RPL22|DAZAP1|POLR2I|RPS15|LSM12|SEH1L|EFTUD2|FBL|NUP62|HNRNPL|RPS11|RPS5|RPL18A|SNRPA|SHKBP1|SUPT5H|EIF3F|IGF2BP3|ARID1A|XPO1|U2SURP|NKRF|OGT|DHX15|RNMT|HNRNPR|NUDT21|AKAP8|SYNCRIP|PLIN3|HIST1H2BN|FLNB|BANF1|SF3B1|PRPF6|ACTL6A|LMNA|GAPDH|HSPB1|EIF2S1|RPLP1|RPLP2…
KPNB1	TRIM33	TRIM33	64484|0|64484	63432	21144	3	0|0|0	0.67	1	#NAME?	#NAME?	#NAME?	inf	211440	0	RPL28|SRP14|RNPS1|DPF2|SRSF2|DDX5|RPL19|SRSF1|CHERP|SNRPN|BUB3|PFN1|RPL22|POLR2I|RPS15|SEH1L|EFTUD2|FBL|NUP62|HNRNPL|RPS11|RPS5|RPL18A|SNRPA|SUPT5H|ARID1A|XPO1|U2SURP|NKRF|OGT|DHX15|HNRNPR|NUDT21|SYNCRIP|PLIN3|HIST1H2BN|FLNB|BANF1|SF3B1|PRPF6|ACTL6A|LMNA|GAPDH|HSPB1|EIF2S1|RPLP1|RPLP2|NPM1|HSP90AB1|SNRNP70|RPS17|CLTA|HIST1H1E|HSPA5|HSPA8|PABPC1|XRCC5|RPS2|RPA2|HIST1H1B|RPL35A|RPL7|NCL|POLR2C|TRIM…
KPNB1	ESRP1	ESRP1	64482|64487|64487	62384	20794.7	3	0|0|0	1	1	#NAME?	#NAME?	#NAME?	inf	207947	0	ANXA2|RNPS1|RPS15A|SRSF2|ZNF207|DDX5|RPL19|SRSF1|CHERP|SNRPN|BUB3|PFN1|RPL22|DAZAP1|POLR2I|RPS15|LSM12|SEH1L|EFTUD2|FBL|NUP62|HNRNPL|RPS11|RPS5|RPL18A|SNRPA|SHKBP1|SUPT5H|EIF3F|IGF2BP3|ARID1A|XPO1|U2SURP|NKRF|OGT|DHX15|RNMT|HNRNPR|NUDT21|AKAP8|SYNCRIP|HIST1H2BN|FLNB|BANF1|SF3B1|PRPF6|ACTL6A|LMNA|GAPDH|HSPB1|EIF2S1|RPLP2|KRT18|NPM1|TUBB|HSP90AB1|SNRNP70|RPS17|CLTA|HIST1H1E|TXN|HSPD1|HSPA5|HSPA8|PA…
KPNB1	RPL28	RPL28	64485|64486|64486	62385	20795	3	0|23|0	1	1	#NAME?	#NAME?	#NAME?	inf	2712.39	0	ANXA2|SRP14|RNPS1|RPS15A|CNOT10|SRSF2|ZNF207|DDX5|RPL19|SRSF1|CHERP|SNRPN|BUB3|PFN1|RPL22|DAZAP1|POLR2I|RPS15|LSM12|SEH1L|EFTUD2|FBL|NUP62|HNRNPL|RPS11|RPS5|RPL18A|SNRPA|SUPT5H|EIF3F|IGF2BP3|ARID1A|XPO1|U2SURP|NKRF|DHX15|RNMT|HNRNPR|NUDT21|AKAP8|SYNCRIP|PLIN3|HIST1H2BN|BANF1|SF3B1|PRPF6|ACTL6A|LMNA|GAPDH|HSPB1|EIF2S1|RPLP1|RPLP2|KRT18|ENO1|NPM1|CAPN1|TUBB|CTSB|HSP90AB1|SNRNP70|RPS17|GSTP1|CLTA|HI…
KPNB1	SRP14	SRP14	64485|64485|64485	62383	20794.3	3	0|0|0	1	1	#NAME?	#NAME?	#NAME?	inf	207943	0	RNPS1|RPS15A|SRSF2|ZNF207|DDX5|RPL19|SRSF1|CHERP|SNRPN|BUB3|RPL22|POLR2I|RPS15|LSM12|SEH1L|EFTUD2|FBL|NUP62|HNRNPL|RPS11|RPS5|RPL18A|SNRPA|SUPT5H|EIF3F|IGF2BP3|XPO1|U2SURP|DHX15|HNRNPR|NUDT21|AKAP8|SYNCRIP|PLIN3|HIST1H2BN|BANF1|SF3B1|PRPF6|ACTL6A|LMNA|GAPDH|HSPB1|EIF2S1|RPLP1|RPLP2|ENO1|NPM1|HSP90AB1|SNRNP70|RPS17|GSTP1|CLTA|HIST1H1E|TXN|HSPD1|HSPA5|HSPA8|PABPC1|XRCC5|MIF|RPS2|RPA2|HIST1H1B|HIST1…
KPNB1	RNPS1	RNPS1	64485|64487|64486	62386	20795.3	3	0|0|0	1	1	#NAME?	#NAME?	#NAME?	inf	207953	0	RPS15A|CNOT10|SEC16A|SRSF2|ZNF207|DDX5|RPL19|SRSF1|CHERP|SNRPN|BUB3|PFN1|RPL22|DAZAP1|POLR2I|RPS15|LSM12|SEH1L|EFTUD2|FBL|NUP62|HNRNPL|RPS11|RPS5|RPL18A|SNRPA|SHKBP1|SUPT5H|EIF3F|IGF2BP3|ARID1A|XPO1|U2SURP|NKRF|OGT|DHX15|RNMT|HNRNPR|NUDT21|AKAP8|SYNCRIP|HIST1H2BN|BANF1|SF3B1|PRPF6|ACTL6A|LMNA|GAPDH|HSPB1|EIF2S1|RPLP1|RPLP2|ENO1|NPM1|HSP90AB1|SNRNP70|RPS17|CLTB|HIST1H1E|HSPD1|HSPA5|HSPA8|PABPC1|XR…
KPNB1	RPS15A	RPS15A	64487|0|0	64487	21495.7	3	22|0|0	0.33	1	#NAME?	#NAME?	#NAME?	inf	2931.23	0.06	CNOT10|SEC16A|SRSF2|ZNF207|DDX5|RPL19|SRSF1|CHERP|SNRPN|BUB3|PFN1|RPL22|DAZAP1|POLR2I|RPS15|LSM12|SEH1L|EFTUD2|FBL|NUP62|HNRNPL|RPS11|RPS5|RPL18A|SNRPA|SUPT5H|EIF3F|IGF2BP3|ARID1A|XPO1|U2SURP|OGT|DHX15|RNMT|HNRNPR|NUDT21|AKAP8|SYNCRIP|PLIN3|HIST1H2BN|BANF1|SF3B1|PRPF6|ACTL6A|LMNA|HRG|GAPDH|HSPB1|EIF2S1|RPLP1|RPLP2|KRT18|ENO1|NPM1|TUBB|CTSB|HSP90AB1|SNRNP70|RPS17|GSTP1|CLTA|CLTB|HIST1H1E|TXN|HSPD1…
KPNB1	HNRNPUL2-BSCL2	HNRNPUL2-BSCL2	64486|64487|64487	62388	20796	3	0|0|0	1	1	1	1	1	inf	207960	0
KPNB1	CNOT10	CNOT10	64483|64484|64484	62379	20793	3	0|0|0	1	1	#NAME?	#NAME?	#NAME?	inf	207930	0	SEC16A|SRSF2|DDX5|RPL19|SRSF1|SNRPN|PFN1|RPL22|DAZAP1|RPS15|LSM12|SEH1L|EFTUD2|FBL|NUP62|HNRNPL|RPS11|RPS5|RPL18A|SNRPA|SUPT5H|EIF3F|XPO1|DHX15|RNMT|HNRNPR|NUDT21|SYNCRIP|SF3B1|ACTL6A|GAPDH|HSPB1|EIF2S1|RPLP1|RPLP2|ENO1|NPM1|HSP90AB1|SNRNP70|RPS17|HSPD1|HSPA5|HSPA8|PABPC1|XRCC5|RPS2|YBX3|HSPA6|RPL35A|RPL7|NCL|RAB6A|HNRNPA2B1|SFPQ|RPS3|AHCY|POLR2A|RPS12|DDX6|RPL13|RPL10|RPL12|HNRNPH3|FUS|RPL4|RBMX…
KPNB1	DPF2	DPF2	64486|0|64486	63436	21145.3	3	0|0|0	0.67	1	#NAME?	#NAME?	#NAME?	inf	211453	0	SRSF2|DDX5|SRSF1|BUB3|PFN1|EFTUD2|FBL|NUP62|HNRNPL|SNRPA|SUPT5H|ARID1A|XPO1|NKRF|OGT|DHX15|HNRNPR|NUDT21|HIST1H2BN|BANF1|SF3B1|PRPF6|ACTL6A|LMNA|GAPDH|NPM1|HSP90AB1|SNRNP70|HSPD1|HSPA5|HSPA8|XRCC5|HNRNPA2B1|SFPQ|RPS3|POLR2A|MCM3|FUS|CCT6A|CCT3|RANBP2|CCT4|KPNA2|HNRNPF|CAPZA1|NUP98|ACTG1|PSME3|WDR5|HNRNPK|PPP1CA|SNRPE|SNRPF|SNRPD1|SNRPD2|SNRPD3|HIST1H4A|FKBP1A|TRA2B|ACTA1|GTF2I|PRKDC|HNRNPU|KHDRBS…
KPNB1	SEC16A	SEC16A	64488|64489|64488	62393	20797.7	3	0|0|0	1	1	#NAME?	#NAME?	#NAME?	inf	207977	0	SRSF2|DDX5|RPL19|SRSF1|CHERP|SNRPN|BUB3|PFN1|DAZAP1|LSM12|SEH1L|EFTUD2|FBL|NUP62|HNRNPL|RPS11|RPS5|SNRPA|EIF3F|IGF2BP3|XPO1|U2SURP|DHX15|HNRNPR|NUDT21|SYNCRIP|FLNB|SF3B1|PRPF6|ACTL6A|GAPDH|HSPB1|EIF2S1|RPLP1|KRT18|ENO1|NPM1|TUBB|CTSB|HSP90AB1|SNRNP70|CLTA|CLTB|TXN|HSPD1|HSPA5|HSPA8|PABPC1|XRCC5|YBX3|HSPA6|RPL7|NCL|TRIM21|ANXA7|RAB6A|HNRNPA2B1|SFPQ|RPS3|POLR2A|MCM3|DDX6|RPL10|RPL12|DNAJA1|HNRNPH3|…
KPNB1	SRSF2	SRSF2	64487|64486|64486	62387	20795.7	3	0|0|0	1	1	#NAME?	#NAME?	#NAME?	inf	207957	0	ZNF207|DDX5|RPL19|SRSF1|CHERP|SNRPN|BUB3|PFN1|RPL22|DAZAP1|POLR2I|RPS15|LSM12|SEH1L|EFTUD2|FBL|NUP62|HNRNPL|RPS11|RPS5|RPL18A|SNRPA|SHKBP1|SUPT5H|EIF3F|IGF2BP3|ARID1A|XPO1|U2SURP|NKRF|OGT|DHX15|RNMT|HNRNPR|NUDT21|AKAP8|SYNCRIP|PLIN3|HIST1H2BN|BANF1|SF3B1|PRPF6|ACTL6A|LMNA|GAPDH|HSPB1|EIF2S1|RPLP1|RPLP2|ENO1|NPM1|TUBB|CTSB|HSP90AB1|SNRNP70|RPS17|CLTA|CLTB|HIST1H1E|TXN|HSPD1|HSPA5|HSPA8|PABPC1|XRCC…
KPNB1	ZNF207	ZNF207	64485|0|0	64485	21495	3	0|0|0	0.33	1	#NAME?	#NAME?	#NAME?	inf	214950	0.06	DDX5|RPL19|SRSF1|CHERP|SNRPN|BUB3|RPL22|DAZAP1|POLR2I|RPS15|SEH1L|EFTUD2|FBL|NUP62|HNRNPL|RPS11|RPS5|RPL18A|SNRPA|SHKBP1|SUPT5H|EIF3F|IGF2BP3|XPO1|U2SURP|DHX15|RNMT|HNRNPR|NUDT21|SYNCRIP|HIST1H2BN|SF3B1|PRPF6|ACTL6A|LMNA|GAPDH|HSPB1|EIF2S1|RPLP1|RPLP2|ENO1|NPM1|HSP90AB1|SNRNP70|RPS17|HSPD1|HSPA8|PABPC1|XRCC5|MIF|RPS2|RPA2|RPL35A|RPL7|NCL|POLR2C|HNRNPA2B1|SFPQ|RPS3|AHCY|POLR2A|MCM3|RPS12|DDX6|RPL1…
KPNB1	DDX5	DDX5	64490|64490|64490	62398	20799.3	3	0|0|0	1	1	#NAME?	#NAME?	#NAME?	inf	207993	0	RPL19|SRSF1|CHERP|SNRPN|BUB3|PFN1|RPL22|DAZAP1|POLR2I|RPS15|LSM12|SEH1L|EFTUD2|FBL|NUP62|HNRNPL|RPS11|RPS5|RPL18A|SNRPA|SHKBP1|SUPT5H|EIF3F|IGF2BP3|ARID1A|XPO1|U2SURP|NKRF|OGT|DHX15|RNMT|HNRNPR|NUDT21|AKAP8|SYNCRIP|PLIN3|HIST1H2BN|BANF1|SF3B1|PRPF6|ACTL6A|LMNA|KRT6B|GAPDH|HSPB1|EIF2S1|RPLP1|RPLP2|KRT18|ENO1|NPM1|TUBB|CTSB|HSP90AB1|SNRNP70|RPS17|CLTA|CLTB|HIST1H1E|TXN|HSPD1|HSPA5|HSPA8|PABPC1|XRCC…
KPNB1	RPL19	RPL19	64486|64487|64487	62388	20796	3	21|23|0	1	1	#NAME?	#NAME?	#NAME?	inf	1417.91	0	SRSF1|CHERP|SNRPN|BUB3|PFN1|RPL22|DAZAP1|POLR2I|RPS15|LSM12|SEH1L|EFTUD2|FBL|NUP62|HNRNPL|RPS11|RPS5|RPL18A|SNRPA|SHKBP1|SUPT5H|EIF3F|IGF2BP3|ARID1A|XPO1|U2SURP|NKRF|OGT|DHX15|RNMT|HNRNPR|NUDT21|AKAP8|SYNCRIP|PLIN3|HIST1H2BN|BANF1|SF3B1|PRPF6|ACTL6A|LMNA|GAPDH|HSPB1|EIF2S1|RPLP1|RPLP2|KRT18|ENO1|NPM1|CAPN1|TUBB|CTSB|HSP90AB1|SNRNP70|RPS17|GSTP1|CLTA|CLTB|HIST1H1E|TXN|HSPD1|HSPA5|HSPA8|PABPC1|XRCC…
KPNB1	SRSF1	SRSF1	64487|64489|64488	62392	20797.3	3	0|0|0	1	1	#NAME?	#NAME?	#NAME?	inf	207973	0	CHERP|SNRPN|BUB3|PFN1|RPL22|DAZAP1|POLR2I|RPS15|LSM12|SEH1L|EFTUD2|FBL|NUP62|HNRNPL|RPS11|RPS5|RPL18A|SNRPA|SHKBP1|SUPT5H|EIF3F|IGF2BP3|ARID1A|XPO1|U2SURP|NKRF|OGT|DHX15|RNMT|HNRNPR|NUDT21|AKAP8|SYNCRIP|PLIN3|HIST1H2BN|FLNB|BANF1|SF3B1|PRPF6|ACTL6A|LMNA|GAPDH|HSPB1|EIF2S1|RPLP1|RPLP2|KRT18|ENO1|NPM1|CAPN1|TUBB|CTSB|HSP90AB1|SNRNP70|RPS17|GSTP1|CLTA|CLTB|HIST1H1E|TXN|HSPD1|HSPA5|HSPA8|PABPC1|XRCC5…
KPNB1	CHERP	CHERP	64487|64489|64488	62392	20797.3	3	0|0|0	1	1	#NAME?	#NAME?	#NAME?	inf	207973	0	SNRPN|BUB3|RPL22|DAZAP1|POLR2I|RPS15|LSM12|SEH1L|EFTUD2|FBL|NUP62|HNRNPL|RPS11|RPS5|RPL18A|SNRPA|SHKBP1|SUPT5H|EIF3F|IGF2BP3|ARID1A|XPO1|U2SURP|NKRF|DHX15|RNMT|HNRNPR|NUDT21|SYNCRIP|HIST1H2BN|BANF1|SF3B1|PRPF6|ACTL6A|LMNA|GAPDH|HSPB1|EIF2S1|RPLP1|RPLP2|ENO1|NPM1|TUBB|HSP90AB1|SNRNP70|RPS17|CLTA|HIST1H1E|TXN|HSPD1|HSPA5|HSPA8|PABPC1|XRCC5|RPS2|HIST1H1C|YBX3|HSPA6|RPL35A|RPL7|NCL|POLR2C|TRIM21|ANXA…
KPNB1	SNRPN	SNRPN	64490|64490|64489	62397	20799	3	21|22|23	1	1	#NAME?	#NAME?	#NAME?	inf	945.41	0	BUB3|RPL22|DAZAP1|POLR2I|RPS15|LSM12|SEH1L|EFTUD2|FBL|NUP62|HNRNPL|RPS11|RPS5|RPL18A|SNRPA|SHKBP1|SUPT5H|EIF3F|IGF2BP3|XPO1|U2SURP|NKRF|DHX15|RNMT|HNRNPR|NUDT21|SYNCRIP|HIST1H2BN|BANF1|SF3B1|PRPF6|ACTL6A|LMNA|GAPDH|HSPB1|EIF2S1|RPLP1|RPLP2|ENO1|NPM1|HSP90AB1|SNRNP70|RPS17|CLTA|TXN|HSPD1|HSPA5|HSPA8|PABPC1|XRCC5|RPS2|RPA2|YBX3|HSPA6|RPL35A|RPL7|NCL|POLR2C|TRIM21|HNRNPA2B1|SFPQ|RPS3|AHCY|POLR2A|MCM…
KPNB1	RPL22	RPL22	64486|64486|64486	62386	20795.3	3	0|0|0	1	1	#NAME?	#NAME?	#NAME?	inf	207953	0	DAZAP1|POLR2I|RPS15|LSM12|SEH1L|EFTUD2|FBL|NUP62|HNRNPL|RPS11|RPS5|RPL18A|SNRPA|SUPT5H|EIF3F|IGF2BP3|ARID1A|XPO1|U2SURP|DHX15|RNMT|HNRNPR|NUDT21|AKAP8|SYNCRIP|PLIN3|HIST1H2BN|BANF1|SF3B1|PRPF6|ACTL6A|LMNA|GAPDH|HSPB1|EIF2S1|RPLP1|RPLP2|KRT18|ENO1|NPM1|TUBB|HSP90AB1|SNRNP70|RPS17|GSTP1|CLTA|HIST1H1E|TXN|HSPD1|HSPA5|HSPA8|PABPC1|XRCC5|MIF|RPS2|RPA2|HIST1H1B|HIST1H1C|YBX3|HSPA6|RPL35A|RPL7|NCL|POLR2…
KPNB1	DAZAP1	DAZAP1	64489|64489|64489	62395	20798.3	3	24|24|0	1	1	#NAME?	#NAME?	#NAME?	inf	1299.9	0	POLR2I|RPS15|LSM12|SEH1L|EFTUD2|FBL|NUP62|HNRNPL|RPS11|RPS5|RPL18A|SNRPA|SUPT5H|EIF3F|IGF2BP3|ARID1A|XPO1|U2SURP|NKRF|DHX15|RNMT|HNRNPR|NUDT21|AKAP8|SYNCRIP|FLNB|BANF1|SF3B1|PRPF6|ACTL6A|LMNA|GAPDH|HSPB1|EIF2S1|RPLP1|RPLP2|ENO1|NPM1|HSP90AB1|SNRNP70|HIST1H1E|HSPD1|HSPA5|HSPA8|PABPC1|XRCC5|RPS2|DSP|RPA2|YBX3|RPL35A|RPL7|NCL|POLR2C|ANXA7|HNRNPA2B1|SFPQ|RPS3|AHCY|POLR2A|MCM3|RPS12|DDX6|RPL13|RPL10|R…
KPNB1	RPS15	RPS15	64488|64489|64489	62394	20798	3	0|0|23	1	1	#NAME?	#NAME?	#NAME?	inf	2712.78	0	LSM12|SEH1L|EFTUD2|FBL|NUP62|HNRNPL|RPS11|RPS5|RPL18A|SNRPA|SUPT5H|EIF3F|IGF2BP3|ARID1A|XPO1|U2SURP|NKRF|DHX15|RNMT|HNRNPR|NUDT21|AKAP8|SYNCRIP|PLIN3|HIST1H2BN|BANF1|SF3B1|PRPF6|ACTL6A|LMNA|HRG|GAPDH|HSPB1|EIF2S1|RPLP1|RPLP2|KRT18|ENO1|NPM1|CAPN1|TUBB|CTSB|HSP90AB1|SNRNP70|RPS17|GSTP1|CLTA|CLTB|HIST1H1E|TXN|HSPD1|HSPA5|HSPA8|PABPC1|XRCC5|MIF|RPS2|RPA2|HIST1H1B|HIST1H1C|YBX3|HSPA6|RPL35A|RPL7|NCL|…
KPNB1	LSM12	LSM12	64486|0|64486	63436	21145.3	3	0|0|0	0.67	1	#NAME?	#NAME?	#NAME?	inf	211453	0	SEH1L|EFTUD2|FBL|NUP62|HNRNPL|RPS11|RPS5|RPL18A|SNRPA|EIF3F|IGF2BP3|XPO1|U2SURP|NKRF|DHX15|RNMT|HNRNPR|NUDT21|SYNCRIP|PLIN3|FLNB|BANF1|SF3B1|PRPF6|ACTL6A|LMNA|GAPDH|HSPB1|EIF2S1|RPLP1|RPLP2|KRT18|ENO1|NPM1|HSP90AB1|SNRNP70|RPS17|HSPD1|HSPA5|HSPA8|PABPC1|XRCC5|RPS2|RPA2|YBX3|HSPA6|RPL35A|RPL7|NCL|POLR2C|TRIM21|HNRNPA2B1|SFPQ|RPS3|AHCY|POLR2A|MCM3|RPS12|DDX6|RPL13|RPL10|RPL12|DNAJA1|HNRNPH3|FUS|RPL…
KPNB1	SEH1L	SEH1L	64486|64486|64486	62386	20795.3	3	0|0|0	1	1	#NAME?	#NAME?	#NAME?	inf	207953	0	EFTUD2|FBL|NUP62|HNRNPL|RPS11|RPS5|RPL18A|SNRPA|SHKBP1|SUPT5H|EIF3F|IGF2BP3|ARID1A|XPO1|U2SURP|NKRF|OGT|DHX15|RNMT|HNRNPR|NUDT21|SYNCRIP|PLIN3|HIST1H2BN|BANF1|SF3B1|PRPF6|ACTL6A|LMNA|GAPDH|HSPB1|EIF2S1|RPLP1|RPLP2|KRT18|ENO1|NPM1|TUBB|CTSB|HSP90AB1|SNRNP70|RPS17|CLTA|CLTB|TXN|HSPD1|HSPA5|HSPA8|PABPC1|XRCC5|RPS2|HIST1H1B|HIST1H1C|YBX3|HSPA6|RPL35A|RPL7|NCL|POLR2C|TRIM21|ANXA7|HNRNPA2B1|SFPQ|RPS3|A…
KPNB1	EFTUD2	EFTUD2	64484|64485|64484	62381	20793.7	3	0|0|0	1	1	#NAME?	#NAME?	#NAME?	inf	207937	0	FBL|NUP62|HNRNPL|RPS11|RPS5|RPL18A|SNRPA|SHKBP1|SUPT5H|EIF3F|IGF2BP3|ARID1A|XPO1|U2SURP|NKRF|OGT|DHX15|RNMT|HNRNPR|NUDT21|AKAP8|SYNCRIP|PLIN3|HIST1H2BN|BANF1|SF3B1|PRPF6|ACTL6A|LMNA|GAPDH|HSPB1|EIF2S1|RPLP1|RPLP2|KRT18|ENO1|NPM1|CAPN1|TUBB|CTSB|HSP90AB1|SNRNP70|RPS17|GSTP1|CLTA|CLTB|HIST1H1E|TXN|HSPD1|HSPA5|HSPA8|PABPC1|XRCC5|MIF|RPS2|DSP|RPA2|HIST1H1B|HIST1H1C|YBX3|HSPA6|RPL35A|RPL7|NCL|POLR2C|T…
KPNB1	HNRNPL	HNRNPL	64491|64492|64491	62402	20800.7	3	22|22|23	1	1	#NAME?	#NAME?	#NAME?	inf	931.37	0	RPS11|RPS5|RPL18A|SNRPA|SHKBP1|SUPT5H|EIF3F|IGF2BP3|ARID1A|XPO1|U2SURP|NKRF|OGT|DHX15|RNMT|HNRNPR|NUDT21|AKAP8|SYNCRIP|PLIN3|HIST1H2BN|BANF1|SF3B1|PRPF6|ACTL6A|LMNA|GAPDH|HSPB1|EIF2S1|RPLP1|RPLP2|KRT18|ENO1|NPM1|CAPN1|TUBB|CTSB|HSP90AB1|SNRNP70|RPS17|GSTP1|CLTA|CLTB|HIST1H1E|TXN|HSPD1|HSPA5|HSPA8|PABPC1|XRCC5|MIF|RPS2|DSP|RPA2|HIST1H1C|YBX3|HSPA6|RPL35A|RPL7|NCL|POLR2C|TRIM21|ANXA7|HNRNPA2B1|SFPQ…
KPNB1	RPS11	RPS11	64488|64486|64486	62388	20796	3	0|0|22	1	1	#NAME?	#NAME?	#NAME?	inf	2835.82	0	RPS5|RPL18A|SNRPA|SUPT5H|EIF3F|IGF2BP3|ARID1A|XPO1|U2SURP|NKRF|OGT|DHX15|RNMT|HNRNPR|NUDT21|AKAP8|SYNCRIP|PLIN3|HIST1H2BN|BANF1|SF3B1|PRPF6|ACTL6A|LMNA|HRG|GAPDH|HSPB1|EIF2S1|RPLP1|RPLP2|KRT18|ENO1|NPM1|CAPN1|TUBB|CTSB|HSP90AB1|SNRNP70|RPS17|GSTP1|CLTA|CLTB|HIST1H1E|TXN|HSPD1|HSPA5|HSPA8|PABPC1|XRCC5|MIF|RPS2|RPA2|HIST1H1B|HIST1H1C|YBX3|HSPA6|RPL35A|RPL7|NCL|POLR2C|TRIM21|ANXA7|RAB6A|HNRNPA2B1|SF…
KPNB1	RPS5	RPS5	64486|64487|64487	62388	20796	3	0|0|22	1	1	#NAME?	#NAME?	#NAME?	inf	2835.82	0	RPL18A|SNRPA|SUPT5H|EIF3F|IGF2BP3|ARID1A|XPO1|U2SURP|NKRF|DHX15|RNMT|HNRNPR|NUDT21|AKAP8|SYNCRIP|PLIN3|HIST1H2BN|BANF1|SF3B1|PRPF6|ACTL6A|LMNA|HRG|GAPDH|HSPB1|EIF2S1|RPLP1|RPLP2|KRT18|ENO1|NPM1|CAPN1|TUBB|CTSB|HSP90AB1|SNRNP70|RPS17|GSTP1|CLTA|CLTB|HIST1H1E|TXN|HSPD1|HSPA5|HSPA8|PABPC1|XRCC5|MIF|RPS2|RPA2|HIST1H1B|HIST1H1C|YBX3|HSPA6|RPL35A|RPL7|NCL|POLR2C|TRIM21|ANXA7|RAB6A|HNRNPA2B1|SFPQ|TUBG1|…
KPNB1	RPL18A	RPL18A	64487|64487|64487	62389	20796.3	3	0|0|0	1	1	#NAME?	#NAME?	#NAME?	inf	207963	0	SNRPA|SHKBP1|SUPT5H|EIF3F|IGF2BP3|ARID1A|XPO1|U2SURP|DHX15|RNMT|HNRNPR|NUDT21|AKAP8|SYNCRIP|PLIN3|HIST1H2BN|BANF1|SF3B1|PRPF6|ACTL6A|LMNA|GAPDH|HSPB1|EIF2S1|RPLP1|RPLP2|KRT18|ENO1|NPM1|TUBB|CTSB|HSP90AB1|SNRNP70|RPS17|GSTP1|CLTA|CLTB|HIST1H1E|TXN|HSPD1|HSPA5|HSPA8|PABPC1|XRCC5|MIF|RPS2|RPA2|HIST1H1B|HIST1H1C|YBX3|HSPA6|RPL35A|RPL7|NCL|POLR2C|TRIM21|RAB6A|HNRNPA2B1|SFPQ|TUBG1|RPS3|AHCY|POLR2A|MCM3…
KPNB1	SNRPA	SNRPA	64487|64488|64488	62391	20797	3	0|0|0	1	1	#NAME?	#NAME?	#NAME?	inf	207970	0	SHKBP1|SUPT5H|EIF3F|IGF2BP3|ARID1A|XPO1|U2SURP|NKRF|OGT|DHX15|RNMT|HNRNPR|NUDT21|AKAP8|SYNCRIP|HIST1H2BN|BANF1|SF3B1|PRPF6|ACTL6A|LMNA|GAPDH|HSPB1|EIF2S1|RPLP1|RPLP2|KRT18|ENO1|NPM1|CAPN1|TUBB|CTSB|HSP90AB1|SNRNP70|RPS17|GSTP1|CLTA|CLTB|HIST1H1E|TXN|HSPD1|HSPA5|HSPA8|PABPC1|XRCC5|MIF|RPS2|RPA2|HIST1H1B|HIST1H1C|YBX3|HSPA6|RPL35A|RPL7|NCL|POLR2C|TRIM21|ANXA7|HNRNPA2B1|SFPQ|TUBG1|RPS3|AHCY|POLR2A|M…
KPNB1	SHKBP1	SHKBP1	64487|64488|64486	62389	20796.3	3	0|0|0	1	1	#NAME?	#NAME?	#NAME?	inf	207963	0	EIF3F|IGF2BP3|XPO1|DHX15|HNRNPR|NUDT21|SYNCRIP|PRPF6|ACTL6A|GAPDH|EIF2S1|RPLP2|NPM1|SNRNP70|HSPA8|PABPC1|XRCC5|RPL35A|NCL|HNRNPA2B1|SFPQ|RPS3|DDX6|RPL13|RPL12|DNAJA1|HNRNPH3|AGL|FUS|RPL4|RBMX|RPL3|RANBP2|CCT4|HNRNPA3|KPNA2|HNRNPF|RBM5|NUP98|SEC13|HNRNPH2|EIF3B|RPS20|RPS3A|PSME3|RPL27|HNRNPK|RPS8|RPS16|SNRPE|SNRPF|SNRPD1|SNRPD2|SNRPD3|RPS4X|RPS25|RPS28|RPL10A|TRA2B|YBX1|RAE1|RBM3|HNRNPU|RPL6|CSTF1…
KPNB1	SUPT5H	SUPT5H	64485|64486|64486	62385	20795	3	0|0|0	1	1	#NAME?	#NAME?	#NAME?	inf	207950	0	EIF3F|IGF2BP3|ARID1A|XPO1|U2SURP|NKRF|OGT|DHX15|RNMT|HNRNPR|NUDT21|AKAP8|SYNCRIP|HIST1H2BN|BANF1|SF3B1|PRPF6|ACTL6A|LMNA|GAPDH|EIF2S1|RPLP1|RPLP2|ENO1|NPM1|TUBB|HSP90AB1|SNRNP70|RPS17|CLTA|HIST1H1E|HSPD1|HSPA5|HSPA8|PABPC1|XRCC5|RPS2|RPA2|HIST1H1B|HIST1H1C|YBX3|RPL35A|RPL7|NCL|POLR2C|TRIM21|ANXA7|HNRNPA2B1|SFPQ|RPS3|AHCY|POLR2A|MCM3|RPS12|DDX6|RPL13|RPL10|RPA1|RPL12|DNAJA1|HNRNPH3|S100A11|FUS|RPL…
KPNB1	EIF3F	EIF3F	64485|64485|0	63434	21144.7	3	0|0|0	0.67	1	#NAME?	#NAME?	#NAME?	inf	211447	0	IGF2BP3|ARID1A|XPO1|U2SURP|NKRF|OGT|DHX15|RNMT|HNRNPR|NUDT21|AKAP8|SYNCRIP|PLIN3|HIST1H2BN|BANF1|SF3B1|PRPF6|ACTL6A|LMNA|GAPDH|HSPB1|EIF2S1|RPLP1|RPLP2|KRT18|ENO1|NPM1|CAPN1|TUBB|CTSB|HSP90AB1|SNRNP70|RPS17|GSTP1|CLTA|CLTB|HIST1H1E|TXN|HSPD1|HSPA5|HSPA8|PABPC1|XRCC5|MIF|RPS2|HIST1H1B|HIST1H1C|YBX3|HSPA6|RPL35A|RPL7|NCL|POLR2C|TRIM21|ANXA7|RAB6A|HNRNPA2B1|SFPQ|TUBG1|RPS3|AHCY|POLR2A|MCM3|RPS12|DDX…
KPNB1	IGF2BP3	IGF2BP3	64485|64488|64486	62387	20795.7	3	0|21|0	1	1	#NAME?	#NAME?	#NAME?	inf	2970.81	0	ARID1A|XPO1|U2SURP|NKRF|DHX15|RNMT|HNRNPR|NUDT21|AKAP8|SYNCRIP|HIST1H2BN|FLNB|BANF1|SF3B1|PRPF6|ACTL6A|LMNA|GAPDH|HSPB1|EIF2S1|RPLP1|RPLP2|ENO1|NPM1|TUBB|HSP90AB1|SNRNP70|RPS17|CLTA|TXN|HSPD1|HSPA5|HSPA8|PABPC1|XRCC5|RPS2|HIST1H1B|HIST1H1C|YBX3|RPL35A|RPL7|NCL|POLR2C|ANXA7|HNRNPA2B1|SFPQ|RPS3|AHCY|POLR2A|MCM3|RPS12|DDX6|RPL13|RPL10|RPL12|DNAJA1|HNRNPH3|AGL|FUS|RPL4|RBMX|RPS19|RPL3|CCT6A|RPL13A|RP…
KPNB1	ARID1A	ARID1A	64489|64489|64489	62395	20798.3	3	0|0|0	1	1	#NAME?	#NAME?	#NAME?	inf	207983	0	XPO1|U2SURP|NKRF|OGT|DHX15|RNMT|HNRNPR|NUDT21|AKAP8|SYNCRIP|HIST1H2BN|BANF1|SF3B1|PRPF6|ACTL6A|LMNA|GAPDH|HSPB1|EIF2S1|RPLP1|RPLP2|ENO1|NPM1|TUBB|CTSB|HSP90AB1|SNRNP70|GSTP1|HIST1H1E|TXN|HSPD1|HSPA5|HSPA8|PABPC1|XRCC5|MIF|RPS2|RPA2|HIST1H1B|HIST1H1C|HSPA6|RPL35A|RPL7|NCL|POLR2C|TRIM21|HNRNPA2B1|SFPQ|TUBG1|RPS3|AHCY|POLR2A|MCM3|RPS12|DDX6|RPL13|RPL10|RPA1|RPL12|DNAJA1|HNRNPH3|FUS|RPL4|RBMX|RPS19|R…
KPNB1	XPO1	XPO1	64486|64486|64486	62386	20795.3	3	0|0|0	1	1	#NAME?	#NAME?	#NAME?	inf	207953	0	U2SURP|NKRF|OGT|DHX15|RNMT|HNRNPR|NUDT21|AKAP8|SYNCRIP|PLIN3|HIST1H2BN|BANF1|SF3B1|PRPF6|ACTL6A|LMNA|GAPDH|HSPB1|EIF2S1|RPLP1|RPLP2|KRT18|ENO1|NPM1|CAPN1|TUBB|CTSB|HSP90AB1|SNRNP70|RPS17|GSTP1|CLTA|CLTB|HIST1H1E|TXN|HSPD1|HSPA5|HSPA8|PABPC1|XRCC5|MIF|RPS2|DSP|RPA2|HIST1H1B|HIST1H1C|YBX3|HSPA6|RPL35A|RPL7|NCL|POLR2C|TRIM21|ANXA7|HNRNPA2B1|SFPQ|TUBG1|RPS3|AHCY|POLR2A|MCM3|RPS12|DDX6|RPL13|RPL10|RPA…
KPNB1	U2SURP	U2SURP	64487|64488|64488	62391	20797	3	0|0|0	1	1	#NAME?	#NAME?	#NAME?	inf	207970	0	NKRF|OGT|DHX15|RNMT|HNRNPR|NUDT21|AKAP8|SYNCRIP|PLIN3|HIST1H2BN|BANF1|SF3B1|PRPF6|ACTL6A|LMNA|GAPDH|HSPB1|EIF2S1|RPLP1|RPLP2|KRT18|ENO1|NPM1|CAPN1|TUBB|CTSB|HSP90AB1|SNRNP70|RPS17|CLTA|CLTB|HIST1H1E|TXN|HSPD1|HSPA5|HSPA8|PABPC1|XRCC5|MIF|RPS2|DSP|HIST1H1C|YBX3|HSPA6|RPL35A|RPL7|NCL|POLR2C|TRIM21|ANXA7|HNRNPA2B1|SFPQ|TUBG1|RPS3|AHCY|POLR2A|MCM3|RPS12|DDX6|RPL13|RPL10|RPL12|DNAJA1|HNRNPH3|AGL|FUS|R…
KPNB1	NKRF	NKRF	64483|64484|0	63431	21143.7	3	0|0|0	0.67	1	#NAME?	#NAME?	#NAME?	inf	211437	0	OGT|DHX15|RNMT|HNRNPR|NUDT21|SYNCRIP|PLIN3|HIST1H2BN|BANF1|SF3B1|PRPF6|ACTL6A|LMNA|HRG|GAPDH|HSPB1|EIF2S1|RPLP1|RPLP2|KRT18|ENO1|NPM1|CAPN1|TUBB|CTSB|HSP90AB1|SNRNP70|GSTP1|HIST1H1E|TXN|HSPD1|HSPA5|HSPA8|PABPC1|XRCC5|MIF|RPS2|RPA2|HSPA6|RPL7|NCL|POLR2C|TRIM21|ANXA7|HNRNPA2B1|SFPQ|RPS3|AHCY|POLR2A|MCM3|RPS12|DDX6|RPL13|RPL10|RPL12|DNAJA1|HNRNPH3|AGL|FUS|RPL4|RBMX|RPS19|RPL3|CCT6A|RPL13A|EIF2S3L|RP…
KPNB1	OGT	OGT	64483|0|0	64483	21494.3	3	0|0|0	0.33	1	#NAME?	#NAME?	#NAME?	inf	214943	0.06	DHX15|HNRNPR|NUDT21|AKAP8|SYNCRIP|PLIN3|HIST1H2BN|BANF1|SF3B1|ACTL6A|LMNA|GAPDH|HSPB1|EIF2S1|RPLP2|ENO1|NPM1|CAPN1|TUBB|CTSB|HSP90AB1|SNRNP70|CLTA|TXN|HSPD1|HSPA5|HSPA8|PABPC1|XRCC5|MIF|RPS2|DSP|RPA2|HIST1H1B|HIST1H1C|YBX3|HSPA6|RPL7|NCL|POLR2C|TRIM21|ANXA7|HNRNPA2B1|SFPQ|TUBG1|RPS3|AHCY|POLR2A|MCM3|DDX6|RPL13|RPA1|RPL12|DNAJA1|FUS|RPL4|RPS19|RPL3|CCT6A|RPL13A|EIF2S3L|RPL5|RPL21|RPS10|RPL29|PRRC2…
KPNB1	RNMT	RNMT	64487|64488|64488	62391	20797	3	0|0|0	1	1	#NAME?	#NAME?	#NAME?	inf	207970	0	HNRNPR|NUDT21|AKAP8|SYNCRIP|HIST1H2BN|BANF1|SF3B1|PRPF6|ACTL6A|GAPDH|HSPB1|EIF2S1|RPLP1|RPLP2|ENO1|NPM1|TUBB|HSP90AB1|SNRNP70|RPS17|GSTP1|CLTA|HSPD1|HSPA5|HSPA8|PABPC1|XRCC5|RPS2|RPA2|YBX3|HSPA6|RPL35A|RPL7|NCL|POLR2C|ANXA7|HNRNPA2B1|SFPQ|RPS3|AHCY|POLR2A|MCM3|RPS12|DDX6|RPL13|RPL10|RPA1|RPL12|HNRNPH3|FUS|RPL4|RBMX|RPS19|RPL3|CCT6A|RPL13A|EIF2S3L|RPS27|RPL5|RPL21|RPS10|RPL29|CCT3|RANBP2|SERPINH1|…
KPNB1	HNRNPR	HNRNPR	64487|64489|64489	62393	20797.7	3	0|0|21	1	1	#NAME?	#NAME?	#NAME?	inf	2971.1	0	NUDT21|AKAP8|SYNCRIP|PLIN3|HIST1H2BN|BANF1|SF3B1|PRPF6|ACTL6A|LMNA|GAPDH|HSPB1|EIF2S1|RPLP1|RPLP2|KRT18|ENO1|NPM1|CAPN1|TUBB|CTSB|HSP90AB1|SNRNP70|RPS17|CLTA|CLTB|HIST1H1E|TXN|HSPD1|HSPA5|HSPA8|PABPC1|XRCC5|MIF|RPS2|DSP|RPA2|HIST1H1B|HIST1H1C|YBX3|HSPA6|RPL35A|RPL7|NCL|POLR2C|TRIM21|ANXA7|HNRNPA2B1|SFPQ|TUBG1|RPS3|AHCY|POLR2A|MCM3|RPS12|DDX6|RPL13|RPL10|RPA1|RPL12|DNAJA1|HNRNPH3|S100A11|AGL|FUS|R…
KPNB1	NUDT21	NUDT21	64488|64489|64488	62393	20797.7	3	0|0|0	1	1	#NAME?	#NAME?	#NAME?	inf	207977	0	AKAP8|SYNCRIP|HIST1H2BN|BANF1|SF3B1|PRPF6|ACTL6A|LMNA|GAPDH|HSPB1|EIF2S1|RPLP1|RPLP2|ENO1|NPM1|HSP90AB1|SNRNP70|RPS17|GSTP1|CLTA|CLTB|HIST1H1E|TXN|HSPD1|HSPA5|HSPA8|PABPC1|XRCC5|MIF|RPS2|RPA2|HIST1H1B|HIST1H1C|YBX3|RPL35A|RPL7|NCL|POLR2C|TRIM21|HNRNPA2B1|SFPQ|RPS3|AHCY|POLR2A|MCM3|RPS12|DDX6|RPL13|RPL10|RPA1|RPL12|DNAJA1|HNRNPH3|AGL|FUS|RPL4|RBMX|RPS19|RPL3|CCT6A|RPL13A|EIF2S3L|RPS27|RPL5|RPL21|R…
KPNB1	SYNCRIP	SYNCRIP	64486|64488|64488	62390	20796.7	3	0|0|0	1	1	#NAME?	#NAME?	#NAME?	inf	207967	0	PLIN3|HIST1H2BN|FLNB|BANF1|SF3B1|PRPF6|ACTL6A|LMNA|GAPDH|HSPB1|EIF2S1|RPLP1|RPLP2|KRT18|ENO1|NPM1|CAPN1|TUBB|CTSB|HSP90AB1|SNRNP70|RPS17|GSTP1|CLTA|CLTB|HIST1H1E|TXN|HSPD1|HSPA5|HSPA8|PABPC1|XRCC5|MIF|RPS2|RPA2|HIST1H1B|HIST1H1C|YBX3|HSPA6|RPL35A|RPL7|NCL|POLR2C|TRIM21|ANXA7|HNRNPA2B1|SFPQ|TUBG1|RPS3|AHCY|POLR2A|MCM3|RPS12|DDX6|RPL13|RPL10|RPA1|RPL12|DNAJA1|HNRNPH3|S100A11|AGL|FUS|RPL4|RBMX|RPS19…
KPNB1	HIST1H2BN	HIST1H2BN	64488|64488|64486	62390	20796.7	3	0|24|25	1	1	#NAME?	#NAME?	#NAME?	inf	1273.27	0	BANF1|SF3B1|PRPF6|ACTL6A|LMNA|HRG|GAPDH|HSPB1|EIF2S1|RPLP1|RPLP2|KRT18|ENO1|NPM1|TUBB|CTSB|HSP90AB1|SNRNP70|RPS17|GSTP1|CLTA|HIST1H1E|TXN|HSPD1|HSPA5|HSPA8|PABPC1|XRCC5|MIF|RPS2|DSP|RPA2|HIST1H1B|HIST1H1C|RPL35A|RPL7|NCL|POLR2C|TRIM21|ANXA7|HNRNPA2B1|SFPQ|RPS3|AHCY|POLR2A|MCM3|RPS12|DDX6|RPL13|RPL10|RPA1|RPL12|DNAJA1|HNRNPH3|FUS|RPL4|RBMX|RPS19|RPL3|CCT6A|RPL13A|EIF2S3L|RPS27|RPL5|RPL21|RPS10|RPL…
KPNB1	FLNB	FLNB	64487|64487|64488	62390	20796.7	3	0|0|0	1	1	#NAME?	#NAME?	#NAME?	inf	207967	0	ACTL6A|LMNA|GAPDH|HSPB1|EIF2S1|ENO1|NPM1|CAPN1|TUBB|HSP90AB1|TXN|HSPD1|HSPA8|PABPC1|RPA2|YBX3|NCL|TRIM21|HNRNPA2B1|TUBG1|RPS3|MCM3|DDX6|RPA1|DNAJA1|FUS|CCT6A|PRRC2A|CCT3|HNRNPA3|KPNA2|CAPZA1|NUP98|CSE1L|VCP|HNRNPH2|EIF3B|EIF3E|ACTG1|PSME3|HNRNPK|PPP1CA|TMSB4X|RPS6|RPS21|YBX1|ACTA1|TUBA4A|TUBB4B|PRKDC|HNRNPU|RPL6|KHDRBS1|DHX9|LGALS3BP|TARDBP|TRIM28|G3BP1|HDAC1|HNRNPD|CTTN|TRIM25|CAPRIN1|KPNB1|PLEC…
KPNB1	SF3B1	SF3B1	64488|64489|64489	62394	20798	3	0|0|0	1	1	#NAME?	#NAME?	#NAME?	inf	207980	0	PRPF6|ACTL6A|LMNA|GAPDH|HSPB1|EIF2S1|RPLP1|RPLP2|ENO1|NPM1|TUBB|HSP90AB1|SNRNP70|RPS17|CLTA|CLTB|HIST1H1E|TXN|HSPD1|HSPA5|HSPA8|PABPC1|XRCC5|RPS2|DSP|RPA2|HIST1H1B|HIST1H1C|YBX3|HSPA6|RPL35A|RPL7|NCL|POLR2C|TRIM21|ANXA7|HNRNPA2B1|SFPQ|TUBG1|RPS3|AHCY|POLR2A|MCM3|RPS12|DDX6|RPL13|RPL10|RPA1|RPL12|DNAJA1|HNRNPH3|AGL|FUS|RPL4|RBMX|RPS19|RPL3|CCT6A|RPL13A|EIF2S3L|RPS27|RPL5|RPL21|RPS10|RPL29|CCT3|RAN…
KPNB1	PRPF6	PRPF6	64483|0|64483	63430	21143.3	3	0|0|0	0.67	1	#NAME?	#NAME?	#NAME?	inf	211433	0	ACTL6A|LMNA|GAPDH|HSPB1|EIF2S1|RPLP1|RPLP2|KRT18|ENO1|NPM1|TUBB|HSP90AB1|SNRNP70|RPS17|CLTA|CLTB|HIST1H1E|TXN|HSPD1|HSPA5|HSPA8|PABPC1|XRCC5|RPS2|RPA2|YBX3|HSPA6|RPL35A|RPL7|NCL|POLR2C|TRIM21|HNRNPA2B1|SFPQ|TUBG1|RPS3|AHCY|POLR2A|MCM3|RPS12|DDX6|RPL13|RPL10|RPA1|RPL12|DNAJA1|HNRNPH3|AGL|FUS|RPL4|RBMX|RPS19|RPL3|CCT6A|RPL13A|EIF2S3L|RPS27|RPL5|RPL21|RPS10|RPL29|CCT3|RANBP2|CCT4|HNRNPA3|KPNA2|HNRNP…
KPNB1	ACTL6A	ACTL6A	64488|64490|64489	62395	20798.3	3	0|0|0	1	1	#NAME?	#NAME?	#NAME?	inf	207983	0	LMNA|GAPDH|HSPB1|EIF2S1|RPLP1|RPLP2|KRT18|ENO1|NPM1|CAPN1|TUBB|CTSB|HSP90AB1|SNRNP70|RPS17|GSTP1|CLTA|HIST1H1E|TXN|HSPD1|HSPA5|HSPA8|PABPC1|XRCC5|MIF|RPS2|DSP|RPA2|HIST1H1B|HIST1H1C|YBX3|HSPA6|RPL35A|RPL7|NCL|POLR2C|TRIM21|ANXA7|RAB6A|HNRNPA2B1|SFPQ|TUBG1|RPS3|AHCY|POLR2A|MCM3|RPS12|DDX6|RPL13|RPL10|RPA1|RPL12|DNAJA1|HNRNPH3|AGL|FUS|RPL4|RBMX|RPS19|RPL3|CCT6A|RPL13A|EIF2S3L|RPS27|RPL5|RPL21|RPS10…
KPNB1	LMNA	LMNA	64487|64488|64486	62389	20796.3	3	0|25|0	1	1	#NAME?	#NAME?	#NAME?	inf	2495.56	0	HRG|GAPDH|HSPB1|EIF2S1|RPLP1|RPLP2|KRT18|ENO1|NPM1|CAPN1|TUBB|CTSB|HSP90AB1|SNRNP70|RPS17|GSTP1|CLTA|HIST1H1E|TXN|HSPD1|HSPA5|HSPA8|PABPC1|XRCC5|MIF|RPS2|DSP|RPA2|HIST1H1B|HIST1H1C|HSPA6|RPL35A|RPL7|NCL|POLR2C|TRIM21|ANXA7|RAB6A|HNRNPA2B1|SFPQ|TUBG1|RPS3|AHCY|POLR2A|MCM3|RPS12|DDX6|RPL13|RPL10|RPA1|RPL12|DNAJA1|HNRNPH3|S100A11|AGL|FUS|RPL4|RBMX|RPS19|RPL3|CCT6A|RPL13A|EIF2S3L|RPS27|RPL5|RPL21|RPS…
KPNB1	HRG	HRG	64485|0|0	64485	21495	3	0|0|0	0.33	1	0.33	1	0.33	389.64	214950	0.06	GAPDH|HSPB1|KRT18|ENO1|CTSB|HSP90AB1|RPS17|GSTP1|TXN|HSPD1|HSPA5|HSPA8|MIF|RPS2|NCL|ANXA7|RPS3|RPS12|FUS|RPS19|RPS27|RPS10|SERPINH1|ACTG1|RPS20|RPS3A|WDR5|RPS7|RPS8|RPS16|RPS14|RPS23|RPS18|RPS29|RPS13|RPS4X|RPS6|HIST1H4A|RPS25|RPS26|RPS28|RPS21|YBX1|ACTA1|PRKDC|LGALS3BP|HDAC1|CTTN|ELAVL1|DPY30|
KPNB1	GAPDH	GAPDH	64488|64487|64486	62389	20796.3	3	22|24|25	1	1	#NAME?	#NAME?	#NAME?	inf	878.72	0	HSPB1|EIF2S1|RPLP1|RPLP2|KRT18|ENO1|NPM1|CAPN1|TUBB|CTSB|HSP90AB1|SNRNP70|RPS17|GSTP1|CLTA|CLTB|HIST1H1E|TXN|HSPD1|HSPA5|HSPA8|PABPC1|XRCC5|KRT13|MIF|RPS2|DSP|RPA2|HIST1H1B|HIST1H1C|YBX3|HSPA6|RPL35A|RPL7|NCL|POLR2C|TRIM21|ANXA7|HNRNPA2B1|SFPQ|TUBG1|RPS3|AHCY|POLR2A|MCM3|RPS12|DDX6|RPL13|RPL10|RPA1|RPL12|DNAJA1|HNRNPH3|S100A11|AGL|FUS|RPL4|RBMX|RPS19|RPL3|CCT6A|RPL13A|EIF2S3L|RPS27|RPL5|RPL21|RPS…
KPNB1	HSPB1	HSPB1	64492|64492|64491	62403	20801	3	29|30|29	1	1	#NAME?	#NAME?	#NAME?	inf	709.12	0	EIF2S1|RPLP1|RPLP2|KRT18|ENO1|NPM1|CAPN1|TUBB|CTSB|HSP90AB1|SNRNP70|RPS17|GSTP1|CLTA|CLTB|TXN|HSPD1|HSPA5|HSPA8|PABPC1|XRCC5|MIF|RPS2|DSP|RPA2|HIST1H1B|HIST1H1C|YBX3|HSPA6|RPL35A|RPL7|NCL|POLR2C|TRIM21|ANXA7|HNRNPA2B1|SFPQ|TUBG1|RPS3|AHCY|POLR2A|MCM3|RPS12|DDX6|RPL13|RPL10|RPA1|RPL12|DNAJA1|HNRNPH3|S100A11|AGL|FUS|RPL4|RBMX|RPS19|RPL3|CCT6A|RPL13A|EIF2S3L|RPS27|RPL5|RPL21|RPS10|RPL29|CCT3|RANBP2|…
KPNB1	EIF2S1	EIF2S1	64485|0|64485	63434	21144.7	3	0|0|21	0.67	1	#NAME?	#NAME?	#NAME?	inf	3020.67	0	RPLP1|RPLP2|KRT18|ENO1|NPM1|CAPN1|TUBB|CTSB|HSP90AB1|SNRNP70|RPS17|GSTP1|CLTA|CLTB|HIST1H1E|TXN|HSPD1|HSPA5|HSPA8|PABPC1|XRCC5|MIF|RPS2|DSP|RPA2|HIST1H1B|HIST1H1C|YBX3|HSPA6|RPL35A|RPL7|NCL|POLR2C|TRIM21|ANXA7|RAB6A|HNRNPA2B1|SFPQ|TUBG1|RPS3|AHCY|POLR2A|MCM3|RPS12|DDX6|RPL13|RPL10|RPA1|RPL12|DNAJA1|HNRNPH3|S100A11|AGL|FUS|RPL4|RBMX|RPS19|RPL3|CCT6A|RPL13A|EIF2S3L|RPS27|RPL5|RPL21|RPS10|RPL29|PRRC…
KPNB1	KRT18	KRT18	64491|64492|64491	62402	20800.7	3	26|28|27	1	1	#NAME?	#NAME?	#NAME?	inf	770.4	0	ENO1|NPM1|CAPN1|TUBB|CTSB|HSP90AB1|SNRNP70|RPS17|GSTP1|CLTA|TXN|HSPD1|HSPA5|HSPA8|PABPC1|XRCC5|KRT13|MIF|RPS2|DSP|RPA2|YBX3|HSPA6|RPL35A|RPL7|NCL|POLR2C|TRIM21|ANXA7|RAB6A|HNRNPA2B1|TUBG1|RPS3|AHCY|POLR2A|RPS12|RPL13|RPL10|RPA1|RPL12|DNAJA1|HNRNPH3|S100A11|AGL|FUS|RPL4|RPS19|RPL3|CCT6A|RPL13A|RPS27|RPL5|RPL21|RPL29|CCT3|RANBP2|SERPINH1|CCT4|HNRNPA3|KPNA2|HNRNPF|NUP98|CSE1L|VCP|SEC13|EIF3B|EIF3E|A…
KPNB1	NPM1	NPM1	64487|64489|64488	62392	20797.3	3	0|25|24	1	1	#NAME?	#NAME?	#NAME?	inf	1273.31	0	CAPN1|TUBB|CTSB|HSP90AB1|SNRNP70|RPS17|GSTP1|CLTA|CLTB|HIST1H1E|TXN|HSPD1|HSPA5|HSPA8|PABPC1|XRCC5|MIF|RPS2|RPA2|HIST1H1B|HIST1H1C|YBX3|HSPA6|RPL35A|RPL7|NCL|POLR2C|TRIM21|ANXA7|HNRNPA2B1|SFPQ|TUBG1|RPS3|AHCY|POLR2A|MCM3|RPS12|DDX6|RPL13|RPL10|RPA1|RPL12|DNAJA1|HNRNPH3|S100A11|AGL|FUS|RPL4|RBMX|RPS19|RPL3|CCT6A|RPL13A|EIF2S3L|RPS27|RPL5|RPL21|RPS10|RPL29|PRRC2A|CCT3|RANBP2|SERPINH1|CCT4|HNRNPA3|K…
KPNB1	CAPN1	CAPN1	64489|64488|64489	62394	20798	3	27|28|26	1	1	#NAME?	#NAME?	#NAME?	inf	770.3	0	TUBB|CTSB|HSP90AB1|GSTP1|TXN|HSPD1|HSPA5|HSPA8|PABPC1|XRCC5|MIF|RPS2|DSP|RPA2|HSPA6|RPL7|NCL|POLR2C|TRIM21|ANXA7|HNRNPA2B1|TUBG1|RPS3|AHCY|POLR2A|DDX6|RPL13|RPL10|RPL12|DNAJA1|AGL|FUS|RPL4|RPS19|RPL3|CCT6A|RPL13A|RPL5|RPL21|RPS10|RPL29|CCT3|RANBP2|SERPINH1|CCT4|HNRNPA3|KPNA2|CAPZA1|VCP|EIF3B|ACTG1|RPS20|RPS3A|PSME3|RPL27|WDR5|HNRNPK|RPS7|PPP1CA|RPS8|RPS16|RPS14|RPS23|RPS18|RPS29|RPS13|SNRPE|SNRPD…
KPNB1	TUBB	TUBB	64495|64496|64495	62414	20804.7	3	28|30|29	1	1	#NAME?	#NAME?	#NAME?	inf	717.4	0	CTSB|HSP90AB1|SNRNP70|RPS17|GSTP1|CLTA|CLTB|TXN|HSPD1|HSPA5|HSPA8|PABPC1|XRCC5|MIF|RPS2|DSP|RPA2|YBX3|HSPA6|RPL35A|RPL7|NCL|POLR2C|TRIM21|ANXA7|RAB6A|HNRNPA2B1|SFPQ|TUBG1|RPS3|AHCY|POLR2A|MCM3|RPS12|DDX6|RPL13|RPL10|RPA1|RPL12|DNAJA1|HNRNPH3|S100A11|AGL|FUS|RPL4|RBMX|RPS19|RPL3|CCT6A|RPL13A|EIF2S3L|RPS27|RPL5|RPL21|RPS10|RPL29|CCT3|RANBP2|SERPINH1|CCT4|HNRNPA3|KPNA2|HNRNPF|CAPZA1|NUP98|SUB1|CSE1L…
KPNB1	CTSB	CTSB	64485|64485|64485	62383	20794.3	3	0|0|0	1	1	#NAME?	#NAME?	#NAME?	inf	207943	0	HSP90AB1|SNRNP70|GSTP1|CLTA|CLTB|TXN|HSPD1|HSPA5|HSPA8|PABPC1|XRCC5|MIF|RPS2|RPA2|HIST1H1B|HIST1H1C|HSPA6|RPL35A|RPL7|NCL|POLR2C|TRIM21|ANXA7|HNRNPA2B1|SFPQ|TUBG1|RPS3|AHCY|POLR2A|MCM3|RPS12|DDX6|RPL13|RPL10|RPA1|RPL12|DNAJA1|S100A11|AGL|FUS|RPL4|RPS19|RPL3|CCT6A|RPL13A|RPS27|RPL5|RPL21|RPS10|RPL29|CCT3|RANBP2|SERPINH1|CCT4|HNRNPA3|KPNA2|CAPZA1|NUP98|CSE1L|VCP|SEC13|EIF3B|EIF3E|ACTG1|RPS20|RPS3A|…
KPNB1	SNRNP70	SNRNP70	64488|64489|64489	62394	20798	3	0|0|0	1	1	#NAME?	#NAME?	#NAME?	inf	207980	0	RPS17|CLTA|CLTB|HIST1H1E|TXN|HSPD1|HSPA5|HSPA8|PABPC1|XRCC5|MIF|RPS2|DSP|RPA2|HIST1H1C|YBX3|HSPA6|RPL35A|RPL7|NCL|POLR2C|TRIM21|ANXA7|HNRNPA2B1|SFPQ|TUBG1|RPS3|AHCY|POLR2A|MCM3|RPS12|DDX6|RPL13|RPL10|RPA1|RPL12|DNAJA1|HNRNPH3|S100A11|AGL|FUS|RPL4|RBMX|RPS19|RPL3|CCT6A|RPL13A|EIF2S3L|RPS27|RPL5|RPL21|RPS10|RPL29|CCT3|RANBP2|SERPINH1|CCT4|HNRNPA3|KPNA2|HNRNPF|RBM5|CAPZA1|NUP98|SUB1|CSE1L|VCP|SEC13|…
KPNB1	RPS17	RPS17	64488|64487|64488	62391	20797	3	20|21|22	1	1	#NAME?	#NAME?	#NAME?	inf	990.33	0	GSTP1|CLTA|HIST1H1E|TXN|HSPD1|HSPA5|HSPA8|PABPC1|XRCC5|MIF|RPS2|RPA2|HIST1H1B|HIST1H1C|YBX3|HSPA6|RPL35A|RPL7|NCL|POLR2C|TRIM21|RAB6A|HNRNPA2B1|SFPQ|TUBG1|RPS3|AHCY|POLR2A|MCM3|RPS12|DDX6|RPL13|RPL10|RPA1|RPL12|DNAJA1|HNRNPH3|FUS|RPL4|RBMX|RPS19|RPL3|CCT6A|RPL13A|EIF2S3L|RPS27|RPL5|RPL21|RPS10|RPL29|CCT3|RANBP2|SERPINH1|CCT4|HNRNPA3|KPNA2|HNRNPF|NUP98|SUB1|CSE1L|VCP|SEC13|HNRNPH2|EIF3B|EIF3E|ACTG…
KPNB1	CLTA	CLTA	64491|64491|64491	62401	20800.3	3	0|0|0	1	1	#NAME?	#NAME?	#NAME?	inf	208003	0	CLTB|TXN|HSPD1|HSPA5|HSPA8|PABPC1|RPS2|RPA2|YBX3|HSPA6|RPL35A|RPL7|NCL|POLR2C|TRIM21|RAB6A|HNRNPA2B1|SFPQ|RPS3|AHCY|POLR2A|MCM3|RPS12|DDX6|RPL13|RPL10|RPA1|RPL12|DNAJA1|HNRNPH3|FUS|RPL4|RBMX|RPS19|RPL3|CCT6A|RPL13A|RPS27|RPL5|RPL21|RPS10|RPL29|CCT3|RANBP2|SERPINH1|CCT4|HNRNPA3|KPNA2|HNRNPF|RBM5|CAPZA1|NUP98|SUB1|CSE1L|VCP|SEC13|HNRNPH2|EIF3B|EIF3E|ACTG1|RPS20|RPS3A|PSME3|RPL27|WDR5|HNRNPK|RPS7|PP…
KPNB1	CLTB	CLTB	64489|64489|64490	62396	20798.7	3	0|0|0	1	1	#NAME?	#NAME?	#NAME?	inf	207987	0	TXN|HSPD1|HSPA5|HSPA8|PABPC1|RPS2|HSPA6|RPL35A|RPL7|NCL|POLR2C|TRIM21|RAB6A|HNRNPA2B1|SFPQ|RPS3|AHCY|POLR2A|RPS12|DDX6|RPL13|RPL10|RPL12|DNAJA1|HNRNPH3|FUS|RPL4|RBMX|RPS19|RPL3|CCT6A|RPL13A|RPL5|RPL21|RPL29|CCT3|RANBP2|SERPINH1|CCT4|HNRNPA3|KPNA2|HNRNPF|RBM5|CAPZA1|NUP98|SUB1|VCP|SEC13|HNRNPH2|EIF3B|EIF3E|ACTG1|RPS20|RPS3A|PSME3|RPL27|WDR5|HNRNPK|RPS7|PPP1CA|RPS8|RPS16|RPS23|RPS18|RPS13|SNRPE|SNR…
KPNB1	HIST1H1E	HIST1H1E	64484|0|0	64484	21494.7	3	0|0|0	0.33	1	#NAME?	#NAME?	#NAME?	inf	214947	0.06	HSPD1|HSPA8|PABPC1|XRCC5|MIF|RPS2|HIST1H1B|HIST1H1C|RPL35A|RPL7|NCL|POLR2C|HNRNPA2B1|SFPQ|RPS3|AHCY|POLR2A|MCM3|RPS12|RPL13|RPL10|RPA1|RPL12|DNAJA1|HNRNPH3|FUS|RPL4|RBMX|RPS19|RPL3|CCT6A|RPL13A|EIF2S3L|RPS27|RPL5|RPL21|RPS10|RPL29|CCT3|CCT4|HNRNPA3|HNRNPF|RBM5|HNRNPH2|EIF3B|EIF3E|ACTG1|RPS20|RPS3A|PSME3|RPL27|WDR5|HNRNPK|RPS7|PPP1CA|RPS8|RPS16|RPS14|RPS23|RPS18|RPS29|RPS13|SNRPE|SNRPF|SNRPD1|SNRP…
KPNB1	HSPD1	HSPD1	64484|64486|64485	62383	20794.3	3	20|24|23	1	1	#NAME?	#NAME?	#NAME?	inf	931.09	0	HSPA5|HSPA8|PABPC1|XRCC5|MIF|RPS2|RPA2|HIST1H1B|HIST1H1C|YBX3|HSPA6|RPL35A|RPL7|NCL|POLR2C|TRIM21|ANXA7|RAB6A|HNRNPA2B1|SFPQ|TUBG1|RPS3|AHCY|POLR2A|MCM3|RPS12|DDX6|RPL13|RPL10|RPA1|RPL12|DNAJA1|HNRNPH3|S100A11|AGL|FUS|RPL4|RBMX|RPS19|RPL3|CCT6A|RPL13A|EIF2S3L|RPS27|RPL5|RPL21|RPS10|RPL29|PRRC2A|CCT3|RANBP2|SERPINH1|CCT4|HNRNPA3|KPNA2|HNRNPF|RBM5|CAPZA1|NUP98|SUB1|CSE1L|VCP|SEC13|HNRNPH2|EIF3B|EIF…
KPNB1	HSPA8	HSPA8	64491|64492|64491	62402	20800.7	3	27|28|29	1	1	#NAME?	#NAME?	#NAME?	inf	742.88	0	PABPC1|XRCC5|MIF|RPS2|DSP|RPA2|HIST1H1B|HIST1H1C|YBX3|HSPA6|RPL35A|RPL7|NCL|POLR2C|TRIM21|ANXA7|RAB6A|HNRNPA2B1|SFPQ|TUBG1|RPS3|AHCY|POLR2A|MCM3|RPS12|DDX6|RPL13|RPL10|RPA1|RPL12|DNAJA1|HNRNPH3|S100A11|AGL|FUS|RPL4|RBMX|RPS19|RPL3|CCT6A|RPL13A|EIF2S3L|RPS27|RPL5|RPL21|RPS10|RPL29|PRRC2A|CCT3|RANBP2|SERPINH1|CCT4|HNRNPA3|KPNA2|HNRNPF|RBM5|CAPZA1|NUP98|SUB1|CSE1L|VCP|SEC13|HNRNPH2|EIF3B|EIF3E|ACTG1…
KPNB1	PABPC1	PABPC1	64491|64491|64491	62401	20800.3	3	21|0|0	1	1	#NAME?	#NAME?	#NAME?	inf	2971.48	0	XRCC5|MIF|RPS2|DSP|RPA2|HIST1H1B|HIST1H1C|YBX3|HSPA6|RPL35A|RPL7|NCL|POLR2C|TRIM21|ANXA7|HNRNPA2B1|SFPQ|TUBG1|RPS3|AHCY|POLR2A|MCM3|RPS12|DDX6|RPL13|RPL10|RPA1|RPL12|DNAJA1|HNRNPH3|S100A11|AGL|FUS|RPL4|RBMX|RPS19|RPL3|CCT6A|RPL13A|EIF2S3L|RPS27|RPL5|RPL21|RPS10|RPL29|PRRC2A|CCT3|RANBP2|SERPINH1|CCT4|HNRNPA3|KPNA2|HNRNPF|RBM5|CAPZA1|NUP98|SUB1|CSE1L|VCP|SEC13|HNRNPH2|EIF3B|EIF3E|ACTG1|RPS20|RPS3A|…
KPNB1	XRCC5	XRCC5	64485|64486|64485	62384	20794.7	3	0|0|0	1	1	#NAME?	#NAME?	#NAME?	inf	207947	0	MIF|RPS2|RPA2|HIST1H1B|HIST1H1C|YBX3|HSPA6|RPL35A|RPL7|NCL|POLR2C|TRIM21|ANXA7|HNRNPA2B1|SFPQ|TUBG1|RPS3|AHCY|POLR2A|MCM3|RPS12|DDX6|RPL13|RPL10|RPA1|RPL12|DNAJA1|HNRNPH3|S100A11|AGL|FUS|RPL4|RBMX|RPS19|RPL3|CCT6A|RPL13A|EIF2S3L|RPS27|RPL5|RPL21|RPS10|RPL29|CCT3|RANBP2|SERPINH1|CCT4|HNRNPA3|KPNA2|HNRNPF|RBM5|CAPZA1|NUP98|SUB1|CSE1L|VCP|SEC13|HNRNPH2|EIF3B|EIF3E|ACTG1|RPS20|RPS3A|PSME3|RPL27|WDR5|…
KPNB1	KRT13	KRT13	64486|64485|64486	62385	20795	3	0|0|0	1	1	1	1	1	inf	207950	0	MIF|DSP|HNRNPK|TRIM29|TP63|
KPNB1	MIF	MIF	64485|0|0	64485	21495	3	24|25|25	0.33	1	#NAME?	#NAME?	#NAME?	inf	871.42	0.06	RPS2|DSP|RPA2|HIST1H1B|HIST1H1C|HSPA6|RPL35A|RPL7|NCL|POLR2C|ANXA7|HNRNPA2B1|SFPQ|TUBG1|RPS3|AHCY|POLR2A|MCM3|RPS12|DDX6|RPL13|RPL10|RPA1|RPL12|DNAJA1|HNRNPH3|AGL|FUS|RPL4|RBMX|RPS19|RPL3|CCT6A|RPL13A|EIF2S3L|RPS27|RPL5|RPL21|RPS10|RPL29|CCT3|RANBP2|SERPINH1|CCT4|HNRNPA3|KPNA2|HNRNPF|CAPZA1|SUB1|VCP|SEC13|HNRNPH2|EIF3B|EIF3E|ACTG1|RPS20|RPS3A|PSME3|RPL27|WDR5|HNRNPK|RPS7|PPP1CA|RPS8|RPS16|RPS14|R…
KPNB1	RPS2	RPS2	64488|64490|64490	62396	20798.7	3	21|0|25	1	1	#NAME?	#NAME?	#NAME?	inf	1356.43	0	RPA2|HIST1H1B|HIST1H1C|YBX3|HSPA6|RPL35A|RPL7|NCL|POLR2C|TRIM21|ANXA7|RAB6A|HNRNPA2B1|SFPQ|TUBG1|RPS3|AHCY|POLR2A|MCM3|RPS12|DDX6|RPL13|RPL10|RPA1|RPL12|DNAJA1|HNRNPH3|S100A11|AGL|FUS|RPL4|RBMX|RPS19|RPL3|CCT6A|RPL13A|EIF2S3L|RPS27|RPL5|RPL21|RPS10|RPL29|CCT3|RANBP2|SERPINH1|CCT4|HNRNPA3|KPNA2|HNRNPF|RBM5|CAPZA1|NUP98|SUB1|CSE1L|VCP|SEC13|HNRNPH2|EIF3B|EIF3E|ACTG1|RPS20|RPS3A|PSME3|RPL27|WDR5|HNR…
KPNB1	DSP	DSP	64492|64491|64492	62403	20801	3	0|0|0	1	1	1	1	1	inf	208010	0	RPA2|YBX3|NCL|HNRNPA2B1|DDX6|RPA1|HNRNPH3|FUS|RBMX|RPL5|RANBP2|NUP98|VCP|SEC13|EIF3B|ACTG1|HNRNPK|PPP1CA|SNRPD1|SNRPD3|TRA2B|YBX1|ACTA1|TUBA4A|PRKDC|KHDRBS1|DHX9|ILF3|SRSF9|SRSF6|G3BP1|HDAC1|HNRNPD|TRIM29|CTTN|CAPRIN1|KPNB1|PLEC|NONO|PCBP1|SF3B3|ELAVL1|SPECC1|UBAP2|AGO1|GIGYF2|NUFIP2|PABPN1|ALYREF|NUP93|PPP1R13L|ATXN2L|DDX1|SYMPK|UPF1|KHSRP|MED15|NUP88|TP63|CHMP4B|SRRM2|C14orf166|THRAP3|RTCB|SNX9|
KPNB1	RPA2	RPA2	64483|64484|64483	62378	20792.7	3	0|0|0	1	1	#NAME?	#NAME?	#NAME?	inf	207927	0	HIST1H1B|HIST1H1C|YBX3|HSPA6|RPL35A|RPL7|NCL|POLR2C|TRIM21|ANXA7|HNRNPA2B1|SFPQ|TUBG1|RPS3|AHCY|POLR2A|MCM3|RPS12|DDX6|RPL13|RPL10|RPA1|RPL12|DNAJA1|HNRNPH3|AGL|FUS|RPL4|RBMX|RPS19|RPL3|CCT6A|RPL13A|EIF2S3L|RPS27|RPL5|RPL21|RPS10|RPL29|CCT3|RANBP2|SERPINH1|CCT4|HNRNPA3|KPNA2|HNRNPF|RBM5|NUP98|SUB1|CSE1L|VCP|SEC13|HNRNPH2|EIF3B|EIF3E|ACTG1|RPS20|RPS3A|PSME3|RPL27|WDR5|HNRNPK|RPS7|PPP1CA|RPS8|RPS16…
KPNB1	HIST1H1B	HIST1H1B	64486|64485|64485	62384	20794.7	3	0|0|21	1	1	#NAME?	#NAME?	#NAME?	inf	2970.67	0	HIST1H1C|RPL35A|RPL7|NCL|POLR2C|HNRNPA2B1|RPS3|AHCY|POLR2A|MCM3|RPS12|RPL13|RPL10|RPA1|RPL12|DNAJA1|FUS|RPL4|RPS19|RPL3|CCT6A|RPL13A|EIF2S3L|RPS27|RPL5|RPL21|RPS10|RPL29|CCT3|RANBP2|CCT4|KPNA2|HNRNPF|NUP98|VCP|SEC13|EIF3B|EIF3E|ACTG1|RPS20|RPS3A|RPL27|WDR5|HNRNPK|RPS7|RPS8|RPS16|RPS14|RPS23|RPS18|RPS29|RPS13|SNRPF|SNRPD1|SNRPD2|RPL7A|RPS4X|RPS6|HIST1H4A|RPL23|RPS25|RPS26|RPS28|RPL31|RPL10A|RPL11|…
KPNB1	HIST1H1C	HIST1H1C	64487|64485|64488	62388	20796	3	0|21|23	1	1	#NAME?	#NAME?	#NAME?	inf	1417.91	0	YBX3|RPL35A|RPL7|NCL|POLR2C|HNRNPA2B1|SFPQ|RPS3|POLR2A|MCM3|RPS12|DDX6|RPL13|RPL10|RPA1|RPL12|DNAJA1|HNRNPH3|S100A11|FUS|RPL4|RBMX|RPS19|RPL3|CCT6A|RPL13A|EIF2S3L|RPS27|RPL5|RPL21|RPS10|RPL29|CCT3|RANBP2|CCT4|HNRNPA3|KPNA2|HNRNPF|RBM5|NUP98|CSE1L|VCP|SEC13|HNRNPH2|EIF3B|EIF3E|ACTG1|RPS20|RPS3A|PSME3|RPL27|WDR5|HNRNPK|RPS7|RPS8|RPS16|RPS14|RPS23|RPS18|RPS29|RPS13|SNRPE|SNRPF|SNRPD1|SNRPD2|SNRPD3|R…
KPNB1	YBX3	YBX3	64486|64485|64485	62384	20794.7	3	0|20|22	1	1	#NAME?	#NAME?	#NAME?	inf	1485.33	0	HSPA6|RPL35A|RPL7|NCL|POLR2C|HNRNPA2B1|SFPQ|RPS3|AHCY|POLR2A|RPS12|DDX6|RPL13|RPL10|RPL12|DNAJA1|HNRNPH3|FUS|RPL4|RBMX|RPS19|RPL3|CCT6A|RPL13A|EIF2S3L|RPS27|RPL5|RPL21|RPS10|RPL29|PRRC2A|CCT3|RANBP2|SERPINH1|CCT4|HNRNPA3|KPNA2|HNRNPF|NUP98|SUB1|CSE1L|VCP|SEC13|HNRNPH2|EIF3B|EIF3E|ACTG1|RPS20|RPS3A|PSME3|RPL27|HNRNPK|RPS7|PPP1CA|RPS8|RPS16|RPS14|RPS23|RPS18|RPS29|RPS13|SNRPE|SNRPF|SNRPD1|SNRPD2|SN…
KPNB1	RPL35A	RPL35A	64487|64487|64487	62389	20796.3	3	0|0|0	1	1	#NAME?	#NAME?	#NAME?	inf	207963	0	RPL7|NCL|POLR2C|TRIM21|HNRNPA2B1|SFPQ|TUBG1|RPS3|AHCY|POLR2A|MCM3|RPS12|DDX6|RPL13|RPL10|RPA1|RPL12|DNAJA1|HNRNPH3|S100A11|AGL|FUS|RPL4|RBMX|RPS19|RPL3|CCT6A|RPL13A|EIF2S3L|RPS27|RPL5|RPL21|RPS10|RPL29|CCT3|RANBP2|SERPINH1|CCT4|HNRNPA3|KPNA2|HNRNPF|RBM5|CAPZA1|NUP98|SUB1|CSE1L|VCP|SEC13|HNRNPH2|EIF3B|EIF3E|ACTG1|RPS20|RPS3A|PSME3|RPL27|WDR5|HNRNPK|RPS7|PPP1CA|RPS8|RPS16|RPS14|RPS23|RPS18|RPS29|RP…
KPNB1	RPL7	RPL7	64488|64487|64487	62390	20796.7	3	0|0|21	1	1	#NAME?	#NAME?	#NAME?	inf	2970.95	0	NCL|POLR2C|TRIM21|ANXA7|HNRNPA2B1|SFPQ|TUBG1|RPS3|AHCY|POLR2A|MCM3|RPS12|DDX6|RPL13|RPL10|RPA1|RPL12|DNAJA1|HNRNPH3|S100A11|AGL|FUS|RPL4|RBMX|RPS19|RPL3|CCT6A|RPL13A|EIF2S3L|RPS27|RPL5|RPL21|RPS10|RPL29|CCT3|RANBP2|SERPINH1|CCT4|HNRNPA3|KPNA2|HNRNPF|RBM5|CAPZA1|NUP98|SUB1|CSE1L|VCP|SEC13|HNRNPH2|EIF3B|EIF3E|ACTG1|RPS20|RPS3A|PSME3|RPL27|WDR5|HNRNPK|RPS7|PPP1CA|RPS8|RPS16|RPS14|RPS23|RPS18|RPS29|R…
KPNB1	NCL	NCL	64487|64489|64489	62393	20797.7	3	0|25|21	1	1	#NAME?	#NAME?	#NAME?	inf	1356.37	0	POLR2C|TRIM21|ANXA7|HNRNPA2B1|SFPQ|TUBG1|RPS3|AHCY|POLR2A|MCM3|RPS12|DDX6|RPL13|RPL10|RPA1|RPL12|DNAJA1|HNRNPH3|S100A11|AGL|FUS|RPL4|RBMX|RPS19|RPL3|CCT6A|RPL13A|EIF2S3L|RPS27|RPL5|RPL21|RPS10|RPL29|PRRC2A|CCT3|RANBP2|SERPINH1|CCT4|HNRNPA3|KPNA2|HNRNPF|RBM5|CAPZA1|NUP98|SUB1|CSE1L|VCP|SEC13|HNRNPH2|EIF3B|EIF3E|ACTG1|RPS20|RPS3A|PSME3|RPL27|WDR5|HNRNPK|RPS7|PPP1CA|RPS8|RPS16|RPS14|RPS23|RPS18|RPS2…
KPNB1	POLR2C	POLR2C	64486|64486|64486	62386	20795.3	3	0|0|0	1	1	#NAME?	#NAME?	#NAME?	inf	207953	0	TRIM21|ANXA7|HNRNPA2B1|SFPQ|TUBG1|RPS3|AHCY|POLR2A|MCM3|RPS12|DDX6|RPL13|RPL10|RPA1|RPL12|DNAJA1|HNRNPH3|AGL|FUS|RPL4|RBMX|RPS19|RPL3|CCT6A|RPL13A|EIF2S3L|RPS27|RPL5|RPL21|RPS10|RPL29|CCT3|RANBP2|SERPINH1|CCT4|HNRNPA3|KPNA2|HNRNPF|RBM5|NUP98|SUB1|CSE1L|VCP|SEC13|HNRNPH2|EIF3B|EIF3E|ACTG1|RPS20|RPS3A|PSME3|RPL27|WDR5|HNRNPK|RPS7|PPP1CA|RPS8|RPS16|RPS14|RPS23|RPS18|RPS29|RPS13|SNRPE|SNRPF|SNRPD1|SN…
KPNB1	TRIM21	TRIM21	64487|64489|64488	62392	20797.3	3	21|23|23	1	1	#NAME?	#NAME?	#NAME?	inf	931.22	0	ANXA7|HNRNPA2B1|SFPQ|RPS3|AHCY|POLR2A|MCM3|RPS12|DDX6|RPL13|RPL10|RPA1|RPL12|DNAJA1|HNRNPH3|S100A11|FUS|RPL4|RBMX|RPS19|RPL3|CCT6A|RPL13A|EIF2S3L|RPS27|RPL5|RPL21|RPS10|RPL29|CCT3|RANBP2|SERPINH1|CCT4|HNRNPA3|KPNA2|HNRNPF|CAPZA1|NUP98|CSE1L|VCP|SEC13|HNRNPH2|EIF3B|EIF3E|ACTG1|RPS20|RPS3A|PSME3|RPL27|WDR5|HNRNPK|RPS7|PPP1CA|RPS8|RPS16|RPS14|RPS23|RPS18|RPS29|RPS13|SNRPE|SNRPF|SNRPD1|SNRPD2|SNRPD3|…
KPNB1	ANXA7	ANXA7	64485|0|0	64485	21495	3	0|0|0	0.33	1	#NAME?	#NAME?	#NAME?	inf	214950	0.06	HNRNPA2B1|SFPQ|TUBG1|RPS3|AHCY|POLR2A|DDX6|RPL13|RPL10|RPL12|DNAJA1|S100A11|AGL|FUS|RPL4|RPS19|RPL3|CCT6A|RPL13A|RPS27|RPL5|RPL21|RPS10|RPL29|CCT3|RANBP2|SERPINH1|CCT4|HNRNPA3|KPNA2|HNRNPF|RBM5|CAPZA1|NUP98|CSE1L|VCP|SEC13|HNRNPH2|EIF3B|ACTG1|RPS20|RPS3A|PSME3|RPL27|WDR5|HNRNPK|RPS7|PPP1CA|RPS8|RPS16|RPS14|RPS23|RPS18|RPS29|RPS13|SNRPE|SNRPD1|SNRPD2|SNRPD3|RPL7A|RPS4X|RPS6|HIST1H4A|RPL23|RPS26|RP…
KPNB1	HNRNPA2B1	HNRNPA2B1	64494|64494|64494	62410	20803.3	3	28|28|27	1	1	#NAME?	#NAME?	#NAME?	inf	751.93	0	SFPQ|TUBG1|RPS3|AHCY|POLR2A|MCM3|RPS12|DDX6|RPL13|RPL10|RPA1|RPL12|DNAJA1|HNRNPH3|S100A11|AGL|FUS|RPL4|RBMX|RPS19|RPL3|CCT6A|RPL13A|EIF2S3L|RPS27|RPL5|RPL21|RPS10|RPL29|PRRC2A|CCT3|RANBP2|SERPINH1|CCT4|HNRNPA3|KPNA2|HNRNPF|RBM5|CAPZA1|NUP98|SUB1|CSE1L|VCP|SEC13|HNRNPH2|EIF3B|EIF3E|ACTG1|RPS20|RPS3A|PSME3|RPL27|WDR5|HNRNPK|RPS7|PPP1CA|RPS8|RPS16|RPS14|RPS23|RPS18|RPS29|RPS13|SNRPE|SNRPF|SNRPD1|SNR…
KPNB1	SFPQ	SFPQ	64493|64493|64493	62407	20802.3	3	23|23|24	1	1	#NAME?	#NAME?	#NAME?	inf	891.53	0	RPS3|AHCY|POLR2A|MCM3|RPS12|DDX6|RPL13|RPL10|RPA1|RPL12|DNAJA1|HNRNPH3|S100A11|AGL|FUS|RPL4|RBMX|RPS19|RPL3|CCT6A|RPL13A|EIF2S3L|RPS27|RPL5|RPL21|RPS10|RPL29|PRRC2A|CCT3|RANBP2|SERPINH1|CCT4|ZNF157|HNRNPA3|KPNA2|HNRNPF|RBM5|NUP98|SUB1|CSE1L|VCP|SEC13|HNRNPH2|EIF3B|EIF3E|ACTG1|RPS20|RPS3A|PSME3|RPL27|WDR5|HNRNPK|RPS7|PPP1CA|RPS8|RPS16|RPS14|RPS23|RPS18|RPS29|RPS13|SNRPE|SNRPF|SNRPD1|SNRPD2|SNRPD3|…
KPNB1	TUBG1	TUBG1	64487|64488|64487	62390	20796.7	3	0|0|0	1	1	#NAME?	#NAME?	#NAME?	inf	207967	0	RPS3|AHCY|POLR2A|MCM3|RPS12|DDX6|RPL13|RPL10|RPA1|RPL12|DNAJA1|HNRNPH3|FUS|RPL4|RPS19|RPL3|CCT6A|RPL13A|EIF2S3L|RPS27|RPL5|RPL21|RPS10|RPL29|CCT3|RANBP2|SERPINH1|CCT4|HNRNPA3|KPNA2|HNRNPF|CAPZA1|NUP98|VCP|EIF3B|EIF3E|ACTG1|RPS20|RPS3A|PSME3|RPL27|HNRNPK|RPS7|PPP1CA|RPS8|RPS16|RPS14|RPS23|RPS18|RPS29|RPS13|SNRPE|SNRPF|SNRPD1|SNRPD2|SNRPD3|TMSB4X|RPL7A|RPS4X|RPS6|HIST1H4A|RPL23|RPS25|RPS26|RPS28|RP…
KPNB1	RPS3	RPS3	64490|64490|64490	62398	20799.3	3	22|22|25	1	1	#NAME?	#NAME?	#NAME?	inf	904.32	0	AHCY|POLR2A|MCM3|RPS12|DDX6|RPL13|RPL10|RPA1|RPL12|DNAJA1|HNRNPH3|S100A11|AGL|FUS|RPL4|RBMX|RPS19|RPL3|CCT6A|RPL13A|EIF2S3L|RPS27|RPL5|RPL21|RPS10|RPL29|CCT3|RANBP2|SERPINH1|CCT4|HNRNPA3|KPNA2|HNRNPF|RBM5|CAPZA1|NUP98|SUB1|CSE1L|VCP|SEC13|HNRNPH2|EIF3B|EIF3E|ACTG1|RPS20|RPS3A|PSME3|RPL27|WDR5|HNRNPK|RPS7|PPP1CA|RPS8|RPS16|RPS14|RPS23|RPS18|RPS29|RPS13|SNRPE|SNRPF|SNRPD1|SNRPD2|SNRPD3|RPL7A|RPS4X|…
KPNB1	AHCY	AHCY	64487|64487|64485	62387	20795.7	3	0|0|0	1	1	#NAME?	#NAME?	#NAME?	inf	207957	0	POLR2A|MCM3|RPS12|DDX6|RPL13|RPL10|RPA1|RPL12|DNAJA1|HNRNPH3|AGL|FUS|RPL4|RBMX|RPS19|RPL3|CCT6A|RPL13A|EIF2S3L|RPS27|RPL5|RPL21|RPS10|RPL29|CCT3|RANBP2|SERPINH1|CCT4|HNRNPA3|KPNA2|HNRNPF|CAPZA1|NUP98|SUB1|CSE1L|VCP|SEC13|HNRNPH2|EIF3B|EIF3E|ACTG1|RPS20|RPS3A|PSME3|RPL27|WDR5|HNRNPK|RPS7|PPP1CA|RPS8|RPS16|RPS14|RPS23|RPS18|RPS29|RPS13|SNRPE|SNRPF|SNRPD1|SNRPD2|SNRPD3|RPL7A|RPS4X|RPS6|HIST1H4A|RPL2…
KPNB1	POLR2A	POLR2A	64488|64488|64487	62391	20797	3	0|0|0	1	1	#NAME?	#NAME?	#NAME?	inf	207970	0	MCM3|RPS12|DDX6|RPL13|RPL10|RPA1|RPL12|DNAJA1|HNRNPH3|S100A11|AGL|FUS|RPL4|RBMX|RPS19|RPL3|CCT6A|RPL13A|EIF2S3L|RPS27|RPL5|RPL21|RPS10|RPL29|CCT3|RANBP2|SERPINH1|CCT4|HNRNPA3|KPNA2|HNRNPF|RBM5|CAPZA1|NUP98|SUB1|CSE1L|VCP|SEC13|HNRNPH2|EIF3B|EIF3E|ACTG1|RPS20|RPS3A|PSME3|RPL27|WDR5|HNRNPK|RPS7|PPP1CA|RPS8|RPS16|RPS14|RPS23|RPS18|RPS29|RPS13|SNRPE|SNRPF|SNRPD1|SNRPD2|SNRPD3|TMSB4X|RPL7A|RPS4X|RPS6|…
KPNB1	RPS12	RPS12	64489|64489|64489	62395	20798.3	3	23|24|23	1	1	#NAME?	#NAME?	#NAME?	inf	891.36	0	DDX6|RPL13|RPL10|RPA1|RPL12|DNAJA1|HNRNPH3|AGL|FUS|RPL4|RBMX|RPS19|RPL3|CCT6A|RPL13A|EIF2S3L|RPS27|RPL5|RPL21|RPS10|RPL29|CCT3|RANBP2|SERPINH1|CCT4|HNRNPA3|KPNA2|HNRNPF|RBM5|CAPZA1|NUP98|SUB1|CSE1L|VCP|SEC13|HNRNPH2|EIF3B|EIF3E|ACTG1|RPS20|RPS3A|PSME3|RPL27|WDR5|HNRNPK|RPS7|PPP1CA|RPS8|RPS16|RPS14|RPS23|RPS18|RPS29|RPS13|SNRPE|SNRPF|SNRPD1|SNRPD2|SNRPD3|RPL7A|RPS4X|RPS6|HIST1H4A|RPL23|RPS25|RPS26…
KPNB1	DDX6	DDX6	64487|64489|64489	62393	20797.7	3	0|0|0	1	1	#NAME?	#NAME?	#NAME?	inf	207977	0	RPL13|RPL10|RPL12|DNAJA1|HNRNPH3|S100A11|AGL|FUS|RPL4|RBMX|RPS19|RPL3|CCT6A|RPL13A|EIF2S3L|RPS27|RPL5|RPL21|RPS10|RPL29|PRRC2A|CCT3|RANBP2|SERPINH1|CCT4|HNRNPA3|KPNA2|HNRNPF|RBM5|CAPZA1|NUP98|SUB1|CSE1L|VCP|SEC13|HNRNPH2|EIF3B|EIF3E|ACTG1|RPS20|RPS3A|PSME3|RPL27|WDR5|HNRNPK|RPS7|PPP1CA|RPS8|RPS16|RPS14|RPS23|RPS18|RPS29|RPS13|SNRPE|SNRPF|SNRPD1|SNRPD2|SNRPD3|RPL7A|RPS4X|RPS6|HIST1H4A|RPL23|RPS25|…
KPNB1	RPL13	RPL13	64488|64487|64489	62392	20797.3	3	24|24|23	1	1	#NAME?	#NAME?	#NAME?	inf	878.76	0	RPL10|RPA1|RPL12|DNAJA1|HNRNPH3|S100A11|AGL|FUS|RPL4|RBMX|RPS19|RPL3|CCT6A|RPL13A|EIF2S3L|RPS27|RPL5|RPL21|RPS10|RPL29|CCT3|RANBP2|SERPINH1|CCT4|HNRNPA3|KPNA2|HNRNPF|RBM5|CAPZA1|NUP98|SUB1|CSE1L|VCP|SEC13|HNRNPH2|EIF3B|EIF3E|ACTG1|RPS20|RPS3A|PSME3|RPL27|WDR5|HNRNPK|RPS7|PPP1CA|RPS8|RPS16|RPS14|RPS23|RPS18|RPS29|RPS13|SNRPE|SNRPF|SNRPD1|SNRPD2|SNRPD3|RPL7A|RPS4X|RPS6|HIST1H4A|RPL23|RPS25|RPS26|RP…
KPNB1	RPL10	RPL10	64488|64488|64488	62392	20797.3	3	0|19|0	1	1	#NAME?	#NAME?	#NAME?	inf	3283.79	0	RPA1|RPL12|DNAJA1|HNRNPH3|AGL|FUS|RPL4|RBMX|RPS19|RPL3|CCT6A|RPL13A|EIF2S3L|RPS27|RPL5|RPL21|RPS10|RPL29|CCT3|RANBP2|SERPINH1|CCT4|HNRNPA3|KPNA2|HNRNPF|RBM5|CAPZA1|NUP98|SUB1|CSE1L|VCP|SEC13|HNRNPH2|EIF3B|EIF3E|ACTG1|RPS20|RPS3A|PSME3|RPL27|WDR5|HNRNPK|RPS7|PPP1CA|RPS8|RPS16|RPS14|RPS23|RPS18|RPS29|RPS13|SNRPE|SNRPF|SNRPD1|SNRPD2|SNRPD3|TMSB4X|RPL7A|RPS4X|RPS6|HIST1H4A|RPL23|RPS25|RPS26|RPS28|RPL…
KPNB1	RPA1	RPA1	64486|64486|64486	62386	20795.3	3	0|0|0	1	1	#NAME?	#NAME?	#NAME?	inf	207953	0	RPL12|DNAJA1|HNRNPH3|AGL|FUS|RPL4|RBMX|RPS19|RPL3|CCT6A|RPL13A|EIF2S3L|RPS27|RPL5|RPL21|RPS10|RPL29|CCT3|RANBP2|CCT4|HNRNPA3|KPNA2|HNRNPF|RBM5|NUP98|SUB1|CSE1L|VCP|SEC13|HNRNPH2|EIF3B|EIF3E|ACTG1|RPS20|RPS3A|PSME3|RPL27|WDR5|HNRNPK|RPS7|PPP1CA|RPS8|RPS16|RPS14|RPS23|RPS18|RPS29|RPS13|SNRPE|SNRPF|SNRPD1|SNRPD2|SNRPD3|RPL7A|RPS4X|RPS6|HIST1H4A|RPL23|RPS25|RPS26|RPS28|RPL31|RPL10A|RPL11|FKBP1A|TRA2B…
KPNB1	RPL12	RPL12	64488|64488|64487	62391	20797	3	0|0|0	1	1	#NAME?	#NAME?	#NAME?	inf	207970	0	DNAJA1|HNRNPH3|S100A11|AGL|FUS|RPL4|RBMX|RPS19|RPL3|CCT6A|RPL13A|EIF2S3L|RPS27|RPL5|RPL21|RPS10|RPL29|CCT3|RANBP2|SERPINH1|CCT4|HNRNPA3|KPNA2|HNRNPF|RBM5|CAPZA1|NUP98|SUB1|CSE1L|VCP|SEC13|HNRNPH2|EIF3B|EIF3E|ACTG1|RPS20|RPS3A|PSME3|RPL27|WDR5|HNRNPK|RPS7|PPP1CA|RPS8|RPS16|RPS14|RPS23|RPS18|RPS29|RPS13|SNRPE|SNRPF|SNRPD1|SNRPD2|SNRPD3|RPL7A|RPS4X|RPS6|HIST1H4A|RPL23|RPS25|RPS26|RPS28|RPL31|RPL10A|…
KPNB1	DNAJA1	DNAJA1	64484|64487|64486	62385	20795	3	0|20|0	1	1	#NAME?	#NAME?	#NAME?	inf	3119.25	0	HNRNPH3|S100A11|AGL|FUS|RPL4|RBMX|RPS19|RPL3|CCT6A|RPL13A|EIF2S3L|RPS27|RPL5|RPL21|RPS10|RPL29|PRRC2A|CCT3|RANBP2|SERPINH1|CCT4|HNRNPA3|KPNA2|HNRNPF|RBM5|CAPZA1|NUP98|SUB1|CSE1L|VCP|SEC13|HNRNPH2|EIF3B|EIF3E|ACTG1|RPS20|RPS3A|PSME3|RPL27|WDR5|HNRNPK|RPS7|PPP1CA|RPS8|RPS16|RPS14|RPS23|RPS18|RPS29|RPS13|SNRPE|SNRPF|SNRPD1|SNRPD2|SNRPD3|RPL7A|RPS4X|RPS6|HIST1H4A|RPL23|RPS25|RPS26|RPS28|RPL31|RPL10A|…
KPNB1	HNRNPH3	HNRNPH3	64490|64491|64491	62400	20800	3	0|24|0	1	1	#NAME?	#NAME?	#NAME?	inf	2600	0	S100A11|AGL|FUS|RPL4|RBMX|RPS19|RPL3|CCT6A|RPL13A|EIF2S3L|RPS27|RPL5|RPL21|RPS10|RPL29|CCT3|RANBP2|CCT4|HNRNPA3|KPNA2|HNRNPF|RBM5|NUP98|SUB1|CSE1L|VCP|SEC13|HNRNPH2|EIF3B|EIF3E|ACTG1|RPS20|RPS3A|PSME3|RPL27|WDR5|HNRNPK|RPS7|PPP1CA|RPS8|RPS16|RPS14|RPS23|RPS18|RPS29|RPS13|SNRPE|SNRPF|SNRPD1|SNRPD2|SNRPD3|RPL7A|RPS4X|RPS6|HIST1H4A|RPL23|RPS25|RPS26|RPS28|RPL31|RPL10A|RPL11|TRA2B|RPL38|RPS21|YBX1|AC…
KPNB1	AGL	AGL	64482|0|0	64482	21494	3	0|0|0	0.33	1	#NAME?	#NAME?	#NAME?	inf	214940	0.06	FUS|RPL4|RBMX|RPS19|RPL3|CCT6A|RPL13A|RPL5|RPL21|RPL29|PRRC2A|CCT3|RANBP2|SERPINH1|CCT4|HNRNPA3|KPNA2|HNRNPF|RBM5|NUP98|CSE1L|VCP|SEC13|HNRNPH2|EIF3B|ACTG1|RPS20|RPS3A|PSME3|RPL27|WDR5|HNRNPK|RPS7|PPP1CA|RPS8|RPS16|RPS14|RPS23|RPS18|RPS29|RPS13|SNRPE|SNRPF|SNRPD1|SNRPD2|SNRPD3|RPL7A|RPS4X|RPS6|HIST1H4A|RPL23|RPS25|RPS28|RPL31|RPL10A|RPL11|FKBP1A|TRA2B|YBX1|ACTA1|TUBA4A|TUBB4B|RAE1|PRKDC|RBM3|HNRN…
KPNB1	FUS	FUS	64492|64492|64492	62404	20801.3	3	24|24|0	1	1	#NAME?	#NAME?	#NAME?	inf	1300.08	0	RPL4|RBMX|RPS19|RPL3|CCT6A|RPL13A|EIF2S3L|RPS27|RPL5|RPL21|RPS10|RPL29|PRRC2A|CCT3|RANBP2|SERPINH1|CCT4|HNRNPA3|KPNA2|HNRNPF|RBM5|CAPZA1|NUP98|SUB1|CSE1L|VCP|SEC13|HNRNPH2|EIF3B|EIF3E|ACTG1|RPS20|RPS3A|PSME3|RPL27|WDR5|HNRNPK|RPS7|PPP1CA|RPS8|RPS16|RPS14|RPS23|RPS18|RPS29|RPS13|SNRPE|SNRPF|SNRPD1|SNRPD2|SNRPD3|TMSB4X|RPL7A|RPS4X|RPS6|HIST1H4A|RPL23|RPS25|RPS26|RPS28|RPL31|RPL10A|RPL11|FKBP1A|TRA2…
KPNB1	RPL4	RPL4	64489|64489|64490	62396	20798.7	3	23|24|24	1	1	#NAME?	#NAME?	#NAME?	inf	878.82	0	RBMX|RPS19|RPL3|CCT6A|RPL13A|EIF2S3L|RPS27|RPL5|RPL21|RPS10|RPL29|CCT3|RANBP2|SERPINH1|CCT4|HNRNPA3|KPNA2|HNRNPF|RBM5|CAPZA1|NUP98|SUB1|CSE1L|VCP|SEC13|HNRNPH2|EIF3B|EIF3E|ACTG1|RPS20|RPS3A|PSME3|RPL27|WDR5|HNRNPK|RPS7|PPP1CA|RPS8|RPS16|RPS14|RPS23|RPS18|RPS29|RPS13|SNRPE|SNRPF|SNRPD1|SNRPD2|SNRPD3|TMSB4X|RPL7A|RPS4X|RPS6|HIST1H4A|RPL23|RPS25|RPS26|RPS28|RPL31|RPL10A|RPL11|FKBP1A|TRA2B|RPL38|RPS2…
KPNB1	RBMX	RBMX	64489|64489|64489	62395	20798.3	3	0|0|0	1	1	#NAME?	#NAME?	#NAME?	inf	207983	0	RPS19|RPL3|CCT6A|RPL13A|EIF2S3L|RPS27|RPL5|RPL21|RPS10|RPL29|PRRC2A|CCT3|RANBP2|CCT4|ZNF157|HNRNPA3|KPNA2|HNRNPF|RBM5|NUP98|SUB1|CSE1L|VCP|SEC13|HNRNPH2|EIF3B|EIF3E|ACTG1|RPS20|RPS3A|PSME3|RPL27|WDR5|HNRNPK|RPS7|PPP1CA|RPS8|RPS16|RPS14|RPS23|RPS18|RPS29|RPS13|SNRPE|SNRPF|SNRPD1|SNRPD2|SNRPD3|RPL7A|RPS4X|RPS6|HIST1H4A|RPL23|RPS25|RPS26|RPS28|RPL31|RPL10A|RPL11|TRA2B|RPL38|RPS21|YBX1|ACTA1|TUBA4A|T…
KPNB1	RPS19	RPS19	64490|64490|64490	62398	20799.3	3	0|24|25	1	1	#NAME?	#NAME?	#NAME?	inf	1273.43	0	RPL3|CCT6A|RPL13A|EIF2S3L|RPS27|RPL5|RPL21|RPS10|RPL29|CCT3|RANBP2|SERPINH1|CCT4|HNRNPA3|KPNA2|HNRNPF|RBM5|NUP98|CSE1L|VCP|SEC13|HNRNPH2|EIF3B|EIF3E|ACTG1|RPS20|RPS3A|PSME3|RPL27|WDR5|HNRNPK|RPS7|PPP1CA|RPS8|RPS16|RPS14|RPS23|RPS18|RPS29|RPS13|SNRPE|SNRPF|SNRPD1|SNRPD2|SNRPD3|RPL7A|RPS4X|RPS6|HIST1H4A|RPL23|RPS25|RPS26|RPS28|RPL31|RPL10A|RPL11|FKBP1A|TRA2B|RPL38|RPS21|YBX1|ACTA1|TUBA4A|TUBB4B|GTF…
KPNB1	RPL3	RPL3	64488|64488|64489	62393	20797.7	3	23|24|24	1	1	#NAME?	#NAME?	#NAME?	inf	878.77	0	CCT6A|RPL13A|EIF2S3L|RPS27|RPL5|RPL21|RPS10|RPL29|CCT3|RANBP2|SERPINH1|CCT4|HNRNPA3|KPNA2|HNRNPF|RBM5|CAPZA1|NUP98|SUB1|CSE1L|VCP|SEC13|HNRNPH2|EIF3B|EIF3E|ACTG1|RPS20|RPS3A|PSME3|RPL27|WDR5|HNRNPK|RPS7|PPP1CA|RPS8|RPS16|RPS14|RPS23|RPS18|RPS29|RPS13|SNRPE|SNRPF|SNRPD1|SNRPD2|SNRPD3|RPL7A|RPS4X|RPS6|HIST1H4A|RPL23|RPS25|RPS26|RPS28|RPL31|RPL10A|RPL11|FKBP1A|TRA2B|RPL38|RPS21|YBX1|ACTA1|TUBA4A|TUB…
KPNB1	RPL13A	RPL13A	64487|64487|64487	62389	20796.3	3	21|0|0	1	1	#NAME?	#NAME?	#NAME?	inf	2970.9	0	EIF2S3L|RPS27|RPL5|RPL21|RPS10|RPL29|CCT3|RANBP2|SERPINH1|CCT4|HNRNPA3|KPNA2|HNRNPF|RBM5|CAPZA1|NUP98|SUB1|CSE1L|VCP|SEC13|HNRNPH2|EIF3B|EIF3E|ACTG1|RPS20|RPS3A|PSME3|RPL27|WDR5|HNRNPK|RPS7|PPP1CA|RPS8|RPS16|RPS14|RPS23|RPS18|RPS29|RPS13|SNRPE|SNRPF|SNRPD1|SNRPD2|SNRPD3|TMSB4X|RPL7A|RPS4X|RPS6|HIST1H4A|RPL23|RPS25|RPS26|RPS28|RPL31|RPL10A|RPL11|FKBP1A|TRA2B|RPL38|RPS21|YBX1|ACTA1|TUBA4A|TUBB4B|GT…
KPNB1	EIF2S3L	EIF2S3L	64484|64485|64485	62382	20794	3	0|20|0	1	1	#NAME?	#NAME?	#NAME?	inf	3119.1	0	RPS27|RPL5|RPL21|RPS10|RPL29|CCT3|RANBP2|SERPINH1|CCT4|HNRNPA3|KPNA2|HNRNPF|NUP98|SUB1|VCP|SEC13|HNRNPH2|EIF3B|EIF3E|ACTG1|RPS20|RPS3A|PSME3|RPL27|WDR5|HNRNPK|RPS7|PPP1CA|RPS8|RPS16|RPS14|RPS23|RPS18|RPS29|RPS13|SNRPE|SNRPF|SNRPD1|SNRPD2|SNRPD3|RPL7A|RPS4X|RPS6|RPL23|RPS25|RPS26|RPS28|RPL31|RPL10A|RPL11|FKBP1A|TRA2B|RPL38|RPS21|YBX1|ACTA1|TUBA4A|TUBB4B|GTF2I|RAE1|PRKDC|RBM3|HNRNPU|RPL6|CSTF1|KHDR…
KPNB1	RPS27	RPS27	64487|64488|64487	62390	20796.7	3	0|0|0	1	1	#NAME?	#NAME?	#NAME?	inf	207967	0	RPL5|RPL21|RPS10|RPL29|CCT3|RANBP2|SERPINH1|CCT4|HNRNPA3|KPNA2|HNRNPF|RBM5|NUP98|SUB1|CSE1L|VCP|SEC13|HNRNPH2|EIF3B|EIF3E|ACTG1|RPS20|RPS3A|PSME3|RPL27|WDR5|HNRNPK|RPS7|PPP1CA|RPS8|RPS16|RPS14|RPS23|RPS18|RPS29|RPS13|SNRPE|SNRPF|SNRPD1|SNRPD2|SNRPD3|RPL7A|RPS4X|RPS6|HIST1H4A|RPL23|RPS25|RPS26|RPS28|RPL31|RPL10A|RPL11|FKBP1A|TRA2B|RPL38|RPS21|YBX1|ACTA1|TUBA4A|TUBB4B|GTF2I|RAE1|PRKDC|RBM3|HNRNPU|R…
KPNB1	RPL5	RPL5	64487|64487|64486	62388	20796	3	20|20|21	1	1	#NAME?	#NAME?	#NAME?	inf	1022.75	0	RPL21|RPS10|RPL29|PRRC2A|CCT3|RANBP2|SERPINH1|CCT4|HNRNPA3|KPNA2|HNRNPF|RBM5|CAPZA1|NUP98|SUB1|CSE1L|VCP|SEC13|HNRNPH2|EIF3B|EIF3E|ACTG1|RPS20|RPS3A|PSME3|RPL27|WDR5|HNRNPK|RPS7|PPP1CA|RPS8|RPS16|RPS14|RPS23|RPS18|RPS29|RPS13|SNRPE|SNRPF|SNRPD1|SNRPD2|SNRPD3|RPL7A|RPS4X|RPS6|HIST1H4A|RPL23|RPS25|RPS26|RPS28|RPL31|RPL10A|RPL11|FKBP1A|TRA2B|RPL38|RPS21|YBX1|ACTA1|TUBA4A|TUBB4B|GTF2I|RAE1|PRKDC|RBM3…
KPNB1	RPL21	RPL21	64488|64488|64488	62392	20797.3	3	22|22|0	1	1	#NAME?	#NAME?	#NAME?	inf	1418	0	RPS10|RPL29|PRRC2A|CCT3|RANBP2|SERPINH1|CCT4|HNRNPA3|KPNA2|HNRNPF|RBM5|CAPZA1|NUP98|SUB1|CSE1L|VCP|SEC13|HNRNPH2|EIF3B|EIF3E|ACTG1|RPS20|RPS3A|PSME3|RPL27|WDR5|HNRNPK|RPS7|PPP1CA|RPS8|RPS16|RPS14|RPS23|RPS18|RPS29|RPS13|SNRPE|SNRPF|SNRPD1|SNRPD2|SNRPD3|RPL7A|RPS4X|RPS6|HIST1H4A|RPL23|RPS25|RPS26|RPS28|RPL31|RPL10A|RPL11|FKBP1A|TRA2B|RPL38|RPS21|YBX1|ACTA1|TUBA4A|TUBB4B|GTF2I|RAE1|PRKDC|RBM3|HNRNP…
KPNB1	RPS10	RPS10	64489|64489|64489	62395	20798.3	3	23|23|24	1	1	#NAME?	#NAME?	#NAME?	inf	891.36	0	RPL29|CCT3|RANBP2|SERPINH1|CCT4|HNRNPA3|KPNA2|HNRNPF|RBM5|CAPZA1|NUP98|SUB1|CSE1L|VCP|SEC13|HNRNPH2|EIF3B|EIF3E|ACTG1|RPS20|RPS3A|PSME3|RPL27|WDR5|HNRNPK|RPS7|PPP1CA|RPS8|RPS16|RPS14|RPS23|RPS18|RPS29|RPS13|SNRPE|SNRPF|SNRPD1|SNRPD2|SNRPD3|RPL7A|RPS4X|RPS6|HIST1H4A|RPL23|RPS25|RPS26|RPS28|RPL31|RPL10A|RPL11|FKBP1A|TRA2B|RPL38|RPS21|YBX1|ACTA1|TUBA4A|TUBB4B|GTF2I|RAE1|PRKDC|RBM3|HNRNPU|RPL6|CSTF1|…
KPNB1	RPL29	RPL29	64487|64487|64487	62389	20796.3	3	0|0|23	1	1	#NAME?	#NAME?	#NAME?	inf	2712.57	0	CCT3|RANBP2|SERPINH1|CCT4|HNRNPA3|KPNA2|HNRNPF|RBM5|CAPZA1|NUP98|SUB1|CSE1L|VCP|SEC13|HNRNPH2|EIF3B|EIF3E|ACTG1|RPS20|RPS3A|PSME3|RPL27|WDR5|HNRNPK|RPS7|PPP1CA|RPS8|RPS16|RPS14|RPS23|RPS18|RPS29|RPS13|SNRPE|SNRPF|SNRPD1|SNRPD2|SNRPD3|RPL7A|RPS4X|RPS6|HIST1H4A|RPL23|RPS25|RPS26|RPS28|RPL31|RPL10A|RPL11|FKBP1A|TRA2B|RPL38|RPS21|YBX1|ACTA1|TUBA4A|TUBB4B|RAE1|PRKDC|RBM3|HNRNPU|RPL6|CSTF1|KHDRBS1|DHX9…
KPNB1	PRRC2A	PRRC2A	64486|0|0	64486	21495.3	3	0|0|0	0.33	1	0.33	1	0.33	517.14	214953	0.06	CCT3|HNRNPA3|KPNA2|NUP98|CSE1L|VCP|HNRNPH2|EIF3B|EIF3E|PSME3|WDR5|HNRNPK|PPP1CA|RPS18|SNRPD2|RPS6|FKBP1A|RPS21|YBX1|HNRNPU|KHDRBS1|DHX9|LGALS3BP|TARDBP|HNRNPA0|TRIM28|G3BP1|HDAC1|HNRNPD|TRIM25|CAPRIN1|KPNB1|NONO|ELAVL1|MOV10|PRRC2B|SPECC1|UBAP2|AGO1|EDC4|INTS5|GIGYF2|LARP4|NUFIP2|PABPN1|ALYREF|CCAR1|FAM98A|ATXN2L|DDX1|RQCD1|UPF1|KHSRP|TNPO1|MED12|FUBP3|WRNIP1|NUP88|DPY30|XRN2|IGF2BP1|CNOT7|C14orf…
KPNB1	CCT3	CCT3	64485|64486|64485	62384	20794.7	3	0|0|0	1	1	#NAME?	#NAME?	#NAME?	inf	207947	0	RANBP2|SERPINH1|CCT4|HNRNPA3|KPNA2|HNRNPF|RBM5|CAPZA1|NUP98|SUB1|CSE1L|VCP|SEC13|HNRNPH2|EIF3B|EIF3E|ACTG1|RPS20|RPS3A|PSME3|RPL27|WDR5|HNRNPK|RPS7|PPP1CA|RPS8|RPS16|RPS14|RPS23|RPS18|RPS29|RPS13|SNRPE|SNRPF|SNRPD1|SNRPD2|SNRPD3|TMSB4X|RPL7A|RPS4X|RPS6|HIST1H4A|RPL23|RPS25|RPS26|RPS28|RPL31|RPL10A|RPL11|FKBP1A|TRA2B|RPL38|RPS21|YBX1|ACTA1|TUBA4A|TUBB4B|GTF2I|RAE1|PRKDC|RBM3|HNRNPU|RPL6|CSTF1|KHDR…
KPNB1	RANBP2	RANBP2	64487|64486|64488	62389	20796.3	3	0|0|0	1	1	#NAME?	#NAME?	#NAME?	inf	207963	0	SERPINH1|CCT4|HNRNPA3|KPNA2|HNRNPF|RBM5|CAPZA1|NUP98|SUB1|CSE1L|VCP|SEC13|HNRNPH2|EIF3B|EIF3E|ACTG1|RPS20|RPS3A|PSME3|RPL27|WDR5|HNRNPK|RPS7|PPP1CA|RPS8|RPS16|RPS14|RPS23|RPS18|RPS29|RPS13|SNRPE|SNRPF|SNRPD1|SNRPD2|SNRPD3|RPL7A|RPS4X|RPS6|HIST1H4A|RPL23|RPS25|RPS26|RPS28|RPL31|RPL10A|RPL11|FKBP1A|TRA2B|RPL38|RPS21|YBX1|ACTA1|TUBA4A|TUBB4B|GTF2I|RAE1|PRKDC|RBM3|HNRNPU|RPL6|CSTF1|KHDRBS1|DHX9|MZT1|…
KPNB1	SERPINH1	SERPINH1	64490|64490|64489	62397	20799	3	22|23|0	1	1	#NAME?	#NAME?	#NAME?	inf	1386.6	0	CCT4|HNRNPA3|KPNA2|HNRNPF|CAPZA1|NUP98|CSE1L|VCP|SEC13|HNRNPH2|EIF3B|EIF3E|ACTG1|RPS20|RPS3A|PSME3|RPL27|WDR5|HNRNPK|RPS7|PPP1CA|RPS8|RPS16|RPS14|RPS23|RPS18|RPS29|RPS13|SNRPE|SNRPF|SNRPD2|SNRPD3|RPL7A|RPS4X|RPS6|HIST1H4A|RPL23|RPS25|RPS26|RPS28|RPL31|RPL10A|RPL11|FKBP1A|TRA2B|RPL38|RPS21|YBX1|ACTA1|TUBA4A|TUBB4B|GTF2I|RAE1|PRKDC|RBM3|HNRNPU|RPL6|KHDRBS1|DHX9|LGALS3BP|ILF3|CSTF3|TARDBP|HNRNPA0|SR…
KPNB1	CCT4	CCT4	64486|64487|64484	62385	20795	3	0|0|0	1	1	#NAME?	#NAME?	#NAME?	inf	207950	0	HNRNPA3|KPNA2|HNRNPF|RBM5|CAPZA1|NUP98|SUB1|CSE1L|VCP|SEC13|HNRNPH2|EIF3B|EIF3E|ACTG1|RPS20|RPS3A|PSME3|RPL27|WDR5|HNRNPK|RPS7|PPP1CA|RPS8|RPS16|RPS14|RPS23|RPS18|RPS29|RPS13|SNRPE|SNRPF|SNRPD1|SNRPD2|SNRPD3|TMSB4X|RPL7A|RPS4X|RPS6|HIST1H4A|RPL23|RPS25|RPS26|RPS28|RPL31|RPL10A|RPL11|FKBP1A|TRA2B|RPL38|RPS21|YBX1|ACTA1|TUBA4A|TUBB4B|GTF2I|RAE1|PRKDC|RBM3|HNRNPU|RPL6|CSTF1|KHDRBS1|DHX9|LGALS3BP|MZT…
KPNB1	HNRNPA3	HNRNPA3	64493|64493|64493	62407	20802.3	3	23|23|22	1	1	#NAME?	#NAME?	#NAME?	inf	917.75	0	KPNA2|HNRNPF|RBM5|CAPZA1|NUP98|SUB1|CSE1L|VCP|SEC13|HNRNPH2|EIF3B|EIF3E|ACTG1|RPS20|RPS3A|PSME3|RPL27|WDR5|HNRNPK|RPS7|PPP1CA|RPS8|RPS16|RPS14|RPS23|RPS18|RPS29|RPS13|SNRPE|SNRPF|SNRPD1|SNRPD2|SNRPD3|RPL7A|RPS4X|RPS6|HIST1H4A|RPL23|RPS25|RPS26|RPS28|RPL31|RPL10A|RPL11|FKBP1A|TRA2B|RPL38|RPS21|YBX1|ACTA1|TUBA4A|TUBB4B|GTF2I|RAE1|PRKDC|RBM3|HNRNPU|RPL6|CSTF1|KHDRBS1|DHX9|LGALS3BP|MZT1|CPSF1|ILF3|CS…
KPNB1	KPNA2	KPNA2	64483|0|0	64483	21494.3	3	0|0|0	0.33	1	#NAME?	#NAME?	#NAME?	inf	214943	0.06	HNRNPF|RBM5|CAPZA1|NUP98|SUB1|CSE1L|VCP|SEC13|HNRNPH2|EIF3B|EIF3E|ACTG1|RPS20|RPS3A|PSME3|RPL27|WDR5|HNRNPK|RPS7|PPP1CA|RPS8|RPS16|RPS14|RPS23|RPS18|RPS29|RPS13|SNRPE|SNRPF|SNRPD1|SNRPD2|SNRPD3|RPL7A|RPS4X|RPS6|HIST1H4A|RPL23|RPS25|RPS26|RPS28|RPL31|RPL10A|RPL11|FKBP1A|TRA2B|RPL38|RPS21|YBX1|ACTA1|TUBA4A|TUBB4B|GTF2I|RAE1|PRKDC|RBM3|HNRNPU|RPL6|CSTF1|KHDRBS1|DHX9|LGALS3BP|CPSF1|ILF3|CSTF3|TARDBP|…
KPNB1	HNRNPF	HNRNPF	64489|64489|64489	62395	20798.3	3	0|0|0	1	1	#NAME?	#NAME?	#NAME?	inf	207983	0	RBM5|NUP98|SUB1|CSE1L|VCP|SEC13|HNRNPH2|EIF3B|EIF3E|ACTG1|RPS20|RPS3A|PSME3|RPL27|WDR5|HNRNPK|RPS7|PPP1CA|RPS8|RPS16|RPS14|RPS23|RPS18|RPS29|RPS13|SNRPE|SNRPF|SNRPD1|SNRPD2|SNRPD3|RPL7A|RPS4X|RPS6|HIST1H4A|RPL23|RPS25|RPS26|RPS28|RPL31|RPL10A|RPL11|TRA2B|RPL38|RPS21|YBX1|ACTA1|TUBA4A|TUBB4B|GTF2I|RAE1|PRKDC|RBM3|HNRNPU|RPL6|CSTF1|KHDRBS1|DHX9|LGALS3BP|MZT1|CPSF1|ILF3|CSTF3|TARDBP|HNRNPA0|SRSF9|SR…
KPNB1	CAPZA1	CAPZA1	64487|64486|64486	62387	20795.7	3	0|0|0	1	1	#NAME?	#NAME?	#NAME?	inf	207957	0	NUP98|VCP|SEC13|EIF3B|EIF3E|ACTG1|RPS20|RPS3A|PSME3|RPL27|WDR5|HNRNPK|PPP1CA|RPS8|RPS16|RPS23|RPS18|RPS29|RPS13|SNRPE|SNRPF|SNRPD1|SNRPD2|SNRPD3|TMSB4X|RPL7A|RPS4X|RPS6|HIST1H4A|RPL23|RPS26|RPS28|RPL31|RPL10A|RPL11|FKBP1A|TRA2B|RPS21|YBX1|ACTA1|TUBA4A|TUBB4B|RAE1|PRKDC|HNRNPU|RPL6|KHDRBS1|DHX9|CPSF1|ILF3|CSTF3|TARDBP|HNRNPA0|SRSF9|TRIM28|G3BP1|HDAC1|TUBB2A|HNRNPD|CTTN|MVP|KPNB1|PLEC|NONO|PCBP1|SF…
KPNB1	NUP98	NUP98	64488|64488|64489	62393	20797.7	3	0|22|0	1	1	#NAME?	#NAME?	#NAME?	inf	2836.05	0	SUB1|CSE1L|VCP|SEC13|HNRNPH2|EIF3B|EIF3E|ACTG1|RPS20|RPS3A|PSME3|RPL27|WDR5|HNRNPK|RPS7|PPP1CA|RPS8|RPS16|RPS14|RPS23|RPS18|RPS29|RPS13|SNRPE|SNRPF|SNRPD1|SNRPD2|SNRPD3|RPL7A|RPS4X|RPS6|HIST1H4A|RPL23|RPS25|RPS26|RPS28|RPL31|RPL10A|RPL11|FKBP1A|TRA2B|RPL38|RPS21|YBX1|ACTA1|TUBA4A|TUBB4B|GTF2I|RAE1|PRKDC|RBM3|HNRNPU|RPL6|CSTF1|KHDRBS1|DHX9|LGALS3BP|MZT1|CPSF1|ILF3|CSTF3|TARDBP|HNRNPA0|SRSF9|SRSF6|…
KPNB1	CSE1L	CSE1L	64485|0|0	64485	21495	3	0|0|0	0.33	1	#NAME?	#NAME?	#NAME?	inf	214950	0.06	VCP|SEC13|HNRNPH2|EIF3B|EIF3E|ACTG1|RPS20|RPS3A|PSME3|RPL27|WDR5|HNRNPK|RPS7|PPP1CA|RPS8|RPS16|RPS14|RPS23|RPS18|RPS29|RPS13|SNRPE|SNRPF|SNRPD1|SNRPD2|SNRPD3|RPL7A|RPS4X|RPS6|HIST1H4A|RPL23|RPS25|RPS26|RPS28|RPL31|RPL10A|RPL11|FKBP1A|TRA2B|RPL38|RPS21|YBX1|ACTA1|TUBA4A|TUBB4B|RAE1|PRKDC|RBM3|HNRNPU|RPL6|CSTF1|KHDRBS1|DHX9|LGALS3BP|CPSF1|ILF3|CSTF3|TARDBP|HNRNPA0|SRSF9|SRSF6|TRIM28|G3BP1|SF3B2|HDA…
KPNB1	VCP	VCP	64483|0|64483	63430	21143.3	3	0|0|0	0.67	1	#NAME?	#NAME?	#NAME?	inf	211433	0	SEC13|HNRNPH2|EIF3B|EIF3E|ACTG1|RPS20|RPS3A|PSME3|RPL27|WDR5|HNRNPK|RPS7|PPP1CA|RPS8|RPS16|RPS14|RPS23|RPS18|RPS29|RPS13|SNRPE|SNRPF|SNRPD1|SNRPD2|SNRPD3|TMSB4X|RPL7A|RPS4X|RPS6|HIST1H4A|RPL23|RPS25|RPS26|RPS28|RPL31|RPL10A|RPL11|FKBP1A|TRA2B|RPL38|RPS21|YBX1|ACTA1|TUBA4A|TUBB4B|GTF2I|RAE1|PRKDC|RBM3|HNRNPU|RPL6|CSTF1|KHDRBS1|DHX9|LGALS3BP|CPSF1|ILF3|CSTF3|TARDBP|HNRNPA0|SRSF9|SRSF6|TRIM28|G3BP1|…
KPNB1	SEC13	SEC13	64489|64489|64489	62395	20798.3	3	0|0|0	1	1	#NAME?	#NAME?	#NAME?	inf	207983	0	HNRNPH2|EIF3B|EIF3E|ACTG1|RPS20|RPS3A|PSME3|RPL27|WDR5|HNRNPK|RPS7|PPP1CA|RPS8|RPS16|RPS14|RPS23|RPS18|RPS29|RPS13|SNRPE|SNRPF|SNRPD1|SNRPD2|SNRPD3|RPL7A|RPS4X|RPS6|HIST1H4A|RPL23|RPS25|RPS26|RPS28|RPL31|RPL10A|RPL11|FKBP1A|TRA2B|RPL38|RPS21|YBX1|ACTA1|TUBA4A|TUBB4B|RAE1|PRKDC|RBM3|HNRNPU|RPL6|CSTF1|KHDRBS1|DHX9|MZT1|CPSF1|ILF3|CSTF3|TARDBP|HNRNPA0|SRSF9|SRSF6|TRIM28|G3BP1|SF3B2|HDAC1|TUBB2A|HNRN…
KPNB1	HNRNPH2	HNRNPH2	64491|64491|64491	62401	20800.3	3	24|25|25	1	1	#NAME?	#NAME?	#NAME?	inf	843.26	0	EIF3B|EIF3E|ACTG1|RPS20|RPS3A|PSME3|RPL27|WDR5|HNRNPK|RPS7|PPP1CA|RPS8|RPS16|RPS14|RPS23|RPS18|RPS29|RPS13|SNRPE|SNRPF|SNRPD1|SNRPD2|SNRPD3|RPL7A|RPS4X|RPS6|HIST1H4A|RPL23|RPS25|RPS26|RPS28|RPL31|RPL10A|RPL11|TRA2B|RPL38|RPS21|YBX1|ACTA1|TUBA4A|TUBB4B|RAE1|PRKDC|RBM3|HNRNPU|RPL6|CSTF1|KHDRBS1|DHX9|LGALS3BP|CPSF1|ILF3|CSTF3|TARDBP|HNRNPA0|SRSF9|SRSF6|TRIM28|G3BP1|SF3B2|HDAC1|TUBB2A|HNRNPD|TRIM29|C…
KPNB1	EIF3E	EIF3E	64486|64486|64485	62385	20795	3	0|0|0	1	1	#NAME?	#NAME?	#NAME?	inf	207950	0	ACTG1|RPS20|RPS3A|PSME3|RPL27|WDR5|HNRNPK|RPS7|PPP1CA|RPS8|RPS16|RPS14|RPS23|RPS18|RPS29|RPS13|SNRPE|SNRPF|SNRPD1|SNRPD2|SNRPD3|RPL7A|RPS4X|RPS6|RPL23|RPS25|RPS26|RPS28|RPL31|RPL10A|RPL11|FKBP1A|TRA2B|RPL38|RPS21|YBX1|ACTA1|TUBA4A|TUBB4B|GTF2I|RAE1|PRKDC|RBM3|HNRNPU|RPL6|CSTF1|KHDRBS1|DHX9|LGALS3BP|CPSF1|ILF3|CSTF3|TARDBP|HNRNPA0|SRSF9|SRSF6|TRIM28|G3BP1|SF3B2|HDAC1|TUBB2A|HNRNPD|TRIM29|TRIM25|CA…
KPNB1	ACTG1	ACTG1	64490|64491|64490	62399	20799.7	3	25|27|28	1	1	#NAME?	#NAME?	#NAME?	inf	779.99	0	RPS20|RPS3A|PSME3|RPL27|WDR5|HNRNPK|RPS7|PPP1CA|RPS8|RPS16|RPS14|RPS23|RPS18|RPS29|RPS13|SNRPE|SNRPF|SNRPD1|SNRPD2|SNRPD3|TMSB4X|RPL7A|RPS4X|RPS6|HIST1H4A|RPL23|RPS25|RPS26|RPS28|RPL31|RPL10A|RPL11|FKBP1A|TRA2B|RPL38|RPS21|YBX1|ACTA1|TUBA4A|TUBB4B|GTF2I|RAE1|PRKDC|RBM3|HNRNPU|RPL6|CSTF1|KHDRBS1|DHX9|LGALS3BP|MZT1|CPSF1|ILF3|CSTF3|TARDBP|HNRNPA0|SRSF9|SRSF6|TRIM28|G3BP1|SF3B2|HDAC1|TUBB2A|HNRNPD|T…
KPNB1	RPS20	RPS20	64488|64489|64489	62394	20798	3	22|20|24	1	1	#NAME?	#NAME?	#NAME?	inf	945.36	0	RPS3A|PSME3|RPL27|WDR5|HNRNPK|RPS7|PPP1CA|RPS8|RPS16|RPS14|RPS23|RPS18|RPS29|RPS13|SNRPE|SNRPF|SNRPD1|SNRPD2|SNRPD3|RPL7A|RPS4X|RPS6|HIST1H4A|RPL23|RPS25|RPS26|RPS28|RPL31|RPL10A|RPL11|FKBP1A|TRA2B|RPL38|RPS21|YBX1|ACTA1|TUBA4A|TUBB4B|GTF2I|RAE1|PRKDC|RBM3|HNRNPU|RPL6|CSTF1|KHDRBS1|DHX9|LGALS3BP|MZT1|CPSF1|ILF3|CSTF3|TARDBP|HNRNPA0|SRSF9|SRSF6|TRIM28|G3BP1|SF3B2|HDAC1|TUBB2A|HNRNPD|TRIM29|CTTN|TR…
KPNB1	RPS3A	RPS3A	64488|64488|64489	62393	20797.7	3	24|24|0	1	1	#NAME?	#NAME?	#NAME?	inf	1299.85	0	PSME3|RPL27|WDR5|HNRNPK|RPS7|PPP1CA|RPS8|RPS16|RPS14|RPS23|RPS18|RPS29|RPS13|SNRPE|SNRPF|SNRPD1|SNRPD2|SNRPD3|RPL7A|RPS4X|RPS6|HIST1H4A|RPL23|RPS25|RPS26|RPS28|RPL31|RPL10A|RPL11|FKBP1A|TRA2B|RPL38|RPS21|YBX1|ACTA1|TUBA4A|TUBB4B|GTF2I|RAE1|PRKDC|RBM3|HNRNPU|RPL6|CSTF1|KHDRBS1|DHX9|LGALS3BP|CPSF1|ILF3|CSTF3|TARDBP|HNRNPA0|SRSF9|SRSF6|TRIM28|G3BP1|SF3B2|HDAC1|TUBB2A|HNRNPD|CTTN|TRIM25|CAPRIN1|MVP|K…
KPNB1	PSME3	PSME3	64485|64488|64484	62385	20795	3	0|0|0	1	1	#NAME?	#NAME?	#NAME?	inf	207950	0	RPL27|WDR5|HNRNPK|RPS7|PPP1CA|RPS8|RPS16|RPS14|RPS23|RPS18|RPS29|RPS13|SNRPE|SNRPF|SNRPD1|SNRPD2|SNRPD3|RPL7A|RPS4X|RPS6|HIST1H4A|RPL23|RPS25|RPS26|RPS28|RPL31|RPL10A|RPL11|FKBP1A|TRA2B|RPL38|RPS21|YBX1|ACTA1|TUBA4A|TUBB4B|GTF2I|RAE1|PRKDC|RBM3|HNRNPU|RPL6|CSTF1|KHDRBS1|DHX9|LGALS3BP|MZT1|CPSF1|ILF3|CSTF3|TARDBP|HNRNPA0|SRSF9|SRSF6|TRIM28|G3BP1|SF3B2|HDAC1|TUBB2A|HNRNPD|TRIM29|CTTN|TRIM25|CAPRIN1…
KPNB1	RPL27	RPL27	64489|64488|64488	62393	20797.7	3	22|24|25	1	1	#NAME?	#NAME?	#NAME?	inf	878.77	0	WDR5|HNRNPK|RPS7|PPP1CA|RPS8|RPS16|RPS14|RPS23|RPS18|RPS29|RPS13|SNRPE|SNRPF|SNRPD1|SNRPD2|SNRPD3|TMSB4X|RPL7A|RPS4X|RPS6|HIST1H4A|RPL23|RPS25|RPS26|RPS28|RPL31|RPL10A|RPL11|FKBP1A|TRA2B|RPL38|RPS21|YBX1|ACTA1|TUBA4A|TUBB4B|GTF2I|RAE1|PRKDC|RBM3|HNRNPU|RPL6|CSTF1|KHDRBS1|DHX9|LGALS3BP|CPSF1|ILF3|CSTF3|TARDBP|HNRNPA0|SRSF9|SRSF6|TRIM28|G3BP1|SF3B2|HDAC1|TUBB2A|HNRNPD|CTTN|TRIM25|CAPRIN1|MVP|KPNB1|…
KPNB1	WDR5	WDR5	64485|0|64485	63434	21144.7	3	0|0|0	0.67	1	#NAME?	#NAME?	#NAME?	inf	211447	0	HNRNPK|RPS7|PPP1CA|RPS8|RPS16|RPS14|RPS23|RPS18|RPS29|RPS13|SNRPE|SNRPF|SNRPD1|SNRPD2|SNRPD3|TMSB4X|RPL7A|RPS4X|RPS6|HIST1H4A|RPL23|RPS25|RPS26|RPS28|RPL31|RPL10A|RPL11|FKBP1A|TRA2B|RPL38|RPS21|YBX1|ACTA1|TUBA4A|TUBB4B|GTF2I|RAE1|PRKDC|RBM3|HNRNPU|RPL6|CSTF1|KHDRBS1|DHX9|CPSF1|ILF3|CSTF3|TARDBP|HNRNPA0|SRSF9|SRSF6|TRIM28|G3BP1|SF3B2|HDAC1|TUBB2A|HNRNPD|TRIM29|CTTN|TRIM25|CAPRIN1|MVP|KPNB1|PLEC|NO…
KPNB1	HNRNPK	HNRNPK	64491|64492|64491	62402	20800.7	3	21|24|23	1	1	#NAME?	#NAME?	#NAME?	inf	917.68	0	RPS7|PPP1CA|RPS8|RPS16|RPS14|RPS23|RPS18|RPS29|RPS13|SNRPE|SNRPF|SNRPD1|SNRPD2|SNRPD3|RPL7A|RPS4X|RPS6|HIST1H4A|RPL23|RPS25|RPS26|RPS28|RPL31|RPL10A|RPL11|FKBP1A|TRA2B|RPL38|RPS21|YBX1|ACTA1|TUBA4A|TUBB4B|GTF2I|RAE1|PRKDC|RBM3|HNRNPU|RPL6|CSTF1|KHDRBS1|DHX9|LGALS3BP|MZT1|CPSF1|ILF3|CSTF3|TARDBP|HNRNPA0|SRSF9|SRSF6|TRIM28|G3BP1|SF3B2|HDAC1|TUBB2A|HNRNPD|TRIM29|CTTN|TRIM25|CAPRIN1|MVP|KPNB1|HERC3|P…
KPNB1	RPS7	RPS7	64489|64489|64489	62395	20798.3	3	23|24|23	1	1	#NAME?	#NAME?	#NAME?	inf	891.36	0	PPP1CA|RPS8|RPS16|RPS14|RPS23|RPS18|RPS29|RPS13|SNRPE|SNRPF|SNRPD1|SNRPD2|SNRPD3|TMSB4X|RPL7A|RPS4X|RPS6|HIST1H4A|RPL23|RPS25|RPS26|RPS28|RPL31|RPL10A|RPL11|FKBP1A|TRA2B|RPL38|RPS21|YBX1|ACTA1|TUBA4A|TUBB4B|GTF2I|RAE1|PRKDC|RBM3|HNRNPU|RPL6|CSTF1|KHDRBS1|DHX9|CPSF1|ILF3|CSTF3|TARDBP|HNRNPA0|SRSF9|SRSF6|TRIM28|G3BP1|SF3B2|HDAC1|TUBB2A|HNRNPD|CTTN|TRIM25|CAPRIN1|KPNB1|HERC3|PLEC|NONO|PCBP1|SF3B3|SF…
KPNB1	PPP1CA	PPP1CA	64486|64486|64486	62386	20795.3	3	0|0|0	1	1	#NAME?	#NAME?	#NAME?	inf	207953	0	RPS8|RPS16|RPS14|RPS23|RPS18|RPS29|RPS13|SNRPE|SNRPF|SNRPD1|SNRPD2|SNRPD3|TMSB4X|RPL7A|RPS4X|RPS6|HIST1H4A|RPL23|RPS25|RPS26|RPS28|RPL31|RPL10A|RPL11|FKBP1A|TRA2B|RPL38|RPS21|YBX1|ACTA1|TUBA4A|TUBB4B|GTF2I|RAE1|PRKDC|RBM3|HNRNPU|RPL6|CSTF1|KHDRBS1|DHX9|CPSF1|ILF3|CSTF3|TARDBP|HNRNPA0|SRSF9|SRSF6|TRIM28|G3BP1|SF3B2|HDAC1|TUBB2A|HNRNPD|TRIM29|CTTN|TRIM25|CAPRIN1|MVP|KPNB1|PLEC|NONO|PCBP1|SF3B3|SF3B…
KPNB1	RPS8	RPS8	64488|64489|64489	62394	20798	3	23|23|23	1	1	#NAME?	#NAME?	#NAME?	inf	904.26	0	RPS16|RPS14|RPS23|RPS18|RPS29|RPS13|SNRPE|SNRPF|SNRPD1|SNRPD2|SNRPD3|RPL7A|RPS4X|RPS6|HIST1H4A|RPL23|RPS25|RPS26|RPS28|RPL31|RPL10A|RPL11|FKBP1A|TRA2B|RPL38|RPS21|YBX1|ACTA1|TUBA4A|TUBB4B|GTF2I|RAE1|PRKDC|RBM3|HNRNPU|RPL6|CSTF1|KHDRBS1|DHX9|LGALS3BP|CPSF1|ILF3|CSTF3|TARDBP|HNRNPA0|SRSF9|SRSF6|TRIM28|G3BP1|SF3B2|HDAC1|TUBB2A|HNRNPD|CTTN|TRIM25|CAPRIN1|MVP|KPNB1|HERC3|PLEC|NONO|PCBP1|SF3B3|SF3B4|SE…
KPNB1	RPS16	RPS16	64489|64490|64490	62397	20799	3	24|24|25	1	1	#NAME?	#NAME?	#NAME?	inf	854.75	0	RPS14|RPS23|RPS18|RPS29|RPS13|SNRPE|SNRPF|SNRPD1|SNRPD2|SNRPD3|RPL7A|RPS4X|RPS6|HIST1H4A|RPL23|RPS25|RPS26|RPS28|RPL31|RPL10A|RPL11|FKBP1A|TRA2B|RPL38|RPS21|YBX1|ACTA1|TUBA4A|TUBB4B|GTF2I|RAE1|PRKDC|RBM3|HNRNPU|RPL6|CSTF1|KHDRBS1|DHX9|LGALS3BP|MZT1|CPSF1|ILF3|CSTF3|TARDBP|HNRNPA0|SRSF9|SRSF6|TRIM28|G3BP1|SF3B2|HDAC1|TUBB2A|HNRNPD|TRIM29|CTTN|TRIM25|CAPRIN1|MVP|KPNB1|HERC3|PLEC|NONO|PCBP1|SF3B3|SF…
KPNB1	RPS14	RPS14	64489|64488|64488	62393	20797.7	3	22|23|24	1	1	#NAME?	#NAME?	#NAME?	inf	904.25	0	RPS23|RPS18|RPS29|RPS13|SNRPE|SNRPF|SNRPD1|SNRPD2|SNRPD3|RPL7A|RPS4X|RPS6|HIST1H4A|RPL23|RPS25|RPS26|RPS28|RPL31|RPL10A|RPL11|FKBP1A|TRA2B|RPL38|RPS21|YBX1|ACTA1|TUBA4A|TUBB4B|GTF2I|RAE1|PRKDC|RBM3|HNRNPU|RPL6|CSTF1|KHDRBS1|DHX9|CPSF1|ILF3|CSTF3|TARDBP|HNRNPA0|SRSF9|SRSF6|TRIM28|G3BP1|SF3B2|HDAC1|TUBB2A|HNRNPD|CTTN|TRIM25|CAPRIN1|MVP|KPNB1|PLEC|NONO|PCBP1|SF3B3|SF3B4|SEC23B|SF1|MED1|ELAVL1|PARP14…
KPNB1	RPS23	RPS23	64487|64487|64487	62389	20796.3	3	22|23|23	1	1	#NAME?	#NAME?	#NAME?	inf	917.49	0	RPS18|RPS29|RPS13|SNRPE|SNRPF|SNRPD1|SNRPD2|SNRPD3|TMSB4X|RPL7A|RPS4X|RPS6|HIST1H4A|RPL23|RPS25|RPS26|RPS28|RPL31|RPL10A|RPL11|FKBP1A|TRA2B|RPL38|RPS21|YBX1|ACTA1|TUBA4A|TUBB4B|GTF2I|RAE1|PRKDC|RBM3|HNRNPU|RPL6|CSTF1|KHDRBS1|DHX9|CPSF1|ILF3|CSTF3|TARDBP|HNRNPA0|SRSF9|SRSF6|TRIM28|G3BP1|SF3B2|HDAC1|TUBB2A|HNRNPD|CTTN|TRIM25|CAPRIN1|MVP|KPNB1|HERC3|PLEC|NONO|PCBP1|SF3B3|SF3B4|SEC23B|SF1|MED1|ELAVL1…
KPNB1	RPS18	RPS18	64490|64491|64490	62399	20799.7	3	21|23|24	1	1	#NAME?	#NAME?	#NAME?	inf	917.63	0	RPS29|RPS13|SNRPE|SNRPF|SNRPD1|SNRPD2|SNRPD3|TMSB4X|RPL7A|RPS4X|RPS6|HIST1H4A|RPL23|RPS25|RPS26|RPS28|RPL31|RPL10A|RPL11|FKBP1A|TRA2B|RPL38|RPS21|YBX1|ACTA1|TUBA4A|TUBB4B|GTF2I|RAE1|PRKDC|RBM3|HNRNPU|RPL6|CSTF1|KHDRBS1|DHX9|CPSF1|ILF3|CSTF3|TARDBP|HNRNPA0|SRSF9|SRSF6|TRIM28|G3BP1|SF3B2|HDAC1|TUBB2A|HNRNPD|TRIM29|CTTN|TRIM25|CAPRIN1|MVP|KPNB1|HERC3|PLEC|NONO|PCBP1|SF3B3|SF3B4|SEC23B|SF1|MED1|ELAVL…
KPNB1	RPS13	RPS13	64488|64487|64488	62391	20797	3	0|0|0	1	1	#NAME?	#NAME?	#NAME?	inf	207970	0	SNRPE|SNRPF|SNRPD1|SNRPD2|SNRPD3|RPL7A|RPS4X|RPS6|HIST1H4A|RPL23|RPS25|RPS26|RPS28|RPL31|RPL10A|RPL11|FKBP1A|TRA2B|RPL38|RPS21|YBX1|ACTA1|TUBA4A|TUBB4B|GTF2I|RAE1|PRKDC|RBM3|HNRNPU|RPL6|CSTF1|KHDRBS1|DHX9|CPSF1|ILF3|CSTF3|TARDBP|HNRNPA0|SRSF9|SRSF6|TRIM28|G3BP1|SF3B2|HDAC1|TUBB2A|HNRNPD|TRIM29|CTTN|TRIM25|CAPRIN1|MVP|KPNB1|HERC3|PLEC|NONO|PCBP1|SF3B3|SF3B4|SEC23B|SF1|MED1|ELAVL1|PARP14|ZNF326|MOV…
KPNB1	SNRPE	SNRPE	64488|64489|64488	62393	20797.7	3	0|0|0	1	1	#NAME?	#NAME?	#NAME?	inf	207977	0	SNRPF|SNRPD1|SNRPD2|SNRPD3|RPL7A|RPS4X|RPS6|HIST1H4A|RPL23|RPS25|RPS26|RPS28|RPL31|RPL10A|RPL11|FKBP1A|TRA2B|RPL38|RPS21|YBX1|ACTA1|TUBA4A|TUBB4B|GTF2I|RAE1|PRKDC|RBM3|HNRNPU|RPL6|CSTF1|KHDRBS1|DHX9|LGALS3BP|MZT1|CPSF1|ILF3|CSTF3|TARDBP|HNRNPA0|SRSF9|SRSF6|TRIM28|G3BP1|SF3B2|HDAC1|TUBB2A|HNRNPD|CTTN|TRIM25|CAPRIN1|MVP|KPNB1|HERC3|PLEC|NONO|PCBP1|SF3B3|SF3B4|SEC23B|SF1|MED1|ELAVL1|PARP14|FAM98B|ZN…
KPNB1	SNRPF	SNRPF	64488|64489|64488	62393	20797.7	3	0|0|0	1	1	#NAME?	#NAME?	#NAME?	inf	207977	0	SNRPD1|SNRPD2|SNRPD3|RPL7A|RPS4X|RPS6|HIST1H4A|RPL23|RPS25|RPS26|RPS28|RPL31|RPL10A|RPL11|FKBP1A|TRA2B|RPL38|RPS21|YBX1|ACTA1|TUBA4A|TUBB4B|GTF2I|RAE1|PRKDC|RBM3|HNRNPU|RPL6|CSTF1|KHDRBS1|DHX9|LGALS3BP|MZT1|CPSF1|ILF3|CSTF3|TARDBP|HNRNPA0|SRSF9|SRSF6|TRIM28|G3BP1|SF3B2|HDAC1|TUBB2A|HNRNPD|TRIM29|CTTN|TRIM25|CAPRIN1|MVP|KPNB1|HERC3|PLEC|NONO|PCBP1|SF3B3|SF3B4|SEC23B|SF1|MED1|ELAVL1|PARP14|FAM98B|Z…
KPNB1	SNRPD1	SNRPD1	64487|64489|64488	62392	20797.3	3	0|23|23	1	1	#NAME?	#NAME?	#NAME?	inf	1356.35	0	SNRPD2|SNRPD3|RPL7A|RPS4X|RPS6|HIST1H4A|RPL23|RPS25|RPS26|RPS28|RPL31|RPL10A|RPL11|FKBP1A|TRA2B|RPL38|RPS21|YBX1|ACTA1|TUBA4A|TUBB4B|GTF2I|RAE1|PRKDC|RBM3|HNRNPU|RPL6|CSTF1|KHDRBS1|DHX9|LGALS3BP|MZT1|CPSF1|ILF3|CSTF3|TARDBP|HNRNPA0|SRSF9|SRSF6|TRIM28|G3BP1|SF3B2|HDAC1|TUBB2A|HNRNPD|TRIM29|CTTN|TRIM25|CAPRIN1|MVP|KPNB1|HERC3|PLEC|NONO|PCBP1|SF3B3|SF3B4|SEC23B|SF1|MED1|ELAVL1|PARP14|FAM98B|ZNF326|M…
KPNB1	SNRPD2	SNRPD2	64488|64489|64486	62391	20797	3	0|0|0	1	1	#NAME?	#NAME?	#NAME?	inf	207970	0	SNRPD3|TMSB4X|RPL7A|RPS4X|RPS6|HIST1H4A|RPL23|RPS25|RPS26|RPS28|RPL31|RPL10A|RPL11|FKBP1A|TRA2B|RPL38|RPS21|YBX1|ACTA1|TUBA4A|TUBB4B|GTF2I|RAE1|PRKDC|RBM3|HNRNPU|RPL6|CSTF1|KHDRBS1|DHX9|LGALS3BP|MZT1|CPSF1|ILF3|CSTF3|TARDBP|HNRNPA0|SRSF9|SRSF6|TRIM28|G3BP1|SF3B2|HDAC1|TUBB2A|HNRNPD|TRIM29|CTTN|TRIM25|CAPRIN1|MVP|KPNB1|HERC3|PLEC|NONO|PCBP1|SF3B3|SF3B4|SEC23B|SF1|MED1|ELAVL1|PARP14|FAM98B|ZNF326|M…
KPNB1	SNRPD3	SNRPD3	64489|64490|64489	62396	20798.7	3	22|23|23	1	1	#NAME?	#NAME?	#NAME?	inf	917.59	0	RPL7A|RPS4X|RPS6|HIST1H4A|RPL23|RPS25|RPS26|RPS28|RPL31|RPL10A|RPL11|FKBP1A|TRA2B|RPL38|RPS21|YBX1|ACTA1|TUBA4A|TUBB4B|GTF2I|RAE1|PRKDC|RBM3|HNRNPU|RPL6|CSTF1|KHDRBS1|DHX9|LGALS3BP|MZT1|CPSF1|ILF3|CSTF3|TARDBP|HNRNPA0|SRSF9|SRSF6|TRIM28|G3BP1|SF3B2|HDAC1|TUBB2A|HNRNPD|TRIM29|CTTN|TRIM25|CAPRIN1|MVP|KPNB1|HERC3|PLEC|NONO|PCBP1|SF3B3|SF3B4|SEC23B|SF1|MED1|ELAVL1|PARP14|FAM98B|ZNF326|MOV10|SPECC1|RA…
KPNB1	RPL7A	RPL7A	64488|64489|64488	62393	20797.7	3	24|23|24	1	1	#NAME?	#NAME?	#NAME?	inf	878.77	0	RPS4X|RPS6|HIST1H4A|RPL23|RPS25|RPS26|RPS28|RPL31|RPL10A|RPL11|FKBP1A|TRA2B|RPL38|RPS21|YBX1|ACTA1|TUBA4A|TUBB4B|GTF2I|RAE1|PRKDC|RBM3|HNRNPU|RPL6|CSTF1|KHDRBS1|DHX9|CPSF1|ILF3|CSTF3|TARDBP|HNRNPA0|SRSF9|SRSF6|TRIM28|G3BP1|SF3B2|HDAC1|TUBB2A|HNRNPD|CTTN|TRIM25|CAPRIN1|MVP|KPNB1|PLEC|NONO|PCBP1|SF3B3|SF3B4|SEC23B|SF1|MED1|ELAVL1|FAM98B|ZNF326|MOV10|PRRC2B|RALY|NUP188|UBAP2|AGO1|RBM17|EDC4|PRPF8|IN…
KPNB1	RPS4X	RPS4X	64488|64489|64487	62392	20797.3	3	0|0|0	1	1	#NAME?	#NAME?	#NAME?	inf	207973	0	RPS6|HIST1H4A|RPL23|RPS25|RPS26|RPS28|RPL31|RPL10A|RPL11|FKBP1A|TRA2B|RPL38|RPS21|YBX1|ACTA1|TUBA4A|TUBB4B|GTF2I|RAE1|PRKDC|RBM3|HNRNPU|RPL6|CSTF1|KHDRBS1|DHX9|CPSF1|ILF3|CSTF3|TARDBP|HNRNPA0|SRSF9|SRSF6|TRIM28|G3BP1|SF3B2|HDAC1|TUBB2A|HNRNPD|TRIM29|CTTN|TRIM25|CAPRIN1|MVP|KPNB1|HERC3|PLEC|NONO|PCBP1|SF3B3|SF3B4|SEC23B|SF1|ELAVL1|ZNF326|MOV10|PRRC2B|SPECC1|RALY|NUP188|UBAP2|AGO1|RBM17|EDC4|PRPF8|…
KPNB1	RPS6	RPS6	64489|64489|64489	62395	20798.3	3	0|0|0	1	1	#NAME?	#NAME?	#NAME?	inf	207983	0	HIST1H4A|RPL23|RPS25|RPS26|RPS28|RPL31|RPL10A|RPL11|FKBP1A|TRA2B|RPL38|RPS21|YBX1|ACTA1|TUBA4A|TUBB4B|GTF2I|RAE1|PRKDC|RBM3|HNRNPU|RPL6|CSTF1|KHDRBS1|DHX9|LGALS3BP|CPSF1|ILF3|CSTF3|TARDBP|HNRNPA0|SRSF9|SRSF6|TRIM28|G3BP1|SF3B2|HDAC1|TUBB2A|HNRNPD|CTTN|TRIM25|CAPRIN1|MVP|KPNB1|HERC3|PLEC|NONO|PCBP1|SF3B3|SF3B4|SEC23B|SF1|MED1|ELAVL1|PARP14|ZNF326|MOV10|PRRC2B|SPECC1|RALY|NUP188|UBAP2|AGO1|RBM17|ED…
KPNB1	HIST1H4A	HIST1H4A	64484|0|64485	63433	21144.3	3	21|24|0	0.67	1	#NAME?	#NAME?	#NAME?	inf	1409.62	0	RPL23|RPS25|RPS26|RPS28|RPL31|RPL10A|RPL11|FKBP1A|TRA2B|RPL38|RPS21|YBX1|ACTA1|TUBA4A|TUBB4B|GTF2I|RAE1|PRKDC|RBM3|HNRNPU|RPL6|CSTF1|KHDRBS1|DHX9|LGALS3BP|CPSF1|ILF3|CSTF3|TARDBP|HNRNPA0|SRSF9|SRSF6|TRIM28|G3BP1|SF3B2|HDAC1|TUBB2A|HNRNPD|TRIM29|CTTN|TRIM25|CAPRIN1|MVP|KPNB1|PLEC|NONO|PCBP1|SF3B3|SF3B4|SF1|MED1|ELAVL1|MAP7D1|PARP14|MOV10|RALY|NUP188|UBAP2|AGO1|RBM17|PRPF8|INTS5|PABPN1|ALYREF|CARM1…
KPNB1	RPL23	RPL23	64489|64489|64489	62395	20798.3	3	24|25|0	1	1	#NAME?	#NAME?	#NAME?	inf	1273.37	0	RPS25|RPS26|RPS28|RPL31|RPL10A|RPL11|FKBP1A|TRA2B|RPL38|RPS21|YBX1|ACTA1|TUBA4A|TUBB4B|GTF2I|RAE1|PRKDC|RBM3|HNRNPU|RPL6|CSTF1|KHDRBS1|DHX9|CPSF1|ILF3|CSTF3|TARDBP|HNRNPA0|SRSF9|SRSF6|TRIM28|G3BP1|SF3B2|HDAC1|TUBB2A|HNRNPD|TRIM25|CAPRIN1|KPNB1|HERC3|PLEC|NONO|PCBP1|SF3B3|SF3B4|SEC23B|SF1|MED1|ELAVL1|PARP14|ZNF326|MOV10|PRRC2B|RALY|NUP188|UBAP2|AGO1|RBM17|EDC4|PRPF8|INTS5|FIP1L1|GIGYF2|LARP4|NUFIP…
KPNB1	RPS25	RPS25	64489|64489|64489	62395	20798.3	3	22|23|23	1	1	#NAME?	#NAME?	#NAME?	inf	917.57	0	RPS26|RPS28|RPL31|RPL10A|RPL11|FKBP1A|TRA2B|RPL38|RPS21|YBX1|ACTA1|TUBA4A|TUBB4B|GTF2I|RAE1|PRKDC|RBM3|HNRNPU|RPL6|CSTF1|KHDRBS1|DHX9|CPSF1|ILF3|CSTF3|TARDBP|HNRNPA0|SRSF9|SRSF6|TRIM28|G3BP1|SF3B2|HDAC1|TUBB2A|HNRNPD|CTTN|TRIM25|CAPRIN1|KPNB1|HERC3|PLEC|NONO|PCBP1|SF3B3|SF3B4|SEC23B|SF1|ELAVL1|PARP14|ZNF326|MOV10|PRRC2B|RALY|NUP188|AGO1|RBM17|EDC4|PRPF8|INTS5|FIP1L1|GIGYF2|LARP4|NUFIP2|PABPN1|ALY…
KPNB1	RPS28	RPS28	64489|0|64489	63442	21147.3	3	24|0|25	0.67	1	#NAME?	#NAME?	#NAME?	inf	1294.73	0	RPL31|RPL10A|RPL11|FKBP1A|TRA2B|RPL38|RPS21|YBX1|ACTA1|TUBA4A|TUBB4B|GTF2I|RAE1|PRKDC|RBM3|HNRNPU|RPL6|CSTF1|KHDRBS1|DHX9|LGALS3BP|CPSF1|ILF3|CSTF3|TARDBP|HNRNPA0|SRSF9|SRSF6|TRIM28|G3BP1|SF3B2|HDAC1|TUBB2A|HNRNPD|CTTN|TRIM25|CAPRIN1|MVP|KPNB1|HERC3|PLEC|NONO|PCBP1|SF3B3|SF3B4|SEC23B|SF1|ELAVL1|ZNF326|MOV10|PRRC2B|RALY|NUP188|UBAP2|AGO1|RBM17|EDC4|PRPF8|INTS5|FIP1L1|GIGYF2|LARP4|NUFIP2|PABPN1|ALY…
KPNB1	RPL39P5	RPL39P5	64486|64486|0	63436	21145.3	3	21|0|22	0.67	1	0.67	1	0.67	-46.08	1475.26	0
KPNB1	RPL31	RPL31	64488|64488|64488	62392	20797.3	3	0|0|0	1	1	#NAME?	#NAME?	#NAME?	inf	207973	0	RPL10A|RPL11|FKBP1A|TRA2B|RPL38|RPS21|YBX1|ACTA1|TUBA4A|TUBB4B|GTF2I|RAE1|PRKDC|RBM3|HNRNPU|RPL6|CSTF1|KHDRBS1|DHX9|CPSF1|ILF3|CSTF3|TARDBP|HNRNPA0|SRSF9|SRSF6|TRIM28|G3BP1|SF3B2|HDAC1|TUBB2A|HNRNPD|CTTN|TRIM25|CAPRIN1|MVP|KPNB1|HERC3|PLEC|NONO|PCBP1|SF3B3|SF3B4|SEC23B|SF1|ELAVL1|FAM98B|ZNF326|MOV10|PRRC2B|RALY|NUP188|UBAP2|AGO1|RBM17|EDC4|PRPF8|INTS5|FIP1L1|GIGYF2|LARP4|NUFIP2|PABPN1|ALYREF|CARM…
KPNB1	RPL10A	RPL10A	64488|64486|64488	62390	20796.7	3	22|21|23	1	1	#NAME?	#NAME?	#NAME?	inf	945.3	0	RPL11|FKBP1A|TRA2B|RPL38|RPS21|YBX1|ACTA1|TUBA4A|TUBB4B|GTF2I|RAE1|PRKDC|RBM3|HNRNPU|RPL6|CSTF1|KHDRBS1|DHX9|CPSF1|ILF3|CSTF3|TARDBP|HNRNPA0|SRSF9|SRSF6|TRIM28|G3BP1|SF3B2|HDAC1|TUBB2A|HNRNPD|CTTN|TRIM25|CAPRIN1|MVP|KPNB1|HERC3|PLEC|NONO|PCBP1|SF3B3|SF3B4|SEC23B|SF1|MED1|ELAVL1|PARP14|ZNF326|MOV10|PRRC2B|RALY|NUP188|UBAP2|AGO1|RBM17|EDC4|PRPF8|INTS5|FIP1L1|GIGYF2|LARP4|NUFIP2|PABPN1|ALYREF|CARM1|…
KPNB1	RPL11	RPL11	64488|64487|64487	62390	20796.7	3	22|23|23	1	1	#NAME?	#NAME?	#NAME?	inf	917.5	0	FKBP1A|TRA2B|RPL38|RPS21|YBX1|ACTA1|TUBA4A|TUBB4B|GTF2I|RAE1|PRKDC|RBM3|HNRNPU|RPL6|CSTF1|KHDRBS1|DHX9|CPSF1|ILF3|CSTF3|TARDBP|HNRNPA0|SRSF9|SRSF6|TRIM28|G3BP1|SF3B2|HDAC1|TUBB2A|HNRNPD|CTTN|TRIM25|CAPRIN1|MVP|KPNB1|HERC3|PLEC|NONO|PCBP1|SF3B3|SF3B4|SEC23B|SF1|MED1|ELAVL1|ZNF326|MOV10|PRRC2B|RALY|NUP188|UBAP2|AGO1|RBM17|EDC4|PRPF8|INTS5|FIP1L1|GIGYF2|LARP4|NUFIP2|PABPN1|ALYREF|CARM1|APOBEC3F|CCAR…
KPNB1	RPL38	RPL38	64488|64488|64488	62392	20797.3	3	22|23|24	1	1	#NAME?	#NAME?	#NAME?	inf	904.23	0	RPS21|YBX1|ACTA1|TUBA4A|TUBB4B|RAE1|PRKDC|RBM3|HNRNPU|RPL6|CSTF1|KHDRBS1|DHX9|CPSF1|ILF3|CSTF3|TARDBP|HNRNPA0|SRSF9|SRSF6|TRIM28|G3BP1|SF3B2|HDAC1|TUBB2A|HNRNPD|TRIM25|CAPRIN1|MVP|KPNB1|HERC3|PLEC|NONO|PCBP1|SF3B3|SF3B4|SEC23B|SF1|ELAVL1|ZNF326|MOV10|PRRC2B|RALY|NUP188|UBAP2|AGO1|RBM17|EDC4|PRPF8|INTS5|GIGYF2|LARP4|NUFIP2|PABPN1|ALYREF|CARM1|CCAR1|NUP93|FAM98A|SMARCC2|ATXN2L|PSPC1|DDX1|H1FX|RQCD1…
KPNB1	RPS21	RPS21	64488|64488|64488	62392	20797.3	3	23|23|24	1	1	#NAME?	#NAME?	#NAME?	inf	891.31	0	YBX1|ACTA1|TUBA4A|TUBB4B|GTF2I|RAE1|PRKDC|RBM3|HNRNPU|RPL6|CSTF1|KHDRBS1|DHX9|LGALS3BP|CPSF1|ILF3|CSTF3|TARDBP|HNRNPA0|SRSF9|SRSF6|TRIM28|G3BP1|SF3B2|HDAC1|TUBB2A|HNRNPD|CTTN|TRIM25|CAPRIN1|MVP|KPNB1|HERC3|PLEC|NONO|PCBP1|SF3B3|SF3B4|SEC23B|SF1|ELAVL1|ZNF326|MOV10|PRRC2B|RALY|NUP188|UBAP2|AGO1|RBM17|EDC4|PRPF8|INTS5|FIP1L1|GIGYF2|LARP4|NUFIP2|PABPN1|ALYREF|CARM1|APOBEC3F|CCAR1|CCAR2|NUP93|FAM98A|…
KPNB1	YBX1	YBX1	64489|64489|64489	62395	20798.3	3	23|24|25	1	1	#NAME?	#NAME?	#NAME?	inf	866.6	0	ACTA1|TUBA4A|TUBB4B|GTF2I|RAE1|PRKDC|RBM3|HNRNPU|RPL6|CSTF1|KHDRBS1|DHX9|LGALS3BP|MZT1|CPSF1|ILF3|CSTF3|TARDBP|HNRNPA0|SRSF9|SRSF6|TRIM28|G3BP1|SF3B2|HDAC1|TUBB2A|HNRNPD|TRIM29|CTTN|TRIM25|CAPRIN1|MVP|KPNB1|HERC3|PLEC|NONO|PCBP1|SF3B3|SF3B4|SEC23B|SF1|MED1|ELAVL1|PARP14|FAM98B|ZNF326|MOV10|PRRC2B|RALY|NUP188|UBAP2|AGO1|RBM17|EDC4|PRPF8|INTS5|FIP1L1|GIGYF2|LARP4|NUFIP2|PABPN1|ALYREF|CARM1|APOBEC3F…
KPNB1	EEF1A1P5	EEF1A1P5	64491|64491|64491	62401	20800.3	3	25|27|27	1	1	1	1	1	inf	789.89	0
KPNB1	TUBA4A	TUBA4A	64487|64489|64488	62392	20797.3	3	0|0|0	1	1	#NAME?	#NAME?	#NAME?	inf	207973	0	TUBB4B|GTF2I|RAE1|PRKDC|RBM3|HNRNPU|RPL6|CSTF1|KHDRBS1|DHX9|LGALS3BP|MZT1|CPSF1|ILF3|CSTF3|TARDBP|HNRNPA0|SRSF9|SRSF6|TRIM28|G3BP1|SF3B2|HDAC1|TUBB2A|HNRNPD|TRIM29|CTTN|CAPRIN1|MVP|KPNB1|HERC3|PLEC|NONO|PCBP1|SF3B3|SF3B4|SEC23B|SF1|ELAVL1|ZNF326|MOV10|SPECC1|RALY|NUP188|UBAP2|AGO1|RBM17|PRPF8|INTS5|FIP1L1|LARP4|NUFIP2|PABPN1|ALYREF|CARM1|CCAR2|NUP93|FAM98A|SMARCC2|ATXN2L|PSPC1|DDX1|RQCD1|TFG|SYMP…
KPNB1	TUBB4B	TUBB4B	64493|64493|64493	62407	20802.3	3	26|27|26	1	1	1	1	1	inf	789.96	0	GTF2I|RAE1|PRKDC|RBM3|HNRNPU|RPL6|CSTF1|KHDRBS1|DHX9|LGALS3BP|MZT1|CPSF1|ILF3|CSTF3|TARDBP|HNRNPA0|SRSF9|SRSF6|TRIM28|G3BP1|SF3B2|HDAC1|TUBB2A|HNRNPD|TRIM29|CTTN|TRIM25|CAPRIN1|MVP|KPNB1|PLEC|NONO|PCBP1|SF3B3|SF3B4|SEC23B|SF1|ELAVL1|MOV10|SPECC1|RALY|NUP188|AGO1|PRPF8|INTS5|FIP1L1|GIGYF2|LARP4|NUFIP2|PABPN1|ALYREF|CARM1|CCAR2|NUP93|SMARCC2|PPP1R13L|PSPC1|DDX1|RQCD1|TFG|SYMPK|UPF1|SMARCC1|KHSRP|TN…
KPNB1	RAE1	RAE1	64489|64490|64489	62396	20798.7	3	0|22|22	1	1	#NAME?	#NAME?	#NAME?	inf	1418.09	0	PRKDC|RBM3|HNRNPU|RPL6|CSTF1|KHDRBS1|DHX9|MZT1|CPSF1|ILF3|CSTF3|TARDBP|HNRNPA0|SRSF9|SRSF6|TRIM28|G3BP1|SF3B2|HDAC1|TUBB2A|HNRNPD|TRIM29|TRIM25|CAPRIN1|MVP|KPNB1|PLEC|NONO|PCBP1|SF3B3|SF3B4|SEC23B|SF1|MED1|ELAVL1|ZNF326|MOV10|RALY|NUP188|AGO1|RBM17|EDC4|PRPF8|INTS5|FIP1L1|GIGYF2|LARP4|NUFIP2|PABPN1|ALYREF|CARM1|CCAR1|CCAR2|NUP93|SMARCC2|PPP1R13L|ATXN2L|PSPC1|DDX1|H1FX|RQCD1|TFG|SYMPK|UPF1|SMARCC1…
KPNB1	PRKDC	PRKDC	64484|0|64484	63432	21144	3	0|0|0	0.67	1	#NAME?	#NAME?	#NAME?	inf	211440	0	RBM3|HNRNPU|RPL6|CSTF1|KHDRBS1|DHX9|LGALS3BP|CPSF1|ILF3|CSTF3|TARDBP|HNRNPA0|SRSF9|SRSF6|TRIM28|G3BP1|SF3B2|HDAC1|TUBB2A|HNRNPD|TRIM29|CTTN|TRIM25|CAPRIN1|MVP|KPNB1|HERC3|PLEC|NONO|PCBP1|SF3B3|SF3B4|SF1|MED1|ELAVL1|PARP14|FAM98B|ZNF326|MOV10|RALY|NUP188|AGO1|RBM17|PRPF8|FIP1L1|LARP4|NUFIP2|PABPN1|ALYREF|CARM1|CCAR1|CCAR2|NUP93|SMARCC2|DTX3L|PPP1R13L|PSPC1|DDX1|H1FX|SYMPK|UPF1|SMARCC1|KHSRP|TNPO1|…
KPNB1	RBM3	RBM3	64487|64488|64487	62390	20796.7	3	0|0|0	1	1	1	1	1	inf	207967	0	HNRNPU|RPL6|CSTF1|KHDRBS1|DHX9|LGALS3BP|CPSF1|ILF3|CSTF3|TARDBP|HNRNPA0|SRSF9|SRSF6|TRIM28|G3BP1|SF3B2|HDAC1|TUBB2A|HNRNPD|TRIM29|CTTN|TRIM25|CAPRIN1|KPNB1|HERC3|PLEC|NONO|PCBP1|SF3B3|SF3B4|SF1|ELAVL1|FAM98B|ZNF326|MOV10|RALY|NUP188|UBAP2|AGO1|RBM17|EDC4|PRPF8|FIP1L1|GIGYF2|LARP4|NUFIP2|PABPN1|ALYREF|CARM1|APOBEC3F|CCAR1|NUP93|FAM98A|SMARCC2|ATXN2L|PSPC1|DDX1|SYMPK|UPF1|SMARCC1|KHSRP|TNPO1|MED12|…
KPNB1	HNRNPU	HNRNPU	64492|64492|64492	62404	20801.3	3	0|20|22	1	1	#NAME?	#NAME?	#NAME?	inf	1485.81	0	RPL6|CSTF1|KHDRBS1|DHX9|LGALS3BP|MZT1|CPSF1|ILF3|CSTF3|TARDBP|HNRNPA0|SRSF9|SRSF6|TRIM28|G3BP1|SF3B2|HDAC1|TUBB2A|HNRNPD|TRIM29|CTTN|TRIM25|CAPRIN1|MVP|KPNB1|HERC3|PLEC|NONO|PCBP1|SF3B3|SF3B4|SEC23B|SF1|MED1|ELAVL1|PARP14|FAM98B|ZNF326|MOV10|RALY|NUP188|UBAP2|AGO1|RBM17|EDC4|PRPF8|INTS5|FIP1L1|GIGYF2|LARP4|NUFIP2|PABPN1|ALYREF|CARM1|CCAR1|CCAR2|NUP93|FAM98A|SMARCC2|ATXN2L|PSPC1|DDX1|H1FX|RQCD1|TF…
KPNB1	RPL6	RPL6	64489|64489|64489	62395	20798.3	3	24|23|24	1	1	#NAME?	#NAME?	#NAME?	inf	878.8	0	CSTF1|KHDRBS1|DHX9|CPSF1|ILF3|CSTF3|TARDBP|HNRNPA0|SRSF9|SRSF6|TRIM28|G3BP1|SF3B2|HDAC1|TUBB2A|HNRNPD|TRIM29|CTTN|TRIM25|CAPRIN1|MVP|KPNB1|HERC3|PLEC|NONO|PCBP1|SF3B3|SF3B4|SEC23B|SF1|ELAVL1|PARP14|FAM98B|ZNF326|MOV10|PRRC2B|RALY|NUP188|UBAP2|AGO1|RBM17|EDC4|PRPF8|INTS5|FIP1L1|GIGYF2|LARP4|NUFIP2|PABPN1|ALYREF|CARM1|CCAR1|CCAR2|NUP93|FAM98A|SMARCC2|PPP1R13L|ATXN2L|PSPC1|DDX1|H1FX|RQCD1|TFG|SYMPK|…
KPNB1	CSTF1	CSTF1	64488|64489|64489	62394	20798	3	0|0|0	1	1	1	1	1	inf	207980	0	KHDRBS1|DHX9|CPSF1|ILF3|CSTF3|TARDBP|HNRNPA0|SRSF9|SRSF6|TRIM28|G3BP1|SF3B2|HDAC1|TUBB2A|HNRNPD|TRIM25|CAPRIN1|KPNB1|PLEC|NONO|PCBP1|SF3B3|SF3B4|SF1|MED1|ELAVL1|ZNF326|MOV10|RALY|NUP188|AGO1|RBM17|PRPF8|INTS5|FIP1L1|GIGYF2|LARP4|PABPN1|ALYREF|CARM1|CCAR1|NUP93|SMARCC2|ATXN2L|PSPC1|DDX1|RQCD1|SYMPK|UPF1|SMARCC1|KHSRP|TNPO1|MED12|SMARCE1|MED8|FUBP3|RBM14|MED15|NUP88|FAM103A1|MED10|MED18|TUBB6|RBM4|…
KPNB1	KHDRBS1	KHDRBS1	64484|64487|64486	62385	20795	3	0|0|0	1	1	#NAME?	#NAME?	#NAME?	inf	207950	0	DHX9|LGALS3BP|MZT1|CPSF1|ILF3|CSTF3|TARDBP|HNRNPA0|SRSF9|SRSF6|TRIM28|G3BP1|SF3B2|HDAC1|TUBB2A|HNRNPD|TRIM29|CTTN|TRIM25|CAPRIN1|MVP|KPNB1|HERC3|PLEC|NONO|PCBP1|SF3B3|SF3B4|SF1|MED1|ELAVL1|FAM98B|ZNF326|MOV10|RALY|NUP188|UBAP2|AGO1|RBM17|EDC4|PRPF8|FIP1L1|GIGYF2|LARP4|NUFIP2|PABPN1|ALYREF|CARM1|APOBEC3F|CCAR1|CCAR2|NUP93|FAM98A|SMARCC2|ATXN2L|PSPC1|DDX1|H1FX|RQCD1|TFG|SYMPK|UPF1|SMARCC1|KHSRP|TNP…
KPNB1	DHX9	DHX9	64491|64492|64491	62402	20800.7	3	23|24|0	1	1	#NAME?	#NAME?	#NAME?	inf	1327.7	0	LGALS3BP|MZT1|CPSF1|ILF3|CSTF3|TARDBP|HNRNPA0|SRSF9|SRSF6|TRIM28|G3BP1|SF3B2|HDAC1|TUBB2A|HNRNPD|TRIM29|CTTN|TRIM25|CAPRIN1|MVP|KPNB1|HERC3|PLEC|NONO|PCBP1|SF3B3|SF3B4|SF1|MED1|ELAVL1|PARP14|FAM98B|ZNF326|MOV10|PRRC2B|RALY|NUP188|UBAP2|AGO1|RBM17|EDC4|PRPF8|INTS5|FIP1L1|GIGYF2|LARP4|NUFIP2|PABPN1|ALYREF|CARM1|APOBEC3F|CCAR1|CCAR2|NUP93|FAM98A|SMARCC2|PPP1R13L|ATXN2L|PSPC1|DDX1|H1FX|RQCD1|TFG|SYMP…
KPNB1	LGALS3BP	LGALS3BP	64485|64486|64485	62384	20794.7	3	0|0|0	1	1	1	1	1	inf	207947	0	MZT1|CPSF1|ILF3|TARDBP|HNRNPA0|SRSF9|SRSF6|G3BP1|HDAC1|TUBB2A|HNRNPD|CTTN|TRIM25|CAPRIN1|MVP|KPNB1|NONO|PCBP1|SF3B3|SF1|ELAVL1|PARP14|ZNF326|MOV10|RALY|UBAP2|AGO1|EDC4|PRPF8|LARP4|NUFIP2|PABPN1|ALYREF|CCAR1|FAM98A|DTX3L|ATXN2L|DDX1|UPF1|KHSRP|TNPO1|FUBP3|RBM14|NUP88|TUBB6|SF3B5|XRN2|CHMP4B|IGF2BP1|SRRM2|C14orf166|RUVBL2|RUVBL1|SF3B6|STRAP|RTCB|YTHDF2|OAS3|
KPNB1	MZT1	MZT1	64485|0|0	64485	21495	3	0|0|0	0.33	1	0.33	1	0.33	329.64	214950	0.06	CPSF1|ILF3|TARDBP|HNRNPA0|SRSF9|SRSF6|G3BP1|SF3B2|TUBB2A|HNRNPD|MVP|NONO|PCBP1|SF3B3|SF3B4|SF1|ELAVL1|PARP14|ZNF326|RALY|NUP188|RBM17|PRPF8|PABPN1|ALYREF|NUP93|DDX1|SYMPK|KHSRP|RBM14|NUP88|TUBB6|SF3B5|WDR33|CPSF2|SRRM2|C14orf166|RUVBL1|SF3B6|STRAP|RTCB|OAS3|
KPNB1	CPSF1	CPSF1	64487|64488|64488	62391	20797	3	0|0|0	1	1	#NAME?	#NAME?	#NAME?	inf	207970	0	ILF3|CSTF3|TARDBP|HNRNPA0|SRSF9|SRSF6|TRIM28|G3BP1|SF3B2|HDAC1|TUBB2A|HNRNPD|CTTN|TRIM25|CAPRIN1|KPNB1|HERC3|PLEC|NONO|PCBP1|SF3B3|SF3B4|SEC23B|SF1|MED1|ELAVL1|FAM98B|ZNF326|MOV10|SPECC1|RALY|NUP188|UBAP2|AGO1|RBM17|EDC4|PRPF8|INTS5|FIP1L1|GIGYF2|LARP4|NUFIP2|PABPN1|ALYREF|CARM1|CCAR1|CCAR2|NUP93|FAM98A|SMARCC2|PPP1R13L|ATXN2L|PSPC1|DDX1|RQCD1|TFG|SYMPK|UPF1|SMARCC1|KHSRP|TNPO1|MED12|SMARCE1|MED8…
KPNB1	ILF3	ILF3	64488|64489|64488	62393	20797.7	3	0|0|0	1	1	#NAME?	#NAME?	#NAME?	inf	207977	0	CSTF3|TARDBP|HNRNPA0|SRSF9|SRSF6|TRIM28|G3BP1|SF3B2|HDAC1|TUBB2A|HNRNPD|TRIM29|CTTN|TRIM25|CAPRIN1|MVP|KPNB1|HERC3|PLEC|NONO|PCBP1|SF3B3|SF3B4|SEC23B|SF1|MED1|ELAVL1|PARP14|FAM98B|ZNF326|MOV10|RALY|NUP188|UBAP2|AGO1|RBM17|EDC4|PRPF8|FIP1L1|GIGYF2|LARP4|NUFIP2|PABPN1|ALYREF|CARM1|APOBEC3F|CCAR1|CCAR2|NUP93|FAM98A|SMARCC2|PPP1R13L|ATXN2L|PSPC1|DDX1|H1FX|RQCD1|TFG|SYMPK|UPF1|SMARCC1|KHSRP|TNPO1|MED1…
KPNB1	CSTF3	CSTF3	64487|64488|64487	62390	20796.7	3	0|0|0	1	1	1	1	1	inf	207967	0	TARDBP|HNRNPA0|SRSF9|SRSF6|TRIM28|G3BP1|SF3B2|HDAC1|TUBB2A|HNRNPD|CTTN|TRIM25|CAPRIN1|KPNB1|PLEC|NONO|PCBP1|SF3B3|SF3B4|SF1|MED1|ELAVL1|FAM98B|ZNF326|MOV10|SPECC1|RALY|NUP188|AGO1|RBM17|EDC4|PRPF8|INTS5|FIP1L1|GIGYF2|LARP4|NUFIP2|PABPN1|ALYREF|CARM1|CCAR1|NUP93|FAM98A|SMARCC2|PPP1R13L|ATXN2L|PSPC1|DDX1|RQCD1|SYMPK|UPF1|SMARCC1|KHSRP|TNPO1|MED12|SMARCE1|MED8|CDKN2AIPNL|FUBP3|RBM14|MED15|NUP88|FAM1…
KPNB1	TARDBP	TARDBP	64489|64489|64489	62395	20798.3	3	23|24|22	1	1	#NAME?	#NAME?	#NAME?	inf	904.28	0	HNRNPA0|SRSF9|SRSF6|TRIM28|G3BP1|SF3B2|HDAC1|TUBB2A|HNRNPD|TRIM29|CTTN|TRIM25|CAPRIN1|MVP|KPNB1|HERC3|PLEC|NONO|PCBP1|SF3B3|SF3B4|SEC23B|SF1|MED1|ELAVL1|FAM98B|ZNF326|MOV10|PRRC2B|RALY|NUP188|UBAP2|AGO1|RBM17|EDC4|PRPF8|INTS5|FIP1L1|GIGYF2|LARP4|NUFIP2|PABPN1|ALYREF|CARM1|CCAR1|CCAR2|NUP93|FAM98A|SMARCC2|PPP1R13L|ATXN2L|PSPC1|DDX1|RQCD1|TFG|SYMPK|UPF1|SMARCC1|KHSRP|TNPO1|MED12|SMARCE1|MED8|CDKN2A…
KPNB1	HNRNPA0	HNRNPA0	64489|64490|64489	62396	20798.7	3	0|0|0	1	1	#NAME?	#NAME?	#NAME?	inf	207987	0	SRSF9|SRSF6|TRIM28|G3BP1|SF3B2|HDAC1|TUBB2A|HNRNPD|TRIM29|CTTN|TRIM25|CAPRIN1|MVP|KPNB1|HERC3|PLEC|NONO|PCBP1|SF3B3|SF3B4|SF1|MED1|ELAVL1|FAM98B|ZNF326|MOV10|RALY|NUP188|AGO1|RBM17|EDC4|PRPF8|INTS5|FIP1L1|GIGYF2|LARP4|NUFIP2|PABPN1|ALYREF|CARM1|APOBEC3F|CCAR1|CCAR2|NUP93|FAM98A|SMARCC2|PPP1R13L|ATXN2L|PSPC1|DDX1|H1FX|RQCD1|TFG|SYMPK|UPF1|SMARCC1|KHSRP|TNPO1|MED12|SMARCE1|MED8|CDKN2AIPNL|FUBP3|RBM…
KPNB1	SRSF6	SRSF6	64487|64488|64488	62391	20797	3	0|0|0	1	1	#NAME?	#NAME?	#NAME?	inf	207970	0	TRIM28|G3BP1|SF3B2|HDAC1|TUBB2A|HNRNPD|TRIM29|CTTN|TRIM25|CAPRIN1|MVP|KPNB1|HERC3|PLEC|NONO|PCBP1|SF3B3|SF3B4|SF1|MED1|ELAVL1|PARP14|FAM98B|ZNF326|MOV10|PRRC2B|RALY|NUP188|AGO1|RBM17|EDC4|PRPF8|INTS5|FIP1L1|GIGYF2|LARP4|NUFIP2|PABPN1|ALYREF|CARM1|APOBEC3F|CCAR1|CCAR2|NUP93|FAM98A|SMARCC2|ATXN2L|PSPC1|DDX1|H1FX|RQCD1|TFG|SYMPK|UPF1|SMARCC1|KHSRP|TNPO1|MED12|SMARCE1|MED8|CDKN2AIPNL|FUBP3|RBM14|MED1…
KPNB1	TRIM28	TRIM28	64486|64487|64486	62387	20795.7	3	0|0|0	1	1	#NAME?	#NAME?	#NAME?	inf	207957	0	G3BP1|SF3B2|HDAC1|TUBB2A|HNRNPD|TRIM29|TRIM25|CAPRIN1|MVP|KPNB1|HERC3|PLEC|NONO|PCBP1|SF3B3|SF3B4|SF1|MED1|ELAVL1|PARP14|FAM98B|ZNF326|MOV10|SPECC1|RALY|NUP188|UBAP2|AGO1|RBM17|EDC4|PRPF8|INTS5|FIP1L1|GIGYF2|LARP4|NUFIP2|PABPN1|ALYREF|CARM1|APOBEC3F|CCAR1|NUP93|FAM98A|SMARCC2|DTX3L|PPP1R13L|ATXN2L|PSPC1|DDX1|H1FX|RQCD1|TFG|SYMPK|UPF1|SMARCC1|KHSRP|TNPO1|MED12|SMARCE1|MED8|CDKN2AIPNL|FUBP3|RBM14|M…
KPNB1	G3BP1	G3BP1	64486|64487|64486	62387	20795.7	3	0|0|0	1	1	#NAME?	#NAME?	#NAME?	inf	207957	0	SF3B2|HDAC1|TUBB2A|HNRNPD|TRIM29|CTTN|TRIM25|CAPRIN1|MVP|KPNB1|HERC3|PLEC|NONO|PCBP1|SF3B3|SF3B4|SEC23B|SF1|ELAVL1|PARP14|FAM98B|ZNF326|MOV10|PRRC2B|RALY|NUP188|UBAP2|AGO1|RBM17|EDC4|PRPF8|INTS5|FIP1L1|GIGYF2|LARP4|NUFIP2|PABPN1|ALYREF|CARM1|APOBEC3F|CCAR1|CCAR2|NUP93|FAM98A|SMARCC2|ATXN2L|PSPC1|DDX1|H1FX|RQCD1|TFG|SYMPK|UPF1|SMARCC1|KHSRP|TNPO1|SMARCE1|MED8|FUBP3|RBM14|MED15|WRNIP1|NUP88|FAM103A…
KPNB1	SF3B2	SF3B2	64489|64490|64490	62397	20799	3	0|21|0	1	1	1	1	1	inf	2971.29	0	HDAC1|TUBB2A|HNRNPD|TRIM25|CAPRIN1|MVP|KPNB1|PLEC|NONO|PCBP1|SF3B3|SF3B4|SF1|MED1|ELAVL1|PARP14|ZNF326|MOV10|SPECC1|RALY|NUP188|AGO1|RBM17|EDC4|PRPF8|INTS5|FIP1L1|GIGYF2|LARP4|NUFIP2|PABPN1|ALYREF|CARM1|CCAR1|CCAR2|NUP93|FAM98A|SMARCC2|PPP1R13L|ATXN2L|PSPC1|DDX1|H1FX|RQCD1|TFG|SYMPK|UPF1|SMARCC1|KHSRP|TNPO1|MED12|SMARCE1|MED8|CDKN2AIPNL|FUBP3|RBM14|MED15|WRNIP1|NUP88|FAM103A1|MED10|MED18|TUBB6|RB…
KPNB1	HDAC1	HDAC1	64485|64485|64485	62383	20794.3	3	0|0|0	1	1	#NAME?	#NAME?	#NAME?	inf	207943	0	TUBB2A|HNRNPD|TRIM29|CTTN|TRIM25|CAPRIN1|MVP|KPNB1|HERC3|PLEC|NONO|PCBP1|SF3B3|SF3B4|SF1|MED1|ELAVL1|MAP7D1|PARP14|FAM98B|ZNF326|MOV10|SPECC1|RALY|NUP188|AGO1|RBM17|EDC4|PRPF8|INTS5|FIP1L1|GIGYF2|LARP4|NUFIP2|PABPN1|ALYREF|CARM1|APOBEC3F|CCAR1|CCAR2|NUP93|FAM98A|SMARCC2|DTX3L|PPP1R13L|ATXN2L|PSPC1|DDX1|H1FX|TFG|SYMPK|UPF1|SMARCC1|KHSRP|TNPO1|MED12|SMARCE1|MED8|CDKN2AIPNL|FUBP3|RBM14|MED15|WRNIP1|…
KPNB1	HNRNPD	HNRNPD	64490|64491|64489	62398	20799.3	3	0|0|0	1	1	#NAME?	#NAME?	#NAME?	inf	207993	0	TRIM29|CTTN|TRIM25|CAPRIN1|MVP|KPNB1|HERC3|PLEC|NONO|PCBP1|SF3B3|SF3B4|SEC23B|SF1|MED1|ELAVL1|PARP14|FAM98B|ZNF326|MOV10|PRRC2B|RALY|NUP188|UBAP2|AGO1|RBM17|EDC4|PRPF8|INTS5|FIP1L1|GIGYF2|LARP4|NUFIP2|PABPN1|ALYREF|CARM1|CCAR1|CCAR2|NUP93|FAM98A|SMARCC2|DTX3L|PPP1R13L|ATXN2L|PSPC1|DDX1|H1FX|RQCD1|TFG|SYMPK|UPF1|SMARCC1|KHSRP|TNPO1|MED12|SMARCE1|MED8|CDKN2AIPNL|FUBP3|RBM14|MED15|WRNIP1|NUP88|FAM10…
KPNB1	TRIM29	TRIM29	64489|64489|64489	62395	20798.3	3	0|0|0	1	1	1	1	1	inf	207983	0	TRIM25|KPNB1|PLEC|NONO|PCBP1|SF3B3|SF3B4|SF1|ELAVL1|FAM98B|MOV10|RALY|AGO1|PRPF8|LARP4|ALYREF|CARM1|SMARCC2|ATXN2L|DDX1|UPF1|SMARCC1|KHSRP|RBM14|RBM4|XRN2|TP63|CHMP4B|SRRM2|C14orf166|RUVBL2|RUVBL1|THRAP3|RTCB|
KPNB1	CTTN	CTTN	64489|64487|64490	62394	20798	3	23|22|22	1	1	1	1	1	inf	931.25	0	CAPRIN1|KPNB1|PLEC|NONO|PCBP1|SF3B3|SF3B4|SEC23B|SF1|ELAVL1|ZNF326|SPECC1|RALY|AGO1|RBM17|PRPF8|PABPN1|ALYREF|CARM1|SMARCC2|DDX1|TFG|SYMPK|UPF1|SMARCC1|KHSRP|TNPO1|MED12|SMARCE1|RBM14|TUBB6|RBM4|SF3B5|DPY30|BAZ1A|IGF2BP1|C14orf166|RUVBL2|RUVBL1|SF3B6|YTHDF2|SNX9|OAS3|
KPNB1	TRIM25	TRIM25	64485|64485|64485	62383	20794.3	3	0|0|0	1	1	1	1	1	inf	207943	0	CAPRIN1|MVP|KPNB1|PLEC|NONO|PCBP1|SF3B3|SEC23B|SF1|ELAVL1|PARP14|FAM98B|MOV10|RALY|NUP188|UBAP2|AGO1|RBM17|EDC4|PRPF8|FIP1L1|GIGYF2|LARP4|NUFIP2|PABPN1|ALYREF|CARM1|CCAR1|NUP93|FAM98A|SMARCC2|PPP1R13L|ATXN2L|PSPC1|DDX1|RQCD1|TFG|SYMPK|UPF1|SMARCC1|KHSRP|TNPO1|SMARCE1|FUBP3|RBM14|MED15|NUP88|FAM103A1|RBM4|SF3B5|TNKS1BP1|WDR33|XRN2|CSTF2T|TP63|CHMP4B|FAM120A|IGF2BP1|CPSF2|PEF1|CNOT7|CNOT11|SRRM2|C1…
KPNB1	MVP	MVP	64491|64492|64491	62402	20800.7	3	22|23|0	1	1	1	1	1	inf	1386.71	0	KPNB1|PLEC|NONO|PCBP1|SF3B3|SF3B4|ELAVL1|PARP14|MOV10|RALY|AGO1|PRPF8|NUFIP2|PABPN1|ALYREF|CARM1|SMARCC2|DTX3L|DDX1|UPF1|SMARCC1|KHSRP|TNPO1|RBM14|TUBB6|RBM4|SF3B5|XRN2|CHMP4B|MIOS|IGF2BP1|SRRM2|C14orf166|RUVBL2|RUVBL1|STRAP|RTCB|RPL36|OAS3|
KPNB1	KPNB1	KPNB1	0|0|0	0	0	3	0|0|0	0	0	0	0	0	674.64	0	0.16	HERC3|PLEC|NONO|PCBP1|SF3B3|SF3B4|SEC23B|SF1|MED1|ELAVL1|ZNF326|MOV10|PRRC2B|SPECC1|RALY|NUP188|UBAP2|AGO1|RBM17|EDC4|PRPF8|INTS5|FIP1L1|GIGYF2|LARP4|NUFIP2|PABPN1|ALYREF|CARM1|CCAR1|CCAR2|NUP93|FAM98A|SMARCC2|PPP1R13L|ATXN2L|PSPC1|DDX1|H1FX|RQCD1|TFG|SYMPK|UPF1|SMARCC1|KHSRP|TNPO1|MED12|SMARCE1|MED8|FUBP3|RBM14|MED15|NUP88|FAM103A1|MED10|MED18|TUBB6|RBM4|SF3B5|TNKS1BP1|WDR33|XRN2|CSTF2T|MED28|TP…
KPNB1	HERC3	HERC3	64487|64489|64488	62392	20797.3	3	0|0|0	1	1	1	1	1	inf	207973	0	PLEC|NONO|PCBP1|SF3B4|SF1|ELAVL1|ZNF326|MOV10|RALY|AGO1|RBM17|PRPF8|PABPN1|ALYREF|DDX1|UPF1|KHSRP|SMARCE1|RBM14|SF3B5|CSTF2T|IGF2BP1|SRRM2|SF3B6|RPL36|
KPNB1	PLEC	PLEC	64487|64488|64486	62389	20796.3	3	0|0|0	1	1	1	1	1	inf	207963	0	NONO|PCBP1|SF3B3|SF3B4|SEC23B|SF1|ELAVL1|ZNF326|MOV10|PRRC2B|SPECC1|RALY|NUP188|AGO1|RBM17|EDC4|PRPF8|INTS5|FIP1L1|GIGYF2|LARP4|NUFIP2|PABPN1|ALYREF|CARM1|CCAR1|NUP93|FAM98A|SMARCC2|ATXN2L|PSPC1|DDX1|RQCD1|TFG|SYMPK|UPF1|SMARCC1|KHSRP|TNPO1|MED12|SMARCE1|MED8|RBM14|MED15|WRNIP1|NUP88|FAM103A1|TUBB6|RBM4|SF3B5|TNKS1BP1|WDR33|XRN2|CSTF2T|TP63|CHMP4B|FAM120A|IGF2BP1|MED11|CPSF2|CNOT7|CNOT11|SRRM2|C1…
KPNB1	NONO	NONO	64493|64493|64493	62407	20802.3	3	22|0|23	1	1	1	1	1	inf	1386.82	0	PCBP1|SF3B3|SF3B4|SEC23B|SF1|MED1|ELAVL1|PARP14|FAM98B|ZNF326|MOV10|RALY|NUP188|UBAP2|AGO1|RBM17|EDC4|PRPF8|INTS5|FIP1L1|GIGYF2|LARP4|NUFIP2|PABPN1|ALYREF|CARM1|CCAR1|CCAR2|NUP93|FAM98A|SMARCC2|ATXN2L|PSPC1|DDX1|H1FX|TFG|SYMPK|UPF1|SMARCC1|KHSRP|TNPO1|MED12|SMARCE1|MED8|CDKN2AIPNL|FUBP3|RBM14|MED15|WRNIP1|NUP88|FAM103A1|MED10|MED18|TUBB6|RBM4|SF3B5|DPY30|WDR33|XRN2|CSTF2T|MED28|TP63|CHMP4B|BAZ1A|…
KPNB1	PCBP1	PCBP1	64489|64488|64489	62394	20798	3	0|21|23	1	1	1	1	1	inf	1418.05	0	SF3B3|SF3B4|SEC23B|SF1|MED1|ELAVL1|FAM98B|ZNF326|MOV10|PRRC2B|RALY|NUP188|UBAP2|AGO1|RBM17|EDC4|PRPF8|INTS5|FIP1L1|GIGYF2|LARP4|NUFIP2|PABPN1|ALYREF|CARM1|APOBEC3F|CCAR1|CCAR2|NUP93|FAM98A|SMARCC2|ATXN2L|PSPC1|DDX1|H1FX|RQCD1|TFG|SYMPK|UPF1|SMARCC1|KHSRP|TNPO1|MED12|SMARCE1|MED8|CDKN2AIPNL|FUBP3|RBM14|MED15|WRNIP1|NUP88|FAM103A1|MED10|MED18|TUBB6|RBM4|SF3B5|TNKS1BP1|WDR33|XRN2|CSTF2T|MED28|TP63|C…
KPNB1	SF3B3	SF3B3	64489|64490|64489	62396	20798.7	3	0|20|0	1	1	1	1	1	inf	3119.8	0	SF3B4|SF1|MED1|ELAVL1|PARP14|FAM98B|ZNF326|MOV10|RALY|NUP188|UBAP2|AGO1|RBM17|EDC4|PRPF8|INTS5|FIP1L1|GIGYF2|LARP4|NUFIP2|PABPN1|ALYREF|CARM1|APOBEC3F|CCAR1|CCAR2|NUP93|FAM98A|SMARCC2|ATXN2L|PSPC1|DDX1|H1FX|RQCD1|TFG|SYMPK|UPF1|SMARCC1|KHSRP|TNPO1|MED12|SMARCE1|MED8|CDKN2AIPNL|FUBP3|RBM14|MED15|WRNIP1|NUP88|FAM103A1|MED10|MED18|TUBB6|RBM4|SF3B5|TNKS1BP1|WDR33|XRN2|CSTF2T|MED28|TP63|CHMP4B|RBM12|F…
KPNB1	SF3B4	SF3B4	64486|64487|64487	62388	20796	3	0|0|0	1	1	1	1	1	inf	207960	0	SEC23B|SF1|MED1|ELAVL1|ZNF326|MOV10|RALY|NUP188|AGO1|RBM17|PRPF8|INTS5|FIP1L1|GIGYF2|LARP4|NUFIP2|PABPN1|ALYREF|CARM1|APOBEC3F|CCAR1|CCAR2|NUP93|FAM98A|SMARCC2|ATXN2L|PSPC1|DDX1|H1FX|RQCD1|TFG|SYMPK|UPF1|SMARCC1|KHSRP|TNPO1|MED12|SMARCE1|MED8|CDKN2AIPNL|FUBP3|RBM14|MED15|WRNIP1|NUP88|FAM103A1|MED10|MED18|TUBB6|RBM4|SF3B5|DPY30|TNKS1BP1|WDR33|XRN2|CSTF2T|MED28|RBM12|MIOS|FAM120A|IGF2BP1|CPSF2|PEF1…
KPNB1	SEC23B	SEC23B	64483|64485|0	63432	21144	3	0|0|0	0.67	1	0.67	1	0.67	217.14	211440	0	ELAVL1|PRRC2B|NUP188|PRPF8|FIP1L1|LARP4|ALYREF|CCAR1|NUP93|FAM98A|TFG|SYMPK|UPF1|TNPO1|RBM14|NUP88|WDR33|CHMP4B|MIOS|CPSF2|PEF1|RUVBL2|RUVBL1|SF3B6|RPL36|SNX9|SEC23IP|
KPNB1	SF1	SF1	64489|64490|64490	62397	20799	3	0|0|0	1	1	1	1	1	inf	207990	0	MED1|ELAVL1|PARP14|FAM98B|ZNF326|MOV10|RALY|NUP188|AGO1|RBM17|EDC4|PRPF8|FIP1L1|GIGYF2|LARP4|NUFIP2|PABPN1|ALYREF|CARM1|APOBEC3F|CCAR1|CCAR2|NUP93|FAM98A|SMARCC2|PPP1R13L|ATXN2L|PSPC1|DDX1|RQCD1|TFG|SYMPK|UPF1|SMARCC1|KHSRP|TNPO1|MED12|SMARCE1|MED8|CDKN2AIPNL|FUBP3|RBM14|MED15|WRNIP1|NUP88|FAM103A1|MED18|TUBB6|RBM4|SF3B5|DPY30|TNKS1BP1|WDR33|XRN2|CSTF2T|TP63|CHMP4B|BAZ1A|RBM12|FAM120A|IGF2BP1|CPS…
KPNB1	MED1	MED1	64483|64485|64484	62380	20793.3	3	0|0|0	1	1	1	1	1	inf	207933	0	ELAVL1|MOV10|RALY|AGO1|RBM17|PRPF8|INTS5|FIP1L1|PABPN1|ALYREF|CARM1|CCAR1|CCAR2|SMARCC2|DDX1|SYMPK|UPF1|SMARCC1|KHSRP|MED12|SMARCE1|MED8|RBM14|MED15|MED10|MED18|TUBB6|SF3B5|DPY30|WDR33|XRN2|CSTF2T|MED28|TP63|BAZ1A|RBM12|MED11|CPSF2|SRRM2|C14orf166|RUVBL2|RUVBL1|THRAP3|SF3B6|RTCB|
KPNB1	ELAVL1	ELAVL1	64488|64489|64488	62393	20797.7	3	0|0|0	1	1	1	1	1	inf	207977	0	FAM98B|ZNF326|MOV10|PRRC2B|RALY|NUP188|UBAP2|AGO1|RBM17|EDC4|PRPF8|FIP1L1|GIGYF2|LARP4|NUFIP2|PABPN1|ALYREF|CARM1|APOBEC3F|CCAR1|CCAR2|NUP93|FAM98A|SMARCC2|ATXN2L|PSPC1|DDX1|H1FX|RQCD1|TFG|SYMPK|UPF1|SMARCC1|KHSRP|TNPO1|MED12|SMARCE1|MED8|CDKN2AIPNL|FUBP3|RBM14|MED15|WRNIP1|NUP88|FAM103A1|MED10|MED18|TUBB6|RBM4|SF3B5|DPY30|TNKS1BP1|WDR33|XRN2|CSTF2T|MED28|TP63|CHMP4B|BAZ1A|RBM12|FAM120A|IGF2BP1|M…
KPNB1	FAM98B	FAM98B	64488|64489|64489	62394	20798	3	0|0|0	1	1	1	1	1	inf	207980	0	ZNF326|AGO1|RBM17|PRPF8|LARP4|NUFIP2|PABPN1|ALYREF|CARM1|FAM98A|ATXN2L|PSPC1|DDX1|SYMPK|UPF1|SMARCC1|KHSRP|RBM14|RBM4|XRN2|IGF2BP1|PEF1|SRRM2|C14orf166|RUVBL2|RUVBL1|THRAP3|SF3B6|STRAP|RTCB|YTHDF2|
KPNB1	ZNF326	ZNF326	64488|64488|64488	62392	20797.3	3	0|0|0	1	1	1	1	1	inf	207973	0	MOV10|RALY|NUP188|AGO1|RBM17|EDC4|PRPF8|FIP1L1|GIGYF2|LARP4|NUFIP2|PABPN1|ALYREF|CARM1|APOBEC3F|CCAR1|CCAR2|NUP93|FAM98A|SMARCC2|ATXN2L|PSPC1|DDX1|TFG|SYMPK|UPF1|SMARCC1|KHSRP|TNPO1|SMARCE1|FUBP3|RBM14|NUP88|RBM4|SF3B5|WDR33|XRN2|CSTF2T|RBM12|FAM120A|IGF2BP1|CPSF2|SRRM2|C14orf166|RUVBL2|RUVBL1|THRAP3|SF3B6|STRAP|RTCB|RPL36|YTHDF2|
KPNB1	MOV10	MOV10	64482|64485|0	63431	21143.7	3	0|0|0	0.67	1	0.67	1	0.67	494.64	211437	0	RALY|NUP188|UBAP2|AGO1|RBM17|EDC4|PRPF8|INTS5|FIP1L1|GIGYF2|LARP4|NUFIP2|PABPN1|ALYREF|CARM1|APOBEC3F|CCAR1|NUP93|FAM98A|SMARCC2|ATXN2L|PSPC1|DDX1|H1FX|RQCD1|TFG|SYMPK|UPF1|SMARCC1|KHSRP|TNPO1|SMARCE1|CDKN2AIPNL|FUBP3|RBM14|WRNIP1|NUP88|RBM4|SF3B5|DPY30|TNKS1BP1|WDR33|XRN2|CSTF2T|TP63|BAZ1A|FAM120A|IGF2BP1|CPSF2|CNOT7|DBR1|CNOT11|SRRM2|C14orf166|RUVBL2|RUVBL1|THRAP3|SF3B6|STRAP|RTCB|RPL36|YTHDF2|…
KPNB1	PRRC2B	PRRC2B	64484|0|64484	63432	21144	3	0|0|0	0.67	1	0.67	1	0.67	284.64	211440	0	UBAP2|AGO1|EDC4|PRPF8|INTS5|GIGYF2|LARP4|NUFIP2|PABPN1|ALYREF|CCAR1|ATXN2L|DDX1|RQCD1|TFG|UPF1|KHSRP|TNPO1|MED8|FUBP3|RBM14|TUBB6|TNKS1BP1|XRN2|FAM120A|IGF2BP1|PEF1|CNOT7|CNOT11|C14orf166|RUVBL2|RUVBL1|STRAP|RPL36|YTHDF2|SEC23IP|
KPNB1	RALY	RALY	64486|64487|64487	62388	20796	3	0|0|0	1	1	1	1	1	inf	207960	0	NUP188|AGO1|RBM17|EDC4|PRPF8|INTS5|FIP1L1|GIGYF2|LARP4|NUFIP2|PABPN1|ALYREF|CARM1|CCAR1|CCAR2|NUP93|FAM98A|SMARCC2|PPP1R13L|ATXN2L|PSPC1|DDX1|H1FX|RQCD1|TFG|SYMPK|UPF1|SMARCC1|KHSRP|TNPO1|MED12|SMARCE1|FUBP3|RBM14|MED15|WRNIP1|NUP88|RBM4|SF3B5|DPY30|TNKS1BP1|WDR33|XRN2|CSTF2T|RBM12|FAM120A|IGF2BP1|CPSF2|CNOT7|DBR1|CNOT11|SRRM2|C14orf166|RUVBL2|RUVBL1|THRAP3|SF3B6|STRAP|RTCB|RPL36|YTHDF2|
KPNB1	NUP188	NUP188	64485|64487|64485	62385	20795	3	0|0|0	1	1	1	1	1	inf	207950	0	AGO1|RBM17|EDC4|PRPF8|INTS5|FIP1L1|GIGYF2|LARP4|PABPN1|ALYREF|CCAR1|CCAR2|NUP93|PPP1R13L|ATXN2L|PSPC1|DDX1|H1FX|RQCD1|TFG|SYMPK|UPF1|SMARCC1|KHSRP|TNPO1|FUBP3|RBM14|NUP88|FAM103A1|MED18|TUBB6|RBM4|SF3B5|TNKS1BP1|WDR33|XRN2|CSTF2T|TP63|CHMP4B|RBM12|MIOS|IGF2BP1|CPSF2|PEF1|CNOT7|CNOT11|SRRM2|C14orf166|RUVBL2|RUVBL1|THRAP3|SF3B6|STRAP|RTCB|RPL36|YTHDF2|SNX9|SEC23IP|
KPNB1	UBAP2	UBAP2	64485|64484|64485	62382	20794	3	0|0|0	1	1	1	1	1	inf	207940	0	AGO1|EDC4|GIGYF2|LARP4|NUFIP2|PABPN1|ALYREF|APOBEC3F|CCAR1|FAM98A|ATXN2L|DDX1|RQCD1|SYMPK|UPF1|SMARCC1|KHSRP|TNPO1|FUBP3|WRNIP1|NUP88|XRN2|FAM120A|IGF2BP1|CPSF2|CNOT7|DBR1|C14orf166|RUVBL2|RUVBL1|STRAP|RTCB|RPL36|YTHDF2|SEC23IP|
KPNB1	AGO1	AGO1	64485|64486|64485	62384	20794.7	3	0|0|0	1	1	1	1	1	inf	207947	0	RBM17|EDC4|PRPF8|INTS5|FIP1L1|GIGYF2|LARP4|NUFIP2|PABPN1|ALYREF|CARM1|APOBEC3F|CCAR1|CCAR2|NUP93|FAM98A|SMARCC2|PPP1R13L|ATXN2L|PSPC1|DDX1|H1FX|RQCD1|SYMPK|UPF1|SMARCC1|KHSRP|TNPO1|MED12|SMARCE1|MED8|CDKN2AIPNL|FUBP3|RBM14|MED15|WRNIP1|NUP88|FAM103A1|MED10|MED18|TUBB6|RBM4|SF3B5|DPY30|TNKS1BP1|WDR33|XRN2|CSTF2T|MED28|TP63|CHMP4B|BAZ1A|FAM120A|IGF2BP1|CPSF2|CNOT7|DBR1|CNOT11|SRRM2|C14orf166|RUVBL2…
KPNB1	RBM17	RBM17	64486|64486|64486	62386	20795.3	3	0|0|0	1	1	1	1	1	inf	207953	0	EDC4|PRPF8|FIP1L1|GIGYF2|LARP4|NUFIP2|PABPN1|ALYREF|CARM1|APOBEC3F|CCAR1|CCAR2|NUP93|FAM98A|SMARCC2|ATXN2L|PSPC1|DDX1|TFG|SYMPK|UPF1|SMARCC1|KHSRP|TNPO1|MED12|SMARCE1|CDKN2AIPNL|FUBP3|RBM14|MED15|WRNIP1|NUP88|MED18|RBM4|SF3B5|DPY30|WDR33|XRN2|CSTF2T|TP63|BAZ1A|RBM12|IGF2BP1|CPSF2|CNOT7|DBR1|CNOT11|SRRM2|C14orf166|RUVBL2|RUVBL1|THRAP3|SF3B6|STRAP|RTCB|RPL36|YTHDF2|
KPNB1	EDC4	EDC4	64488|64488|64488	62392	20797.3	3	0|0|0	1	1	1	1	1	inf	207973	0	PRPF8|FIP1L1|GIGYF2|LARP4|NUFIP2|PABPN1|ALYREF|CARM1|APOBEC3F|CCAR1|NUP93|FAM98A|SMARCC2|ATXN2L|PSPC1|DDX1|RQCD1|SYMPK|UPF1|SMARCC1|KHSRP|TNPO1|MED12|CDKN2AIPNL|FUBP3|RBM14|WRNIP1|NUP88|FAM103A1|TUBB6|RBM4|SF3B5|DPY30|TNKS1BP1|WDR33|XRN2|CSTF2T|FAM120A|IGF2BP1|CPSF2|CNOT7|DBR1|CNOT11|SRRM2|C14orf166|RUVBL2|RUVBL1|THRAP3|SF3B6|STRAP|RTCB|RPL36|YTHDF2|SEC23IP|
KPNB1	PRPF8	PRPF8	64482|64483|64481	62374	20791.3	3	0|0|0	1	1	1	1	1	inf	207913	0	INTS5|FIP1L1|GIGYF2|LARP4|NUFIP2|PABPN1|ALYREF|CARM1|APOBEC3F|CCAR1|CCAR2|NUP93|FAM98A|SMARCC2|ATXN2L|PSPC1|DDX1|H1FX|RQCD1|TFG|SYMPK|UPF1|SMARCC1|KHSRP|TNPO1|MED12|SMARCE1|MED8|CDKN2AIPNL|FUBP3|RBM14|MED15|WRNIP1|NUP88|FAM103A1|MED10|MED18|TUBB6|RBM4|SF3B5|TNKS1BP1|WDR33|XRN2|CSTF2T|MED28|TP63|CHMP4B|BAZ1A|RBM12|FAM120A|IGF2BP1|MED11|CPSF2|PEF1|CNOT7|DBR1|CNOT11|SRRM2|C14orf166|RUVBL2|RUVBL1|THR…
KPNB1	FIP1L1	FIP1L1	64487|64489|64489	62393	20797.7	3	0|0|0	1	1	1	1	1	inf	207977	0	GIGYF2|LARP4|NUFIP2|PABPN1|ALYREF|CARM1|CCAR1|CCAR2|NUP93|FAM98A|SMARCC2|PPP1R13L|ATXN2L|PSPC1|DDX1|H1FX|RQCD1|TFG|SYMPK|UPF1|SMARCC1|KHSRP|TNPO1|MED12|FUBP3|RBM14|NUP88|FAM103A1|RBM4|SF3B5|DPY30|TNKS1BP1|WDR33|XRN2|CSTF2T|RBM12|MIOS|FAM120A|IGF2BP1|CPSF2|PEF1|CNOT7|CNOT11|SRRM2|C14orf166|RUVBL2|RUVBL1|THRAP3|SF3B6|STRAP|RTCB|RPL36|YTHDF2|SEC23IP|
KPNB1	GIGYF2	GIGYF2	64485|64487|0	63436	21145.3	3	0|0|0	0.67	1	0.67	1	0.67	374.64	211453	0	LARP4|NUFIP2|PABPN1|ALYREF|CARM1|CCAR1|NUP93|SMARCC2|PPP1R13L|ATXN2L|PSPC1|DDX1|RQCD1|SYMPK|UPF1|KHSRP|TNPO1|MED12|MED8|FUBP3|RBM14|WRNIP1|NUP88|FAM103A1|TUBB6|RBM4|SF3B5|TNKS1BP1|WDR33|XRN2|CSTF2T|MIOS|FAM120A|IGF2BP1|CPSF2|CNOT7|DBR1|CNOT11|SRRM2|C14orf166|RUVBL2|RUVBL1|THRAP3|SF3B6|STRAP|RPL36|YTHDF2|SNX9|
KPNB1	LARP4	LARP4	64484|64485|64485	62382	20794	3	0|0|0	1	1	1	1	1	inf	207940	0	NUFIP2|PABPN1|ALYREF|CARM1|CCAR1|NUP93|FAM98A|SMARCC2|ATXN2L|PSPC1|DDX1|H1FX|RQCD1|TFG|SYMPK|UPF1|KHSRP|TNPO1|SMARCE1|CDKN2AIPNL|FUBP3|RBM14|WRNIP1|NUP88|FAM103A1|TUBB6|RBM4|SF3B5|TNKS1BP1|WDR33|XRN2|CSTF2T|TP63|CHMP4B|FAM120A|IGF2BP1|CPSF2|PEF1|CNOT7|DBR1|CNOT11|SRRM2|C14orf166|RUVBL2|RUVBL1|THRAP3|SF3B6|STRAP|RTCB|RPL36|YTHDF2|SEC23IP|
KPNB1	NUFIP2	NUFIP2	64486|0|0	64486	21495.3	3	0|0|0	0.33	1	0.33	1	0.33	307.14	214953	0.06	PABPN1|ALYREF|CARM1|CCAR1|FAM98A|ATXN2L|PSPC1|DDX1|RQCD1|UPF1|KHSRP|TNPO1|FUBP3|RBM14|NUP88|TUBB6|RBM4|SF3B5|TNKS1BP1|WDR33|XRN2|CHMP4B|FAM120A|IGF2BP1|MED11|PEF1|CNOT7|CNOT11|SRRM2|C14orf166|RUVBL2|RUVBL1|SF3B6|STRAP|RTCB|RPL36|YTHDF2|SNX9|SEC23IP|
KPNB1	PABPN1	PABPN1	64486|64486|64486	62386	20795.3	3	0|0|0	1	1	1	1	1	inf	207953	0	ALYREF|CARM1|CCAR1|CCAR2|NUP93|FAM98A|SMARCC2|ATXN2L|PSPC1|DDX1|H1FX|RQCD1|TFG|SYMPK|UPF1|SMARCC1|KHSRP|TNPO1|MED12|SMARCE1|MED8|CDKN2AIPNL|FUBP3|RBM14|MED15|WRNIP1|NUP88|FAM103A1|TUBB6|RBM4|SF3B5|DPY30|TNKS1BP1|WDR33|XRN2|CSTF2T|TP63|CHMP4B|RBM12|FAM120A|IGF2BP1|CPSF2|CNOT7|DBR1|CNOT11|SRRM2|C14orf166|RUVBL2|RUVBL1|THRAP3|SF3B6|STRAP|RTCB|RPL36|YTHDF2|
KPNB1	ALYREF	ALYREF	64484|64486|64486	62384	20794.7	3	0|0|0	1	1	1	1	1	inf	207947	0	CARM1|APOBEC3F|CCAR1|CCAR2|NUP93|FAM98A|SMARCC2|PPP1R13L|ATXN2L|PSPC1|DDX1|H1FX|RQCD1|TFG|SYMPK|UPF1|SMARCC1|KHSRP|TNPO1|MED12|SMARCE1|MED8|CDKN2AIPNL|FUBP3|RBM14|MED15|WRNIP1|NUP88|FAM103A1|MED10|MED18|TUBB6|RBM4|SF3B5|DPY30|TNKS1BP1|WDR33|XRN2|CSTF2T|MED28|TP63|RBM12|MIOS|FAM120A|IGF2BP1|MED11|CPSF2|PEF1|CNOT7|DBR1|CNOT11|SRRM2|C14orf166|RUVBL2|RUVBL1|THRAP3|SF3B6|STRAP|RTCB|RPL36|YTHDF2|SEC23I…
KPNB1	CARM1	CARM1	64489|64490|64489	62396	20798.7	3	20|0|0	1	1	1	1	1	inf	3119.8	0	CCAR1|FAM98A|SMARCC2|DTX3L|PPP1R13L|ATXN2L|PSPC1|DDX1|H1FX|RQCD1|TFG|SYMPK|UPF1|SMARCC1|KHSRP|TNPO1|MED12|SMARCE1|MED8|FUBP3|RBM14|MED15|MED10|MED18|TUBB6|RBM4|SF3B5|DPY30|TNKS1BP1|WDR33|XRN2|CSTF2T|MED28|TP63|CHMP4B|BAZ1A|FAM120A|IGF2BP1|MED11|CPSF2|PEF1|CNOT7|DBR1|CNOT11|SRRM2|C14orf166|RUVBL2|RUVBL1|THRAP3|SF3B6|RTCB|RPL36|YTHDF2|
KPNB1	CCAR1	CCAR1	64486|64487|64487	62388	20796	3	0|0|0	1	1	1	1	1	inf	207960	0	CCAR2|NUP93|FAM98A|ATXN2L|PSPC1|DDX1|RQCD1|TFG|SYMPK|UPF1|SMARCC1|KHSRP|TNPO1|MED12|MED8|FUBP3|RBM14|MED15|NUP88|FAM103A1|MED10|MED18|RBM4|SF3B5|TNKS1BP1|WDR33|XRN2|CSTF2T|MED28|BAZ1A|FAM120A|IGF2BP1|MED11|CPSF2|PEF1|CNOT7|CNOT11|SRRM2|C14orf166|RUVBL2|RUVBL1|THRAP3|SF3B6|STRAP|RTCB|RPL36|YTHDF2|SEC23IP|
KPNB1	CCAR2	CCAR2	64486|64486|64486	62386	20795.3	3	0|0|0	1	1	1	1	1	inf	207953	0	NUP93|SMARCC2|DDX1|SYMPK|UPF1|SMARCC1|KHSRP|RBM14|NUP88|TUBB6|SF3B5|WDR33|CHMP4B|RBM12|CPSF2|SRRM2|RUVBL2|RUVBL1|THRAP3|SF3B6|SNX9|
KPNB1	NUP93	NUP93	64486|64488|64487	62389	20796.3	3	0|0|0	1	1	1	1	1	inf	207963	0	SMARCC2|PPP1R13L|ATXN2L|PSPC1|DDX1|H1FX|RQCD1|TFG|SYMPK|UPF1|SMARCC1|KHSRP|TNPO1|FUBP3|RBM14|MED15|NUP88|FAM103A1|MED18|TUBB6|RBM4|SF3B5|TNKS1BP1|WDR33|XRN2|CSTF2T|TP63|CHMP4B|RBM12|MIOS|IGF2BP1|CPSF2|PEF1|CNOT7|CNOT11|SRRM2|C14orf166|RUVBL2|RUVBL1|THRAP3|SF3B6|STRAP|RTCB|RPL36|YTHDF2|SNX9|SEC23IP|
KPNB1	FAM98A	FAM98A	64487|64488|64488	62391	20797	3	0|0|0	1	1	1	1	1	inf	207970	0	SMARCC2|ATXN2L|PSPC1|DDX1|TFG|SYMPK|UPF1|SMARCC1|KHSRP|TNPO1|FUBP3|RBM14|NUP88|RBM4|SF3B5|DPY30|XRN2|CSTF2T|TP63|FAM120A|IGF2BP1|PEF1|SRRM2|C14orf166|RUVBL2|RUVBL1|THRAP3|SF3B6|STRAP|RTCB|RPL36|YTHDF2|
KPNB1	SMARCC2	SMARCC2	64488|64489|64488	62393	20797.7	3	0|0|0	1	1	1	1	1	inf	207977	0	PPP1R13L|ATXN2L|PSPC1|DDX1|H1FX|TFG|SYMPK|UPF1|SMARCC1|KHSRP|TNPO1|MED12|SMARCE1|MED8|FUBP3|RBM14|MED15|MED10|MED18|TUBB6|SF3B5|DPY30|TNKS1BP1|WDR33|XRN2|CSTF2T|MED28|TP63|CHMP4B|BAZ1A|RBM12|FAM120A|IGF2BP1|CPSF2|CNOT7|SRRM2|C14orf166|RUVBL2|RUVBL1|THRAP3|SF3B6|STRAP|RTCB|RPL36|YTHDF2|
KPNB1	DTX3L	DTX3L	64484|64485|64485	62382	20794	3	0|0|0	1	1	1	1	1	inf	207940	0	OAS3|
KPNB1	PPP1R13L	PPP1R13L	64484|0|0	64484	21494.7	3	20|0|0	0.33	1	0.33	1	0.33	108.25	3224.2	0.06	DDX1|SYMPK|SMARCC1|TNPO1|SMARCE1|MED15|NUP88|WDR33|CSTF2T|TP63|IGF2BP1|CPSF2|C14orf166|RUVBL2|RUVBL1|RTCB|
KPNB1	ATXN2L	ATXN2L	64486|64483|64486	62383	20794.3	3	0|0|0	1	1	1	1	1	inf	207943	0	PSPC1|DDX1|H1FX|RQCD1|TFG|SYMPK|UPF1|SMARCC1|KHSRP|TNPO1|MED12|FUBP3|RBM14|WRNIP1|NUP88|FAM103A1|TUBB6|RBM4|SF3B5|DPY30|TNKS1BP1|XRN2|RBM12|FAM120A|IGF2BP1|CPSF2|CNOT7|CNOT11|SRRM2|C14orf166|RUVBL2|RUVBL1|THRAP3|SF3B6|STRAP|RTCB|RPL36|YTHDF2|SEC23IP|
KPNB1	PSPC1	PSPC1	64490|64491|64490	62399	20799.7	3	0|0|0	1	1	1	1	1	inf	207997	0	DDX1|TFG|SYMPK|UPF1|SMARCC1|KHSRP|TNPO1|SMARCE1|CDKN2AIPNL|FUBP3|RBM14|NUP88|MED10|RBM4|SF3B5|WDR33|XRN2|CSTF2T|MED28|RBM12|FAM120A|IGF2BP1|CPSF2|DBR1|SRRM2|C14orf166|RUVBL2|RUVBL1|THRAP3|SF3B6|STRAP|RTCB|RPL36|YTHDF2|
KPNB1	DDX1	DDX1	64491|64492|64491	62402	20800.7	3	0|0|0	1	1	1	1	1	inf	208007	0	H1FX|RQCD1|TFG|SYMPK|UPF1|SMARCC1|KHSRP|TNPO1|MED12|SMARCE1|MED8|CDKN2AIPNL|FUBP3|RBM14|MED15|WRNIP1|NUP88|MED10|TUBB6|RBM4|SF3B5|TNKS1BP1|WDR33|XRN2|CSTF2T|MED28|TP63|CHMP4B|BAZ1A|RBM12|FAM120A|IGF2BP1|CPSF2|PEF1|CNOT7|DBR1|CNOT11|SRRM2|C14orf166|RUVBL2|RUVBL1|THRAP3|SF3B6|STRAP|RTCB|RPL36|YTHDF2|SNX9|
KPNB1	TFG	TFG	64489|64491|64490	62398	20799.3	3	0|0|0	1	1	1	1	1	inf	207993	0	SYMPK|UPF1|SMARCC1|KHSRP|TNPO1|RBM14|NUP88|RBM4|SF3B5|WDR33|XRN2|CHMP4B|MIOS|IGF2BP1|CPSF2|PEF1|DBR1|SRRM2|C14orf166|RUVBL2|RUVBL1|THRAP3|SF3B6|STRAP|RTCB|SNX9|SEC23IP|
KPNB1	SYMPK	SYMPK	64486|64487|64486	62387	20795.7	3	0|0|0	1	1	1	1	1	inf	207957	0	UPF1|SMARCC1|KHSRP|TNPO1|MED12|SMARCE1|MED8|CDKN2AIPNL|FUBP3|RBM14|MED15|WRNIP1|NUP88|FAM103A1|MED10|MED18|TUBB6|RBM4|SF3B5|DPY30|TNKS1BP1|WDR33|XRN2|CSTF2T|MED28|CHMP4B|BAZ1A|RBM12|MIOS|FAM120A|IGF2BP1|CPSF2|PEF1|CNOT7|DBR1|CNOT11|SRRM2|C14orf166|RUVBL2|RUVBL1|THRAP3|SF3B6|STRAP|RTCB|RPL36|YTHDF2|SNX9|SEC23IP|
KPNB1	UPF1	UPF1	64486|64485|64485	62384	20794.7	3	0|0|0	1	1	1	1	1	inf	207947	0	SMARCC1|KHSRP|TNPO1|MED12|SMARCE1|MED8|CDKN2AIPNL|FUBP3|RBM14|MED15|WRNIP1|NUP88|FAM103A1|MED10|MED18|TUBB6|RBM4|SF3B5|DPY30|TNKS1BP1|WDR33|XRN2|CSTF2T|MED28|TP63|CHMP4B|BAZ1A|RBM12|MIOS|FAM120A|IGF2BP1|MED11|CPSF2|PEF1|CNOT7|DBR1|CNOT11|SRRM2|C14orf166|RUVBL2|RUVBL1|THRAP3|SF3B6|STRAP|RTCB|RPL36|YTHDF2|SNX9|SEC23IP|
KPNB1	SMARCC1	SMARCC1	64485|64485|64485	62383	20794.3	3	0|0|0	1	1	1	1	1	inf	207943	0	KHSRP|TNPO1|MED12|SMARCE1|MED8|FUBP3|RBM14|MED15|WRNIP1|NUP88|MED10|MED18|TUBB6|RBM4|SF3B5|DPY30|WDR33|XRN2|CSTF2T|MED28|TP63|CHMP4B|BAZ1A|RBM12|IGF2BP1|CPSF2|CNOT7|DBR1|SRRM2|C14orf166|RUVBL2|RUVBL1|THRAP3|SF3B6|STRAP|RTCB|YTHDF2|
KPNB1	KHSRP	KHSRP	64493|64493|64493	62407	20802.3	3	0|23|0	1	1	1	1	1	inf	2713.35	0	TNPO1|MED12|SMARCE1|MED8|CDKN2AIPNL|FUBP3|RBM14|MED15|WRNIP1|NUP88|FAM103A1|MED10|MED18|TUBB6|RBM4|SF3B5|DPY30|TNKS1BP1|WDR33|XRN2|CSTF2T|MED28|TP63|BAZ1A|RBM12|FAM120A|IGF2BP1|MED11|CPSF2|CNOT7|DBR1|CNOT11|SRRM2|C14orf166|RUVBL2|RUVBL1|THRAP3|SF3B6|STRAP|RTCB|RPL36|YTHDF2|
KPNB1	SMARCE1	SMARCE1	64488|64488|64488	62392	20797.3	3	0|0|0	1	1	1	1	1	inf	207973	0	MED8|RBM14|MED15|MED10|MED18|TUBB6|SF3B5|DPY30|TNKS1BP1|XRN2|CSTF2T|MED28|TP63|CHMP4B|BAZ1A|IGF2BP1|MED11|CPSF2|CNOT7|CNOT11|SRRM2|C14orf166|RUVBL2|RUVBL1|THRAP3|SF3B6|RTCB|
KPNB1	CDKN2AIPNL	CDKN2AIPNL	64484|64483|64483	62378	20792.7	3	0|0|0	1	1	1	1	1	inf	207927	0	FUBP3|WRNIP1|SF3B5|WDR33|XRN2|CSTF2T|CPSF2|DBR1|SRRM2|RUVBL1|SF3B6|YTHDF2|
KPNB1	FUBP3	FUBP3	64489|64489|64489	62395	20798.3	3	0|0|0	1	1	1	1	1	inf	207983	0	RBM14|NUP88|MED18|RBM4|SF3B5|WDR33|XRN2|CSTF2T|RBM12|FAM120A|IGF2BP1|CPSF2|DBR1|SRRM2|C14orf166|RUVBL2|RUVBL1|THRAP3|SF3B6|STRAP|RTCB|RPL36|YTHDF2|SEC23IP|
KPNB1	RBM14	RBM14	64486|64487|64486	62387	20795.7	3	0|0|0	1	1	1	1	1	inf	207957	0	MED15|WRNIP1|NUP88|FAM103A1|MED10|MED18|TUBB6|RBM4|SF3B5|TNKS1BP1|WDR33|XRN2|CSTF2T|MED28|CHMP4B|BAZ1A|RBM12|FAM120A|IGF2BP1|MED11|CPSF2|CNOT7|DBR1|CNOT11|SRRM2|C14orf166|RUVBL2|RUVBL1|THRAP3|SF3B6|STRAP|RTCB|RPL36|YTHDF2|
KPNB1	MED15	MED15	64487|64487|64487	62389	20796.3	3	0|0|0	1	1	1	1	1	inf	207963	0	NUP88|MED10|MED18|TUBB6|SF3B5|WDR33|XRN2|CSTF2T|MED28|TP63|CHMP4B|BAZ1A|MED11|CPSF2|DBR1|SRRM2|C14orf166|RUVBL2|RUVBL1|THRAP3|SF3B6|
KPNB1	NUP88	NUP88	64484|64486|0	63434	21144.7	3	0|0|0	0.67	1	0.67	1	0.67	247.14	211447	0	FAM103A1|MED18|TUBB6|RBM4|SF3B5|TNKS1BP1|WDR33|XRN2|CSTF2T|TP63|CHMP4B|RBM12|MIOS|FAM120A|IGF2BP1|CPSF2|PEF1|CNOT7|CNOT11|SRRM2|C14orf166|RUVBL2|RUVBL1|THRAP3|SF3B6|STRAP|RTCB|RPL36|YTHDF2|SNX9|SEC23IP|
KPNB1	FAM103A1	FAM103A1	64488|64488|64488	62392	20797.3	3	0|0|0	1	1	1	1	1	inf	207973	0	RBM4|SF3B5|TNKS1BP1|WDR33|XRN2|CSTF2T|CPSF2|CNOT7|CNOT11|RUVBL1|THRAP3|SF3B6|YTHDF2|
KPNB1	MED10	MED10	64485|64486|0	63435	21145	3	0|0|0	0.67	1	0.67	1	0.67	142.14	211450	0	MED18|TUBB6|SF3B5|WDR33|XRN2|CSTF2T|MED28|MED11|CPSF2|PEF1|CNOT7|SRRM2|C14orf166|RUVBL2|RUVBL1|THRAP3|SF3B6|
KPNB1	TUBB6	TUBB6	64490|64491|64490	62399	20799.7	3	0|24|0	1	1	1	1	1	inf	2599.96	0	SF3B5|TNKS1BP1|WDR33|XRN2|CSTF2T|MED28|TP63|CHMP4B|IGF2BP1|CPSF2|CNOT7|CNOT11|C14orf166|RUVBL2|RUVBL1|SF3B6|STRAP|RTCB|RPL36|YTHDF2|SNX9|OAS3|
KPNB1	RBM4	RBM4	64486|64485|64484	62383	20794.3	3	0|0|0	1	1	1	1	1	inf	207943	0	SF3B5|TNKS1BP1|WDR33|XRN2|CSTF2T|RBM12|FAM120A|IGF2BP1|CPSF2|CNOT7|DBR1|CNOT11|SRRM2|C14orf166|RUVBL2|RUVBL1|THRAP3|SF3B6|STRAP|RTCB|RPL36|YTHDF2|
KPNB1	SF3B5	SF3B5	64487|64487|64484	62386	20795.3	3	0|0|0	1	1	1	1	1	inf	207953	0	DPY30|TNKS1BP1|WDR33|XRN2|CSTF2T|MED28|TP63|RBM12|FAM120A|IGF2BP1|MED11|CPSF2|DBR1|SRRM2|C14orf166|RUVBL2|RUVBL1|THRAP3|SF3B6|STRAP|RTCB|RPL36|YTHDF2|
KPNB1	DPY30	DPY30	64487|64487|64485	62387	20795.7	3	0|0|0	1	1	1	1	1	inf	207957	0	WDR33|XRN2|CSTF2T|TP63|BAZ1A|IGF2BP1|CPSF2|CNOT7|SRRM2|RUVBL2|RUVBL1|SF3B6|
KPNB1	TNKS1BP1	TNKS1BP1	64488|64487|64488	62391	20797	3	0|0|0	1	1	1	1	1	inf	207970	0	WDR33|XRN2|CSTF2T|BAZ1A|FAM120A|IGF2BP1|CPSF2|CNOT7|DBR1|CNOT11|SRRM2|C14orf166|RUVBL2|RUVBL1|THRAP3|SF3B6|STRAP|RTCB|RPL36|YTHDF2|
KPNB1	WDR33	WDR33	64488|64488|64488	62392	20797.3	3	0|0|0	1	1	1	1	1	inf	207973	0	XRN2|CSTF2T|MED28|RBM12|MIOS|IGF2BP1|MED11|CPSF2|PEF1|CNOT7|DBR1|CNOT11|SRRM2|C14orf166|RUVBL2|RUVBL1|THRAP3|SF3B6|STRAP|RTCB|RPL36|YTHDF2|SEC23IP|
KPNB1	XRN2	XRN2	64487|0|64484	63435	21145	3	0|0|0	0.67	1	0.67	1	0.67	187.14	211450	0	CSTF2T|MED28|TP63|RBM12|FAM120A|IGF2BP1|CPSF2|PEF1|CNOT7|DBR1|CNOT11|SRRM2|C14orf166|RUVBL2|RUVBL1|THRAP3|SF3B6|STRAP|RTCB|RPL36|YTHDF2|OAS3|SEC23IP|
KPNB1	CSTF2T	CSTF2T	64485|64485|0	63434	21144.7	3	0|0|0	0.67	1	0.67	1	0.67	142.14	211447	0	MED28|RBM12|FAM120A|IGF2BP1|CPSF2|CNOT7|DBR1|CNOT11|SRRM2|C14orf166|RUVBL2|RUVBL1|THRAP3|SF3B6|RTCB|RPL36|YTHDF2|
KPNB1	MED28	MED28	64485|64487|64485	62385	20795	3	0|0|0	1	1	1	1	1	inf	207950	0	MED11|CPSF2|SRRM2|C14orf166|RUVBL2|RUVBL1|THRAP3|SF3B6|
KPNB1	TP63	TP63	64488|64489|64489	62394	20798	3	0|0|0	1	1	1	1	1	inf	207980	0	CHMP4B|BAZ1A|FAM120A|IGF2BP1|RUVBL2|RUVBL1|SF3B6|RPL36|YTHDF2|
KPNB1	CHMP4B	CHMP4B	64486|64487|0	63437	21145.7	3	0|27|0	0.67	1	0.67	1	0.67	60.67	2349.52	0	BAZ1A|CPSF2|PEF1|C14orf166|RUVBL2|RUVBL1|SF3B6|RTCB|RPL36|SNX9|SEC23IP|
KPNB1	RBM12	RBM12	64485|64485|64485	62383	20794.3	3	0|0|0	1	1	1	1	1	inf	207943	0	CPSF2|SRRM2|C14orf166|RUVBL2|RUVBL1|THRAP3|SF3B6|RTCB|YTHDF2|
KPNB1	MIOS	MIOS	64485|64487|64486	62386	20795.3	3	0|0|0	1	1	1	1	1	inf	207953	0	CPSF2|PEF1|RUVBL2|RPL36|SEC23IP|
KPNB1	FAM120A	FAM120A	64487|64488|64488	62391	20797	3	0|0|0	1	1	1	1	1	inf	207970	0	IGF2BP1|CPSF2|CNOT7|DBR1|CNOT11|SRRM2|C14orf166|RUVBL2|RUVBL1|SF3B6|STRAP|RTCB|RPL36|YTHDF2|SEC23IP|
KPNB1	IGF2BP1	IGF2BP1	64485|64486|64485	62384	20794.7	3	0|0|0	1	1	1	1	1	inf	207947	0	CPSF2|PEF1|CNOT7|CNOT11|SRRM2|C14orf166|RUVBL2|RUVBL1|THRAP3|SF3B6|STRAP|RTCB|RPL36|YTHDF2|SEC23IP|
KPNB1	MED11	MED11	64485|64485|0	63434	21144.7	3	0|0|0	0.67	1	0.67	1	0.67	74.64	211447	0	CPSF2|SRRM2|C14orf166|RUVBL2|RUVBL1|THRAP3|RPL36|SNX9|
KPNB1	CNOT7	CNOT7	64486|0|64487	63437	21145.7	3	0|0|0	0.67	1	0.67	1	0.67	104.64	211457	0	DBR1|CNOT11|SRRM2|C14orf166|RUVBL2|RUVBL1|THRAP3|SF3B6|STRAP|RTCB|RPL36|YTHDF2|
KPNB1	C14orf166	C14orf166	64490|64491|64491	62400	20800	3	0|0|0	1	1	1	1	1	inf	208000	0	RUVBL2|RUVBL1|THRAP3|SF3B6|STRAP|RTCB|RPL36|YTHDF2|SNX9|
KPNB1	RUVBL2	RUVBL2	64487|64487|64487	62389	20796.3	3	21|22|0	1	1	1	1	1	inf	1450.91	0	RUVBL1|THRAP3|SF3B6|STRAP|RTCB|RPL36|YTHDF2|SEC23IP|
KPNB1	RUVBL1	RUVBL1	64486|64488|64487	62389	20796.3	3	21|22|21	1	1	1	1	1	inf	974.83	0	THRAP3|SF3B6|STRAP|RTCB|RPL36|YTHDF2|SNX9|
KPNB1	THRAP3	THRAP3	64485|0|64486	63435	21145	3	0|0|0	0.67	1	0.67	1	0.67	44.64	211450	0	SF3B6|STRAP|RTCB|YTHDF2|
KPNB1	SF3B6	SF3B6	64484|64486|64485	62383	20794.3	3	0|0|0	1	1	1	1	1	inf	207943	0	STRAP|RTCB|RPL36|YTHDF2|SNX9|
KPNB1	RTCB	RTCB	64491|64492|64492	62403	20801	3	0|0|0	1	1	1	1	1	inf	208010	0	RPL36|YTHDF2|SNX9|
KPNB1	RPL36	RPL36	64486|0|64487	63437	21145.7	3	0|0|0	0.67	1	0.67	1	0.67	29.64	211457	0	YTHDF2|SNX9|
KPNB1	YTHDF2	YTHDF2	64486|0|64484	63434	21144.7	3	0|0|0	0.67	1	0.67	1	0.67	22.14	211447	0	SEC23IP|
KPNB1	SNX9	SNX9	64484|0|64484	63432	21144	3	0|0|0	0.67	1	0.67	1	0.67	22.14	211440	0	SEC23IP|
KPNB1	OAS3	OAS3	64484|0|0	64484	21494.7	3	0|0|0	0.33	1	0.33	1	0.33	14.64	214947	0.06
KPNB1	SEC23IP	SEC23IP	64487|64487|64487	62389	20796.3	3	0|0|0	1	1	1	1	1	inf	207963	0
KPNB1	YTHDF3	YTHDF3	0|64487|64487	63438	21146	3	0|21|0	0.67	1	#NAME?	0	#NAME?	inf	3020.86	0	EPPK1|TAF15|HNRNPDL|RPS24|EMG1|POLR2E|CLTC|RPL17|RAVER1|HNRNPM|SRSF3|RBM10|HNRNPUL1|SNRPC|SRRT|NUP214|SMARCA4|SRSF7|LARP1|RPSA|ALB|DDX3X|RBFOX2|SMARCB1|PUF60|MATR3|RBM39|PTBP1|TJP2|MED17|DDX17|PHGDH|CNOT3|CNOT1|RPL23A|SNRPG|EIF3D|EWSR1|XRCC6|CAPZB|PABPC4|HNRNPC|H3F3B|PKM|UBB|ILF2|RAN|CPSF4|EIF4E2|SRI|POLR2B|C2orf49|RPL37A|PPP2R1A|LUC7L3|POLR2H|RPL24|FUBP1|TIA1|CAPZA2|EIF4G2|RPL32|HNRNPAB|RPL9|CNO…
KPNB1	EPPK1	EPPK1	0|64482|0	64482	21494	3	0|0|0	0.33	1	#NAME?	0	#NAME?	inf	214940	0.06	TAF15|HNRNPDL|CLTC|RAVER1|HNRNPM|SRSF3|RBM10|HNRNPUL1|SNRPC|SRRT|SMARCA4|SRSF7|LARP1|ALB|DDX3X|PUF60|MATR3|RBM39|PTBP1|VIM|TJP2|DDX17|CNOT1|RPL23A|SNRPG|EIF3D|EWSR1|XRCC6|PABPC4|HNRNPC|ILF2|RAN|CPSF4|EIF4E2|LUC7L3|FUBP1|TIA1|KRT1|KRT8|KRT19|KRT10|KRT5|KRT17|EIF4G2|RPL32|HNRNPAB|RPL26|EIF4A1|TIAL1|CSTF2|PKP3|RPL8|CLP1|PRPF19|CPSF7|PCBP2|HNRNPA1|NCBP2|CPSF6|CPSF3|HNRNPH1|RANGAP1|ESRP1|ANXA2|RNPS1|S…
KPNB1	EMG1	EMG1	0|64484|0	64484	21494.7	3	0|0|0	0.33	1	#NAME?	0	#NAME?	inf	214947	0.06	POLR2E|CLTC|FLNA|RPL17|MED6|RAVER1|LPP|BOLA2B|HNRNPM|CNN2|SRSF3|RBM10|HNRNPUL1|SNRPC|PRDX1|SRRT|NUP214|SMARCA4|SRSF7|LARP1|TCEB2|POLR2J3|RPSA|ALB|TBL1XR1|DDX3X|HSPA1B|CYFIP2|RBFOX2|SMARCB1|PUF60|MED16|MATR3|FASN|RBM39|HIST1H2AJ|PTBP1|ARID1B|VIM|MED17|DDX17|PHGDH|PPT1|CNOT3|CNOT1|MED20|RPL23A|SNRPG|EIF3D|EWSR1|XRCC6|CAPZB|PRPS1|PABPC4|HNRNPC|H3F3B|PKM|UBB|ILF2|RPA3|RAN|MYL6|CPSF4|EIF4E2|SMARCD2|PO…
KPNB1	TPD52L2	TPD52L2	0|64486|0	64486	21495.3	3	0|21|22	0.33	1	#NAME?	0	#NAME?	inf	1499.67	0.06	PRDX1|NUP214|TKT|TCEB2|RPSA|DDX3X|HSPA1B|MATR3|PTBP1|VIM|PHGDH|RGPD3|RPL23A|EIF3D|EWSR1|HNRNPC|UBB|RPA3|RAN|POLR2B|RPL37A|PPP2R1A|BAG3|RPL24|TIA1|RPL9|ARFGAP1|RPL26|RPL14|EIF4A1|RPL15|SCYL1|RPL8|RPL27A|RPL35|PRPF19|TUBA1C|RPLP0|RPL18|HNRNPA1|HNRNPH1|STAT3|RANGAP1|RPL28|RPS15A|DDX5|RPL19|PFN1|SEH1L|EFTUD2|FBL|NUP62|RPS11|RPS5|RPL18A|EIF3F|XPO1|DHX15|HNRNPR|SYNCRIP|PRPF6|ACTL6A|LMNA|GAPDH|HSPB1|EIF…
KPNB1	MED24	MED24	0|64484|64484	63432	21144	3	0|0|0	0.67	1	#NAME?	0	#NAME?	inf	211440	0	SRSF7|TCEB2|POLR2J3|FAM120B|TBL1XR1|SMARCB1|PUF60|MED16|MATR3|RBM39|PTBP1|MED17|CNOT3|CNOT1|MED20|EWSR1|PRPS1|HNRNPC|ILF2|POLR2B|BAG3|LUC7L3|POLR2H|FUBP1|POLR2D|PRPF19|CNOT2|HNRNPA1|NCBP2|ERH|CPSF3|HNRNPH1|RNPS1|SRSF2|DDX5|SRSF1|CHERP|POLR2I|HNRNPL|SUPT5H|ARID1A|U2SURP|OGT|DHX15|HNRNPR|NUDT21|SYNCRIP|BANF1|SF3B1|PRPF6|LMNA|EIF2S1|SNRNP70|POLR2C|HNRNPA2B1|SFPQ|POLR2A|FUS|RBMX|SUB1|PSME3|HNRNPK|SNR…
KPNB1	TBL1XR1	TBL1XR1	0|64485|64485	63434	21144.7	3	0|0|0	0.67	1	#NAME?	0	#NAME?	inf	211447	0	DDX3X|HSPA1B|SMARCB1|PUF60|MED16|MATR3|FASN|RBM39|HIST1H2AJ|PTBP1|ARID1B|VIM|MED17|DDX17|PHGDH|CNOT1|MED20|RPL23A|SNRPG|EIF3D|EWSR1|XRCC6|HNRNPC|H3F3B|PKM|UBB|ILF2|RPA3|RAN|CPSF4|EIF4E2|SMARCD2|SRI|POLR2B|RPL37A|PPP2R1A|CDC42EP3|BAG3|POLR2H|RPL24|FUBP1|MAD1L1|TIA1|EIF4G2|SUPT4H1|RPL32|HNRNPAB|RPL9|CSNK1A1|ARFGAP1|RPL26|RPL14|EIF4A1|RPL15|TIAL1|CSTF2|SRP9|POLR2D|SCYL1|RPL8|CLP1|RPL27A|CFL1|FAU|RPL…
KPNB1	RBFOX2	RBFOX2	0|64484|0	64484	21494.7	3	0|0|0	0.33	1	#NAME?	0	#NAME?	inf	214947	0.06	SMARCB1|PUF60|MED16|MATR3|RBM39|HIST1H2AJ|PTBP1|ARID1B|VIM|TJP2|MED17|DDX17|PHGDH|CNOT3|CNOT1|MED20|RPL23A|SNRPG|EIF3D|EWSR1|XRCC6|CAPZB|PRPS1|PABPC4|HNRNPC|H3F3B|PKM|UBB|ILF2|RPA3|RAN|MYL6|CPSF4|EIF4E2|SMARCD2|SRI|POLR2B|RPL37A|PPP2R1A|BAG3|LUC7L3|POLR2H|RPL24|FUBP1|TIA1|CAPZA2|KRT8|KRT19|KRT17|EIF4G2|SUPT4H1|RPL32|HNRNPAB|RPL9|SEC31A|CDKN2AIP|CNOT6L|CIRBP|RPL26|RPL14|EIF4A1|RPL15|TIAL1|CSTF2|SR…
KPNB1	SMARCB1	SMARCB1	0|64485|64482	63431	21143.7	3	0|0|0	0.67	1	#NAME?	0	#NAME?	inf	211437	0	PUF60|MED16|MATR3|FASN|RBM39|HIST1H2AJ|PTBP1|ARID1B|VIM|TJP2|MED17|DDX17|PHGDH|PPT1|CNOT3|CNOT1|RGPD3|MED20|RPL23A|SNRPG|EIF3D|EWSR1|XRCC6|CAPZB|PABPC4|HNRNPC|H3F3B|PKM|UBB|ILF2|RPA3|RAN|MYL6|CPSF4|EIF4E2|SMARCD2|SRI|POLR2B|C2orf49|RPL37A|PPP2R1A|BAG3|LUC7L3|POLR2H|RPL24|FUBP1|MAD1L1|TIA1|CAPZA2|KRT8|KRT19|KRT5|KRT17|EIF4G2|SUPT4H1|RPL32|HNRNPAB|RPL9|SEC31A|CIRBP|DECR1|RPL26|RPL14|EIF4A1|RPL15|TI…
KPNB1	MED17	MED17	0|64485|0	64485	21495	3	0|0|0	0.33	1	#NAME?	0	#NAME?	inf	214950	0.06	DDX17|PHGDH|PPT1|CNOT3|CNOT1|MED20|RPL23A|SNRPG|EIF3D|EWSR1|XRCC6|PRPS1|HNRNPC|H3F3B|PKM|UBB|ILF2|RPA3|RAN|NUBP2|CPSF4|EIF4E2|SMARCD2|POLR2B|RPL37A|PPP2R1A|BAG3|LUC7L3|POLR2H|RPL24|FUBP1|TIA1|SUPT4H1|RPL32|HNRNPAB|RPL9|CNOT6L|RPL26|RPL14|EIF4A1|RPL15|TIAL1|CSTF2|SRP9|POLR2D|RPL8|CLP1|RPL27A|API5|FAU|RPL35|SS18|PRPF19|MTHFD1|TUBA1C|CPSF7|CAD|RPLP0|RPL18|CNOT2|PCBP2|HNRNPA1|NCBP2|CPSF6|ERH|CPSF3|HN…
KPNB1	EIF3D	EIF3D	0|64485|0	64485	21495	3	0|0|0	0.33	1	#NAME?	0	#NAME?	inf	214950	0.06	EWSR1|XRCC6|PRPS1|PABPC4|HNRNPC|H3F3B|PKM|UBB|ILF2|RPA3|RAN|CPSF4|EIF4E2|SRI|POLR2B|RPL37A|PPP2R1A|MGLL|BAG3|LUC7L3|POLR2H|RPL24|FUBP1|TIA1|KRT1|EIF4G2|SUPT4H1|RPL32|HNRNPAB|RPL9|CSNK1A1|CDKN2AIP|CNOT6L|CIRBP|DECR1|ARFGAP1|RPL26|RPL14|UBA5|EIF4A1|RPL15|TIAL1|CSTF2|SRP9|POLR2D|PKP3|RPL8|CLP1|RPL27A|CFL1|API5|FAU|RPL35|C12orf57|PRPF19|MTHFD1|SEC23A|TUBA1C|CPSF7|CAD|RPLP0|RPL18|CNOT2|PCBP2|HNRNPA1|U…
KPNB1	PRPS1	PRPS1	0|64485|64480	63429	21143	3	0|0|0	0.67	1	#NAME?	0	#NAME?	inf	211430	0	PABPC4|HNRNPC|PKM|UBB|ILF2|RAN|EIF4E2|POLR2B|RPL37A|PPP2R1A|MGLL|BAG3|LUC7L3|POLR2H|RPL24|FUBP1|TIA1|KRT1|KRT8|EIF4G2|RPL32|HNRNPAB|RPL9|RPL26|RPL14|EIF4A1|RPL15|TIAL1|CSTF2|SRP9|POLR2D|RPL8|RPL27A|CFL1|API5|FAU|RPL35|PRPF19|MTHFD1|TUBA1C|CPSF7|CAD|RPLP0|RPL18|CNOT2|PCBP2|HNRNPA1|IGF2BP2|NCBP2|CPSF6|ERH|CPSF3|HNRNPH1|STAT3|RANGAP1|ESRP1|RPL28|ANXA2|SRP14|RNPS1|RPS15A|SEC16A|SRSF2|DDX5|RPL19|SRSF1…
KPNB1	H3F3B	H3F3B	0|64485|0	64485	21495	3	0|22|0	0.33	1	#NAME?	0	#NAME?	inf	2931.14	0.06	PKM|UBB|ILF2|RPA3|RAN|NUBP2|MYL6|SMARCD2|POLR2B|RPL37A|PPP2R1A|BAG3|LUC7L3|POLR2H|RPL24|FUBP1|MAD1L1|TIA1|CAPZA2|KRT8|KRT19|KRT10|KRT5|KRT17|EIF4G2|SUPT4H1|RPL32|HNRNPAB|RPL9|CSNK1A1|CIRBP|RPL26|RPL14|UBA5|EIF4A1|RPL15|TIAL1|CSTF2|POLR2D|SCYL1|RPL8|RPL27A|CFL1|API5|FAU|TUBGCP2|RPL35|SS18|PRPF19|TUBA1C|CAD|RPLP0|YLPM1|RPL18|PCBP2|HNRNPA1|UBAP2L|IGF2BP2|NCBP2|CPSF6|ERH|SEC24C|HNRNPH1|STAT3|RANGAP1|…
KPNB1	PPP2R1A	PPP2R1A	0|64481|0	64481	21493.7	3	0|0|0	0.33	1	#NAME?	0	#NAME?	inf	214937	0.06	MGLL|CDC42EP3|BAG3|LUC7L3|POLR2H|RPL24|FUBP1|TIA1|CAPZA2|KRT1|KRT8|KRT19|KRT10|KRT5|KRT17|EIF4G2|SUPT4H1|RPL32|HNRNPAB|RPL9|CSNK1A1|SEC31A|CNOT6L|CIRBP|ARFGAP1|RPL26|RPL14|UBA5|EIF4A1|RPL15|TIAL1|CSTF2|SRP9|POLR2D|PKP3|RPL8|CLP1|RPL27A|CFL1|API5|FAU|RPL35|SS18|RBM7|PRPF19|MTHFD1|SEC23A|ALDH16A1|TUBA1C|CPSF7|CAD|RPLP0|YLPM1|RPL18|CNOT2|PCBP2|HNRNPA1|UBAP2L|IGF2BP2|NCBP2|CPSF6|ERH|CPSF3|SEC24C|HNRN…
KPNB1	MGLL	MGLL	0|64485|0	64485	21495	3	0|0|0	0.33	1	#NAME?	0	#NAME?	inf	214950	0.06	CAPZA2|EIF4G2|RPL9|RPL26|RPL14|EIF4A1|RPL15|RPL8|RPL27A|FAU|RPLP0|YLPM1|RPL18|HNRNPA1|RPL28|RPS15A|RPL19|RPS15|EFTUD2|FBL|RPS11|RPS5|RPL18A|EIF3F|SYNCRIP|PLIN3|GAPDH|EIF2S1|RPLP1|KRT18|ENO1|NPM1|HSP90AB1|RPS17|HSPA8|PABPC1|XRCC5|RPS2|RPL35A|RPL7|NCL|RAB6A|HNRNPA2B1|RPS3|RPS12|RPL13|RPL10|RPL12|RPL4|RPS19|RPL3|CCT6A|RPL13A|EIF2S3L|RPS27|RPL5|RPL21|RPS10|CCT3|CCT4|KPNA2|HNRNPF|VCP|EIF3B|EIF3E|RPS20…
KPNB1	LUC7L3	LUC7L3	0|64481|0	64481	21493.7	3	0|0|0	0.33	1	#NAME?	0	#NAME?	inf	214937	0.06	POLR2H|RPL24|FUBP1|TIA1|EIF4G2|SUPT4H1|RPL32|HNRNPAB|RPL9|SEC31A|CDKN2AIP|CNOT6L|CIRBP|DECR1|ARFGAP1|RPL26|RPL14|EIF4A1|RPL15|TIAL1|CSTF2|SRP9|POLR2D|RPL8|CLP1|RPL27A|API5|FAU|TUBGCP2|RPL35|SS18|RBM7|PRPF19|SEC23A|CPSF7|RPLP0|YLPM1|RPL18|CNOT2|PCBP2|HNRNPA1|UBAP2L|IGF2BP2|NCBP2|CPSF6|ERH|CPSF3|HNRNPH1|STAT3|RANGAP1|SLC23A2|TRIM33|ESRP1|RPL28|ANXA2|SRP14|RNPS1|RPS15A|SEC16A|SRSF2|ZNF207|DDX5|RPL19…
KPNB1	POLR2H	POLR2H	0|64484|0	64484	21494.7	3	0|0|0	0.33	1	#NAME?	0	#NAME?	inf	214947	0.06	RPL24|FUBP1|TIA1|KRT19|KRT17|EIF4G2|SUPT4H1|RPL32|HNRNPAB|RPL9|CSNK1A1|SEC31A|CNOT6L|CIRBP|DECR1|RPL26|RPL14|UBA5|EIF4A1|RPL15|TIAL1|CSTF2|SRP9|POLR2D|SCYL1|PKP3|RPL8|CLP1|RPL27A|CFL1|API5|FAU|TUBGCP2|RPL35|SS18|RBM7|PRPF19|ALDH16A1|TUBA1C|CPSF7|CAD|RPLP0|YLPM1|RPL18|CNOT2|PCBP2|HNRNPA1|UBAP2L|IGF2BP2|NCBP2|CPSF6|ERH|CPSF3|HNRNPH1|STAT3|RANGAP1|SLC23A2|TRIM33|ESRP1|RPL28|ANXA2|SRP14|RNPS1|RPS15A|…
KPNB1	KRT17	KRT17	0|64486|64486	63436	21145.3	3	0|0|0	0.67	1	#NAME?	0	#NAME?	inf	211453	0	EIF4G2|RPL32|HNRNPAB|RPL9|CIRBP|RPL26|EIF4A1|TIAL1|CSTF2|SRP9|POLR2D|PKP3|RPL8|CFL1|API5|RPL35|PRPF19|TUBA1C|CAD|RPLP0|RPL18|PCBP2|HNRNPA1|NCBP2|CPSF6|ERH|HNRNPH1|STAT3|ESRP1|RPL28|ANXA2|RNPS1|SRSF2|DDX5|RPL19|SRSF1|BUB3|PFN1|DAZAP1|POLR2I|RPS15|EFTUD2|FBL|HNRNPL|RPS11|RPS5|SNRPA|EIF3F|ARID1A|XPO1|U2SURP|NKRF|DHX15|HNRNPR|NUDT21|SYNCRIP|PLIN3|BANF1|SF3B1|ACTL6A|LMNA|KRT6B|GAPDH|HSPB1|EIF2S1|RPLP1…
KPNB1	CSNK1A1	CSNK1A1	0|64484|64484	63432	21144	3	0|0|0	0.67	1	#NAME?	0	#NAME?	inf	211440	0	SEC31A|ARFGAP1|RPL26|RPL14|UBA5|EIF4A1|RPL15|CSTF2|SRP9|POLR2D|RPL8|CLP1|RPL27A|CFL1|FAU|RPL35|RBM7|PRPF19|SEC23A|ALDH16A1|TUBA1C|CPSF7|CAD|RPLP0|RPL18|CNOT2|PCBP2|HNRNPA1|NCBP2|CPSF6|ERH|CPSF3|SEC24C|HNRNPH1|STAT3|RANGAP1|TRIM33|ESRP1|RPL28|ANXA2|SRP14|RNPS1|RPS15A|SEC16A|SRSF2|DDX5|RPL19|SRSF1|BUB3|PFN1|RPL22|DAZAP1|POLR2I|RPS15|SEH1L|EFTUD2|FBL|NUP62|HNRNPL|RPS11|RPS5|RPL18A|SNRPA|SUPT5H|EIF3F…
KPNB1	CNOT6L	CNOT6L	0|64484|0	64484	21494.7	3	0|0|0	0.33	1	#NAME?	0	#NAME?	inf	214947	0.06	CIRBP|RPL26|RPL14|EIF4A1|RPL15|TIAL1|CSTF2|SRP9|POLR2D|PKP3|RPL8|CLP1|RPL27A|CFL1|API5|FAU|RPL35|RBM7|C12orf57|PRPF19|CPSF7|CAD|RPLP0|RPL18|CNOT2|PCBP2|HNRNPA1|UBAP2L|IGF2BP2|NCBP2|CPSF6|ERH|CPSF3|HNRNPH1|STAT3|SLC23A2|ESRP1|RPL28|SRP14|RNPS1|RPS15A|CC2D1B|CNOT10|SEC16A|SRSF2|DDX5|RPL19|SRSF1|CHERP|SNRPN|PFN1|RPL22|DAZAP1|POLR2I|RPS15|LSM12|SEH1L|EFTUD2|FBL|NUP62|HNRNPL|RPS11|RPS5|RPL18A|SNRPA|SU…
KPNB1	FAU	FAU	0|64484|0	64484	21494.7	3	22|0|23	0.33	1	#NAME?	0	#NAME?	inf	1432.98	0.06	TUBGCP2|RPL35|RBM7|PRPF19|MTHFD1|SEC23A|TUBA1C|CAD|RPLP0|RPL18|CNOT2|PCBP2|HNRNPA1|UBAP2L|NCBP2|CPSF6|ERH|CPSF3|SEC24C|HNRNPH1|STAT3|RANGAP1|SLC23A2|TRIM33|ESRP1|RPL28|ANXA2|SRP14|RNPS1|RPS15A|CNOT10|SRSF2|ZNF207|DDX5|RPL19|SRSF1|CHERP|SNRPN|BUB3|PFN1|RPL22|POLR2I|RPS15|LSM12|SEH1L|EFTUD2|FBL|NUP62|HNRNPL|RPS11|RPS5|RPL18A|SNRPA|SUPT5H|EIF3F|IGF2BP3|XPO1|U2SURP|NKRF|DHX15|RNMT|HNRNPR|NUDT21|AKAP8…
KPNB1	UBAP2L	UBAP2L	0|64484|0	64484	21494.7	3	0|0|0	0.33	1	#NAME?	0	#NAME?	inf	214947	0.06	IGF2BP2|NCBP2|CPSF6|ERH|CPSF3|SEC24C|HNRNPH1|STAT3|TRIM33|ESRP1|RPL28|ANXA2|SRP14|RNPS1|RPS15A|CNOT10|SEC16A|SRSF2|DDX5|RPL19|SRSF1|CHERP|BUB3|PFN1|RPL22|DAZAP1|POLR2I|RPS15|LSM12|EFTUD2|FBL|NUP62|HNRNPL|RPS11|RPS5|RPL18A|SNRPA|SUPT5H|EIF3F|IGF2BP3|ARID1A|XPO1|U2SURP|NKRF|DHX15|RNMT|HNRNPR|NUDT21|SYNCRIP|PLIN3|HIST1H2BN|FLNB|BANF1|SF3B1|PRPF6|ACTL6A|LMNA|GAPDH|HSPB1|EIF2S1|RPLP1|RPLP2|KRT18|ENO1|…
KPNB1	NCBP2	NCBP2	0|64486|64485	63435	21145	3	0|0|0	0.67	1	#NAME?	0	#NAME?	inf	211450	0	CPSF6|ERH|CPSF3|SEC24C|HNRNPH1|STAT3|RANGAP1|SLC23A2|TRIM33|ESRP1|RPL28|ANXA2|SRP14|RNPS1|RPS15A|CNOT10|DPF2|SEC16A|SRSF2|ZNF207|DDX5|RPL19|SRSF1|CHERP|SNRPN|BUB3|PFN1|RPL22|DAZAP1|POLR2I|RPS15|LSM12|SEH1L|EFTUD2|FBL|NUP62|HNRNPL|RPS11|RPS5|RPL18A|SNRPA|SHKBP1|SUPT5H|EIF3F|IGF2BP3|ARID1A|XPO1|U2SURP|NKRF|OGT|DHX15|RNMT|HNRNPR|NUDT21|AKAP8|SYNCRIP|HIST1H2BN|BANF1|SF3B1|PRPF6|ACTL6A|LMNA|GAPDH|HSPB…
KPNB1	RANGAP1	RANGAP1	0|64485|0	64485	21495	3	0|0|0	0.33	1	#NAME?	0	#NAME?	inf	214950	0.06	TRIM33|ESRP1|RPL28|ANXA2|SRP14|RNPS1|RPS15A|CC2D1B|DPF2|SEC16A|SRSF2|ZNF207|DDX5|RPL19|SRSF1|CHERP|SNRPN|BUB3|RPL22|DAZAP1|POLR2I|RPS15|SEH1L|EFTUD2|FBL|NUP62|HNRNPL|RPS11|RPS5|RPL18A|SNRPA|SUPT5H|EIF3F|IGF2BP3|ARID1A|XPO1|U2SURP|NKRF|OGT|DHX15|RNMT|HNRNPR|NUDT21|AKAP8|SYNCRIP|HIST1H2BN|BANF1|SF3B1|PRPF6|ACTL6A|LMNA|GAPDH|HSPB1|EIF2S1|RPLP1|RPLP2|ENO1|NPM1|TUBB|HSP90AB1|SNRNP70|RPS17|CLTA|CLTB|TX…
KPNB1	DYNLRB2	DYNLRB2	0|64485|0	64485	21495	3	0|0|0	0.33	1	0.33	1	0.33	89.64	214950	0.06	TUBB|HSP90AB1|RAB6A|CAPZA1|VCP|TUBA4A|TUBB4B|HNRNPA0|TUBB2A|TUBB6|
KPNB1	BUB3	BUB3	0|64486|64485	63435	21145	3	0|0|0	0.67	1	#NAME?	0	#NAME?	inf	211450	0	PFN1|RPL22|DAZAP1|POLR2I|RPS15|LSM12|SEH1L|EFTUD2|FBL|NUP62|HNRNPL|RPS11|RPS5|RPL18A|SNRPA|SHKBP1|SUPT5H|EIF3F|IGF2BP3|ARID1A|XPO1|U2SURP|NKRF|OGT|DHX15|RNMT|HNRNPR|NUDT21|AKAP8|SYNCRIP|PLIN3|HIST1H2BN|FLNB|BANF1|SF3B1|PRPF6|ACTL6A|LMNA|GAPDH|HSPB1|EIF2S1|RPLP1|RPLP2|ENO1|NPM1|TUBB|CTSB|HSP90AB1|SNRNP70|RPS17|CLTA|CLTB|HIST1H1E|TXN|HSPD1|HSPA5|HSPA8|PABPC1|XRCC5|MIF|RPS2|RPA2|HIST1H1B|HIST1H1C|YB…
KPNB1	POLR2I	POLR2I	0|64486|64485	63435	21145	3	0|0|0	0.67	1	#NAME?	0	#NAME?	inf	211450	0	RPS15|LSM12|SEH1L|EFTUD2|FBL|NUP62|HNRNPL|RPS11|RPS5|RPL18A|SNRPA|SUPT5H|EIF3F|IGF2BP3|ARID1A|XPO1|U2SURP|NKRF|OGT|DHX15|RNMT|HNRNPR|NUDT21|AKAP8|SYNCRIP|PLIN3|HIST1H2BN|BANF1|SF3B1|PRPF6|ACTL6A|LMNA|GAPDH|HSPB1|EIF2S1|RPLP1|RPLP2|ENO1|NPM1|CAPN1|TUBB|HSP90AB1|SNRNP70|RPS17|CLTA|CLTB|HIST1H1E|TXN|HSPD1|HSPA5|HSPA8|PABPC1|XRCC5|MIF|RPS2|RPA2|HIST1H1B|HIST1H1C|YBX3|RPL35A|RPL7|NCL|POLR2C|TRIM21|ANX…
KPNB1	FBL	FBL	0|64485|64486	63435	21145	3	0|0|0	0.67	1	#NAME?	0	#NAME?	inf	211450	0	NUP62|HNRNPL|RPS11|RPS5|RPL18A|SNRPA|SHKBP1|SUPT5H|EIF3F|IGF2BP3|ARID1A|XPO1|U2SURP|NKRF|OGT|DHX15|RNMT|HNRNPR|NUDT21|AKAP8|SYNCRIP|HIST1H2BN|FLNB|BANF1|SF3B1|PRPF6|ACTL6A|LMNA|HRG|GAPDH|HSPB1|EIF2S1|RPLP1|RPLP2|KRT18|ENO1|NPM1|CAPN1|TUBB|CTSB|HSP90AB1|SNRNP70|RPS17|GSTP1|CLTA|HIST1H1E|TXN|HSPD1|HSPA5|HSPA8|PABPC1|XRCC5|MIF|RPS2|DSP|RPA2|HIST1H1B|HIST1H1C|YBX3|HSPA6|RPL35A|RPL7|NCL|POLR2C|TRIM21|…
KPNB1	NUP62	NUP62	0|64485|0	64485	21495	3	0|0|0	0.33	1	#NAME?	0	#NAME?	inf	214950	0.06	HNRNPL|RPS11|RPS5|RPL18A|SNRPA|SHKBP1|SUPT5H|EIF3F|IGF2BP3|ARID1A|XPO1|U2SURP|NKRF|OGT|DHX15|RNMT|HNRNPR|NUDT21|SYNCRIP|PLIN3|HIST1H2BN|BANF1|SF3B1|PRPF6|ACTL6A|LMNA|GAPDH|HSPB1|EIF2S1|RPLP1|RPLP2|KRT18|ENO1|NPM1|CAPN1|TUBB|CTSB|HSP90AB1|SNRNP70|RPS17|CLTA|CLTB|TXN|HSPD1|HSPA5|HSPA8|PABPC1|XRCC5|MIF|RPS2|DSP|RPA2|HIST1H1B|HIST1H1C|YBX3|HSPA6|RPL35A|RPL7|NCL|POLR2C|TRIM21|ANXA7|HNRNPA2B1|SFPQ|TUBG…
KPNB1	DHX15	DHX15	0|64486|64486	63436	21145.3	3	0|0|0	0.67	1	#NAME?	0	#NAME?	inf	211453	0	RNMT|HNRNPR|NUDT21|AKAP8|SYNCRIP|PLIN3|HIST1H2BN|BANF1|SF3B1|PRPF6|ACTL6A|LMNA|GAPDH|HSPB1|EIF2S1|RPLP1|RPLP2|ENO1|NPM1|TUBB|CTSB|HSP90AB1|SNRNP70|RPS17|CLTA|CLTB|HIST1H1E|TXN|HSPD1|HSPA5|HSPA8|PABPC1|XRCC5|MIF|RPS2|DSP|RPA2|HIST1H1B|HIST1H1C|YBX3|HSPA6|RPL35A|RPL7|NCL|POLR2C|TRIM21|ANXA7|HNRNPA2B1|SFPQ|TUBG1|RPS3|AHCY|POLR2A|MCM3|RPS12|DDX6|RPL13|RPL10|RPA1|RPL12|DNAJA1|HNRNPH3|S100A11|AGL|FUS|R…
KPNB1	AKAP8	AKAP8	0|64484|64484	63432	21144	3	0|0|0	0.67	1	#NAME?	0	#NAME?	inf	211440	0	SYNCRIP|HIST1H2BN|BANF1|SF3B1|PRPF6|ACTL6A|LMNA|GAPDH|HSPB1|EIF2S1|RPLP1|RPLP2|ENO1|NPM1|TUBB|HSP90AB1|SNRNP70|RPS17|CLTA|HSPD1|HSPA5|HSPA8|PABPC1|XRCC5|RPS2|YBX3|HSPA6|RPL35A|RPL7|NCL|POLR2C|HNRNPA2B1|SFPQ|TUBG1|RPS3|AHCY|POLR2A|MCM3|RPS12|DDX6|RPL13|RPL10|RPL12|DNAJA1|HNRNPH3|FUS|RPL4|RBMX|RPS19|RPL3|CCT6A|RPL13A|RPS27|RPL5|RPL21|RPS10|RPL29|CCT3|CCT4|HNRNPA3|KPNA2|HNRNPF|RBM5|NUP98|VCP|HNRNPH2…
KPNB1	PLIN3	PLIN3	0|64484|0	64484	21494.7	3	21|25|0	0.33	1	#NAME?	0	#NAME?	inf	1401.83	0.06	HIST1H2BN|ACTL6A|LMNA|KRT6B|GAPDH|HSPB1|EIF2S1|RPLP1|RPLP2|KRT18|ENO1|NPM1|CAPN1|TUBB|CTSB|HSP90AB1|SNRNP70|RPS17|CLTA|CLTB|TXN|HSPD1|HSPA5|HSPA8|PABPC1|XRCC5|MIF|RPS2|DSP|RPA2|HSPA6|RPL35A|RPL7|NCL|POLR2C|TRIM21|ANXA7|RAB6A|HNRNPA2B1|TUBG1|RPS3|AHCY|POLR2A|MCM3|RPS12|DDX6|RPL13|RPL10|RPA1|RPL12|DNAJA1|HNRNPH3|FUS|RPL4|RPS19|RPL3|CCT6A|RPL13A|RPS27|RPL5|RPL21|RPS10|RPL29|CCT3|RANBP2|SERPINH1|CCT4…
KPNB1	RPLP1	RPLP1	0|64488|0	64488	21496	3	0|0|0	0.33	1	#NAME?	0	#NAME?	inf	214960	0.06	RPLP2|KRT18|ENO1|NPM1|CAPN1|TUBB|CTSB|HSP90AB1|SNRNP70|RPS17|GSTP1|CLTA|CLTB|HIST1H1E|TXN|HSPD1|HSPA5|HSPA8|PABPC1|XRCC5|MIF|RPS2|RPA2|HIST1H1B|HIST1H1C|YBX3|HSPA6|RPL35A|RPL7|NCL|POLR2C|TRIM21|ANXA7|HNRNPA2B1|SFPQ|TUBG1|RPS3|AHCY|POLR2A|MCM3|RPS12|DDX6|RPL13|RPL10|RPA1|RPL12|DNAJA1|HNRNPH3|AGL|FUS|RPL4|RBMX|RPS19|RPL3|CCT6A|RPL13A|EIF2S3L|RPS27|RPL5|RPL21|RPS10|RPL29|CCT3|RANBP2|SERPINH1|CCT4|HN…
KPNB1	RPLP2	RPLP2	0|64488|64487	63439	21146.3	3	0|21|0	0.67	1	#NAME?	0	#NAME?	inf	3020.9	0	KRT18|ENO1|NPM1|CAPN1|TUBB|CTSB|HSP90AB1|SNRNP70|RPS17|GSTP1|CLTA|CLTB|HIST1H1E|TXN|HSPD1|HSPA5|HSPA8|PABPC1|XRCC5|MIF|RPS2|RPA2|HIST1H1B|HIST1H1C|YBX3|HSPA6|RPL35A|RPL7|NCL|POLR2C|TRIM21|ANXA7|RAB6A|HNRNPA2B1|SFPQ|TUBG1|RPS3|AHCY|POLR2A|MCM3|RPS12|DDX6|RPL13|RPL10|RPA1|RPL12|DNAJA1|HNRNPH3|AGL|FUS|RPL4|RBMX|RPS19|RPL3|CCT6A|RPL13A|EIF2S3L|RPS27|RPL5|RPL21|RPS10|RPL29|CCT3|RANBP2|SERPINH1|CCT4|HN…
KPNB1	U2AF1	U2AF1	0|64486|64486	63436	21145.3	3	0|0|0	0.67	1	0.67	1	0.67	14.64	211453	0
KPNB1	HSPA5	HSPA5	0|64484|0	64484	21494.7	3	20|23|22	0.33	1	#NAME?	0	#NAME?	inf	992.06	0.06	HSPA8|PABPC1|XRCC5|MIF|RPS2|DSP|RPA2|HIST1H1B|HIST1H1C|YBX3|HSPA6|RPL35A|RPL7|NCL|POLR2C|TRIM21|ANXA7|RAB6A|HNRNPA2B1|SFPQ|TUBG1|RPS3|AHCY|POLR2A|MCM3|RPS12|DDX6|RPL13|RPL10|RPA1|RPL12|DNAJA1|HNRNPH3|S100A11|AGL|FUS|RPL4|RBMX|RPS19|RPL3|CCT6A|RPL13A|EIF2S3L|RPS27|RPL5|RPL21|RPS10|RPL29|CCT3|RANBP2|SERPINH1|CCT4|HNRNPA3|KPNA2|HNRNPF|CAPZA1|NUP98|CSE1L|VCP|SEC13|HNRNPH2|EIF3B|EIF3E|ACTG1|RPS20|RPS3…
KPNB1	HSPA6	HSPA6	0|64488|64488	63440	21146.7	3	0|0|0	0.67	1	#NAME?	0	#NAME?	inf	211467	0	RPL35A|RPL7|NCL|POLR2C|TRIM21|ANXA7|HNRNPA2B1|TUBG1|RPS3|AHCY|POLR2A|MCM3|RPS12|DDX6|RPL13|RPL10|RPA1|RPL12|DNAJA1|HNRNPH3|S100A11|AGL|FUS|RPL4|RBMX|RPS19|RPL3|CCT6A|RPL13A|EIF2S3L|RPS27|RPL5|RPL21|RPS10|RPL29|CCT3|RANBP2|SERPINH1|CCT4|HNRNPA3|KPNA2|HNRNPF|CAPZA1|NUP98|CSE1L|VCP|SEC13|HNRNPH2|EIF3B|EIF3E|ACTG1|RPS20|RPS3A|PSME3|RPL27|WDR5|HNRNPK|RPS7|PPP1CA|RPS8|RPS16|RPS14|RPS23|RPS18|RPS29|RPS1…
KPNB1	CCT6A	CCT6A	0|64485|0	64485	21495	3	0|0|0	0.33	1	#NAME?	0	#NAME?	inf	214950	0.06	RPL13A|EIF2S3L|RPS27|RPL5|RPL21|RPS10|RPL29|PRRC2A|CCT3|RANBP2|SERPINH1|CCT4|HNRNPA3|KPNA2|HNRNPF|RBM5|CAPZA1|NUP98|SUB1|CSE1L|VCP|SEC13|HNRNPH2|EIF3B|EIF3E|ACTG1|RPS20|RPS3A|PSME3|RPL27|WDR5|HNRNPK|RPS7|PPP1CA|RPS8|RPS16|RPS14|RPS23|RPS18|RPS29|RPS13|SNRPE|SNRPF|SNRPD1|SNRPD2|SNRPD3|RPL7A|RPS4X|RPS6|HIST1H4A|RPL23|RPS25|RPS26|RPS28|RPL31|RPL10A|RPL11|FKBP1A|TRA2B|RPL38|RPS21|YBX1|ACTA1|TUBA4A|TU…
KPNB1	RBM5	RBM5	0|64484|0	64484	21494.7	3	0|0|0	0.33	1	#NAME?	0	#NAME?	inf	214947	0.06	NUP98|SUB1|CSE1L|VCP|SEC13|HNRNPH2|EIF3B|EIF3E|ACTG1|RPS20|RPS3A|PSME3|RPL27|WDR5|HNRNPK|RPS7|PPP1CA|RPS8|RPS16|RPS14|RPS23|RPS18|RPS29|RPS13|SNRPE|SNRPF|SNRPD1|SNRPD2|SNRPD3|RPL7A|RPS4X|RPS6|RPL23|RPS25|RPS28|RPL31|RPL10A|RPL11|TRA2B|RPL38|RPS21|YBX1|TUBA4A|RAE1|PRKDC|RBM3|HNRNPU|RPL6|CSTF1|KHDRBS1|DHX9|LGALS3BP|CPSF1|ILF3|CSTF3|TARDBP|HNRNPA0|SRSF9|SRSF6|TRIM28|G3BP1|SF3B2|HDAC1|HNRNPD|TRIM29|C…
KPNB1	EIF3B	EIF3B	0|64485|64484	63433	21144.3	3	0|0|0	0.67	1	#NAME?	0	#NAME?	inf	211443	0	EIF3E|ACTG1|RPS20|RPS3A|PSME3|RPL27|WDR5|HNRNPK|RPS7|PPP1CA|RPS8|RPS16|RPS14|RPS23|RPS18|RPS29|RPS13|SNRPE|SNRPF|SNRPD1|SNRPD2|SNRPD3|RPL7A|RPS4X|RPS6|HIST1H4A|RPL23|RPS25|RPS26|RPS28|RPL31|RPL10A|RPL11|FKBP1A|TRA2B|RPL38|RPS21|YBX1|ACTA1|TUBA4A|TUBB4B|GTF2I|RAE1|PRKDC|RBM3|HNRNPU|RPL6|CSTF1|KHDRBS1|DHX9|LGALS3BP|CPSF1|ILF3|CSTF3|TARDBP|HNRNPA0|SRSF9|SRSF6|TRIM28|G3BP1|SF3B2|HDAC1|TUBB2A|HNRNPD|T…
KPNB1	RPS26	RPS26	0|64487|0	64487	21495.7	3	0|0|22	0.33	1	#NAME?	0	#NAME?	inf	2931.23	0.06	RPS28|RPL31|RPL10A|RPL11|FKBP1A|TRA2B|RPL38|RPS21|YBX1|ACTA1|TUBA4A|TUBB4B|GTF2I|RAE1|PRKDC|RBM3|HNRNPU|RPL6|CSTF1|KHDRBS1|DHX9|CPSF1|ILF3|CSTF3|TARDBP|HNRNPA0|SRSF9|SRSF6|TRIM28|G3BP1|SF3B2|HDAC1|TUBB2A|HNRNPD|TRIM25|CAPRIN1|MVP|KPNB1|HERC3|PLEC|NONO|PCBP1|SF3B3|SF3B4|SEC23B|SF1|ELAVL1|MOV10|PRRC2B|RALY|NUP188|UBAP2|AGO1|RBM17|EDC4|PRPF8|INTS5|FIP1L1|GIGYF2|LARP4|NUFIP2|PABPN1|ALYREF|CARM1|CCAR1…
KPNB1	TRA2B	TRA2B	0|64486|64485	63435	21145	3	0|0|0	0.67	1	#NAME?	0	#NAME?	inf	211450	0	RPL38|RPS21|YBX1|ACTA1|TUBA4A|TUBB4B|GTF2I|RAE1|PRKDC|RBM3|HNRNPU|RPL6|CSTF1|KHDRBS1|DHX9|LGALS3BP|MZT1|CPSF1|ILF3|CSTF3|TARDBP|HNRNPA0|SRSF9|SRSF6|TRIM28|G3BP1|SF3B2|HDAC1|TUBB2A|HNRNPD|TRIM29|CTTN|TRIM25|CAPRIN1|MVP|KPNB1|HERC3|PLEC|NONO|PCBP1|SF3B3|SF3B4|SF1|MED1|ELAVL1|FAM98B|ZNF326|MOV10|PRRC2B|SPECC1|RALY|NUP188|AGO1|RBM17|EDC4|PRPF8|INTS5|FIP1L1|GIGYF2|LARP4|NUFIP2|PABPN1|ALYREF|CARM1|APOB…
KPNB1	ACTA1	ACTA1	0|64488|64488	63440	21146.7	3	24|25|26	0.67	1	0.67	1	0.67	595.14	845.87	0	TUBA4A|TUBB4B|GTF2I|RAE1|PRKDC|RBM3|HNRNPU|RPL6|KHDRBS1|DHX9|LGALS3BP|CPSF1|ILF3|CSTF3|TARDBP|HNRNPA0|SRSF9|SRSF6|TRIM28|G3BP1|SF3B2|HDAC1|TUBB2A|HNRNPD|TRIM29|CTTN|TRIM25|CAPRIN1|MVP|KPNB1|PLEC|NONO|PCBP1|SF3B3|SF3B4|SEC23B|SF1|MED1|ELAVL1|MOV10|SPECC1|RALY|NUP188|AGO1|RBM17|PRPF8|INTS5|LARP4|PABPN1|ALYREF|CARM1|CCAR2|NUP93|SMARCC2|PSPC1|DDX1|RQCD1|TFG|SYMPK|UPF1|SMARCC1|KHSRP|TNPO1|MED12|SMARCE…
KPNB1	GTF2I	GTF2I	0|64484|64485	63433	21144.3	3	0|0|0	0.67	1	0.67	1	0.67	547.14	211443	0	RAE1|PRKDC|RBM3|HNRNPU|RPL6|KHDRBS1|DHX9|CPSF1|ILF3|CSTF3|TARDBP|HNRNPA0|SRSF9|SRSF6|TRIM28|G3BP1|HDAC1|TUBB2A|HNRNPD|TRIM25|CAPRIN1|KPNB1|NONO|PCBP1|SF3B3|SF1|MED1|ELAVL1|MAP7D1|PARP14|FAM98B|ZNF326|MOV10|UBAP2|AGO1|RBM17|PRPF8|LARP4|PABPN1|ALYREF|CARM1|SMARCC2|PSPC1|DDX1|SYMPK|UPF1|SMARCC1|KHSRP|TNPO1|MED12|SMARCE1|RBM14|TUBB6|RBM4|DPY30|WDR33|XRN2|TP63|CHMP4B|BAZ1A|CPSF2|DBR1|C14orf166|RUVBL2|…
KPNB1	SRSF9	SRSF9	0|64485|0	64485	21495	3	0|0|0	0.33	1	#NAME?	0	#NAME?	inf	214950	0.06	SRSF6|TRIM28|G3BP1|SF3B2|HDAC1|TUBB2A|HNRNPD|CTTN|TRIM25|CAPRIN1|MVP|KPNB1|PLEC|NONO|PCBP1|SF3B3|SF3B4|SF1|MED1|ELAVL1|FAM98B|ZNF326|MOV10|SPECC1|RALY|NUP188|AGO1|RBM17|EDC4|PRPF8|INTS5|FIP1L1|GIGYF2|LARP4|NUFIP2|PABPN1|ALYREF|CARM1|APOBEC3F|CCAR1|CCAR2|NUP93|FAM98A|SMARCC2|PPP1R13L|ATXN2L|PSPC1|DDX1|H1FX|RQCD1|TFG|SYMPK|UPF1|SMARCC1|KHSRP|TNPO1|MED12|SMARCE1|MED8|CDKN2AIPNL|FUBP3|RBM14|MED15|WRN…
KPNB1	TUBB2A	TUBB2A	0|64485|0	64485	21495	3	0|0|0	0.33	1	0.33	1	0.33	502.14	214950	0.06	HNRNPD|TRIM29|CTTN|TRIM25|CAPRIN1|MVP|KPNB1|PLEC|NONO|PCBP1|SF3B3|SF3B4|SEC23B|SF1|MED1|ELAVL1|MOV10|SPECC1|NUP188|AGO1|PRPF8|INTS5|LARP4|NUFIP2|PABPN1|ALYREF|CARM1|CCAR2|NUP93|SMARCC2|DDX1|RQCD1|TFG|SYMPK|UPF1|SMARCC1|KHSRP|TNPO1|MED12|SMARCE1|MED8|RBM14|MED15|NUP88|MED10|MED18|TUBB6|RBM4|SF3B5|WDR33|XRN2|CSTF2T|MED28|TP63|CHMP4B|CPSF2|SRRM2|C14orf166|RUVBL2|RUVBL1|SF3B6|STRAP|RTCB|RPL36|SNX9|
KPNB1	CAPRIN1	CAPRIN1	0|64487|0	64487	21495.7	3	0|0|0	0.33	1	0.33	1	0.33	622.14	214957	0.06	KPNB1|HERC3|PLEC|NONO|PCBP1|SF3B3|SF3B4|SEC23B|SF1|ELAVL1|PARP14|FAM98B|ZNF326|MOV10|PRRC2B|RALY|NUP188|UBAP2|AGO1|RBM17|EDC4|PRPF8|FIP1L1|GIGYF2|LARP4|NUFIP2|PABPN1|ALYREF|CARM1|APOBEC3F|CCAR1|NUP93|FAM98A|SMARCC2|ATXN2L|PSPC1|DDX1|H1FX|RQCD1|TFG|SYMPK|UPF1|SMARCC1|KHSRP|TNPO1|SMARCE1|MED8|FUBP3|RBM14|WRNIP1|NUP88|FAM103A1|TUBB6|RBM4|SF3B5|DPY30|TNKS1BP1|WDR33|XRN2|CSTF2T|TP63|CHMP4B|RBM12|FAM12…
KPNB1	MAP7D1	MAP7D1	0|64484|0	64484	21494.7	3	0|0|0	0.33	1	0.33	1	0.33	37.14	214947	0.06	MOV10|AGO1|DPY30|
KPNB1	PARP14	PARP14	0|64483|0	64483	21494.3	3	20|0|0	0.33	1	0.33	1	0.33	115.75	3224.15	0.06	MOV10|CARM1|CCAR1|SMARCC2|DTX3L|SMARCC1|KHSRP|SMARCE1|MED15|SF3B5|DPY30|XRN2|TP63|CPSF2|RUVBL2|RUVBL1|OAS3|
KPNB1	APOBEC3F	APOBEC3F	0|64485|64485	63434	21144.7	3	0|0|0	0.67	1	0.67	1	0.67	142.14	211447	0	ATXN2L|PSPC1|UPF1|MED8|MED10|SF3B5|DPY30|WDR33|XRN2|CHMP4B|IGF2BP1|PEF1|SRRM2|C14orf166|RUVBL2|RUVBL1|THRAP3|
KPNB1	H1FX	H1FX	0|64486|0	64486	21495.3	3	0|0|0	0.33	1	0.33	1	0.33	157.14	214953	0.06	TFG|SYMPK|UPF1|SMARCC1|KHSRP|TNPO1|SMARCE1|RBM14|NUP88|SF3B5|DPY30|CSTF2T|BAZ1A|FAM120A|IGF2BP1|RUVBL2|RUVBL1|SF3B6|RPL36|
KPNB1	RQCD1	RQCD1	0|64486|64486	63436	21145.3	3	0|0|0	0.67	1	0.67	1	0.67	254.64	211453	0	SYMPK|UPF1|KHSRP|TNPO1|MED12|SMARCE1|RBM14|NUP88|FAM103A1|TUBB6|RBM4|TNKS1BP1|WDR33|XRN2|CSTF2T|BAZ1A|FAM120A|IGF2BP1|CPSF2|CNOT7|DBR1|CNOT11|SRRM2|C14orf166|RUVBL2|RUVBL1|THRAP3|SF3B6|STRAP|RTCB|RPL36|YTHDF2|
KPNB1	TNPO1	TNPO1	0|64487|64485	63436	21145.3	3	0|0|0	0.67	1	0.67	1	0.67	262.14	211453	0	SMARCE1|MED8|FUBP3|RBM14|NUP88|MED18|TUBB6|RBM4|SF3B5|WDR33|XRN2|CSTF2T|TP63|CHMP4B|RBM12|MIOS|FAM120A|IGF2BP1|MED11|CPSF2|PEF1|SRRM2|C14orf166|RUVBL2|RUVBL1|THRAP3|SF3B6|STRAP|RTCB|RPL36|YTHDF2|SNX9|SEC23IP|
KPNB1	MED12	MED12	0|64483|64485	63432	21144	3	0|0|0	0.67	1	0.67	1	0.67	239.64	211440	0	SMARCE1|MED8|RBM14|MED15|WRNIP1|MED10|MED18|TUBB6|RBM4|SF3B5|DPY30|TNKS1BP1|WDR33|XRN2|CSTF2T|MED28|CHMP4B|BAZ1A|MED11|CPSF2|CNOT7|CNOT11|SRRM2|C14orf166|RUVBL2|RUVBL1|THRAP3|SF3B6|YTHDF2|OAS3|
KPNB1	MED8	MED8	0|64485|0	64485	21495	3	0|0|0	0.33	1	0.33	1	0.33	187.14	214950	0.06	RBM14|MED15|MED10|MED18|TUBB6|SF3B5|WDR33|XRN2|CSTF2T|MED28|CHMP4B|MED11|CPSF2|PEF1|SRRM2|C14orf166|RUVBL2|RUVBL1|THRAP3|SF3B6|STRAP|RTCB|RPL36|
KPNB1	WRNIP1	WRNIP1	0|64484|64484	63432	21144	3	0|0|0	0.67	1	0.67	1	0.67	112.14	211440	0	SF3B5|XRN2|BAZ1A|FAM120A|IGF2BP1|DBR1|SRRM2|C14orf166|RUVBL2|RUVBL1|THRAP3|SF3B6|YTHDF2|
KPNB1	MED18	MED18	0|64485|0	64485	21495	3	0|0|0	0.33	1	0.33	1	0.33	127.14	214950	0.06	TUBB6|SF3B5|DPY30|WDR33|XRN2|CSTF2T|MED28|MED11|CPSF2|SRRM2|C14orf166|RUVBL2|RUVBL1|THRAP3|SF3B6|
KPNB1	BAZ1A	BAZ1A	0|64488|0	64488	21496	3	0|0|0	0.33	1	0.33	1	0.33	74.64	214960	0.06	CPSF2|CNOT7|CNOT11|C14orf166|RUVBL2|RUVBL1|SF3B6|YTHDF2|
KPNB1	CPSF2	CPSF2	0|64486|64484	63434	21144.7	3	0|0|0	0.67	1	0.67	1	0.67	127.14	211447	0	PEF1|CNOT7|DBR1|CNOT11|SRRM2|C14orf166|RUVBL2|RUVBL1|THRAP3|SF3B6|STRAP|RTCB|RPL36|YTHDF2|SEC23IP|
KPNB1	PEF1	PEF1	0|64485|64484	63433	21144.3	3	0|0|0	0.67	1	0.67	1	0.67	59.64	211443	0	C14orf166|RUVBL2|RUVBL1|RTCB|SNX9|SEC23IP|
KPNB1	STRAP	STRAP	0|64485|64485	63434	21144.7	3	0|0|0	0.67	1	0.67	1	0.67	37.14	211447	0	RTCB|RPL36|YTHDF2|
KPNB1	RPS9	RPS9	0|0|64486	64486	21495.3	3	0|0|0	0.33	1	#NAME?	0	#NAME?	inf	214953	0.06	YTHDF3|TAF15|HNRNPDL|RPS24|EMG1|POLR2E|CLTC|SSBP3|FLNA|RPL17|MED6|TPD52L2|RAVER1|BOLA2B|HNRNPM|CNN2|SRSF3|RBM10|HNRNPUL1|SNRPC|PRDX1|SRRT|NUP214|SMARCA4|TKT|SRSF7|LARP1|TCEB2|POLR2J3|RPSA|CAST|ALB|CAPNS1|TBL1XR1|DDX3X|HSPA1B|CYFIP2|RBFOX2|SMARCB1|PUF60|MATR3|FASN|RBM39|HIST1H2AJ|PTBP1|ARID1B|VIM|TJP2|MED17|DDX17|PHGDH|PPT1|CNOT3|CNOT1|RGPD3|MED20|RPL23A|SNRPG|EIF3D|EWSR1|XRCC6|CAPZB|PRPS1|PABPC4|…
KPNB1	LPP	LPP	0|0|64483	64483	21494.3	3	0|0|0	0.33	1	#NAME?	0	#NAME?	inf	214943	0.06	HNRNPM|SRSF3|RBM10|HNRNPUL1|SNRPC|SRRT|SMARCA4|SRSF7|RPSA|ALB|DDX3X|RBFOX2|PUF60|MED16|MATR3|FASN|RBM39|HIST1H2AJ|PTBP1|TJP2|DDX17|PHGDH|CNOT1|PRSS1|RPL23A|SNRPG|EWSR1|XRCC6|HNRNPC|H3F3B|UBB|ILF2|RPA3|POLR2B|LUC7L3|POLR2H|FUBP1|TIA1|HNRNPAB|RPL26|EIF4A1|TIAL1|CSTF2|POLR2D|SCYL1|RPL27A|CFL1|PRPF19|PCBP2|HNRNPA1|NCBP2|CPSF6|ERH|HNRNPH1|STAT3|ESRP1|RNPS1|RPS15A|SRSF2|DDX5|SRSF1|BUB3|PFN1|DAZAP1|POLR…
KPNB1	RBM39	RBM39	0|0|64484	64484	21494.7	3	0|0|0	0.33	1	#NAME?	0	#NAME?	inf	214947	0.06	HIST1H2AJ|PTBP1|ARID1B|TJP2|MED17|DDX17|PHGDH|CNOT3|CNOT1|SMCHD1|MED20|RPL23A|SNRPG|EIF3D|EWSR1|XRCC6|PRPS1|PABPC4|HNRNPC|H3F3B|PKM|UBB|ILF2|RPA3|RAN|CPSF4|EIF4E2|SRI|POLR2B|RPL37A|PPP2R1A|BAG3|LUC7L3|POLR2H|RPL24|FUBP1|MAD1L1|TIA1|KRT19|KRT17|EIF4G2|SUPT4H1|RPL32|HNRNPAB|RPL9|SEC31A|CDKN2AIP|CNOT6L|CIRBP|DECR1|RPL26|RPL14|EIF4A1|RPL15|TIAL1|CSTF2|SRP9|POLR2D|PKP3|RPL8|CLP1|RPL27A|CFL1|API5|FAU|S…
KPNB1	VIM	VIM	0|0|64487	64487	21495.7	3	0|0|0	0.33	1	#NAME?	0	#NAME?	inf	214957	0.06	TJP2|DDX17|PHGDH|PPT1|CNOT1|PRSS1|RPL23A|SNRPG|EIF3D|EWSR1|XRCC6|CAPZB|PRPS1|PABPC4|HNRNPC|H3F3B|PKM|UBB|ILF2|RPA3|RAN|NUBP2|MYL6|SMARCD2|SRI|POLR2B|RPL37A|PPP2R1A|MGLL|BAG3|POLR2H|RPL24|FUBP1|TIA1|CAPZA2|KRT1|KRT8|KRT19|KRT10|KRT5|KRT17|RPL32|HNRNPAB|RPL9|CSNK1A1|SEC31A|ARFGAP1|RPL26|RPL14|UBA5|EIF4A1|RPL15|TIAL1|SRP9|POLR2D|SCYL1|PKP3|RPL8|RPL27A|CFL1|API5|FAU|TUBGCP2|RPL35|SS18|PRPF19|MTHFD1|A…
KPNB1	MED20	MED20	0|0|64485	64485	21495	3	0|0|0	0.33	1	#NAME?	0	#NAME?	inf	214950	0.06	RPL23A|SNRPG|EWSR1|PRPS1|HNRNPC|UBB|ILF2|RPA3|RAN|POLR2B|RPL37A|BAG3|LUC7L3|POLR2H|FUBP1|TIA1|SUPT4H1|RPL9|RPL26|TIAL1|POLR2D|RPL8|RPL27A|RPL35|PRPF19|RPLP0|CNOT2|PCBP2|HNRNPA1|NCBP2|ERH|CPSF3|HNRNPH1|STAT3|ESRP1|ANXA2|RNPS1|RPS15A|SRSF2|DDX5|SRSF1|CHERP|RPL22|POLR2I|RPS15|EFTUD2|HNRNPL|RPS11|RPS5|SUPT5H|ARID1A|U2SURP|OGT|DHX15|RNMT|HNRNPR|NUDT21|SYNCRIP|HIST1H2BN|BANF1|SF3B1|PRPF6|LMNA|HRG|GAPDH…
KPNB1	RPA3	RPA3	0|0|64486	64486	21495.3	3	0|0|0	0.33	1	#NAME?	0	#NAME?	inf	214953	0.06	RAN|CPSF4|EIF4E2|POLR2B|RPL37A|PPP2R1A|BAG3|LUC7L3|POLR2H|RPL24|FUBP1|MAD1L1|TIA1|SUPT4H1|RPL32|HNRNPAB|RPL9|CSNK1A1|CIRBP|DECR1|RPL26|RPL14|UBA5|EIF4A1|RPL15|TIAL1|CSTF2|SRP9|POLR2D|SCYL1|RPL8|RPL27A|FAU|TUBGCP2|RPL35|PRPF19|MTHFD1|TUBA1C|CAD|RPLP0|RPL18|PCBP2|HNRNPA1|NCBP2|CPSF6|ERH|CPSF3|HNRNPH1|STAT3|TRIM33|ESRP1|RPL28|SRP14|RNPS1|RPS15A|SRSF2|DDX5|RPL19|SRSF1|CHERP|SNRPN|BUB3|PFN1|RPL22|POLR…
KPNB1	SRP9	SRP9	0|0|64486	64486	21495.3	3	0|0|0	0.33	1	#NAME?	0	#NAME?	inf	214953	0.06	POLR2D|PKP3|RPL8|RPL27A|API5|FAU|RPL35|RBM7|PRPF19|MTHFD1|SEC23A|TUBA1C|CPSF7|CAD|RPLP0|YLPM1|RPL18|CNOT2|PCBP2|HNRNPA1|UBAP2L|IGF2BP2|NCBP2|CPSF6|ERH|CPSF3|HNRNPH1|STAT3|RANGAP1|SLC23A2|ESRP1|RPL28|ANXA2|SRP14|RNPS1|RPS15A|CNOT10|SRSF2|DDX5|RPL19|SRSF1|CHERP|SNRPN|BUB3|PFN1|RPL22|DAZAP1|POLR2I|RPS15|LSM12|SEH1L|EFTUD2|FBL|NUP62|HNRNPL|RPS11|RPS5|RPL18A|SNRPA|SUPT5H|EIF3F|IGF2BP3|XPO1|U2SURP|NKRF…
KPNB1	TUBGCP2	TUBGCP2	0|0|64484	64484	21494.7	3	0|0|0	0.33	1	#NAME?	0	#NAME?	inf	214947	0.06	PRPF19|TUBA1C|CAD|RPLP0|RPL18|PCBP2|HNRNPA1|UBAP2L|ERH|HNRNPH1|STAT3|ANXA2|CC2D1B|DDX5|RPL19|SRSF1|BUB3|PFN1|SEH1L|EFTUD2|FBL|NUP62|HNRNPL|RPS11|RPS5|EIF3F|ARID1A|XPO1|DHX15|HNRNPR|AKAP8|SYNCRIP|BANF1|SF3B1|ACTL6A|LMNA|GAPDH|HSPB1|EIF2S1|RPLP1|RPLP2|KRT18|ENO1|NPM1|TUBB|CTSB|HSP90AB1|SNRNP70|TXN|HSPD1|HSPA5|HSPA8|PABPC1|XRCC5|MIF|RPS2|RPA2|HSPA6|RPL35A|RPL7|NCL|TRIM21|ANXA7|HNRNPA2B1|SFPQ|TUBG1|R…
KPNB1	STAT3	STAT3	0|0|64485	64485	21495	3	0|0|0	0.33	1	#NAME?	0	#NAME?	inf	214950	0.06	RANGAP1|TRIM33|ESRP1|RPL28|ANXA2|SRP14|RNPS1|RPS15A|CNOT10|DPF2|SEC16A|SRSF2|DDX5|RPL19|SRSF1|CHERP|SNRPN|BUB3|PFN1|RPL22|DAZAP1|POLR2I|RPS15|SEH1L|EFTUD2|FBL|NUP62|HNRNPL|RPS11|RPS5|RPL18A|SNRPA|SUPT5H|EIF3F|IGF2BP3|ARID1A|XPO1|U2SURP|NKRF|OGT|DHX15|RNMT|HNRNPR|NUDT21|SYNCRIP|PLIN3|HIST1H2BN|FLNB|BANF1|SF3B1|PRPF6|ACTL6A|LMNA|HRG|KRT6B|GAPDH|HSPB1|EIF2S1|RPLP1|RPLP2|KRT18|ENO1|NPM1|CAPN1|TUBB|CT…
KPNB1	HSP90AB1	HSP90AB1	0|0|64486	64486	21495.3	3	0|23|23	0.33	1	#NAME?	0	#NAME?	inf	1401.87	0.06	SNRNP70|RPS17|GSTP1|CLTA|CLTB|HIST1H1E|TXN|HSPD1|HSPA5|HSPA8|PABPC1|XRCC5|MIF|RPS2|RPA2|HIST1H1B|HIST1H1C|YBX3|HSPA6|RPL35A|RPL7|NCL|POLR2C|TRIM21|ANXA7|RAB6A|HNRNPA2B1|SFPQ|TUBG1|RPS3|AHCY|POLR2A|MCM3|RPS12|DDX6|RPL13|RPL10|RPA1|RPL12|DNAJA1|HNRNPH3|S100A11|AGL|FUS|RPL4|RBMX|RPS19|RPL3|CCT6A|RPL13A|EIF2S3L|RPS27|RPL5|RPL21|RPS10|RPL29|CCT3|RANBP2|SERPINH1|CCT4|HNRNPA3|KPNA2|HNRNPF|RBM5|CAPZA1|NU…
KPNB1	RAB6A	RAB6A	0|0|64484	64484	21494.7	3	0|0|0	0.33	1	0.33	1	0.33	524.64	214947	0.06	RPS3|RPS12|RPL13|RPL10|RPL12|RPL4|RPS19|RPL3|RPL13A|RPS27|RPL5|RPL21|RPS10|RPL29|CCT3|RANBP2|CAPZA1|NUP98|VCP|SEC13|EIF3B|EIF3E|ACTG1|RPS20|RPS3A|RPL27|RPS7|RPS8|RPS16|RPS14|RPS23|RPS18|RPS29|RPS13|SNRPD2|RPL7A|RPS4X|RPS6|RPS25|RPS26|RPS28|RPL31|RPL10A|RPL11|RPL38|RPS21|YBX1|ACTA1|TUBA4A|TUBB4B|RPL6|CSTF3|HNRNPA0|TUBB2A|PLEC|SEC23B|GIGYF2|ALYREF|TFG|TUBB6|TNKS1BP1|CHMP4B|CNOT7|CNOT11|C14orf166|ST…
KPNB1	MCM3	MCM3	0|0|64484	64484	21494.7	3	0|0|0	0.33	1	#NAME?	0	#NAME?	inf	214947	0.06	RPS12|DDX6|RPL13|RPL10|RPA1|RPL12|DNAJA1|HNRNPH3|AGL|FUS|RPL4|RBMX|RPS19|RPL3|CCT6A|RPL13A|EIF2S3L|RPS27|RPL5|RPL21|RPS10|RPL29|PRRC2A|CCT3|RANBP2|CCT4|HNRNPA3|KPNA2|HNRNPF|RBM5|NUP98|SUB1|CSE1L|VCP|SEC13|HNRNPH2|EIF3B|EIF3E|ACTG1|RPS20|RPS3A|PSME3|RPL27|WDR5|HNRNPK|RPS7|PPP1CA|RPS8|RPS16|RPS14|RPS23|RPS18|RPS29|RPS13|SNRPE|SNRPF|SNRPD1|SNRPD2|SNRPD3|RPL7A|RPS4X|RPS6|HIST1H4A|RPL23|RPS25|RPS26|RP…
KPNB1	INTS5	INTS5	0|0|64484	64484	21494.7	3	0|0|0	0.33	1	0.33	1	0.33	262.14	214947	0.06	FIP1L1|PABPN1|ALYREF|CARM1|NUP93|SMARCC2|PSPC1|DDX1|SYMPK|UPF1|SMARCC1|TNPO1|MED12|SMARCE1|MED8|RBM14|MED15|NUP88|MED10|MED18|TUBB6|SF3B5|WDR33|XRN2|CSTF2T|MED28|CPSF2|C14orf166|RUVBL2|RUVBL1|THRAP3|SF3B6|RPL36|
KPNB1	DBR1	DBR1	0|0|64485	64485	21495	3	0|0|0	0.33	1	0.33	1	0.33	74.64	214950	0.06	CNOT11|SRRM2|RUVBL2|RUVBL1|THRAP3|SF3B6|RTCB|YTHDF2|
KPNB1	CNOT11	CNOT11	0|0|64484	64484	21494.7	3	0|0|0	0.33	1	0.33	1	0.33	89.64	214947	0.06	SRRM2|C14orf166|RUVBL2|RUVBL1|THRAP3|SF3B6|STRAP|RTCB|RPL36|YTHDF2|
