# Supplementary material for: A mass spectrometry-based approach for the identification of Kpnβ1 binding partners in cancer cells
Source: Sci Rep. 2022 Nov 23;12:20171. doi: 10.1038/s41598-022-24194-6 (PMC9684564; doi:10.1038/s41598-022-24194-6)
Supplement: Supplementary file 5 — Supplementary Table S15. [file 41598_2022_24194_MOESM5_ESM.xlsx]

## Sheet: KYE30 SAINT
Supplementary table S15. Proteins identified by SAINT analysis in KYSE30 cells
Bait	Prey	PreyGene	Spec	SpecSum	AvgSpec	NumReplicates	ctrlCounts	AvgP	MaxP	TopoAvgP	TopoMaxP	SaintScore	logOddsScore	FoldChange	BFDR	boosted_by
KPNB1	RPS9	RPS9	64491|64490|64490	62399	20799.7	3	0|0|0	1	1	#NAME?	#NAME?	#NAME?	inf	207997	0	YTHDF3|PSMA2|BAG6|RPL18|CAPNS1|PABPC1|HNRNPDL|SYMPK|PSMB3|RPS24|SPTBN1|RPL10|RELA|CLTC|POLR2E|DCAF7|TARDBP|RPL17|NUMA1|RAVER1|BOLA2B|TJP1|HNRNPM|AP2B1|SRSF3|RBM10|HNRNPUL1|SNRPC|PRDX1|DDX42|NELFE|NUP214|IARS|CSTF1|SMARCA4|FKBP15|SRSF7|POLR2J3|RPSA|DDX46|CAST|GIT1|RANBP10|DDX3X|TBL1XR1|ARFGAP2|HSPA1B|SSBP1|CYFIP2|SMARCB1|PUF60|MATR3|FASN|RBM39|QARS|PTBP1|ENAH|ARID1A|TJP2|POLR2B|DDX17|PHGDH|CNOT3|C…
KPNB1	YTHDF3	YTHDF3	64488|64488|64487	62391	20797	3	0|0|0	1	1	#NAME?	#NAME?	#NAME?	inf	207970	0	PSMA2|RPL18|PABPC1|HNRNPDL|SYMPK|PSMB3|RPS24|RPL10|RELA|CLTC|POLR2E|TARDBP|RPL17|RAVER1|TJP1|HNRNPM|SRSF3|RBM10|HNRNPUL1|SNRPC|NELFE|NUP214|CSTF1|SMARCA4|FKBP15|SRSF7|RPSA|DDX46|DDX3X|SMARCB1|PUF60|MATR3|RBM39|PTBP1|TJP2|POLR2B|DDX17|PHGDH|CNOT3|CNOT1|RPL23A|SNRPG|NAP1L4|EIF3L|EWSR1|UBE2I|XRCC6|CAPZB|PABPC4|HNRNPC|PSME3|EIF3H|PKM|UBB|FXR1|ILF2|RAN|CPSF4|SRI|RPL37A|MCM7|LUC7L3|POLR2H|RPL24|FUBP1|T…
KPNB1	PSMA2	PSMA2	64485|0|64485	63434	21144.7	3	0|0|0	0.67	1	#NAME?	#NAME?	#NAME?	inf	211447	0	BAG6|RPL18|CAPNS1|PABPC1|HNRNPDL|SYMPK|PSMB3|RPS24|RPL10|RELA|CLTC|POLR2E|DCAF7|TARDBP|RPL17|NUMA1|RAVER1|BOLA2B|TJP1|HNRNPM|AP2B1|SRSF3|RBM10|HNRNPUL1|SNRPC|PRDX1|DDX42|NELFE|NUP214|IARS|CSTF1|SMARCA4|FKBP15|SRSF7|POLR2J3|RPSA|DDX46|CAST|GIT1|RANBP10|DDX3X|TBL1XR1|ARFGAP2|HSPA1B|SSBP1|CYFIP2|SMARCB1|PUF60|MATR3|FASN|RBM39|QARS|PTBP1|ENAH|ARID1A|POLR2B|DDX17|PHGDH|CNOT3|CNOT1|HCFC1|RPL23A|SNRPG|N…
KPNB1	IGKV A18	IGKV A18	64495|64496|64496	62415	20805	3	25|23|24	1	1	1	1	1	inf	866.88	0
KPNB1	RPL18	RPL18	64490|64490|64490	62398	20799.3	3	0|0|0	1	1	#NAME?	#NAME?	#NAME?	inf	207993	0	CAPNS1|PABPC1|HNRNPDL|SYMPK|PSMB3|RPS24|RPL10|RELA|CLTC|POLR2E|DCAF7|TARDBP|RPL17|NUMA1|RAVER1|BOLA2B|TJP1|HNRNPM|AP2B1|SRSF3|RBM10|HNRNPUL1|SNRPC|PRDX1|DDX42|NELFE|NUP214|IARS|CSTF1|SMARCA4|FKBP15|SRSF7|POLR2J3|RPSA|DDX46|CAST|GIT1|RANBP10|DDX3X|TBL1XR1|ARFGAP2|HSPA1B|SSBP1|CYFIP2|SMARCB1|PUF60|MATR3|FASN|RBM39|QARS|PTBP1|ENAH|ARID1A|POLR2B|DDX17|PHGDH|CNOT3|CNOT1|HCFC1|RPL23A|SNRPG|NAP1L4|EIF3L…
KPNB1	PABPC1	PABPC1	64490|64490|64490	62398	20799.3	3	21|21|0	1	1	#NAME?	#NAME?	#NAME?	inf	1485.67	0	HNRNPDL|SYMPK|PSMB3|RPS24|SPTBN1|RPL10|RELA|CLTC|POLR2E|DCAF7|TARDBP|RPL17|NUMA1|RAVER1|BOLA2B|TJP1|HNRNPM|AP2B1|SRSF3|RBM10|HNRNPUL1|SNRPC|PRDX1|DDX42|NELFE|NUP214|IARS|CSTF1|SMARCA4|FKBP15|SRSF7|RPSA|DDX46|CAST|GIT1|DDX3X|TBL1XR1|HSPA1B|SSBP1|CYFIP2|SMARCB1|PUF60|MATR3|FASN|RBM39|QARS|PTBP1|ENAH|ARID1A|TJP2|POLR2B|DDX17|PHGDH|CNOT3|CNOT1|HCFC1|RPL23A|SNRPG|NAP1L4|EIF3L|EWSR1|UBE2I|VIM|MCM5|XRCC…
KPNB1	HNRNPDL	HNRNPDL	64490|64489|64489	62396	20798.7	3	0|21|0	1	1	#NAME?	#NAME?	#NAME?	inf	2971.24	0	SYMPK|PSMB3|PEG10|RPS24|RPL10|RELA|CLTC|POLR2E|DCAF7|TARDBP|RPL17|NUMA1|RAVER1|TJP1|HNRNPM|SRSF3|RBM10|HNRNPUL1|SNRPC|PRDX1|DDX42|NELFE|NUP214|IARS|CSTF1|SMARCA4|FKBP15|SRSF7|POLR2J3|RPSA|DDX46|CAST|RANBP10|DDX3X|TBL1XR1|HSPA1B|SSBP1|CYFIP2|SMARCB1|PUF60|MATR3|FASN|RBM39|QARS|PTBP1|ENAH|ARID1A|TJP2|POLR2B|DDX17|PHGDH|CNOT3|CNOT1|HCFC1|PRSS1|RPL23A|SNRPG|NAP1L4|EIF3L|EWSR1|UBE2I|VIM|MCM5|XRCC6|CAP…
KPNB1	SYMPK	SYMPK	64485|0|64485	63434	21144.7	3	0|0|0	0.67	1	#NAME?	#NAME?	#NAME?	inf	211447	0	PSMB3|RPS24|RPL10|RELA|CLTC|POLR2E|DCAF7|TARDBP|RPL17|NUMA1|RAVER1|TJP1|HNRNPM|SRSF3|RBM10|HNRNPUL1|SNRPC|PRDX1|DDX42|NELFE|NUP214|IARS|CSTF1|SMARCA4|FKBP15|SRSF7|POLR2J3|RPSA|DDX46|RANBP10|DDX3X|TBL1XR1|HSPA1B|SSBP1|CYFIP2|SMARCB1|PUF60|MATR3|RBM39|QARS|PTBP1|ENAH|ARID1A|TJP2|POLR2B|DDX17|PHGDH|CNOT3|CNOT1|HCFC1|RPL23A|SNRPG|NAP1L4|EIF3L|EWSR1|UBE2I|VIM|MCM5|XRCC6|CAPZB|ARHGEF7|PABPC4|HNRNPC|PSM…
KPNB1	PEG10	PEG10	64486|64484|64487	62385	20795	3	0|0|0	1	1	#NAME?	#NAME?	#NAME?	inf	207950	0	POLR2E|TARDBP|TJP1|HNRNPM|HNRNPUL1|SNRPC|DDX42|NUP214|SMARCA4|DDX46|DDX3X|TBL1XR1|SMARCB1|PUF60|MATR3|POLR2B|DDX17|CNOT3|HCFC1|SNRPG|EWSR1|UBE2I|MCM5|XRCC6|HNRNPC|UBB|ILF2|CPSF4|MCM7|LUC7L3|EIF4G2|HNRNPAB|HNRNPD|DYNC1I2|YWHAZ|ALYREF|RBBP7|CFL1|RAE1|SEC23A|CAD|ATP5B|HNRNPA1|UBAP2L|HNRNPH1|STAT3|RBMX|GEMIN2|SSSCA1|WDR61|RNPS1|SRSF2|DDX5|CHERP|SNRPN|BUB3|DAZAP1|LSM12|FBL|HNRNPL|SUPT5H|EIF3F|PSMA7|XP…
KPNB1	RPS24	RPS24	64489|64490|64490	62397	20799	3	23|20|0	1	1	#NAME?	#NAME?	#NAME?	inf	1451.09	0	SPTBN1|RPL10|RELA|CLTC|POLR2E|DCAF7|TARDBP|RPL17|NUMA1|RAVER1|BOLA2B|TJP1|HNRNPM|AP2B1|SRSF3|RBM10|HNRNPUL1|SNRPC|PRDX1|DDX42|NELFE|NUP214|IARS|CSTF1|SMARCA4|FKBP15|SRSF7|POLR2J3|RPSA|DDX46|CAST|GIT1|DDX3X|TBL1XR1|ARFGAP2|HSPA1B|SSBP1|CYFIP2|SMARCB1|PUF60|MATR3|FASN|RBM39|QARS|PTBP1|ENAH|ARID1A|POLR2B|DDX17|PHGDH|CNOT3|CNOT1|HCFC1|RPL23A|SNRPG|NAP1L4|EIF3L|EWSR1|UBE2I|VIM|MCM5|XRCC6|CAPZB|PRPS1|A…
KPNB1	SPTBN1	SPTBN1	64486|64485|0	63435	21145	3	0|0|0	0.67	1	#NAME?	#NAME?	#NAME?	inf	211450	0	RPL10|CLTC|RPL17|TJP1|AP2B1|IARS|SRSF7|RPSA|CAST|DDX3X|ARFGAP2|CYFIP2|ENAH|DDX17|RPL23A|NAP1L4|EIF3L|EWSR1|UBE2I|VIM|ARHGEF7|EIF3H|UBB|EEF1B2|EIF4G2|RPL32|CTBP1|EIF4E|SEC31A|RPL26|SQSTM1|DYNC1I2|EIF4A2|RPL15|SSB|EIF4G1|EIF4B|YWHAZ|EEF1D|PSMC3|CFL1|FAU|AP2A1|RPL35|MLF2|SEC23A|ATP5B|EIF2A|SEC24C|STAT3|EIF3M|DDX5|RPL19|BUB3|VASP|RPS15|SEH1L|EIF3K|FBL|RPS11|RPS5|EPS15L1|RPL18A|EIF3F|HGS|XPO1|PFDN6|EI…
KPNB1	RPL10	RPL10	64490|64490|64490	62398	20799.3	3	0|21|20	1	1	#NAME?	#NAME?	#NAME?	inf	1521.9	0	RELA|CLTC|POLR2E|DCAF7|TARDBP|RPL17|NUMA1|BOLA2B|TJP1|HNRNPM|AP2B1|SRSF3|RBM10|HNRNPUL1|SNRPC|PRDX1|DDX42|NELFE|NUP214|IARS|CSTF1|SMARCA4|FKBP15|SRSF7|POLR2J3|RPSA|DDX46|CAST|GIT1|RANBP10|DDX3X|TBL1XR1|ARFGAP2|HSPA1B|SSBP1|CYFIP2|SMARCB1|PUF60|MATR3|FASN|RBM39|QARS|PTBP1|ENAH|ARID1A|POLR2B|DDX17|PHGDH|CNOT3|CNOT1|HCFC1|RPL23A|SNRPG|NAP1L4|EIF3L|EWSR1|UBE2I|VIM|MCM5|XRCC6|CAPZB|PRPS1|ARHGEF7|PABPC…
KPNB1	RELA	RELA	64483|0|0	64483	21494.3	3	0|0|0	0.33	1	#NAME?	#NAME?	#NAME?	inf	214943	0.05	CLTC|POLR2E|DCAF7|TARDBP|RPL17|NUMA1|RAVER1|TJP1|HNRNPM|AP2B1|SRSF3|RBM10|HNRNPUL1|SNRPC|PRDX1|DDX42|NELFE|NUP214|IARS|CSTF1|SMARCA4|SRSF7|POLR2J3|RPSA|DDX46|CAST|GIT1|RANBP10|DDX3X|TBL1XR1|ARFGAP2|HSPA1B|SSBP1|CYFIP2|SMARCB1|PUF60|MATR3|FASN|RBM39|QARS|PTBP1|ARID1A|POLR2B|DDX17|PHGDH|CNOT1|HCFC1|PRSS1|RPL23A|SNRPG|NAP1L4|EIF3L|EWSR1|UBE2I|VIM|MCM5|XRCC6|CAPZB|PRPS1|ARHGEF7|PABPC4|HNRNPC|PSME3|EI…
KPNB1	CLTC	CLTC	64494|64493|64494	62409	20803	3	25|24|24	1	1	#NAME?	#NAME?	#NAME?	inf	854.92	0	POLR2E|DCAF7|TARDBP|RPL17|NUMA1|RAVER1|TJP1|HNRNPM|AP2B1|SRSF3|RBM10|HNRNPUL1|SNRPC|PRDX1|DDX42|NUP214|IARS|CSTF1|SMARCA4|FKBP15|SRSF7|RPSA|DDX46|GIT1|RANBP10|DDX3X|ARFGAP2|HSPA1B|SSBP1|CYFIP2|SMARCB1|PUF60|MATR3|FASN|RBM39|QARS|PTBP1|ENAH|ARID1A|TJP2|POLR2B|DDX17|PHGDH|CNOT3|CNOT1|HCFC1|PRSS1|RPL23A|SNRPG|NAP1L4|EIF3L|EWSR1|UBE2I|VIM|MCM5|XRCC6|CAPZB|ARHGEF7|PABPC4|HNRNPC|PSME3|EIF3H|PKM|UBB|FXR…
KPNB1	POLR2E	POLR2E	64487|64487|64485	62387	20795.7	3	0|0|0	1	1	#NAME?	#NAME?	#NAME?	inf	207957	0	DCAF7|TARDBP|RPL17|NUMA1|RAVER1|BOLA2B|TJP1|HNRNPM|AP2B1|SRSF3|RBM10|HNRNPUL1|SNRPC|PRDX1|DDX42|NELFE|NUP214|IARS|CSTF1|SMARCA4|FKBP15|SRSF7|POLR2J3|RPSA|DDX46|CAST|GIT1|RANBP10|DDX3X|TBL1XR1|HSPA1B|SSBP1|SMARCB1|PUF60|MATR3|FASN|RBM39|QARS|PTBP1|ENAH|ARID1A|TJP2|POLR2B|DDX17|PHGDH|CNOT3|CNOT1|HCFC1|RPL23A|SNRPG|NAP1L4|EIF3L|EWSR1|UBE2I|VIM|MCM5|XRCC6|CAPZB|PRPS1|ARHGEF7|PABPC4|HNRNPC|PSME3|EIF3H…
KPNB1	TARDBP	TARDBP	64489|64489|64490	62396	20798.7	3	22|0|0	1	1	#NAME?	#NAME?	#NAME?	inf	2836.18	0	RPL17|NUMA1|RAVER1|BOLA2B|TJP1|HNRNPM|AP2B1|SRSF3|RBM10|HNRNPUL1|SNRPC|PRDX1|DDX42|NELFE|NUP214|IARS|CSTF1|SMARCA4|FKBP15|SRSF7|POLR2J3|RPSA|DDX46|CAST|GIT1|DDX3X|TBL1XR1|HSPA1B|SSBP1|CYFIP2|SMARCB1|PUF60|MATR3|FASN|RBM39|QARS|PTBP1|ENAH|ARID1A|TJP2|POLR2B|DDX17|PHGDH|CNOT3|CNOT1|HCFC1|RPL23A|SNRPG|NAP1L4|EIF3L|EWSR1|UBE2I|VIM|MCM5|XRCC6|CAPZB|PRPS1|ARHGEF7|PABPC4|HNRNPC|PSME3|EIF3H|PKM|UBB|FXR1|…
KPNB1	RPL17	RPL17	64489|64490|64489	62396	20798.7	3	24|24|24	1	1	#NAME?	#NAME?	#NAME?	inf	866.61	0	NUMA1|RAVER1|BOLA2B|TJP1|HNRNPM|AP2B1|SRSF3|RBM10|HNRNPUL1|SNRPC|PRDX1|DDX42|NELFE|NUP214|IARS|CSTF1|SMARCA4|FKBP15|SRSF7|POLR2J3|RPSA|DDX46|CAST|GIT1|DDX3X|TBL1XR1|ARFGAP2|HSPA1B|SSBP1|SMARCB1|PUF60|MATR3|FASN|RBM39|QARS|PTBP1|ENAH|ARID1A|POLR2B|DDX17|PHGDH|CNOT3|CNOT1|HCFC1|RPL23A|SNRPG|NAP1L4|EIF3L|EWSR1|UBE2I|VIM|MCM5|XRCC6|CAPZB|PRPS1|ARHGEF7|PABPC4|HNRNPC|PSME3|EIF3H|PKM|UBB|FXR1|ILF2|RPA3|…
KPNB1	HNRNPM	HNRNPM	64487|64487|64488	62390	20796.7	3	27|26|27	1	1	#NAME?	#NAME?	#NAME?	inf	779.88	0	SRSF3|RBM10|HNRNPUL1|SNRPC|PRDX1|DDX42|NELFE|NUP214|IARS|CSTF1|SMARCA4|FKBP15|SRSF7|POLR2J3|RPSA|DDX46|CAST|DDX3X|TBL1XR1|ARFGAP2|HSPA1B|SSBP1|CYFIP2|SMARCB1|PUF60|MATR3|FASN|RBM39|QARS|PTBP1|ENAH|ARID1A|TJP2|POLR2B|DDX17|PHGDH|CNOT3|CNOT1|HCFC1|RPL23A|SNRPG|NAP1L4|EIF3L|EWSR1|UBE2I|VIM|MCM5|XRCC6|CAPZB|PRPS1|ARHGEF7|PABPC4|HNRNPC|PSME3|EIF3H|PKM|UBB|FXR1|ILF2|RPA3|RAN|MYL6|CPSF4|SRI|EEF1E1|RPL37…
KPNB1	AP2B1	AP2B1	64486|64485|64487	62386	20795.3	3	0|0|0	1	1	#NAME?	#NAME?	#NAME?	inf	207953	0	SRSF7|RPSA|GIT1|DDX3X|ARFGAP2|HSPA1B|CYFIP2|MATR3|POLR2B|CNOT1|HCFC1|RPL23A|UBE2I|VIM|MCM5|CAPZB|ARHGEF7|HNRNPC|PSME3|PKM|UBB|FXR1|RPA3|RPL37A|PRKAR2A|MCM7|RAB6B|LUC7L3|POLR2H|RPL24|TIA1|CTNND1|EEF1B2|KRT8|RPL32|HNRNPD|RPL9|CTBP1|EIF4E|SEC31A|TCEB1|RPL30|RPL26|SKP1|SQSTM1|DYNC1I2|RPL14|RPL15|CSNK2A1|EIF4G1|YWHAZ|PSMC3|CFL1|FAU|AP2A1|RPL35|DDB1|MLF2|SEC23A|HNRNPA1|SEC24C|STAT3|MPRIP|PPP2CB|RPL28|W…
KPNB1	SRSF3	SRSF3	64490|64489|64490	62397	20799	3	0|0|0	1	1	#NAME?	#NAME?	#NAME?	inf	207990	0	RBM10|HNRNPUL1|SNRPC|PRDX1|DDX42|NELFE|NUP214|IARS|CSTF1|SMARCA4|FKBP15|SRSF7|POLR2J3|RPSA|DDX46|CAST|GIT1|RANBP10|DDX3X|TBL1XR1|SSBP1|SMARCB1|PUF60|MATR3|FASN|RBM39|QARS|PTBP1|ENAH|ARID1A|TJP2|POLR2B|DDX17|PHGDH|CNOT3|CNOT1|HCFC1|RPL23A|SNRPG|NAP1L4|EIF3L|EWSR1|UBE2I|VIM|MCM5|XRCC6|CAPZB|PRPS1|ARHGEF7|PABPC4|HNRNPC|PSME3|EIF3H|PKM|UBB|FXR1|ILF2|RPA3|RAN|MYL6|CPSF4|SRI|EEF1E1|RPL37A|MCM7|RAB6B|LU…
KPNB1	HNRNPUL1	HNRNPUL1	64489|64489|64489	62395	20798.3	3	0|0|0	1	1	#NAME?	#NAME?	#NAME?	inf	207983	0	SNRPC|PRDX1|DDX42|NELFE|NUP214|IARS|CSTF1|SMARCA4|SRSF7|RPSA|DDX46|CAST|DDX3X|TBL1XR1|HSPA1B|SSBP1|SMARCB1|PUF60|MATR3|FASN|RBM39|QARS|PTBP1|ARID1A|TJP2|POLR2B|DDX17|PHGDH|CNOT1|HCFC1|RPL23A|SNRPG|NAP1L4|EIF3L|EWSR1|UBE2I|MCM5|XRCC6|CAPZB|PRPS1|ARHGEF7|PABPC4|HNRNPC|PSME3|EIF3H|PKM|UBB|FXR1|ILF2|RPA3|RAN|CPSF4|RPL37A|MCM7|LUC7L3|POLR2H|RPL24|FUBP1|TIA1|EEF1B2|THBS1|EIF4G2|RPL32|HNRNPAB|HNRNPD|RPL…
KPNB1	SNRPC	SNRPC	64489|64489|64489	62395	20798.3	3	0|0|0	1	1	#NAME?	#NAME?	#NAME?	inf	207983	0	PRDX1|DDX42|NELFE|NUP214|IARS|CSTF1|SMARCA4|FKBP15|SRSF7|POLR2J3|RPSA|DDX46|CAST|DDX3X|TBL1XR1|SSBP1|CYFIP2|SMARCB1|PUF60|MATR3|FASN|RBM39|QARS|PTBP1|ENAH|ARID1A|TJP2|POLR2B|DDX17|PHGDH|CNOT3|CNOT1|HCFC1|RPL23A|SNRPG|NAP1L4|EIF3L|EWSR1|UBE2I|MCM5|XRCC6|PRPS1|ARHGEF7|PABPC4|HNRNPC|PSME3|EIF3H|PKM|UBB|FXR1|ILF2|RPA3|RAN|CPSF4|SRI|EEF1E1|RPL37A|MCM7|LUC7L3|POLR2H|RPL24|FUBP1|TIA1|CTNND1|EEF1B2|HBA2|…
KPNB1	PRDX1	PRDX1	64490|64489|64490	62397	20799	3	22|22|0	1	1	#NAME?	#NAME?	#NAME?	inf	1418.11	0	NELFE|NUP214|IARS|SMARCA4|FKBP15|SRSF7|RPSA|DDX46|CAST|GIT1|RANBP10|DDX3X|HSPA1B|SSBP1|CYFIP2|SMARCB1|PUF60|MATR3|FASN|RBM39|QARS|PTBP1|POLR2B|DDX17|PHGDH|CNOT1|HCFC1|RPL23A|SNRPG|NAP1L4|EIF3L|EWSR1|UBE2I|VIM|MCM5|XRCC6|CAPZB|PRPS1|ARHGEF7|PABPC4|HNRNPC|PSME3|EIF3H|PKM|UBB|FXR1|ILF2|RPA3|RAN|MYL6|SRI|EEF1E1|RPL37A|MCM7|POLR2H|RPL24|FUBP1|TIA1|EEF1B2|HBA2|KRT1|KRT8|KRT19|THBS1|EIF4G2|RPL32|HNRNPAB…
KPNB1	NUP214	NUP214	64486|64486|64487	62387	20795.7	3	0|0|0	1	1	#NAME?	#NAME?	#NAME?	inf	207957	0	IARS|CSTF1|SMARCA4|SRSF7|POLR2J3|RPSA|DDX46|RANBP10|DDX3X|TBL1XR1|ARFGAP2|HSPA1B|SSBP1|CYFIP2|SMARCB1|PUF60|MATR3|RBM39|QARS|PTBP1|ARID1A|TJP2|POLR2B|DDX17|PHGDH|CNOT3|CNOT1|HCFC1|RPL23A|SNRPG|NAP1L4|EIF3L|EWSR1|UBE2I|VIM|MCM5|XRCC6|CAPZB|PABPC4|HNRNPC|PSME3|EIF3H|PKM|UBB|FXR1|ILF2|RPA3|RAN|MYL6|CPSF4|EEF1E1|RPL37A|MCM7|LUC7L3|POLR2H|RPL24|FUBP1|TIA1|EEF1B2|KRT8|THBS1|EIF4G2|RPL32|HNRNPAB|HNRNPD|…
KPNB1	IARS	IARS	64489|64488|64487	62392	20797.3	3	0|23|0	1	1	#NAME?	#NAME?	#NAME?	inf	2712.7	0	CSTF1|SMARCA4|FKBP15|SRSF7|POLR2J3|RPSA|DDX46|CAST|RANBP10|DDX3X|TBL1XR1|HSPA1B|SSBP1|CYFIP2|SMARCB1|PUF60|MATR3|FASN|RBM39|QARS|PTBP1|TJP2|POLR2B|DDX17|PHGDH|CNOT3|CNOT1|HCFC1|RPL23A|SNRPG|NAP1L4|EIF3L|EWSR1|UBE2I|VIM|MCM5|CAPZB|PRPS1|PABPC4|HNRNPC|PSME3|EIF3H|PKM|UBB|FXR1|ILF2|RPA3|RAN|CPSF4|SRI|EEF1E1|RPL37A|MCM7|LUC7L3|POLR2H|RPL24|FUBP1|TIA1|EEF1B2|HBA2|KRT8|EIF4G2|RPL32|HNRNPAB|HNRNPD|RPL9|…
KPNB1	CSTF1	CSTF1	64487|64487|64487	62389	20796.3	3	0|0|0	1	1	#NAME?	#NAME?	#NAME?	inf	207963	0	SMARCA4|FKBP15|SRSF7|POLR2J3|RPSA|DDX46|DDX3X|TBL1XR1|HSPA1B|SMARCB1|PUF60|MATR3|RBM39|QARS|PTBP1|ARID1A|TJP2|POLR2B|DDX17|PHGDH|CNOT3|CNOT1|RPL23A|SNRPG|NAP1L4|EIF3L|EWSR1|UBE2I|MCM5|XRCC6|CAPZB|ARHGEF7|PABPC4|HNRNPC|PSME3|EIF3H|PKM|UBB|FXR1|ILF2|RPA3|RAN|MYL6|CPSF4|EEF1E1|RPL37A|MCM7|RAB6B|LUC7L3|POLR2H|RPL24|FUBP1|TIA1|EEF1B2|HBA2|EIF4G2|RPL32|HNRNPAB|HNRNPD|RPL9|EIF4E|CIRBP|HDAC2|TCEB1|RPL30|…
KPNB1	FKBP15	FKBP15	64487|0|64487	63438	21146	3	0|0|0	0.67	1	#NAME?	#NAME?	#NAME?	inf	211460	0	SRSF7|RPSA|DDX46|DDX3X|HSPA1B|SMARCB1|MATR3|RBM39|QARS|PTBP1|POLR2B|DDX17|PHGDH|CNOT3|CNOT1|HCFC1|RPL23A|SNRPG|EIF3L|EWSR1|UBE2I|VIM|MCM5|CAPZB|PRPS1|PABPC4|HNRNPC|PSME3|PKM|UBB|ILF2|RPA3|RAN|MYL6|CPSF4|RPL37A|PRKAR2A|MCM7|RAB6B|POLR2H|RPL24|FUBP1|TIA1|EEF1B2|EIF4G2|RPL32|HNRNPAB|HNRNPD|RPL9|EIF4E|HDAC2|RPL30|RPL26|SKP1|SQSTM1|DYNC1I2|RPL14|EIF4A2|RPL15|SSB|CSNK2A1|EIF4G1|CSTF2|EIF4B|YWHAZ|ALYREF…
KPNB1	SRSF7	SRSF7	64488|64489|64488	62393	20797.7	3	0|0|0	1	1	#NAME?	#NAME?	#NAME?	inf	207977	0	POLR2J3|RPSA|DDX46|CAST|GIT1|DDX3X|TBL1XR1|ARFGAP2|HSPA1B|SSBP1|SMARCB1|PUF60|MATR3|RBM39|QARS|PTBP1|ENAH|ARID1A|TJP2|POLR2B|DDX17|PHGDH|CNOT3|CNOT1|HCFC1|RPL23A|SNRPG|NAP1L4|EIF3L|EWSR1|UBE2I|MCM5|XRCC6|CAPZB|PRPS1|ARHGEF7|PABPC4|HNRNPC|PSME3|EIF3H|PKM|UBB|FXR1|ILF2|RPA3|RAN|MYL6|CPSF4|SRI|EEF1E1|RPL37A|MCM7|RAB6B|LUC7L3|POLR2H|RPL24|FUBP1|TIA1|EEF1B2|EIF4G2|RPL32|HNRNPAB|HNRNPD|RPL9|CTBP1|EIF4E…
KPNB1	IGLL5	IGLL5	64488|64488|64488	62392	20797.3	3	0|0|0	1	1	1	1	1	inf	207973	0
KPNB1	POLR2J3	POLR2J3	64483|64483|64483	62377	20792.3	3	0|0|0	1	1	#NAME?	#NAME?	#NAME?	inf	207923	0	RPSA|DDX46|SSBP1|SMARCB1|PUF60|MATR3|QARS|PTBP1|ARID1A|POLR2B|DDX17|CNOT1|RPL23A|SNRPG|EWSR1|XRCC6|HNRNPC|PSME3|PKM|UBB|FXR1|ILF2|RPA3|RAN|CPSF4|EEF1E1|RPL37A|MCM7|LUC7L3|POLR2H|RPL24|FUBP1|TIA1|EEF1B2|EIF4G2|RPL32|HNRNPAB|HNRNPD|RPL9|EIF4E|SEC31A|TCEB1|RPL30|RPL26|SKP1|RPL14|SSB|CSNK2A1|CSTF2|YWHAZ|ALYREF|RBBP7|SRP9|CSTF3|RPL27A|PSMC3|EXOSC4|RAE1|FAU|RPL35|DDB1|ATP5B|HNRNPA1|CPSF6|ERH|HNRNPH1|IM…
KPNB1	RPSA	RPSA	64493|64493|64493	62407	20802.3	3	25|26|26	1	1	#NAME?	#NAME?	#NAME?	inf	810.48	0	DDX46|CAST|GIT1|RANBP10|DDX3X|TBL1XR1|ARFGAP2|HSPA1B|SSBP1|CYFIP2|SMARCB1|PUF60|MATR3|FASN|RBM39|QARS|PTBP1|ENAH|ARID1A|TJP2|POLR2B|DDX17|PHGDH|CNOT3|CNOT1|HCFC1|RPL23A|SNRPG|NAP1L4|EIF3L|EWSR1|UBE2I|VIM|MCM5|XRCC6|CAPZB|PRPS1|ARHGEF7|PABPC4|HNRNPC|PSME3|EIF3H|PKM|UBB|FXR1|ILF2|RPA3|RAN|MYL6|CPSF4|SRI|EEF1E1|RPL37A|PRKAR2A|MCM7|LUC7L3|POLR2H|RPL24|FUBP1|TIA1|CTNND1|EEF1B2|HBA2|KRT1|KRT8|KRT19|THB…
KPNB1	DDX46	DDX46	64485|64486|64485	62384	20794.7	3	0|0|0	1	1	#NAME?	#NAME?	#NAME?	inf	207947	0	CAST|RANBP10|DDX3X|SSBP1|SMARCB1|PUF60|MATR3|RBM39|QARS|PTBP1|TJP2|POLR2B|DDX17|PHGDH|CNOT3|CNOT1|RPL23A|SNRPG|EIF3L|EWSR1|UBE2I|MCM5|XRCC6|PABPC4|HNRNPC|PSME3|EIF3H|PKM|UBB|FXR1|ILF2|RPA3|RAN|CPSF4|SRI|EEF1E1|RPL37A|MCM7|RAB6B|LUC7L3|POLR2H|RPL24|FUBP1|TIA1|EEF1B2|EIF4G2|RPL32|HNRNPAB|HNRNPD|RPL9|CTBP1|EIF4E|SEC31A|CIRBP|HDAC2|TCEB1|RPL30|RPL26|SKP1|SQSTM1|DYNC1I2|RPL14|EIF4A2|RPL15|SSB|CSNK2A1|…
KPNB1	RANBP10	RANBP10	64485|0|0	64485	21495	3	0|0|0	0.33	1	#NAME?	#NAME?	#NAME?	inf	214950	0.05	DDX3X|SMARCB1|PTBP1|POLR2B|PHGDH|RPL23A|SNRPG|EIF3L|UBE2I|VIM|CAPZB|ARHGEF7|HNRNPC|PKM|FXR1|ILF2|RAN|RPL37A|POLR2H|EEF1B2|HNRNPAB|HNRNPD|RPL9|EIF4E|RPL30|SQSTM1|DYNC1I2|RPL14|EIF4A2|RPL15|SSB|EIF4G1|EIF4B|YWHAZ|ALYREF|RBBP7|RPL27A|PSMC3|CFL1|RAE1|FAU|DDB1|ATP5B|HNRNPA1|EIF2A|ERH|HNRNPH1|IMPDH2|WDR26|EIF3M|RPL28|RSL1D1|RPL19|SRSF1|BUB3|RPS15|SEH1L|FBL|RPL18A|EIF3F|PPP6C|PSMA7|XPO1|PRPF4|HNRNPR|NUD…
KPNB1	DDX3X	DDX3X	64488|64487|64489	62392	20797.3	3	0|19|0	1	1	#NAME?	#NAME?	#NAME?	inf	3283.79	0	TBL1XR1|ARFGAP2|HSPA1B|SSBP1|CYFIP2|SMARCB1|PUF60|MATR3|FASN|RBM39|QARS|PTBP1|ARID1A|TJP2|POLR2B|DDX17|PHGDH|CNOT3|CNOT1|HCFC1|RPL23A|SNRPG|NAP1L4|EIF3L|EWSR1|UBE2I|VIM|MCM5|XRCC6|CAPZB|PRPS1|ARHGEF7|PABPC4|HNRNPC|PSME3|EIF3H|PKM|UBB|FXR1|ILF2|RPA3|RAN|CPSF4|SRI|EEF1E1|RPL37A|MCM7|LUC7L3|POLR2H|RPL24|FUBP1|TIA1|CTNND1|EEF1B2|HBA2|KRT1|KRT8|THBS1|EIF4G2|RPL32|HNRNPAB|HNRNPD|RPL9|CTBP1|EIF4E|SEC31A…
KPNB1	TBL1XR1	TBL1XR1	64486|64485|64486	62385	20795	3	0|0|0	1	1	#NAME?	#NAME?	#NAME?	inf	207950	0	HSPA1B|SMARCB1|PUF60|MATR3|FASN|RBM39|QARS|PTBP1|ARID1A|POLR2B|DDX17|PHGDH|CNOT1|HCFC1|RPL23A|SNRPG|NAP1L4|EIF3L|EWSR1|UBE2I|VIM|MCM5|XRCC6|HNRNPC|PSME3|EIF3H|PKM|UBB|FXR1|ILF2|RPA3|RAN|CPSF4|SRI|EEF1E1|RPL37A|MCM7|POLR2H|RPL24|FUBP1|TIA1|EEF1B2|HBA2|THBS1|EIF4G2|RPL32|HNRNPAB|HNRNPD|RPL9|CTBP1|EIF4E|HDAC2|TCEB1|RPL30|RPL26|SKP1|RPL14|EIF4A2|RPL15|SSB|CSNK2A1|EIF4G1|CSTF2|EIF4B|ALYREF|RBBP7|SRP9|…
KPNB1	HSPA1B	HSPA1B	64493|64493|64493	62407	20802.3	3	27|25|26	1	1	#NAME?	#NAME?	#NAME?	inf	800.09	0	SSBP1|CYFIP2|PUF60|MATR3|FASN|QARS|PTBP1|ARID1A|POLR2B|DDX17|PHGDH|CNOT1|HCFC1|RPL23A|SNRPG|NAP1L4|EIF3L|EWSR1|UBE2I|VIM|MCM5|XRCC6|CAPZB|PRPS1|ARHGEF7|PABPC4|HNRNPC|PSME3|EIF3H|PKM|UBB|FXR1|ILF2|RPA3|RAN|CPSF4|SRI|EEF1E1|RPL37A|MCM7|RPL24|TIA1|EEF1B2|KRT8|KRT19|THBS1|EIF4G2|RPL32|HNRNPAB|HNRNPD|RPL9|CTBP1|EIF4E|SEC31A|CIRBP|HDAC2|TCEB1|RPL30|RPL26|SKP1|DNPEP|SQSTM1|DYNC1I2|RPL14|EIF4A2|RPL15|SSB…
KPNB1	CYFIP2	CYFIP2	64484|64486|0	63434	21144.7	3	0|0|0	0.67	1	#NAME?	#NAME?	#NAME?	inf	211447	0	SMARCB1|MATR3|PTBP1|ENAH|ARID1A|DDX17|PHGDH|CNOT1|HCFC1|RPL23A|VIM|CAPZB|ARHGEF7|PABPC4|HNRNPC|PSME3|EIF3H|PKM|UBB|FXR1|ILF2|RAN|MYL6|RPL37A|PRKAR2A|RAB6B|RPL24|TIA1|EEF1B2|KRT8|EIF4G2|RPL32|HNRNPAB|HNRNPD|RPL9|EIF4E|HDAC2|RPL30|RPL26|SKP1|SQSTM1|RPL14|EIF4A2|RPL15|CSNK2A1|EIF4G1|EIF4B|YWHAZ|RBBP7|SERPINH1|CAPRIN1|RPL27A|CFL1|RAE1|FAU|AP2A1|CAD|CNOT2|ATP5B|HNRNPA1|UBAP2L|SEC24C|HNRNPH1|STAT3|MPRI…
KPNB1	SMARCB1	SMARCB1	64487|64487|64487	62389	20796.3	3	0|0|0	1	1	#NAME?	#NAME?	#NAME?	inf	207963	0	PUF60|MATR3|FASN|RBM39|PTBP1|ENAH|ARID1A|TJP2|POLR2B|DDX17|PHGDH|CNOT3|CNOT1|HCFC1|RPL23A|SNRPG|NAP1L4|EIF3L|EWSR1|UBE2I|VIM|MCM5|XRCC6|CAPZB|ARHGEF7|PABPC4|HNRNPC|PSME3|EIF3H|PKM|UBB|FXR1|ILF2|RPA3|RAN|MYL6|CPSF4|SRI|EEF1E1|RPL37A|PRKAR2A|MCM7|LUC7L3|POLR2H|RPL24|FUBP1|TIA1|EEF1B2|KRT8|KRT19|THBS1|EIF4G2|RPL32|HNRNPAB|HNRNPD|RPL9|CTBP1|EIF4E|SEC31A|CIRBP|HDAC2|TCEB1|RPL30|RPL26|SKP1|SQSTM1|RPL14…
KPNB1	PUF60	PUF60	64487|0|64485	63436	21145.3	3	0|0|0	0.67	1	#NAME?	#NAME?	#NAME?	inf	211453	0	MATR3|FASN|RBM39|QARS|PTBP1|ARID1A|TJP2|POLR2B|DDX17|PHGDH|CNOT3|CNOT1|HCFC1|RPL23A|SNRPG|NAP1L4|EIF3L|EWSR1|UBE2I|MCM5|XRCC6|CAPZB|PRPS1|ARHGEF7|PABPC4|HNRNPC|PSME3|EIF3H|PKM|UBB|FXR1|ILF2|RPA3|RAN|CPSF4|SRI|EEF1E1|RPL37A|MCM7|LUC7L3|POLR2H|RPL24|FUBP1|TIA1|EEF1B2|KRT8|THBS1|EIF4G2|RPL32|HNRNPAB|HNRNPD|RPL9|CTBP1|EIF4E|CIRBP|HDAC2|TCEB1|RPL30|RPL26|SKP1|SQSTM1|RPL14|EIF4A2|RPL15|SSB|CSNK2A1|EIF4…
KPNB1	MATR3	MATR3	64490|64490|64491	62399	20799.7	3	22|24|22	1	1	#NAME?	#NAME?	#NAME?	inf	917.63	0	FASN|RBM39|QARS|PTBP1|ENAH|ARID1A|TJP2|POLR2B|DDX17|PHGDH|CNOT3|CNOT1|HCFC1|RPL23A|SNRPG|NAP1L4|EIF3L|EWSR1|UBE2I|VIM|MCM5|XRCC6|CAPZB|PRPS1|ARHGEF7|PABPC4|HNRNPC|PSME3|EIF3H|PKM|UBB|FXR1|ILF2|RPA3|RAN|MYL6|CPSF4|SRI|EEF1E1|RPL37A|MCM7|LUC7L3|POLR2H|RPL24|FUBP1|TIA1|CTNND1|EEF1B2|HBA2|KRT8|THBS1|EIF4G2|RPL32|HNRNPAB|HNRNPD|RPL9|CTBP1|EIF4E|SEC31A|CIRBP|HDAC2|TCEB1|RPL30|RPL26|SKP1|DNPEP|SQSTM1|DY…
KPNB1	FASN	FASN	64492|64492|64492	62404	20801.3	3	22|24|22	1	1	#NAME?	#NAME?	#NAME?	inf	917.71	0	PTBP1|ARID1A|POLR2B|DDX17|PHGDH|CNOT1|PRSS1|RPL23A|SNRPG|NAP1L4|EIF3L|EWSR1|UBE2I|VIM|MCM5|XRCC6|CAPZB|PRPS1|ARHGEF7|PABPC4|HNRNPC|PSME3|EIF3H|PKM|UBB|ILF2|RPA3|RAN|EEF1E1|RPL37A|MCM7|RPL24|FUBP1|EEF1B2|HBA2|KRT8|KRT19|THBS1|EIF4G2|RPL32|HNRNPAB|HNRNPD|RPL9|CTBP1|EIF4E|SEC31A|HDAC2|TCEB1|RPL30|RPL26|SKP1|SQSTM1|DYNC1I2|RPL14|EIF4A2|RPL15|SSB|CSNK2A1|EIF4G1|EIF4B|YWHAZ|CSTF3|EEF1D|SERPINH1|RPL27A|…
KPNB1	PTBP1	PTBP1	64491|64491|64492	62402	20800.7	3	24|24|25	1	1	#NAME?	#NAME?	#NAME?	inf	854.82	0	ENAH|ARID1A|TJP2|POLR2B|DDX17|PHGDH|CNOT3|CNOT1|HCFC1|RPL23A|SNRPG|NAP1L4|EIF3L|EWSR1|UBE2I|VIM|MCM5|XRCC6|CAPZB|PRPS1|ARHGEF7|PABPC4|HNRNPC|PSME3|EIF3H|PKM|UBB|FXR1|ILF2|RPA3|RAN|MYL6|CPSF4|SRI|EEF1E1|RPL37A|MCM7|LUC7L3|POLR2H|RPL24|FUBP1|TIA1|CTNND1|EEF1B2|HBA2|KRT1|KRT8|KRT19|THBS1|EIF4G2|RPL32|HNRNPAB|HNRNPD|RPL9|CTBP1|EIF4E|SEC31A|CIRBP|HDAC2|TCEB1|RPL30|RPL26|SKP1|SQSTM1|DYNC1I2|RPL14|EIF4A…
KPNB1	ENAH	ENAH	64485|64486|0	63435	21145	3	0|0|0	0.67	1	#NAME?	#NAME?	#NAME?	inf	211450	0	ARID1A|TJP2|POLR2B|HCFC1|RPL23A|SNRPG|EWSR1|VIM|XRCC6|CAPZB|ARHGEF7|HNRNPC|EIF3H|PKM|UBB|FXR1|ILF2|RAN|MYL6|RPL37A|POLR2H|RPL24|TIA1|CTNND1|EEF1B2|KRT1|KRT8|KRT19|THBS1|RPL32|RPL9|HDAC2|RPL30|RPL26|SQSTM1|RPL14|EIF4A2|RPL15|SSB|YWHAZ|SRP9|EEF1D|RPL27A|CFL1|FAU|RPL35|GIT2|ATP5B|HNRNPA1|HNRNPH1|STAT3|MPRIP|EIF3M|RPL28|CCNB2|RSL1D1|SRSF2|DDX5|RPL19|SRSF1|VASP|RPL22|RPS15|EIF3K|FBL|HNRNPL|RPS11|RPS5|…
KPNB1	TJP2	TJP2	64487|64486|64489	62390	20796.7	3	0|0|0	1	1	#NAME?	#NAME?	#NAME?	inf	207967	0	POLR2B|DDX17|SNRPG|EWSR1|UBE2I|VIM|XRCC6|ARHGEF7|PABPC4|HNRNPC|PSME3|PKM|UBB|FXR1|ILF2|RAN|MYL6|CPSF4|LUC7L3|POLR2H|FUBP1|TIA1|CTNND1|KRT1|KRT8|KRT19|EIF4G2|RPL32|HNRNPAB|HNRNPD|EIF4E|CIRBP|RPL30|RPL26|SQSTM1|EIF4A2|SSB|CSNK2A1|EIF4G1|CSTF2|EIF4B|YWHAZ|ALYREF|RBBP7|CSTF3|CAPRIN1|CFL1|RAE1|GIT2|ATP5B|HNRNPA1|CPSF6|ERH|HNRNPH1|STAT3|RBMX|PPP2CB|RNPS1|SRSF2|DDX5|RPL19|SRSF1|BUB3|VASP|DAZAP1|SEH1L|EI…
KPNB1	POLR2B	POLR2B	64485|64487|64485	62385	20795	3	0|0|0	1	1	#NAME?	#NAME?	#NAME?	inf	207950	0	DDX17|PHGDH|CNOT3|CNOT1|HCFC1|RPL23A|SNRPG|NAP1L4|EIF3L|EWSR1|UBE2I|VIM|MCM5|XRCC6|CAPZB|PRPS1|ARHGEF7|PABPC4|HNRNPC|PSME3|EIF3H|PKM|UBB|FXR1|ILF2|RPA3|RAN|MYL6|CPSF4|SRI|EEF1E1|RPL37A|MCM7|LUC7L3|POLR2H|RPL24|FUBP1|TIA1|CTNND1|EEF1B2|HBA2|KRT8|KRT19|THBS1|EIF4G2|RPL32|HNRNPAB|HNRNPD|RPL9|CTBP1|EIF4E|SEC31A|CIRBP|HDAC2|TCEB1|RPL30|RPL26|SKP1|DNPEP|SQSTM1|DYNC1I2|RPL14|EIF4A2|RPL15|SSB|CSNK2A1|EIF…
KPNB1	DDX17	DDX17	64491|64491|64491	62401	20800.3	3	0|0|0	1	1	#NAME?	#NAME?	#NAME?	inf	208003	0	PHGDH|CNOT3|CNOT1|HCFC1|RPL23A|SNRPG|NAP1L4|EIF3L|EWSR1|UBE2I|VIM|MCM5|XRCC6|CAPZB|PRPS1|ARHGEF7|PABPC4|HNRNPC|PSME3|EIF3H|PKM|UBB|FXR1|ILF2|RPA3|RAN|CPSF4|SRI|EEF1E1|RPL37A|MCM7|LUC7L3|POLR2H|RPL24|FUBP1|TIA1|CTNND1|EEF1B2|HBA2|KRT8|THBS1|EIF4G2|RPL32|HNRNPAB|HNRNPD|RPL9|CTBP1|EIF4E|SEC31A|CIRBP|HDAC2|TCEB1|RPL30|RPL26|SKP1|SQSTM1|DYNC1I2|RPL14|EIF4A2|RPL15|SSB|CSNK2A1|EIF4G1|CSTF2|EIF4B|YWHAZ|A…
KPNB1	PHGDH	PHGDH	64486|64486|64486	62386	20795.3	3	0|0|0	1	1	#NAME?	#NAME?	#NAME?	inf	207953	0	CNOT3|CNOT1|HCFC1|PRSS1|RPL23A|SNRPG|NAP1L4|EIF3L|EWSR1|UBE2I|VIM|MCM5|XRCC6|CAPZB|PRPS1|ARHGEF7|PABPC4|HNRNPC|PSME3|EIF3H|PKM|UBB|FXR1|ILF2|RPA3|RAN|CPSF4|EEF1E1|RPL37A|MCM7|LUC7L3|POLR2H|RPL24|FUBP1|TIA1|CTNND1|EEF1B2|HBA2|KRT8|KRT19|THBS1|EIF4G2|RPL32|HNRNPAB|HNRNPD|RPL9|CTBP1|EIF4E|SEC31A|CIRBP|HDAC2|TCEB1|RPL30|RPL26|SKP1|DNPEP|SQSTM1|DYNC1I2|RPL14|EIF4A2|RPL15|SSB|CSNK2A1|EIF4G1|CSTF2|EIF4B…
KPNB1	CNOT3	CNOT3	64485|64485|64486	62384	20794.7	3	0|0|0	1	1	#NAME?	#NAME?	#NAME?	inf	207947	0	CNOT1|HCFC1|RPL23A|SNRPG|EIF3L|EWSR1|UBE2I|MCM5|CAPZB|PRPS1|PABPC4|HNRNPC|PSME3|EIF3H|PKM|UBB|FXR1|ILF2|RAN|CPSF4|EEF1E1|RPL37A|MCM7|RAB6B|POLR2H|RPL24|FUBP1|TIA1|CTNND1|EEF1B2|HBA2|EIF4G2|RPL32|HNRNPAB|HNRNPD|RPL9|EIF4E|CIRBP|RPL30|RPL26|DYNC1I2|RPL14|EIF4A2|RPL15|SSB|CSNK2A1|EIF4G1|CSTF2|EIF4B|YWHAZ|ALYREF|RBBP7|SRP9|CSTF3|EEF1D|SERPINH1|CAPRIN1|RPL27A|PSMC3|CFL1|EXOSC4|RAE1|FAU|RPL35|CAD|CNOT2…
KPNB1	CNOT1	CNOT1	64488|64488|64488	62392	20797.3	3	0|0|0	1	1	#NAME?	#NAME?	#NAME?	inf	207973	0	HCFC1|RPL23A|SNRPG|EIF3L|EWSR1|UBE2I|VIM|XRCC6|CAPZB|PABPC4|HNRNPC|PSME3|EIF3H|PKM|UBB|FXR1|ILF2|RPA3|RAN|CPSF4|EEF1E1|RPL37A|MCM7|RAB6B|LUC7L3|POLR2H|RPL24|FUBP1|TIA1|CTNND1|EEF1B2|HBA2|KRT8|KRT19|THBS1|EIF4G2|RPL32|HNRNPAB|HNRNPD|RPL9|CTBP1|EIF4E|SEC31A|CIRBP|HDAC2|TCEB1|RPL30|RPL26|SKP1|SQSTM1|DYNC1I2|RPL14|EIF4A2|RPL15|SSB|CSNK2A1|EIF4G1|CSTF2|EIF4B|YWHAZ|ALYREF|RBBP7|SRP9|CSTF3|EEF1D|SERPINH…
KPNB1	HCFC1	HCFC1	64486|64486|64486	62386	20795.3	3	0|0|0	1	1	#NAME?	#NAME?	#NAME?	inf	207953	0	RPL23A|SNRPG|NAP1L4|EIF3L|EWSR1|UBE2I|VIM|MCM5|XRCC6|CAPZB|PRPS1|ARHGEF7|PABPC4|HNRNPC|PSME3|EIF3H|PKM|UBB|FXR1|ILF2|RPA3|RAN|MYL6|CPSF4|EEF1E1|RPL37A|PRKAR2A|MCM7|LUC7L3|POLR2H|RPL24|FUBP1|TIA1|CTNND1|EEF1B2|KRT8|KRT19|THBS1|EIF4G2|RPL32|HNRNPAB|HNRNPD|RPL9|CTBP1|EIF4E|HDAC2|TCEB1|RPL30|RPL26|SKP1|SQSTM1|DYNC1I2|RPL14|EIF4A2|RPL15|SSB|CSNK2A1|EIF4G1|CSTF2|EIF4B|YWHAZ|ALYREF|RBBP7|CSTF3|EEF1D|SER…
KPNB1	PRSS1	PRSS1	64489|64488|64488	62393	20797.7	3	27|27|27	1	1	1	1	1	inf	770.28	0	VIM|XRCC6|HBA2|KRT1|KRT8|KRT19|THBS1|KRT79|EIF4E|HDAC2|SKP1|SQSTM1|SERPINH1|CFL1|STAT3|VASP|FBL|HIST1H2BN|LMNA|TUBB4A|GAPDH|HSPB1|RPLP0|KRT18|ENO1|CAPN1|HSP90AA1|HSP90AB1|PARP1|HSPD1|HSPA5|HSPA8|EEF2|MIF|NCL|FLNA|MAPK1|FUS|RPS27|ACTG1|RPS6|HIST1H4A|GNB2L1|YBX1|ACTA1|PRKDC|TUBB3|CTTN|ELAVL1|HIST2H2AC|ALDH16A1|
KPNB1	RPL23A	RPL23A	64490|64491|64491	62400	20800	3	24|24|24	1	1	#NAME?	#NAME?	#NAME?	inf	866.67	0	SNRPG|NAP1L4|EIF3L|EWSR1|UBE2I|VIM|MCM5|XRCC6|CAPZB|PRPS1|ARHGEF7|PABPC4|HNRNPC|PSME3|EIF3H|PKM|UBB|FXR1|ILF2|RPA3|RAN|MYL6|CPSF4|SRI|EEF1E1|RPL37A|MCM7|LUC7L3|POLR2H|RPL24|FUBP1|TIA1|CTNND1|EEF1B2|HBA2|KRT1|KRT8|EIF4G2|RPL32|HNRNPAB|HNRNPD|RPL9|EIF4E|CIRBP|HDAC2|TCEB1|RPL30|RPL26|SKP1|DNPEP|SQSTM1|DYNC1I2|RPL14|EIF4A2|RPL15|SSB|CSNK2A1|EIF4G1|CSTF2|EIF4B|YWHAZ|ALYREF|RBBP7|SRP9|CSTF3|EEF1D|SERPI…
KPNB1	SNRPG	SNRPG	64488|64488|64488	62392	20797.3	3	22|19|22	1	1	#NAME?	#NAME?	#NAME?	inf	990.35	0	NAP1L4|EIF3L|EWSR1|UBE2I|VIM|MCM5|XRCC6|CAPZB|PRPS1|ARHGEF7|PABPC4|HNRNPC|PSME3|EIF3H|PKM|UBB|FXR1|ILF2|RPA3|RAN|MYL6|CPSF4|SRI|EEF1E1|RPL37A|MCM7|LUC7L3|POLR2H|RPL24|FUBP1|TIA1|CTNND1|EEF1B2|HBA2|THBS1|EIF4G2|RPL32|HNRNPAB|HNRNPD|RPL9|CTBP1|EIF4E|SEC31A|CIRBP|HDAC2|TCEB1|RPL30|RPL26|SKP1|SQSTM1|DYNC1I2|RPL14|EIF4A2|RPL15|SSB|CSNK2A1|EIF4G1|CSTF2|EIF4B|YWHAZ|ALYREF|RBBP7|SRP9|CSTF3|EEF1D|SERPINH1…
KPNB1	EIF3L	EIF3L	64490|64489|64489	62396	20798.7	3	18|18|0	1	1	#NAME?	#NAME?	#NAME?	inf	1733.22	0	EWSR1|UBE2I|VIM|MCM5|XRCC6|PRPS1|PABPC4|HNRNPC|PSME3|EIF3H|PKM|UBB|FXR1|ILF2|RAN|CPSF4|SRI|EEF1E1|RPL37A|MCM7|LUC7L3|POLR2H|RPL24|FUBP1|TIA1|CTNND1|EEF1B2|HBA2|KRT1|EIF4G2|RPL32|HNRNPAB|HNRNPD|RPL9|EIF4E|CIRBP|HDAC2|TCEB1|RPL30|RPL26|SKP1|DNPEP|SQSTM1|DYNC1I2|RPL14|EIF4A2|RPL15|SSB|CSNK2A1|EIF4G1|CSTF2|EIF4B|YWHAZ|ALYREF|RBBP7|SRP9|CSTF3|EEF1D|SERPINH1|CAPRIN1|RPL27A|PSMC3|CFL1|EXOSC4|RAE1|FAU|RP…
KPNB1	EWSR1	EWSR1	64490|64489|64490	62397	20799	3	0|0|20	1	1	#NAME?	#NAME?	#NAME?	inf	3119.85	0	UBE2I|VIM|MCM5|XRCC6|CAPZB|PRPS1|ARHGEF7|PABPC4|HNRNPC|PSME3|EIF3H|PKM|UBB|FXR1|ILF2|RPA3|RAN|MYL6|CPSF4|SRI|EEF1E1|RPL37A|MCM7|LUC7L3|POLR2H|RPL24|FUBP1|TIA1|CTNND1|EEF1B2|KRT1|KRT8|KRT19|THBS1|EIF4G2|RPL32|HNRNPAB|HNRNPD|RPL9|CTBP1|EIF4E|SEC31A|CIRBP|HDAC2|TCEB1|RPL30|RPL26|SKP1|SQSTM1|DYNC1I2|RPL14|EIF4A2|RPL15|SSB|CSNK2A1|EIF4G1|CSTF2|EIF4B|YWHAZ|ALYREF|RBBP7|SRP9|CSTF3|EEF1D|SERPINH1|CAPRIN1…
KPNB1	UBE2I	UBE2I	64485|0|0	64485	21495	3	0|0|0	0.33	1	#NAME?	#NAME?	#NAME?	inf	214950	0.05	VIM|MCM5|XRCC6|PRPS1|ARHGEF7|PABPC4|HNRNPC|PSME3|EIF3H|PKM|UBB|FXR1|ILF2|RPA3|RAN|MYL6|CPSF4|SRI|EEF1E1|RPL37A|PRKAR2A|MCM7|LUC7L3|POLR2H|RPL24|FUBP1|TIA1|EEF1B2|HBA2|KRT8|KRT19|THBS1|EIF4G2|RPL32|HNRNPAB|HNRNPD|RPL9|CTBP1|EIF4E|SEC31A|CIRBP|HDAC2|TCEB1|RPL30|RPL26|SKP1|SQSTM1|DYNC1I2|RPL14|EIF4A2|RPL15|SSB|CSNK2A1|EIF4G1|CSTF2|EIF4B|YWHAZ|ALYREF|RBBP7|SRP9|CSTF3|EEF1D|SERPINH1|CAPRIN1|RPL27A|PSM…
KPNB1	XRCC6	XRCC6	64487|64488|64487	62390	20796.7	3	0|0|0	1	1	#NAME?	#NAME?	#NAME?	inf	207967	0	CAPZB|PRPS1|ARHGEF7|PABPC4|HNRNPC|PSME3|EIF3H|PKM|UBB|FXR1|ILF2|RPA3|RAN|CPSF4|EEF1E1|RPL37A|MCM7|LUC7L3|POLR2H|RPL24|FUBP1|TIA1|EEF1B2|HBA2|KRT8|KRT19|THBS1|EIF4G2|RPL32|HNRNPAB|HNRNPD|RPL9|CTBP1|EIF4E|SEC31A|CIRBP|HDAC2|TCEB1|RPL30|RPL26|SKP1|SQSTM1|DYNC1I2|RPL14|EIF4A2|RPL15|SSB|CSNK2A1|EIF4G1|CSTF2|EIF4B|YWHAZ|ALYREF|RBBP7|SRP9|CSTF3|EEF1D|SERPINH1|CAPRIN1|RPL27A|PSMC3|CFL1|EXOSC4|RAE1|FAU|RP…
KPNB1	CAPZB	CAPZB	64488|64489|64489	62394	20798	3	0|0|0	1	1	#NAME?	#NAME?	#NAME?	inf	207980	0	ARHGEF7|PABPC4|HNRNPC|PSME3|EIF3H|PKM|UBB|ILF2|RAN|MYL6|CPSF4|EEF1E1|RPL37A|MCM7|RAB6B|LUC7L3|RPL24|EEF1B2|KRT8|RPL32|HNRNPAB|HNRNPD|RPL9|EIF4E|SEC31A|HDAC2|TCEB1|RPL30|RPL26|SKP1|DNPEP|SQSTM1|DYNC1I2|RPL14|EIF4A2|RPL15|SSB|CSNK2A1|EIF4G1|CSTF2|YWHAZ|ALYREF|RBBP7|CSTF3|EEF1D|SERPINH1|RPL27A|PSMC3|CFL1|RAE1|FAU|AP2A1|RPL35|DDB1|UACA|SEC23A|CAD|GIT2|ATP5B|HNRNPA1|UBAP2L|CPSF6|ERH|SEC24C|HNRNPH1|STA…
KPNB1	PRPS1	PRPS1	64486|64485|64486	62385	20795	3	0|0|0	1	1	#NAME?	#NAME?	#NAME?	inf	207950	0	PABPC4|HNRNPC|PSME3|EIF3H|PKM|UBB|FXR1|ILF2|RAN|EEF1E1|RPL37A|MCM7|LUC7L3|POLR2H|RPL24|FUBP1|TIA1|EEF1B2|HBA2|KRT1|KRT8|EIF4G2|RPL32|HNRNPAB|HNRNPD|RPL9|EIF4E|TCEB1|RPL30|RPL26|SKP1|DNPEP|DYNC1I2|RPL14|EIF4A2|RPL15|SSB|CSNK2A1|EIF4G1|CSTF2|EIF4B|YWHAZ|ALYREF|RBBP7|SRP9|CSTF3|EEF1D|RPL27A|PSMC3|CFL1|EXOSC4|FAU|RPL35|MTHFD1|CAD|CNOT2|ATP5B|HNRNPA1|IGF2BP2|EIF2A|CPSF6|ERH|HNRNPH1|STAT3|IMPDH2|RBMX|P…
KPNB1	PABPC4	PABPC4	64491|64491|64491	62401	20800.3	3	20|22|0	1	1	#NAME?	#NAME?	#NAME?	inf	1485.74	0	HNRNPC|PSME3|EIF3H|PKM|UBB|FXR1|ILF2|RAN|MYL6|CPSF4|SRI|EEF1E1|RPL37A|MCM7|RAB6B|LUC7L3|POLR2H|RPL24|FUBP1|TIA1|CTNND1|EEF1B2|HBA2|EIF4G2|RPL32|HNRNPAB|HNRNPD|RPL9|EIF4E|CIRBP|HDAC2|TCEB1|RPL30|RPL26|SKP1|DNPEP|SQSTM1|DYNC1I2|RPL14|EIF4A2|RPL15|SSB|CSNK2A1|EIF4G1|CSTF2|EIF4B|YWHAZ|ALYREF|RBBP7|SRP9|CSTF3|EEF1D|SERPINH1|CAPRIN1|RPL27A|PSMC3|CFL1|EXOSC4|RAE1|FAU|AP2A1|RPL35|DDB1|CAD|CNOT2|ATP5B|HNR…
KPNB1	HNRNPC	HNRNPC	64491|64491|64491	62401	20800.3	3	24|20|24	1	1	#NAME?	#NAME?	#NAME?	inf	917.66	0	PSME3|EIF3H|PKM|UBB|FXR1|ILF2|RPA3|RAN|MYL6|CPSF4|SRI|EEF1E1|RPL37A|MCM7|LUC7L3|POLR2H|RPL24|FUBP1|TIA1|CTNND1|EEF1B2|HBA2|KRT1|KRT8|KRT19|THBS1|EIF4G2|RPL32|HNRNPAB|HNRNPD|RPL9|CTBP1|EIF4E|SEC31A|CIRBP|HDAC2|TCEB1|RPL30|RPL26|SKP1|DNPEP|SQSTM1|DYNC1I2|RPL14|EIF4A2|RPL15|SSB|CSNK2A1|EIF4G1|CSTF2|EIF4B|YWHAZ|ALYREF|RBBP7|SRP9|CSTF3|EEF1D|SERPINH1|CAPRIN1|RPL27A|PSMC3|CFL1|EXOSC4|RAE1|FAU|AP2A1|RPL…
KPNB1	PSME3	PSME3	64487|64485|64485	62385	20795	3	0|0|0	1	1	#NAME?	#NAME?	#NAME?	inf	207950	0	EIF3H|PKM|UBB|FXR1|ILF2|RPA3|RAN|MYL6|CPSF4|SRI|EEF1E1|RPL37A|PRKAR2A|MCM7|LUC7L3|POLR2H|RPL24|FUBP1|TIA1|CTNND1|EEF1B2|HBA2|THBS1|EIF4G2|RPL32|HNRNPAB|HNRNPD|RPL9|CTBP1|EIF4E|SEC31A|CIRBP|HDAC2|TCEB1|RPL30|RPL26|SKP1|SQSTM1|DYNC1I2|RPL14|EIF4A2|RPL15|SSB|CSNK2A1|EIF4G1|CSTF2|EIF4B|YWHAZ|ALYREF|RBBP7|SRP9|CSTF3|EEF1D|SERPINH1|CAPRIN1|RPL27A|PSMC3|CFL1|EXOSC4|RAE1|FAU|AP2A1|RPL35|DDB1|UACA|CAD|CNO…
KPNB1	EIF3H	EIF3H	64491|64491|64492	62402	20800.7	3	20|24|23	1	1	#NAME?	#NAME?	#NAME?	inf	931.37	0	PKM|UBB|FXR1|ILF2|RAN|CPSF4|SRI|EEF1E1|RPL37A|MCM7|LUC7L3|POLR2H|RPL24|FUBP1|TIA1|CTNND1|EEF1B2|HBA2|KRT1|EIF4G2|RPL32|HNRNPAB|HNRNPD|RPL9|EIF4E|SEC31A|CIRBP|HDAC2|TCEB1|RPL30|RPL26|SKP1|DNPEP|SQSTM1|DYNC1I2|RPL14|EIF4A2|RPL15|SSB|CSNK2A1|EIF4G1|CSTF2|EIF4B|YWHAZ|ALYREF|RBBP7|SRP9|CSTF3|EEF1D|SERPINH1|CAPRIN1|RPL27A|PSMC3|CFL1|EXOSC4|RAE1|FAU|RPL35|DDB1|MLF2|MTHFD1|SEC23A|CAD|CNOT2|GIT2|ATP5B|HNR…
KPNB1	PKM	PKM	64486|0|0	64486	21495.3	3	20|21|0	0.33	1	#NAME?	#NAME?	#NAME?	inf	1572.83	0.05	UBB|FXR1|ILF2|RPA3|RAN|MYL6|CPSF4|SRI|EEF1E1|RPL37A|PRKAR2A|MCM7|RAB6B|LUC7L3|POLR2H|RPL24|FUBP1|TIA1|EEF1B2|HBA2|KRT8|KRT19|THBS1|EIF4G2|RPL32|HNRNPAB|HNRNPD|RPL9|CTBP1|EIF4E|SEC31A|CIRBP|HDAC2|TCEB1|RPL30|RPL26|SKP1|DNPEP|SQSTM1|DYNC1I2|RPL14|EIF4A2|RPL15|SSB|CSNK2A1|EIF4G1|CSTF2|EIF4B|YWHAZ|ALYREF|RBBP7|SRP9|CSTF3|EEF1D|SERPINH1|CAPRIN1|RPL27A|PSMC3|CFL1|EXOSC4|RAE1|FAU|AP2A1|RPL35|DDB1|MLF2|M…
KPNB1	FXR1	FXR1	64481|64482|64486	62377	20792.3	3	0|0|0	1	1	#NAME?	#NAME?	#NAME?	inf	207923	0	ILF2|RAN|MYL6|CPSF4|SRI|EEF1E1|RPL37A|PRKAR2A|MCM7|RAB6B|LUC7L3|POLR2H|RPL24|FUBP1|TIA1|CTNND1|EEF1B2|KRT1|KRT8|KRT19|THBS1|EIF4G2|RPL32|HNRNPAB|HNRNPD|RPL9|CTBP1|EIF4E|SEC31A|CIRBP|HDAC2|TCEB1|RPL30|RPL26|SKP1|DNPEP|SQSTM1|DYNC1I2|RPL14|EIF4A2|RPL15|SSB|CSNK2A1|EIF4G1|CSTF2|EIF4B|YWHAZ|ALYREF|RBBP7|SRP9|CSTF3|EEF1D|SERPINH1|CAPRIN1|RPL27A|PSMC3|CFL1|EXOSC4|RAE1|FAU|AP2A1|RPL35|DDB1|UACA|CAD|CNOT…
KPNB1	ILF2	ILF2	64490|64489|64490	62397	20799	3	23|22|0	1	1	#NAME?	#NAME?	#NAME?	inf	1386.6	0	RPA3|RAN|MYL6|CPSF4|EEF1E1|RPL37A|PRKAR2A|MCM7|LUC7L3|POLR2H|RPL24|FUBP1|TIA1|CTNND1|EEF1B2|HBA2|KRT8|KRT19|THBS1|EIF4G2|RPL32|HNRNPAB|HNRNPD|RPL9|CTBP1|EIF4E|SEC31A|CIRBP|HDAC2|TCEB1|RPL30|RPL26|SKP1|DNPEP|SQSTM1|DYNC1I2|RPL14|EIF4A2|RPL15|SSB|CSNK2A1|EIF4G1|CSTF2|EIF4B|YWHAZ|ALYREF|RBBP7|SRP9|CSTF3|EEF1D|SERPINH1|CAPRIN1|RPL27A|PSMC3|CFL1|EXOSC4|RAE1|FAU|AP2A1|RPL35|DDB1|MLF2|UACA|MTHFD1|SEC23A…
KPNB1	RAN	RAN	64488|64488|64488	62392	20797.3	3	0|0|0	1	1	#NAME?	#NAME?	#NAME?	inf	207973	0	MYL6|CPSF4|SRI|EEF1E1|RPL37A|MCM7|LUC7L3|POLR2H|RPL24|FUBP1|TIA1|CTNND1|EEF1B2|HBA2|KRT1|KRT8|KRT19|THBS1|EIF4G2|RPL32|HNRNPAB|HNRNPD|RPL9|CTBP1|EIF4E|SEC31A|CIRBP|HDAC2|TCEB1|RPL30|RPL26|SKP1|DNPEP|SQSTM1|DYNC1I2|RPL14|EIF4A2|RPL15|SSB|CSNK2A1|EIF4G1|CSTF2|EIF4B|YWHAZ|ALYREF|RBBP7|SRP9|CSTF3|EEF1D|SERPINH1|CAPRIN1|RPL27A|PSMC3|CFL1|EXOSC4|RAE1|FAU|AP2A1|RPL35|DDB1|MROH2B|MLF2|MTHFD1|SEC23A|CAD|C…
KPNB1	MYL6	MYL6	64489|64489|64489	62395	20798.3	3	0|0|0	1	1	#NAME?	#NAME?	#NAME?	inf	207983	0	CPSF4|RPL37A|PRKAR2A|FUBP1|CTNND1|EEF1B2|KRT8|KRT19|RPL32|HNRNPD|RPL30|DNPEP|SQSTM1|EIF4A2|SSB|CSNK2A1|CSTF2|EIF4B|YWHAZ|ALYREF|CSTF3|EEF1D|RPL27A|CFL1|EXOSC4|UACA|GIT2|ATP5B|HNRNPA1|CPSF6|ERH|HNRNPH1|STAT3|MPRIP|RBMX|PPP2CB|CCNB2|RNPS1|COX5A|SRSF2|RPL19|SRSF1|VASP|RPS15|EIF3K|HNRNPL|RPS11|RPS5|SUPT5H|XPO1|PFDN6|OGT|DHX15|HNRNPR|NUDT21|KDM1A|SYNCRIP|FLNB|SF3B1|PRKRA|UBXN7|BAG3|ACTL6A|LMNA|TUBB4A|…
KPNB1	SRI	SRI	64488|64486|64488	62390	20796.7	3	0|0|0	1	1	#NAME?	#NAME?	#NAME?	inf	207967	0	EEF1E1|RPL37A|LUC7L3|POLR2H|RPL24|FUBP1|TIA1|EEF1B2|KRT8|EIF4G2|RPL32|HNRNPAB|HNRNPD|RPL9|CTBP1|EIF4E|SEC31A|TCEB1|RPL30|RPL26|SKP1|SQSTM1|RPL14|EIF4A2|RPL15|SSB|CSNK2A1|EIF4G1|EIF4B|YWHAZ|ALYREF|CSTF3|EEF1D|SERPINH1|CAPRIN1|RPL27A|PSMC3|CFL1|RAE1|FAU|RPL35|DDB1|SEC23A|ATP5B|HNRNPA1|IGF2BP2|EIF2A|CPSF6|ERH|SEC24C|HNRNPH1|STAT3|IMPDH2|RBMX|PPP2CB|EIF3M|RPL28|CCNB2|RNPS1|COX5A|SRSF2|DDX5|RPL19|SRSF…
KPNB1	EEF1E1	EEF1E1	64486|64486|64487	62387	20795.7	3	0|0|0	1	1	#NAME?	#NAME?	#NAME?	inf	207957	0	RPL37A|MCM7|LUC7L3|POLR2H|RPL24|FUBP1|TIA1|EEF1B2|HBA2|KRT1|KRT8|EIF4G2|RPL32|HNRNPAB|HNRNPD|RPL9|EIF4E|CIRBP|HDAC2|TCEB1|RPL30|RPL26|SKP1|DNPEP|SQSTM1|DYNC1I2|RPL14|EIF4A2|RPL15|SSB|CSNK2A1|EIF4G1|CSTF2|EIF4B|YWHAZ|ALYREF|RBBP7|SRP9|CSTF3|EEF1D|SERPINH1|CAPRIN1|RPL27A|PSMC3|CFL1|EXOSC4|RAE1|FAU|RPL35|DDB1|MTHFD1|CAD|CNOT2|ATP5B|HNRNPA1|UBAP2L|IGF2BP2|EIF2A|CPSF6|ERH|HNRNPH1|STAT3|ALDH1A3|IMPDH2|…
KPNB1	RPL37A	RPL37A	64488|64488|64488	62392	20797.3	3	23|23|23	1	1	#NAME?	#NAME?	#NAME?	inf	904.23	0	MCM7|LUC7L3|POLR2H|RPL24|FUBP1|TIA1|EEF1B2|HBA2|KRT1|KRT8|KRT19|THBS1|EIF4G2|RPL32|HNRNPAB|HNRNPD|RPL9|CTBP1|EIF4E|CIRBP|HDAC2|TCEB1|RPL30|RPL26|SKP1|DNPEP|SQSTM1|DYNC1I2|RPL14|EIF4A2|RPL15|SSB|CSNK2A1|EIF4G1|CSTF2|EIF4B|YWHAZ|ALYREF|RBBP7|SRP9|CSTF3|EEF1D|SERPINH1|CAPRIN1|RPL27A|PSMC3|CFL1|EXOSC4|RAE1|FAU|AP2A1|RPL35|DDB1|MROH2B|MLF2|MTHFD1|SEC23A|CAD|CNOT2|SP7|GIT2|ATP5B|HNRNPA1|UBAP2L|IGF2BP2|…
KPNB1	PRKAR2A	PRKAR2A	64486|64486|64486	62386	20795.3	3	0|0|0	1	1	#NAME?	#NAME?	#NAME?	inf	207953	0	RAB6B|CTNND1|EEF1B2|KRT8|HNRNPD|EIF4E|SQSTM1|CSNK2A1|CSTF2|YWHAZ|RBBP7|CSTF3|EEF1D|CFL1|AP2A1|DDB1|UACA|HNRNPH1|STAT3|MPRIP|PPP2CB|DDX5|SRSF1|VASP|SUPT5H|PPP6C|XPO1|PFDN6|OGT|AKAP8|SYNCRIP|FLNB|SF3B1|PRKRA|UBXN7|ACTL6A|LMNA|TUBB4A|GAPDH|EIF2S1|RPLP0|NPM1|TUBB|HSP90AA1|HSP90AB1|CLTA|SNRPA1|PARP1|PRKAR1A|HSPA8|RPA2|YBX3|TCP1|NCL|EIF2AK2|FLNA|EEF1G|MAPK1|PPP2R1A|RFC2|CCT6A|CCT5|CCT3|CCT8|CCT4|CAPZA1…
KPNB1	RAB6B	RAB6B	64485|0|0	64485	21495	3	0|0|0	0.33	1	#NAME?	#NAME?	#NAME?	inf	214950	0.05	TIA1|KRT8|EIF4G2|EIF4E|SEC31A|SQSTM1|DYNC1I2|CSNK2A1|EIF4G1|CSTF2|YWHAZ|ALYREF|CSTF3|CFL1|EXOSC4|AP2A1|SEC23A|UBAP2L|CPSF6|SEC24C|HNRNPH1|STAT3|MPRIP|PPP2CB|EIF3M|RNPS1|DYNLRB2|CNOT10|SRSF2|SRSF1|HOOK2|DAZAP1|PLIN3|EIF3K|HNRNPL|XPO1|EIF3D|NUDT21|CSDE1|UBXN7|PRPF6|BAG3|ACTL6A|LMNA|TUBB4A|GAPDH|ENO1|TUBB|HSP90AA1|HSP90AB1|SNRNP70|SNRPA|CLTA|CLTB|PARP1|PRKAR1A|HSPD1|HSPA5|HSPA8|SFPQ|AHCY|DDX6|MAPK1|…
KPNB1	POLR2H	POLR2H	64486|64486|64487	62387	20795.7	3	0|0|0	1	1	#NAME?	#NAME?	#NAME?	inf	207957	0	RPL24|FUBP1|TIA1|CTNND1|EEF1B2|HBA2|KRT19|THBS1|EIF4G2|RPL32|HNRNPAB|HNRNPD|RPL9|CTBP1|EIF4E|SEC31A|CIRBP|HDAC2|TCEB1|RPL30|RPL26|SKP1|SQSTM1|DYNC1I2|RPL14|EIF4A2|RPL15|SSB|CSNK2A1|EIF4G1|CSTF2|EIF4B|YWHAZ|ALYREF|RBBP7|SRP9|CSTF3|EEF1D|CAPRIN1|RPL27A|PSMC3|CFL1|EXOSC4|RAE1|FAU|AP2A1|RPL35|DDB1|CAD|CNOT2|ATP5B|HNRNPA1|UBAP2L|IGF2BP2|EIF2A|CPSF6|ERH|HNRNPH1|STAT3|MPRIP|IMPDH2|RBMX|WDR26|PPP2CB|EIF3…
KPNB1	RPL24	RPL24	64490|64489|64490	62397	20799	3	22|21|23	1	1	#NAME?	#NAME?	#NAME?	inf	945.41	0	FUBP1|TIA1|CTNND1|EEF1B2|HBA2|KRT1|KRT8|EIF4G2|RPL32|HNRNPAB|HNRNPD|RPL9|EIF4E|CIRBP|HDAC2|TCEB1|RPL30|RPL26|SKP1|DNPEP|SQSTM1|DYNC1I2|RPL14|EIF4A2|RPL15|SSB|CSNK2A1|EIF4G1|CSTF2|EIF4B|YWHAZ|ALYREF|RBBP7|SRP9|CSTF3|EEF1D|SERPINH1|CAPRIN1|RPL27A|PSMC3|CFL1|EXOSC4|RAE1|FAU|AP2A1|RPL35|DDB1|MLF2|MTHFD1|SEC23A|CAD|CNOT2|GIT2|ATP5B|HNRNPA1|UBAP2L|IGF2BP2|EIF2A|CPSF6|ERH|HNRNPH1|STAT3|MPRIP|IMPDH2|RBMX…
KPNB1	FUBP1	FUBP1	64493|64493|64493	62407	20802.3	3	20|0|0	1	1	#NAME?	#NAME?	#NAME?	inf	3120.35	0	TIA1|EEF1B2|HBA2|KRT1|KRT8|KRT19|THBS1|EIF4G2|RPL32|HNRNPAB|HNRNPD|RPL9|CTBP1|EIF4E|SEC31A|CIRBP|HDAC2|TCEB1|RPL30|RPL26|SKP1|SQSTM1|DYNC1I2|RPL14|EIF4A2|RPL15|SSB|CSNK2A1|EIF4G1|CSTF2|EIF4B|YWHAZ|ALYREF|RBBP7|SRP9|CSTF3|EEF1D|SERPINH1|CAPRIN1|RPL27A|PSMC3|CFL1|EXOSC4|RAE1|FAU|RPL35|DDB1|UACA|CAD|CNOT2|ATP5B|HNRNPA1|UBAP2L|IGF2BP2|EIF2A|BCL7B|CPSF6|ERH|HNRNPH1|STAT3|IMPDH2|RBMX|PPP2CB|EIF3M|GEMIN…
KPNB1	TIA1	TIA1	64485|64485|64487	62385	20795	3	0|0|0	1	1	#NAME?	#NAME?	#NAME?	inf	207950	0	CTNND1|EEF1B2|HBA2|KRT1|KRT19|EIF4G2|RPL32|HNRNPAB|HNRNPD|RPL9|CTBP1|EIF4E|SEC31A|CIRBP|HDAC2|TCEB1|RPL30|RPL26|SKP1|SQSTM1|DYNC1I2|RPL14|EIF4A2|RPL15|SSB|CSNK2A1|EIF4G1|CSTF2|EIF4B|YWHAZ|ALYREF|RBBP7|SRP9|CSTF3|EEF1D|SERPINH1|CAPRIN1|RPL27A|PSMC3|CFL1|EXOSC4|RAE1|FAU|AP2A1|RPL35|DDB1|UACA|CAD|CNOT2|GIT2|ATP5B|HNRNPA1|UBAP2L|IGF2BP2|EIF2A|CPSF6|ERH|SEC24C|HNRNPH1|STAT3|MPRIP|IMPDH2|RBMX|WDR26|PPP…
KPNB1	CTNND1	CTNND1	64486|64487|64487	62388	20796	3	0|0|0	1	1	#NAME?	#NAME?	#NAME?	inf	207960	0	EEF1B2|KRT1|KRT8|KRT19|EIF4G2|RPL32|HNRNPAB|HNRNPD|RPL9|CTBP1|EIF4E|RPL30|RPL26|SKP1|SQSTM1|RPL14|EIF4A2|RPL15|SSB|CSNK2A1|EIF4G1|CSTF2|EIF4B|YWHAZ|ALYREF|SRP9|CSTF3|EEF1D|SERPINH1|CAPRIN1|RPL27A|PSMC3|CFL1|RAE1|FAU|AP2A1|RPL35|CAD|CNOT2|GIT2|HNRNPA1|UBAP2L|IGF2BP2|EIF2A|CPSF6|SEC24C|HNRNPH1|STAT3|MPRIP|PPP2CB|EIF3M|RPL28|RNPS1|CNOT10|RSL1D1|SRSF2|DDX5|RPL19|SRSF1|VASP|RPL22|DAZAP1|RPS15|LSM12|RN…
KPNB1	EEF1B2	EEF1B2	64486|0|0	64486	21495.3	3	0|0|0	0.33	1	#NAME?	#NAME?	#NAME?	inf	214953	0.05	HBA2|KRT1|KRT8|KRT19|THBS1|EIF4G2|RPL32|HNRNPAB|HNRNPD|RPL9|CTBP1|EIF4E|CIRBP|HDAC2|TCEB1|RPL30|RPL26|SKP1|DNPEP|SQSTM1|DYNC1I2|RPL14|EIF4A2|RPL15|SSB|CSNK2A1|EIF4G1|CSTF2|EIF4B|YWHAZ|ALYREF|RBBP7|SRP9|CSTF3|EEF1D|SERPINH1|CAPRIN1|RPL27A|PSMC3|CFL1|EXOSC4|RAE1|FAU|AP2A1|RPL35|DDB1|MROH2B|MLF2|MTHFD1|SEC23A|CAD|CNOT2|SP7|GIT2|ATP5B|HNRNPA1|UBAP2L|IGF2BP2|EIF2A|CPSF6|ERH|SEC24C|HNRNPH1|STAT3|MPRIP|…
KPNB1			64485|64486|64487	62386	20795.3	3	25|23|24	1	1	1	1	1	inf	866.47	0
KPNB1	HBA2	HBA2	64486|64486|64486	62386	20795.3	3	0|0|0	1	1	#NAME?	#NAME?	#NAME?	inf	207953	0	KRT1|KRT8|KRT19|THBS1|EIF4G2|RPL32|HNRNPAB|HNRNPD|RPL9|EIF4E|HDAC2|TCEB1|RPL30|RPL26|SKP1|DNPEP|SQSTM1|RPL14|EIF4A2|RPL15|SSB|CSNK2A1|EIF4G1|EIF4B|YWHAZ|ALYREF|SRP9|EEF1D|SERPINH1|CAPRIN1|RPL27A|PSMC3|CFL1|EXOSC4|FAU|RPL35|CAD|ATP5B|HNRNPA1|EIF2A|ERH|HNRNPH1|STAT3|IMPDH2|RBMX|EIF3M|RPL28|WDR61|RNPS1|COX5A|RSL1D1|DDX5|RPL19|SRSF1|CHERP|RPL22|RPS15|EIF3K|FBL|HNRNPL|RPS11|RPS5|RPL18A|SUPT5H|EIF3F|PS…
KPNB1	KRT1	KRT1	64490|64490|64490	62398	20799.3	3	25|25|25	1	1	#NAME?	#NAME?	#NAME?	inf	831.97	0	KRT8|KRT19|KRT79|RPL32|HNRNPD|RPL9|EIF4E|TCEB1|RPL30|RPL26|RPL14|EIF4A2|RPL15|EIF4G1|EIF4B|YWHAZ|SRP9|EEF1D|RPL27A|PSMC3|CFL1|FAU|RPL35|ATP5B|HNRNPA1|EIF2A|HNRNPH1|STAT3|IMPDH2|EIF3M|RPL28|WDR61|RPL19|SRSF1|CHERP|VASP|RPL22|RPS15|EIF3K|FBL|RPS11|RPS5|RPL18A|EIF3F|PSMA7|XPO1|PFDN6|EIF3D|HNRNPR|SYNCRIP|CSDE1|EIF3G|ACTL6A|LMNA|TUBB4A|GAPDH|EIF2S1|RPLP1|RPLP2|RPLP0|KRT18|ENO1|NPM1|EPRS|HSP90AA1|HSP90…
KPNB1	KRT8	KRT8	64495|64495|64495	62413	20804.3	3	27|27|27	1	1	#NAME?	#NAME?	#NAME?	inf	770.53	0	KRT19|THBS1|EIF4G2|RPL32|HNRNPAB|HNRNPD|RPL9|CTBP1|EIF4E|SEC31A|HDAC2|RPL30|RPL26|SKP1|SQSTM1|RPL14|EIF4A2|RPL15|SSB|CSNK2A1|EIF4G1|YWHAZ|RBBP7|CSTF3|EEF1D|SERPINH1|RPL27A|PSMC3|CFL1|RAE1|FAU|AP2A1|RPL35|DDB1|SEC23A|SP7|ATP5B|HNRNPA1|EIF2A|SEC24C|HNRNPH1|STAT3|MPRIP|ALDH1A3|IMPDH2|PPP2CB|EIF3M|RPL28|WDR61|CCNB2|DNAJB11|DDX5|RPL19|SRSF1|VASP|RPL22|PLIN3|RPS15|SEH1L|EIF3K|FBL|HNRNPL|RPS11|RPS5|RPL1…
KPNB1	KRT19	KRT19	64494|64494|64494	62410	20803.3	3	26|26|26	1	1	#NAME?	#NAME?	#NAME?	inf	800.13	0	THBS1|RPL32|HNRNPAB|HNRNPD|RPL9|CTBP1|EIF4E|HDAC2|RPL30|RPL26|SKP1|SQSTM1|EIF4A2|EIF4G1|EIF4B|YWHAZ|CSTF3|SERPINH1|PSMC3|CFL1|RPL35|SP7|ATP5B|HNRNPA1|HNRNPH1|STAT3|MPRIP|ALDH1A3|IMPDH2|PPP2CB|RPL28|CCNB2|SRSF2|RPL19|SRSF1|VASP|PLIN3|RPS15|EIF3K|FBL|HNRNPL|RPS11|RPS5|PSMA7|XPO1|NUDT21|KDM1A|SYNCRIP|HIST1H2BN|BAG3|ACTL6A|LMNA|TUBB4A|GAPDH|HSPB1|EIF2S1|RPLP1|RPLP2|RPLP0|KRT18|MYL1|ENO1|NPM1|CAPN1|TU…
KPNB1	EIF4G2	EIF4G2	64485|64485|64485	62383	20794.3	3	0|0|0	1	1	#NAME?	#NAME?	#NAME?	inf	207943	0	RPL32|HNRNPAB|HNRNPD|RPL9|EIF4E|SEC31A|CIRBP|HDAC2|TCEB1|RPL30|RPL26|SKP1|DNPEP|SQSTM1|DYNC1I2|RPL14|EIF4A2|RPL15|SSB|CSNK2A1|EIF4G1|CSTF2|EIF4B|YWHAZ|ALYREF|RBBP7|SRP9|CSTF3|EEF1D|SERPINH1|CAPRIN1|RPL27A|PSMC3|CFL1|EXOSC4|RAE1|FAU|RPL35|DDB1|MTHFD1|SEC23A|CAD|CNOT2|ATP5B|HNRNPA1|UBAP2L|IGF2BP2|EIF2A|CPSF6|ERH|SEC24C|HNRNPH1|STAT3|IMPDH2|RBMX|EIF3M|GEMIN2|RPL28|WDR61|SLTM|CCNB2|RNPS1|CNOT10|DNAJB…
KPNB1	RPL32	RPL32	64489|64489|64487	62393	20797.7	3	0|0|0	1	1	#NAME?	#NAME?	#NAME?	inf	207977	0	HNRNPAB|HNRNPD|RPL9|CTBP1|EIF4E|SEC31A|CIRBP|HDAC2|TCEB1|RPL30|RPL26|SKP1|DNPEP|SQSTM1|DYNC1I2|RPL14|EIF4A2|RPL15|SSB|CSNK2A1|EIF4G1|CSTF2|EIF4B|YWHAZ|ALYREF|RBBP7|SRP9|CSTF3|EEF1D|SERPINH1|CAPRIN1|RPL27A|PSMC3|CFL1|EXOSC4|RAE1|FAU|AP2A1|RPL35|DDB1|MLF2|MTHFD1|SEC23A|CAD|CNOT2|SP7|GIT2|ATP5B|HNRNPA1|UBAP2L|IGF2BP2|EIF2A|CPSF6|ERH|HNRNPH1|STAT3|MPRIP|ALDH1A3|IMPDH2|RBMX|WDR26|PPP2CB|EIF3M|GEMIN2|S…
KPNB1	HNRNPAB	HNRNPAB	64491|64491|64492	62402	20800.7	3	0|21|22	1	1	#NAME?	#NAME?	#NAME?	inf	1451.21	0	HNRNPD|RPL9|CTBP1|EIF4E|SEC31A|CIRBP|HDAC2|TCEB1|RPL30|RPL26|SKP1|DNPEP|SQSTM1|DYNC1I2|RPL14|EIF4A2|RPL15|SSB|CSNK2A1|EIF4G1|CSTF2|EIF4B|YWHAZ|ALYREF|RBBP7|SRP9|CSTF3|EEF1D|SERPINH1|CAPRIN1|RPL27A|PSMC3|CFL1|EXOSC4|RAE1|FAU|AP2A1|RPL35|DDB1|UACA|MTHFD1|SEC23A|CAD|CNOT2|SP7|ATP5B|HNRNPA1|UBAP2L|IGF2BP2|EIF2A|BCL7B|CPSF6|ERH|SEC24C|HNRNPH1|STAT3|ALDH1A3|IMPDH2|RBMX|WDR26|PPP2CB|EIF3M|GEMIN2|SSSCA1|…
KPNB1	HNRNPD	HNRNPD	64491|64491|64491	62401	20800.3	3	0|21|24	1	1	#NAME?	#NAME?	#NAME?	inf	1386.69	0	RPL9|CTBP1|EIF4E|SEC31A|CIRBP|HDAC2|TCEB1|RPL30|RPL26|SKP1|DNPEP|SQSTM1|DYNC1I2|RPL14|EIF4A2|RPL15|SSB|CSNK2A1|EIF4G1|CSTF2|EIF4B|YWHAZ|ALYREF|RBBP7|SRP9|CSTF3|EEF1D|SERPINH1|CAPRIN1|RPL27A|PSMC3|CFL1|EXOSC4|RAE1|FAU|AP2A1|RPL35|DDB1|MLF2|UACA|SEC23A|CAD|CNOT2|SP7|ATP5B|HNRNPA1|UBAP2L|IGF2BP2|EIF2A|CPSF6|ERH|SEC24C|HNRNPH1|STAT3|MPRIP|ALDH1A3|IMPDH2|RBMX|PPP2CB|EIF3M|GEMIN2|RPL28|WDR61|SLTM|CCNB2…
KPNB1	RPL9	RPL9	64490|64490|64490	62398	20799.3	3	22|23|22	1	1	#NAME?	#NAME?	#NAME?	inf	931.31	0	CTBP1|EIF4E|CIRBP|HDAC2|TCEB1|RPL30|RPL26|SKP1|DNPEP|SQSTM1|DYNC1I2|RPL14|EIF4A2|RPL15|SSB|CSNK2A1|EIF4G1|CSTF2|EIF4B|YWHAZ|ALYREF|RBBP7|SRP9|CSTF3|EEF1D|SERPINH1|CAPRIN1|RPL27A|PSMC3|CFL1|EXOSC4|RAE1|FAU|AP2A1|RPL35|DDB1|MROH2B|MLF2|MTHFD1|SEC23A|CAD|CNOT2|SP7|GIT2|ATP5B|HNRNPA1|UBAP2L|IGF2BP2|EIF2A|CPSF6|ERH|SEC24C|HNRNPH1|STAT3|MPRIP|ALDH1A3|IMPDH2|RBMX|WDR26|PPP2CB|EIF3M|GEMIN2|SSSCA1|RPL28|W…
KPNB1	CTBP1	CTBP1	64485|64485|64486	62384	20794.7	3	0|0|0	1	1	#NAME?	#NAME?	#NAME?	inf	207947	0	EIF4E|HDAC2|TCEB1|RPL30|RPL26|SKP1|SQSTM1|EIF4A2|SSB|CSNK2A1|EIF4G1|CSTF2|EIF4B|YWHAZ|ALYREF|RBBP7|CSTF3|SERPINH1|CAPRIN1|RPL27A|PSMC3|CFL1|RAE1|FAU|AP2A1|RPL35|DDB1|MLF2|SP7|ATP5B|HNRNPA1|UBAP2L|EIF2A|BCL7B|CPSF6|ERH|HNRNPH1|STAT3|ALDH1A3|IMPDH2|RBMX|GEMIN2|RPL28|WDR61|SLTM|CCNB2|RNPS1|SRSF2|DDX5|RPL19|SRSF1|BUB3|VASP|DAZAP1|RPS15|SEH1L|FBL|HNRNPL|RPS11|RPS5|EPS15L1|SUPT5H|IGF2BP3|PSMA7|HGS|XPO1…
KPNB1	SEC31A	SEC31A	64490|64489|64489	62396	20798.7	3	22|24|22	1	1	#NAME?	#NAME?	#NAME?	inf	917.59	0	HDAC2|TCEB1|SKP1|SQSTM1|EIF4A2|SSB|CSNK2A1|EIF4G1|CSTF2|YWHAZ|ALYREF|RBBP7|SERPINH1|CAPRIN1|PSMC3|RAE1|AP2A1|SEC23A|CNOT2|SP7|ATP5B|HNRNPA1|IGF2BP2|EIF2A|CPSF6|SEC24C|HNRNPH1|STAT3|RBMX|GEMIN2|WDR61|SLTM|CCNB2|RNPS1|DNAJB11|SRSF2|DDX5|SRSF1|CHERP|BUB3|VASP|SEH1L|RNMT|FBL|HNRNPL|RPS5|EPS15L1|SUPT5H|PPP6C|PSMA7|HGS|XPO1|DHX15|HNRNPR|SYNCRIP|KPNA6|DNAJA2|SF3B1|CSDE1|SNRNP200|BCAS2|UBXN7|PRPF6|BAG2|B…
KPNB1	HDAC2	HDAC2	64487|64487|64487	62389	20796.3	3	0|0|0	1	1	#NAME?	#NAME?	#NAME?	inf	207963	0	TCEB1|RPL30|RPL26|SKP1|DNPEP|SQSTM1|DYNC1I2|RPL14|EIF4A2|RPL15|SSB|CSNK2A1|EIF4G1|CSTF2|EIF4B|YWHAZ|ALYREF|RBBP7|SRP9|CSTF3|EEF1D|SERPINH1|CAPRIN1|RPL27A|PSMC3|CFL1|RAE1|FAU|AP2A1|RPL35|DDB1|MLF2|MTHFD1|CAD|SP7|ATP5B|HNRNPA1|UBAP2L|IGF2BP2|EIF2A|BCL7B|CPSF6|ERH|SEC24C|HNRNPH1|STAT3|MPRIP|ALDH1A3|IMPDH2|RBMX|WDR26|PPP2CB|EIF3M|GEMIN2|RPL28|WDR61|SLTM|CCNB2|RNPS1|DNAJB11|RSL1D1|SRSF2|DDX5|RPL19|SRS…
KPNB1	SKP1	SKP1	64486|64486|64486	62386	20795.3	3	0|0|0	1	1	#NAME?	#NAME?	#NAME?	inf	207953	0	SQSTM1|DYNC1I2|RPL14|EIF4A2|RPL15|SSB|CSNK2A1|EIF4G1|CSTF2|EIF4B|YWHAZ|ALYREF|RBBP7|SRP9|CSTF3|EEF1D|SERPINH1|CAPRIN1|RPL27A|PSMC3|CFL1|EXOSC4|RAE1|FAU|AP2A1|RPL35|DDB1|MTHFD1|CAD|CNOT2|SP7|ATP5B|HNRNPA1|UBAP2L|EIF2A|BCL7B|CPSF6|ERH|SEC24C|HNRNPH1|STAT3|MPRIP|ALDH1A3|IMPDH2|RBMX|WDR26|PPP2CB|EIF3M|SSSCA1|RPL28|WDR61|CCNB2|RNPS1|COX5A|DNAJB11|RSL1D1|SRSF2|DDX5|RPL19|SRSF1|CHERP|SNRPN|BUB3|VASP|RPL…
KPNB1	DNPEP	DNPEP	64487|64487|64487	62389	20796.3	3	0|0|0	1	1	#NAME?	#NAME?	#NAME?	inf	207963	0	RPL14|EIF4A2|RPL15|EIF4G1|EIF4B|YWHAZ|CSTF3|EEF1D|CAPRIN1|RPL27A|PSMC3|CFL1|FAU|RPL35|MTHFD1|CAD|ATP5B|HNRNPA1|EIF2A|ERH|STAT3|IMPDH2|EIF3M|RPL28|RSL1D1|DDX5|RPL19|VASP|RPL22|RPS15|RNMT|EIF3K|FBL|HNRNPL|RPS11|RPS5|RPL18A|EIF3F|PPP6C|PSMA7|XPO1|EIF3D|SYNCRIP|DNAJA2|FLNB|CSDE1|SNRNP200|EIF3G|UBXN7|PRPF6|ACTL6A|GAPDH|HSPB1|EIF2S1|RPLP1|RPLP2|RPLP0|MYL1|ENO1|NPM1|TUBB|EPRS|HSP90AA1|HSP90AB1|RPS17|PAR…
KPNB1	RPL14	RPL14	64489|64490|64490	62397	20799	3	22|22|23	1	1	#NAME?	#NAME?	#NAME?	inf	931.3	0	EIF4A2|RPL15|SSB|CSNK2A1|EIF4G1|CSTF2|EIF4B|YWHAZ|ALYREF|RBBP7|SRP9|CSTF3|EEF1D|SERPINH1|CAPRIN1|RPL27A|PSMC3|CFL1|EXOSC4|RAE1|FAU|AP2A1|RPL35|DDB1|MROH2B|MLF2|MTHFD1|SEC23A|CAD|CNOT2|GIT2|ATP5B|HNRNPA1|UBAP2L|IGF2BP2|EIF2A|CPSF6|ERH|SEC24C|HNRNPH1|STAT3|MPRIP|IMPDH2|RBMX|WDR26|PPP2CB|EIF3M|GEMIN2|SSSCA1|RPL28|WDR61|SLTM|RNPS1|COX5A|CNOT10|DNAJB11|RSL1D1|SRSF2|DDX5|RPL19|SRSF1|CHERP|SNRPN|BUB3|VA…
KPNB1	RPL15	RPL15	64490|64490|64490	62398	20799.3	3	21|19|22	1	1	#NAME?	#NAME?	#NAME?	inf	1006.42	0	SSB|CSNK2A1|EIF4G1|CSTF2|EIF4B|YWHAZ|ALYREF|RBBP7|SRP9|CSTF3|EEF1D|SERPINH1|CAPRIN1|RPL27A|PSMC3|CFL1|EXOSC4|RAE1|FAU|AP2A1|RPL35|DDB1|MROH2B|MLF2|MTHFD1|SEC23A|CAD|CNOT2|GIT2|ATP5B|HNRNPA1|UBAP2L|IGF2BP2|EIF2A|CPSF6|ERH|SEC24C|HNRNPH1|STAT3|MPRIP|IMPDH2|RBMX|WDR26|PPP2CB|EIF3M|GEMIN2|SSSCA1|RPL28|WDR61|SLTM|RNPS1|COX5A|CNOT10|DNAJB11|RSL1D1|SRSF2|DDX5|RPL19|SRSF1|CHERP|SNRPN|BUB3|RPL22|DAZAP1|PL…
KPNB1	EIF4G1	EIF4G1	64486|64489|64489	62392	20797.3	3	0|0|0	1	1	#NAME?	#NAME?	#NAME?	inf	207973	0	CSTF2|EIF4B|YWHAZ|ALYREF|RBBP7|SRP9|CSTF3|EEF1D|SERPINH1|CAPRIN1|RPL27A|PSMC3|CFL1|EXOSC4|RAE1|FAU|AP2A1|RPL35|DDB1|UACA|MTHFD1|SEC23A|CAD|CNOT2|SP7|ATP5B|HNRNPA1|UBAP2L|IGF2BP2|EIF2A|CPSF6|ERH|SEC24C|HNRNPH1|STAT3|MPRIP|ALDH1A3|IMPDH2|RBMX|PPP2CB|EIF3M|GEMIN2|RPL28|WDR61|SLTM|CCNB2|RNPS1|COX5A|CNOT10|DNAJB11|RSL1D1|SRSF2|DDX5|RPL19|SRSF1|CHERP|SNRPN|BUB3|VASP|RPL22|DAZAP1|PLIN3|RPS15|LSM12|SEH1L…
KPNB1	CSTF2	CSTF2	64488|64488|64488	62392	20797.3	3	0|21|20	1	1	#NAME?	#NAME?	#NAME?	inf	1521.76	0	EIF4B|YWHAZ|ALYREF|RBBP7|SRP9|CSTF3|EEF1D|CAPRIN1|RPL27A|PSMC3|CFL1|EXOSC4|RAE1|FAU|AP2A1|RPL35|DDB1|MLF2|UACA|CAD|CNOT2|HNRNPA1|UBAP2L|IGF2BP2|EIF2A|CPSF6|ERH|HNRNPH1|STAT3|IMPDH2|RBMX|WDR26|PPP2CB|EIF3M|GEMIN2|SSSCA1|RPL28|WDR61|SLTM|CCNB2|RNPS1|CNOT10|RSL1D1|SRSF2|DDX5|RPL19|SRSF1|CHERP|SNRPN|BUB3|VASP|RPL22|DAZAP1|RPS15|LSM12|SEH1L|RNMT|EIF3K|FBL|HNRNPL|RPS11|RPS5|RPL18A|SUPT5H|EIF3F|IGF2BP3|…
KPNB1	EIF4B	EIF4B	64490|64491|64491	62400	20800	3	0|0|0	1	1	#NAME?	#NAME?	#NAME?	inf	208000	0	YWHAZ|ALYREF|RBBP7|SRP9|CSTF3|EEF1D|SERPINH1|CAPRIN1|RPL27A|PSMC3|CFL1|EXOSC4|RAE1|FAU|AP2A1|RPL35|DDB1|UACA|MTHFD1|CAD|CNOT2|ATP5B|HNRNPA1|UBAP2L|IGF2BP2|EIF2A|BCL7B|CPSF6|ERH|SEC24C|HNRNPH1|STAT3|MPRIP|IMPDH2|RBMX|PPP2CB|EIF3M|GEMIN2|RPL28|WDR61|SLTM|CCNB2|RNPS1|CNOT10|RSL1D1|SRSF2|DDX5|RPL19|SRSF1|CHERP|SNRPN|BUB3|RPL22|DAZAP1|RPS15|LSM12|SEH1L|RNMT|EIF3K|FBL|HNRNPL|RPS11|RPS5|RPL18A|SUPT5H|EI…
KPNB1	YWHAZ	YWHAZ	64488|64487|64488	62391	20797	3	0|0|0	1	1	#NAME?	#NAME?	#NAME?	inf	207970	0	ALYREF|RBBP7|SRP9|CSTF3|EEF1D|SERPINH1|CAPRIN1|RPL27A|PSMC3|CFL1|EXOSC4|RAE1|FAU|AP2A1|RPL35|DDB1|MLF2|UACA|MTHFD1|SEC23A|CAD|CNOT2|SP7|GIT2|ATP5B|HNRNPA1|UBAP2L|IGF2BP2|EIF2A|CPSF6|ERH|SEC24C|HNRNPH1|STAT3|MPRIP|ALDH1A3|IMPDH2|RBMX|PPP2CB|EIF3M|GEMIN2|RPL28|WDR61|CCNB2|RNPS1|COX5A|CNOT10|DNAJB11|RSL1D1|SRSF2|DDX5|RPL19|SRSF1|CHERP|BUB3|VASP|RPL22|DAZAP1|PLIN3|RPS15|LSM12|SEH1L|RNMT|EIF3K|FBL|HNR…
KPNB1	ALYREF	ALYREF	64486|64486|64487	62387	20795.7	3	0|0|20	1	1	#NAME?	#NAME?	#NAME?	inf	3119.35	0	RBBP7|SRP9|CSTF3|EEF1D|SERPINH1|CAPRIN1|RPL27A|PSMC3|CFL1|EXOSC4|RAE1|FAU|AP2A1|RPL35|DDB1|UACA|MTHFD1|SEC23A|CAD|CNOT2|ATP5B|HNRNPA1|UBAP2L|IGF2BP2|EIF2A|CPSF6|ERH|SEC24C|HNRNPH1|STAT3|IMPDH2|RBMX|PPP2CB|EIF3M|GEMIN2|SSSCA1|RPL28|WDR61|SLTM|CCNB2|RNPS1|COX5A|CNOT10|DNAJB11|RSL1D1|SRSF2|DDX5|RPL19|SRSF1|CHERP|SNRPN|BUB3|VASP|RPL22|DAZAP1|PLIN3|RPS15|LSM12|SEH1L|RNMT|EIF3K|FBL|HNRNPL|RPS11|RPS5|RP…
KPNB1	SRP9	SRP9	64489|64488|64489	62394	20798	3	0|0|0	1	1	#NAME?	#NAME?	#NAME?	inf	207980	0	CSTF3|EEF1D|CAPRIN1|RPL27A|PSMC3|EXOSC4|RAE1|FAU|RPL35|DDB1|MLF2|UACA|MTHFD1|SEC23A|CAD|CNOT2|GIT2|ATP5B|HNRNPA1|UBAP2L|IGF2BP2|EIF2A|CPSF6|ERH|HNRNPH1|STAT3|MPRIP|IMPDH2|RBMX|EIF3M|GEMIN2|RPL28|WDR61|SLTM|RNPS1|COX5A|CNOT10|RSL1D1|SRSF2|DDX5|RPL19|SRSF1|CHERP|SNRPN|BUB3|RPL22|DAZAP1|RPS15|LSM12|SEH1L|RNMT|EIF3K|FBL|HNRNPL|RPS11|RPS5|RPL18A|SUPT5H|EIF3F|IGF2BP3|PSMA7|XPO1|PFDN6|EIF3D|DHX15|PRPF4|…
KPNB1	EEF1D	EEF1D	64490|64489|64489	62396	20798.7	3	0|0|0	1	1	#NAME?	#NAME?	#NAME?	inf	207987	0	SERPINH1|CAPRIN1|RPL27A|PSMC3|CFL1|EXOSC4|RAE1|FAU|AP2A1|RPL35|DDB1|MLF2|MTHFD1|SEC23A|CAD|CNOT2|GIT2|ATP5B|HNRNPA1|UBAP2L|EIF2A|CPSF6|ERH|HNRNPH1|STAT3|MPRIP|IMPDH2|RBMX|PPP2CB|EIF3M|SSSCA1|RPL28|WDR61|RNPS1|COX5A|CNOT10|DNAJB11|RSL1D1|SRSF2|DDX5|RPL19|SRSF1|CHERP|SNRPN|BUB3|RPL22|DAZAP1|RPS15|LSM12|SEH1L|RNMT|EIF3K|FBL|HNRNPL|RPS11|RPS5|RPL18A|SUPT5H|EIF3F|IGF2BP3|PPP6C|PSMA7|HGS|XPO1|PFDN6|OGT…
KPNB1	SERPINH1	SERPINH1	64487|64487|64487	62389	20796.3	3	0|0|0	1	1	#NAME?	#NAME?	#NAME?	inf	207963	0	CAPRIN1|RPL27A|PSMC3|CFL1|RAE1|FAU|RPL35|DDB1|MLF2|SEC23A|CAD|CNOT2|SP7|ATP5B|HNRNPA1|EIF2A|ERH|SEC24C|HNRNPH1|STAT3|ALDH1A3|IMPDH2|PPP2CB|EIF3M|RPL28|WDR61|CCNB2|COX5A|CNOT10|DNAJB11|RSL1D1|SRSF2|DDX5|RPL19|SRSF1|SNRPN|VASP|PLIN3|RPS15|LSM12|SEH1L|RNMT|EIF3K|FBL|HNRNPL|RPS11|RPS5|RPL18A|EIF3F|PPP6C|PSMA7|HGS|XPO1|PFDN6|OGT|EIF3D|DHX15|HNRNPR|KDM1A|SYNCRIP|KPNA6|HIST1H2BN|DNAJA2|SNRNP200|EIF3G|BC…
KPNB1	CAPRIN1	CAPRIN1	64488|64488|64489	62393	20797.7	3	0|0|0	1	1	#NAME?	#NAME?	#NAME?	inf	207977	0	RPL27A|PSMC3|EXOSC4|RAE1|FAU|AP2A1|RPL35|DDB1|MTHFD1|SEC23A|CAD|CNOT2|ATP5B|HNRNPA1|UBAP2L|IGF2BP2|EIF2A|CPSF6|ERH|SEC24C|HNRNPH1|STAT3|MPRIP|IMPDH2|RBMX|PPP2CB|EIF3M|GEMIN2|SSSCA1|RPL28|WDR61|SLTM|CCNB2|RNPS1|CNOT10|RSL1D1|SRSF2|DDX5|RPL19|SRSF1|CHERP|BUB3|RPL22|DAZAP1|RPS15|LSM12|SEH1L|RNMT|EIF3K|FBL|HNRNPL|RPS11|RPS5|RPL18A|SUPT5H|EIF3F|IGF2BP3|PPP6C|PSMA7|XPO1|PFDN6|EIF3D|DHX15|PRPF4|HNRNPR|N…
KPNB1	RPL27A	RPL27A	64489|64489|64490	62396	20798.7	3	0|0|23	1	1	#NAME?	#NAME?	#NAME?	inf	2712.87	0	PSMC3|CFL1|EXOSC4|RAE1|FAU|AP2A1|RPL35|DDB1|MROH2B|MLF2|MTHFD1|SEC23A|CAD|CNOT2|GIT2|ATP5B|HNRNPA1|UBAP2L|IGF2BP2|EIF2A|CPSF6|ERH|SEC24C|HNRNPH1|STAT3|MPRIP|IMPDH2|RBMX|WDR26|PPP2CB|EIF3M|GEMIN2|SSSCA1|RPL28|WDR61|SLTM|CCNB2|RNPS1|COX5A|CNOT10|DNAJB11|RSL1D1|SRSF2|DDX5|RPL19|SRSF1|CHERP|SNRPN|BUB3|VASP|RPL22|DAZAP1|PLIN3|RPS15|LSM12|SEH1L|RNMT|EIF3K|FBL|HNRNPL|RPS11|RPS5|EPS15L1|RPL18A|SUPT5H|EIF…
KPNB1	PSMC3	PSMC3	64485|64485|0	63434	21144.7	3	0|21|0	0.67	1	#NAME?	#NAME?	#NAME?	inf	3020.67	0	CFL1|EXOSC4|RAE1|FAU|AP2A1|RPL35|DDB1|MROH2B|MTHFD1|CAD|CNOT2|SP7|ATP5B|HNRNPA1|UBAP2L|IGF2BP2|EIF2A|ERH|HNRNPH1|STAT3|ALDH1A3|IMPDH2|RBMX|PPP2CB|EIF3M|SSSCA1|RPL28|WDR61|SLTM|CCNB2|RNPS1|COX5A|CNOT10|DNAJB11|RSL1D1|SRSF2|DDX5|RPL19|SRSF1|CHERP|SNRPN|BUB3|VASP|RPL22|PLIN3|RPS15|LSM12|SEH1L|RNMT|EIF3K|FBL|HNRNPL|RPS11|RPS5|EPS15L1|RPL18A|SUPT5H|EIF3F|PPP6C|PSMA7|HGS|XPO1|PFDN6|OGT|EIF3D|DHX15|PRPF…
KPNB1	EXOSC4	EXOSC4	64485|0|0	64485	21495	3	0|0|0	0.33	1	#NAME?	#NAME?	#NAME?	inf	214950	0.05	RAE1|FAU|RPL35|DDB1|CAD|CNOT2|ATP5B|HNRNPA1|UBAP2L|IGF2BP2|EIF2A|CPSF6|ERH|HNRNPH1|STAT3|IMPDH2|RBMX|EIF3M|GEMIN2|RPL28|WDR61|RNPS1|CNOT10|RSL1D1|SRSF2|DDX5|RPL19|SRSF1|CHERP|SNRPN|BUB3|VASP|RPL22|DAZAP1|RPS15|LSM12|SEH1L|RNMT|EIF3K|FBL|HNRNPL|RPS11|RPS5|RPL18A|SUPT5H|EIF3F|IGF2BP3|PSMA7|HGS|XPO1|PFDN6|EIF3D|DHX15|PRPF4|HNRNPR|NUDT21|SYNCRIP|KPNA6|HIST1H2BN|SF3B1|CSDE1|PRKRA|SNRNP200|EIF3G|BCAS2|…
KPNB1	RAE1	RAE1	64487|64487|64488	62390	20796.7	3	0|0|0	1	1	#NAME?	#NAME?	#NAME?	inf	207967	0	FAU|AP2A1|RPL35|DDB1|MROH2B|MLF2|MTHFD1|SEC23A|CAD|CNOT2|ATP5B|HNRNPA1|UBAP2L|IGF2BP2|EIF2A|CPSF6|ERH|SEC24C|HNRNPH1|STAT3|IMPDH2|RBMX|PPP2CB|EIF3M|GEMIN2|RPL28|WDR61|SLTM|CCNB2|RNPS1|COX5A|CNOT10|DNAJB11|RSL1D1|SRSF2|DDX5|RPL19|SRSF1|CHERP|SNRPN|BUB3|VASP|RPL22|DAZAP1|PLIN3|RPS15|LSM12|SEH1L|RNMT|EIF3K|FBL|HNRNPL|RPS11|RPS5|RPL18A|SUPT5H|EIF3F|IGF2BP3|PPP6C|PSMA7|HGS|XPO1|PFDN6|OGT|EIF3D|DHX15|P…
KPNB1	FAU	FAU	64488|0|64488	63440	21146.7	3	0|0|0	0.67	1	#NAME?	#NAME?	#NAME?	inf	211467	0	AP2A1|RPL35|DDB1|MLF2|MTHFD1|SEC23A|CAD|CNOT2|GIT2|ATP5B|HNRNPA1|UBAP2L|EIF2A|CPSF6|ERH|SEC24C|HNRNPH1|STAT3|MPRIP|IMPDH2|RBMX|WDR26|PPP2CB|EIF3M|GEMIN2|RPL28|WDR61|RNPS1|COX5A|CNOT10|DNAJB11|RSL1D1|SRSF2|DDX5|RPL19|SRSF1|CHERP|SNRPN|BUB3|VASP|RPL22|PLIN3|RPS15|LSM12|SEH1L|RNMT|EIF3K|FBL|HNRNPL|RPS11|RPS5|EPS15L1|RPL18A|SUPT5H|EIF3F|IGF2BP3|PPP6C|PSMA7|HGS|XPO1|PFDN6|EIF3D|DHX15|PRPF4|HNRNPR|NUDT…
KPNB1	AP2A1	AP2A1	64486|0|0	64486	21495.3	3	0|0|0	0.33	1	#NAME?	#NAME?	#NAME?	inf	214953	0.05	RPL35|DDB1|MLF2|SEC23A|CAD|CNOT2|HNRNPA1|SEC24C|HNRNPH1|STAT3|MPRIP|RBMX|PPP2CB|RPL28|WDR61|SLTM|CCNB2|SRSF2|DDX5|RPL19|SRSF1|CHERP|SNRPN|BUB3|RPL22|PLIN3|RPS15|SEH1L|EIF3K|FBL|HNRNPL|RPS11|RPS5|EPS15L1|RPL18A|EIF3F|PPP6C|PSMA7|HGS|XPO1|PFDN6|DHX15|PRPF4|HNRNPR|SYNCRIP|KPNA6|HIST1H2BN|DNAJA2|SF3B1|SNRNP200|EIF3G|BCAS2|UBXN7|PRPF6|BAG3|ACTL6A|LMNA|TUBB4A|GAPDH|HSPB1|EIF2S1|RPLP1|RPLP2|RPLP0|KRT18|…
KPNB1	RPL35	RPL35	64489|64489|64489	62395	20798.3	3	0|0|0	1	1	#NAME?	#NAME?	#NAME?	inf	207983	0	DDB1|MLF2|MTHFD1|SEC23A|CAD|CNOT2|SP7|GIT2|ATP5B|HNRNPA1|UBAP2L|IGF2BP2|EIF2A|CPSF6|ERH|HNRNPH1|STAT3|MPRIP|ALDH1A3|IMPDH2|RBMX|WDR26|PPP2CB|EIF3M|GEMIN2|SSSCA1|RPL28|WDR61|SLTM|CCNB2|RNPS1|COX5A|CNOT10|DNAJB11|RSL1D1|SRSF2|DDX5|RPL19|SRSF1|CHERP|SNRPN|BUB3|VASP|RPL22|DAZAP1|PLIN3|RPS15|LSM12|SEH1L|RNMT|EIF3K|FBL|HNRNPL|RPS11|RPS5|EPS15L1|RPL18A|SUPT5H|EIF3F|IGF2BP3|PPP6C|PSMA7|HGS|XPO1|PFDN6|EIF…
KPNB1	DDB1	DDB1	64488|64485|64487	62388	20796	3	0|0|0	1	1	#NAME?	#NAME?	#NAME?	inf	207960	0	CAD|CNOT2|ATP5B|HNRNPA1|UBAP2L|EIF2A|BCL7B|CPSF6|ERH|HNRNPH1|STAT3|IMPDH2|RBMX|WDR26|PPP2CB|EIF3M|SSSCA1|RPL28|WDR61|SLTM|CCNB2|RNPS1|COX5A|DNAJB11|RSL1D1|SRSF2|DDX5|RPL19|SRSF1|CHERP|SNRPN|BUB3|VASP|RPL22|DAZAP1|PLIN3|RPS15|SEH1L|RNMT|EIF3K|FBL|HNRNPL|RPS11|RPS5|EPS15L1|RPL18A|SUPT5H|EIF3F|PPP6C|PSMA7|HGS|XPO1|PFDN6|OGT|EIF3D|DHX15|PRPF4|HNRNPR|NUDT21|AKAP8|KDM1A|SYNCRIP|KPNA6|HIST1H2BN|DNAJA2|S…
KPNB1	UACA	UACA	64488|64487|64486	62389	20796.3	3	0|0|0	1	1	#NAME?	#NAME?	#NAME?	inf	207963	0	HNRNPA1|CPSF6|ERH|HNRNPH1|STAT3|IMPDH2|RBMX|PPP2CB|RSL1D1|SRSF2|DDX5|RPL19|SRSF1|CHERP|DAZAP1|FBL|HNRNPL|RPS11|RPS5|XPO1|OGT|DHX15|HNRNPR|NUDT21|SYNCRIP|SF3B1|SNRNP200|UBXN7|ACTL6A|EIF2S1|SNRPB2|SNRNP70|SNRPA|CLTA|SNRPA1|XRCC5|NCL|HNRNPA2B1|SFPQ|RPS3|DDX6|MAPK1|PPP2R1A|HNRNPH3|FUS|EIF4A3|RPS19|SKIV2L2|RPS27|RPL5|RPL21|RPS10|CAPZA2|RBM25|HNRNPA3|HNRNPF|CAPZA1|NUP98|VCP|HNRNPH2|ACTG1|EIF4A1|RPS3A|H…
KPNB1	MTHFD1	MTHFD1	64487|64487|64488	62390	20796.7	3	0|20|0	1	1	#NAME?	#NAME?	#NAME?	inf	3119.5	0	CAD|ATP5B|HNRNPA1|EIF2A|ERH|HNRNPH1|ALDH1A3|IMPDH2|PPP2CB|EIF3M|RPL28|RSL1D1|RPL19|SRSF1|RPL22|RPS15|RNMT|EIF3K|FBL|HNRNPL|RPS11|RPS5|RPL18A|EIF3F|PSMA7|XPO1|PFDN6|EIF3D|HNRNPR|SYNCRIP|KPNA6|DNAJA2|SNRNP200|EIF3G|UBXN7|ACTL6A|LMNA|GAPDH|EIF2S1|RPLP1|RPLP2|RPLP0|ENO1|NPM1|EPRS|HSP90AA1|HSP90AB1|SNRNP70|RPS17|SNRPA|HSPD1|HSPA5|HSPA8|PRPS2|XRCC5|EEF2|DARS|RPS2|RPA2|TCP1|RPL35A|RPL7|NCL|POLR2C|EIF2AK…
KPNB1	SEC23A	SEC23A	64486|64485|64487	62386	20795.3	3	0|0|0	1	1	#NAME?	#NAME?	#NAME?	inf	207953	0	CNOT2|ATP5B|HNRNPA1|UBAP2L|EIF2A|ERH|SEC24C|HNRNPH1|STAT3|RBMX|EIF3M|GEMIN2|SSSCA1|RPL28|WDR61|SLTM|CCNB2|RNPS1|DNAJB11|RPL19|CHERP|BUB3|VASP|RPL22|RPS15|SEH1L|EIF3K|FBL|HNRNPL|RPS11|RPS5|EPS15L1|RPL18A|EIF3F|PPP6C|PSMA7|HGS|XPO1|EIF3D|DHX15|HNRNPR|SYNCRIP|DNAJA2|CSDE1|EIF3G|BCAS2|UBXN7|PRPF6|BAG2|BAG3|TUBB4A|GAPDH|HSPB1|EIF2S1|RPLP1|RPLP2|RPLP0|KRT18|ENO1|NPM1|TUBB|EPRS|HSP90AA1|HSP90AB1|RPS17|C…
KPNB1	CAD	CAD	64490|64490|64489	62397	20799	3	22|23|21	1	1	#NAME?	#NAME?	#NAME?	inf	945.41	0	CNOT2|ATP5B|HNRNPA1|EIF2A|CPSF6|ERH|SEC24C|HNRNPH1|STAT3|IMPDH2|RBMX|PPP2CB|EIF3M|GEMIN2|SSSCA1|RPL28|WDR61|SLTM|CCNB2|RNPS1|COX5A|CNOT10|DNAJB11|RSL1D1|SRSF2|DDX5|RPL19|SRSF1|CHERP|SNRPN|BUB3|RPL22|PLIN3|RPS15|LSM12|SEH1L|RNMT|EIF3K|FBL|HNRNPL|RPS11|RPS5|RPL18A|SUPT5H|EIF3F|PPP6C|PSMA7|XPO1|PFDN6|OGT|EIF3D|DHX15|PRPF4|HNRNPR|NUDT21|AKAP8|PRPSAP2|KDM1A|SYNCRIP|KPNA6|HIST1H2BN|DNAJA2|SF3B1|CSDE1|S…
KPNB1	CNOT2	CNOT2	64485|64485|64485	62383	20794.3	3	20|21|0	1	1	#NAME?	#NAME?	#NAME?	inf	1521.54	0	ATP5B|HNRNPA1|UBAP2L|IGF2BP2|EIF2A|CPSF6|ERH|SEC24C|HNRNPH1|STAT3|IMPDH2|RBMX|PPP2CB|EIF3M|GEMIN2|SSSCA1|RPL28|WDR61|SLTM|CCNB2|RNPS1|CNOT10|RSL1D1|SRSF2|DDX5|RPL19|SRSF1|CHERP|SNRPN|BUB3|RPL22|DAZAP1|RPS15|LSM12|SEH1L|RNMT|EIF3K|FBL|HNRNPL|RPS11|RPS5|RPL18A|SUPT5H|EIF3F|PPP6C|PSMA7|XPO1|PFDN6|EIF3D|DHX15|PRPF4|HNRNPR|NUDT21|SYNCRIP|KPNA6|HIST1H2BN|DNAJA2|SF3B1|CSDE1|PRKRA|SNRNP200|EIF3G|BCAS2|UB…
KPNB1	SP7	SP7	64489|0|0	64489	21496.3	3	0|0|0	0.33	1	#NAME?	#NAME?	#NAME?	inf	214963	0.05	ATP5B|HNRNPA1|BCL7B|SEC24C|STAT3|ALDH1A3|IMPDH2|RPL28|CCNB2|DNAJB11|DDX5|RPL19|SRSF1|SNRPN|VASP|RPS15|FBL|HNRNPL|RPS11|RPS5|SUPT5H|PSMA7|XPO1|KDM1A|SYNCRIP|DNAJA2|SF3B1|SNRNP200|UBXN7|PRPF6|BAG2|BAG3|ACTL6A|LMNA|TUBB4A|GAPDH|HSPB1|EIF2S1|RPLP1|RPLP2|RPLP0|KRT18|ENO1|NPM1|CAPN1|TUBB|EPRS|HSP90AA1|HSP90AB1|SNRPA|PARP1|HSPD1|HSPA5|HSPA8|XRCC5|EEF2|MIF|RPS2|RPA2|HSPA6|TCP1|RPL7|NCL|POLR2C|FLNA|HNRNPA…
KPNB1	GIT2	GIT2	64486|64484|64486	62384	20794.7	3	0|0|0	1	1	#NAME?	#NAME?	#NAME?	inf	207947	0	ATP5B|STAT3|WDR26|EIF3M|RPL28|RSL1D1|RPL19|VASP|RPL22|RPS15|FBL|RPS11|RPS5|RPL18A|EIF3F|EIF3D|SYNCRIP|KPNA6|EIF3G|UBXN7|ACTL6A|LMNA|GAPDH|HSPB1|EIF2S1|RPLP1|RPLP2|RPLP0|MYL1|NPM1|CAPN1|TUBB|EPRS|HSP90AA1|HSP90AB1|RPS17|CLTA|CLTB|SNRPA1|HSPA5|HSPA8|EEF2|RPS2|TCP1|RPL35A|RPL7|POLR2C|EIF2AK2|FLNA|RPS3|RPS12|ATP5A1|PSMA3|RPL13|EEF1G|PSMA5|RPL12|RPL4|EIF4A3|RPS19|RPL3|CCT6A|RPL13A|EIF2S3L|RPS27|RPL5|R…
KPNB1	HNRNPA1	HNRNPA1	64493|64493|64494	62408	20802.7	3	27|26|27	1	1	#NAME?	#NAME?	#NAME?	inf	780.1	0	UBAP2L|IGF2BP2|EIF2A|BCL7B|CPSF6|ERH|SEC24C|HNRNPH1|STAT3|MPRIP|ALDH1A3|IMPDH2|RBMX|PPP2CB|EIF3M|GEMIN2|SSSCA1|RPL28|WDR61|SLTM|CCNB2|RNPS1|COX5A|CNOT10|DNAJB11|RSL1D1|SRSF2|DDX5|RPL19|SRSF1|CHERP|SNRPN|BUB3|VASP|RPL22|DAZAP1|PLIN3|RPS15|LSM12|SEH1L|RNMT|EIF3K|FBL|HNRNPL|RPS11|RPS5|EPS15L1|RPL18A|SUPT5H|EIF3F|IGF2BP3|PPP6C|PSMA7|HGS|XPO1|PFDN6|OGT|EIF3D|DHX15|PRPF4|HNRNPR|NUDT21|AKAP8|KDM1A|SYNCR…
KPNB1	UBAP2L	UBAP2L	64488|64488|64488	62392	20797.3	3	0|0|0	1	1	#NAME?	#NAME?	#NAME?	inf	207973	0	IGF2BP2|EIF2A|CPSF6|ERH|SEC24C|HNRNPH1|STAT3|MPRIP|IMPDH2|RBMX|EIF3M|GEMIN2|SSSCA1|RPL28|WDR61|CCNB2|RNPS1|CNOT10|RSL1D1|SRSF2|DDX5|RPL19|SRSF1|CHERP|BUB3|RPL22|DAZAP1|PLIN3|RPS15|LSM12|RNMT|EIF3K|FBL|HNRNPL|RPS11|RPS5|RPL18A|SUPT5H|EIF3F|IGF2BP3|PPP6C|PSMA7|XPO1|PFDN6|EIF3D|DHX15|HNRNPR|NUDT21|KDM1A|SYNCRIP|KPNA6|HIST1H2BN|FLNB|SF3B1|CSDE1|SNRNP200|EIF3G|UBXN7|PRPF6|BAG2|BAG3|ACTL6A|LMNA|TUBB4A|…
KPNB1	IGF2BP2	IGF2BP2	64490|64490|64490	62398	20799.3	3	0|21|0	1	1	#NAME?	#NAME?	#NAME?	inf	2971.33	0	EIF2A|CPSF6|ERH|SEC24C|HNRNPH1|STAT3|ALDH1A3|RBMX|EIF3M|GEMIN2|RPL28|CCNB2|RNPS1|DNAJB11|RSL1D1|SRSF2|DDX5|RPL19|SRSF1|BUB3|DAZAP1|RPS15|LSM12|EIF3K|FBL|HNRNPL|RPS11|RPS5|RPL18A|EIF3F|IGF2BP3|PSMA7|XPO1|PFDN6|EIF3D|DHX15|PRPF4|HNRNPR|NUDT21|AKAP8|SYNCRIP|FLNB|SF3B1|CSDE1|PRKRA|SNRNP200|EIF3G|BCAS2|PRPF6|ACTL6A|LMNA|GAPDH|HSPB1|EIF2S1|RPLP1|RPLP2|RPLP0|MYL1|ENO1|NPM1|EPRS|HSP90AA1|HSP90AB1|SNRPB2|…
KPNB1	CPSF6	CPSF6	64488|64488|64488	62392	20797.3	3	0|0|0	1	1	#NAME?	#NAME?	#NAME?	inf	207973	0	ERH|HNRNPH1|STAT3|IMPDH2|RBMX|EIF3M|GEMIN2|RPL28|WDR61|SLTM|CCNB2|RNPS1|CNOT10|RSL1D1|SRSF2|DDX5|RPL19|SRSF1|CHERP|SNRPN|BUB3|VASP|RPL22|DAZAP1|RPS15|LSM12|SEH1L|RNMT|EIF3K|FBL|HNRNPL|RPS11|RPS5|RPL18A|SUPT5H|EIF3F|IGF2BP3|PPP6C|PSMA7|XPO1|PFDN6|OGT|EIF3D|DHX15|PRPF4|HNRNPR|NUDT21|AKAP8|KDM1A|SYNCRIP|KPNA6|HIST1H2BN|DNAJA2|SF3B1|CSDE1|PRKRA|SNRNP200|EIF3G|BCAS2|UBXN7|PRPF6|BAG2|BAG3|ACTL6A|LMNA|G…
KPNB1	ERH	ERH	64487|64487|64487	62389	20796.3	3	21|21|0	1	1	#NAME?	#NAME?	#NAME?	inf	1485.45	0	HNRNPH1|STAT3|MPRIP|IMPDH2|RBMX|PPP2CB|EIF3M|GEMIN2|SSSCA1|RPL28|WDR61|SLTM|CCNB2|RNPS1|COX5A|CNOT10|DNAJB11|RSL1D1|SRSF2|DDX5|RPL19|SRSF1|CHERP|SNRPN|BUB3|VASP|RPL22|DAZAP1|PLIN3|RPS15|LSM12|SEH1L|RNMT|EIF3K|FBL|HNRNPL|RPS11|RPS5|RPL18A|SUPT5H|EIF3F|IGF2BP3|PPP6C|PSMA7|XPO1|PFDN6|OGT|EIF3D|DHX15|PRPF4|HNRNPR|NUDT21|AKAP8|KDM1A|SYNCRIP|KPNA6|HIST1H2BN|DNAJA2|SF3B1|CSDE1|PRKRA|SNRNP200|EIF3G|BCAS2…
KPNB1	SEC24C	SEC24C	64485|64487|64487	62387	20795.7	3	0|0|0	1	1	#NAME?	#NAME?	#NAME?	inf	207957	0	HNRNPH1|STAT3|PPP2CB|GEMIN2|WDR61|SLTM|CCNB2|RNPS1|DNAJB11|SRSF2|DDX5|RPL19|SRSF1|CHERP|BUB3|VASP|DAZAP1|PLIN3|RPS15|LSM12|SEH1L|FBL|HNRNPL|RPS11|RPS5|EPS15L1|RPL18A|EIF3F|IGF2BP3|PPP6C|PSMA7|HGS|XPO1|EIF3D|DHX15|HNRNPR|SYNCRIP|DNAJA2|FLNB|SF3B1|CSDE1|SNRNP200|EIF3G|BCAS2|PRPF6|BAG2|BAG3|TUBB4A|GAPDH|HSPB1|EIF2S1|RPLP1|RPLP2|RPLP0|KRT18|ENO1|NPM1|TUBB|EPRS|HSP90AA1|HSP90AB1|SNRNP70|CLTA|CLTB|PARP…
KPNB1	HNRNPH1	HNRNPH1	64492|64492|64492	62404	20801.3	3	26|26|26	1	1	#NAME?	#NAME?	#NAME?	inf	800.05	0	STAT3|MPRIP|IMPDH2|RBMX|PPP2CB|EIF3M|GEMIN2|SSSCA1|RPL28|WDR61|SLTM|CCNB2|RNPS1|COX5A|CNOT10|DNAJB11|RSL1D1|SRSF2|DDX5|RPL19|SRSF1|CHERP|SNRPN|BUB3|VASP|RPL22|DAZAP1|PLIN3|RPS15|LSM12|SEH1L|RNMT|EIF3K|FBL|HNRNPL|RPS11|RPS5|RPL18A|SUPT5H|EIF3F|IGF2BP3|PPP6C|PSMA7|HGS|XPO1|PFDN6|OGT|EIF3D|DHX15|PRPF4|HNRNPR|NUDT21|AKAP8|PRPSAP2|KDM1A|SYNCRIP|KPNA6|HIST1H2BN|DNAJA2|FLNB|SF3B1|CSDE1|PRKRA|SNRNP200|EI…
KPNB1	MPRIP	MPRIP	64485|64485|0	63434	21144.7	3	0|0|0	0.67	1	#NAME?	#NAME?	#NAME?	inf	211447	0	IMPDH2|PPP2CB|EIF3M|RPL28|WDR61|RSL1D1|SRSF2|DDX5|RPL19|SRSF1|VASP|RPL22|DAZAP1|RPS15|EIF3K|FBL|HNRNPL|RPS11|RPS5|RPL18A|EIF3F|PSMA7|XPO1|PFDN6|EIF3D|HNRNPR|SYNCRIP|KPNA6|HIST1H2BN|DNAJA2|FLNB|EIF3G|BAG2|BAG3|ACTL6A|LMNA|TUBB4A|GAPDH|HSPB1|EIF2S1|RPLP1|RPLP2|RPLP0|NPM1|TUBB|EPRS|HSP90AA1|HSP90AB1|RPS17|CLTA|PARP1|PRKAR1A|HSPD1|HSPA5|HSPA8|EEF2|RPS2|RPA2|YBX3|HSPA6|TCP1|RPL35A|RPL7|NCL|POLR2C|EIF2…
KPNB1	ALDH1A3	ALDH1A3	64486|64486|0	63436	21145.3	3	0|0|0	0.67	1	#NAME?	#NAME?	#NAME?	inf	211453	0	IMPDH2|EIF3M|RPL28|CCNB2|RPL19|SRSF1|VASP|RPS15|FBL|HNRNPL|RPS11|RPS5|IGF2BP3|PSMA7|XPO1|EIF3D|KDM1A|SYNCRIP|KPNA6|BAG3|ACTL6A|LMNA|TUBB4A|GAPDH|HSPB1|EIF2S1|RPLP1|RPLP2|RPLP0|KRT18|ENO1|NPM1|CAPN1|TUBB|EPRS|HSP90AA1|HSP90AB1|SNRPA|PARP1|HSPD1|HSPA5|HSPA8|XRCC5|EEF2|MIF|DARS|RPS2|RPA2|HSPA6|TCP1|RPL7|NCL|POLR2C|FLNA|HNRNPA2B1|RPS3|AHCY|DNAJB1|ATP5A1|PSMA3|RPL13|EEF1G|PSMA5|MAPK1|RPL12|PPP2R1A|FUS…
KPNB1	IMPDH2	IMPDH2	64486|64486|64482	62382	20794	3	20|22|20	1	1	#NAME?	#NAME?	#NAME?	inf	1006.16	0	RBMX|WDR26|PPP2CB|EIF3M|GEMIN2|SSSCA1|RPL28|WDR61|SLTM|CCNB2|RNPS1|COX5A|CNOT10|DNAJB11|RSL1D1|SRSF2|DDX5|RPL19|SRSF1|CHERP|SNRPN|BUB3|VASP|RPL22|RPS15|LSM12|SEH1L|RNMT|EIF3K|FBL|HNRNPL|RPS11|RPS5|RPL18A|SUPT5H|EIF3F|IGF2BP3|PPP6C|PSMA7|XPO1|PFDN6|EIF3D|DHX15|PRPF4|HNRNPR|NUDT21|AKAP8|PRPSAP2|KDM1A|SYNCRIP|KPNA6|HIST1H2BN|DNAJA2|SF3B1|CSDE1|PRKRA|SNRNP200|EIF3G|BCAS2|UBXN7|PRPF6|BAG2|BAG3|ACTL6A|…
KPNB1	RBMX	RBMX	64488|64488|64487	62391	20797	3	0|0|0	1	1	#NAME?	#NAME?	#NAME?	inf	207970	0	PPP2CB|EIF3M|GEMIN2|SSSCA1|RPL28|WDR61|SLTM|CCNB2|RNPS1|COX5A|CNOT10|DNAJB11|RSL1D1|SRSF2|DDX5|RPL19|SRSF1|CHERP|SNRPN|BUB3|VASP|RPL22|DAZAP1|RPS15|LSM12|SEH1L|RNMT|EIF3K|FBL|HNRNPL|RPS11|RPS5|RPL18A|SUPT5H|EIF3F|IGF2BP3|PPP6C|PSMA7|HGS|XPO1|PFDN6|EIF3D|DHX15|PRPF4|HNRNPR|NUDT21|AKAP8|KDM1A|SYNCRIP|KPNA6|HIST1H2BN|DNAJA2|SF3B1|CSDE1|PRKRA|SNRNP200|EIF3G|BCAS2|UBXN7|PRPF6|BAG2|BAG3|ACTL6A|LMNA|TUB…
KPNB1	WDR26	WDR26	64487|64486|64488	62389	20796.3	3	0|0|0	1	1	#NAME?	#NAME?	#NAME?	inf	207963	0	WDR61|RSL1D1|DDX5|RPL19|BUB3|RPL22|FBL|RPS11|RPS5|RPL18A|PSMA7|DHX15|SNRNP200|UBXN7|ACTL6A|EIF2S1|RPLP1|RPLP0|NPM1|TUBB|EPRS|HSP90AA1|PARP1|XRCC5|RPA2|RPL35A|RPL7|POLR2C|EIF2AK2|FLNA|RPS3|RPS12|RPL13|RPA1|RPL12|RFC2|RPL4|EIF4A3|RPS19|RPL3|RPL13A|SKIV2L2|RPS27|RANGAP1|RPL5|RPL21|NUP98|EIF3B|EIF4A1|RPS3A|RPL27|RPS7|PPP1CA|PPP1CB|RPS8|RPS15A|RPS16|RPS14|RPS23|RPS18|RPS13|RPL7A|YPEL5|RPS4X|RPS6|HIST1…
KPNB1	PPP2CB	PPP2CB	64487|0|64486	63437	21145.7	3	0|0|0	0.67	1	#NAME?	#NAME?	#NAME?	inf	211457	0	EIF3M|SSSCA1|RPL28|WDR61|SLTM|CCNB2|RNPS1|COX5A|DNAJB11|DDX5|RPL19|SRSF1|BUB3|RPL22|PLIN3|RPS15|RNMT|EIF3K|FBL|HNRNPL|RPS11|RPS5|EPS15L1|RPL18A|SUPT5H|EIF3F|PPP6C|PSMA7|HGS|XPO1|PFDN6|OGT|EIF3D|DHX15|PRPF4|HNRNPR|AKAP8|KDM1A|SYNCRIP|HIST1H2BN|DNAJA2|SF3B1|PRKRA|SNRNP200|EIF3G|UBXN7|BAG2|BAG3|ACTL6A|LMNA|TUBB4A|GAPDH|HSPB1|EIF2S1|RPLP1|RPLP2|RPLP0|KRT18|ENO1|NPM1|TUBB|EPRS|HSP90AA1|HSP90AB1|SNRNP7…
KPNB1	EIF3M	EIF3M	64487|64486|64487	62388	20796	3	21|21|21	1	1	#NAME?	#NAME?	#NAME?	inf	990.29	0	SSSCA1|RPL28|WDR61|SLTM|CCNB2|RNPS1|COX5A|CNOT10|DNAJB11|RSL1D1|SRSF2|DDX5|RPL19|SRSF1|CHERP|SNRPN|BUB3|RPL22|DAZAP1|PLIN3|RPS15|LSM12|SEH1L|RNMT|EIF3K|FBL|HNRNPL|RPS11|RPS5|RPL18A|SUPT5H|EIF3F|IGF2BP3|PPP6C|PSMA7|HGS|XPO1|PFDN6|OGT|EIF3D|DHX15|PRPF4|HNRNPR|NUDT21|AKAP8|SYNCRIP|KPNA6|HIST1H2BN|DNAJA2|SF3B1|CSDE1|PRKRA|SNRNP200|EIF3G|BCAS2|UBXN7|PRPF6|BAG2|BAG3|ACTL6A|LMNA|TUBB4A|GAPDH|HSPB1|EIF2S…
KPNB1	GEMIN2	GEMIN2	64485|64485|0	63434	21144.7	3	0|0|0	0.67	1	#NAME?	#NAME?	#NAME?	inf	211447	0	RPL28|WDR61|SLTM|CCNB2|RNPS1|RSL1D1|SRSF2|DDX5|RPL19|SRSF1|CHERP|SNRPN|BUB3|VASP|RPL22|DAZAP1|RPS15|LSM12|SEH1L|RNMT|EIF3K|FBL|HNRNPL|RPS11|RPS5|RPL18A|SUPT5H|EIF3F|IGF2BP3|PSMA7|XPO1|PFDN6|OGT|EIF3D|DHX15|PRPF4|HNRNPR|NUDT21|AKAP8|KDM1A|SYNCRIP|KPNA6|HIST1H2BN|SF3B1|CSDE1|PRKRA|SNRNP200|EIF3G|BCAS2|UBXN7|PRPF6|ACTL6A|LMNA|GAPDH|EIF2S1|RPLP1|RPLP2|RPLP0|ENO1|NPM1|EPRS|HSP90AA1|HSP90AB1|SNRPB2|SNR…
KPNB1	SSSCA1	SSSCA1	64487|64488|64487	62390	20796.7	3	0|0|0	1	1	#NAME?	#NAME?	#NAME?	inf	207967	0	RPL28|SLTM|DNAJB11|DDX5|RPL19|SRSF1|BUB3|RPL22|RPS15|EIF3K|FBL|HNRNPL|RPS11|RPS5|RPL18A|SUPT5H|EIF3F|PPP6C|PSMA7|XPO1|PFDN6|EIF3D|DHX15|HNRNPR|SYNCRIP|DNAJA2|EIF3G|UBXN7|BAG2|BAG3|ACTL6A|TUBB4A|GAPDH|EIF2S1|RPLP1|RPLP2|RPLP0|ENO1|NPM1|TUBB|EPRS|HSP90AA1|HSP90AB1|RPS17|SNRPA1|PARP1|HSPD1|HSPA5|HSPA8|PRPS2|EEF2|DARS|RPS2|HSPA6|TCP1|RPL35A|RPL7|NCL|POLR2C|HNRNPA2B1|TUBG1|RPS3|AHCY|RPS12|DNAJB1|ATP5A…
KPNB1	RPL28	RPL28	64489|64489|64490	62396	20798.7	3	0|0|0	1	1	#NAME?	#NAME?	#NAME?	inf	207987	0	WDR61|SLTM|CCNB2|RNPS1|COX5A|CNOT10|DNAJB11|RSL1D1|SRSF2|DDX5|RPL19|SRSF1|CHERP|SNRPN|BUB3|VASP|RPL22|DAZAP1|PLIN3|RPS15|LSM12|SEH1L|RNMT|EIF3K|FBL|HNRNPL|RPS11|RPS5|EPS15L1|RPL18A|SUPT5H|EIF3F|IGF2BP3|PPP6C|PSMA7|HGS|XPO1|PFDN6|EIF3D|DHX15|PRPF4|HNRNPR|NUDT21|AKAP8|KDM1A|SYNCRIP|KPNA6|HIST1H2BN|DNAJA2|SF3B1|CSDE1|PRKRA|SNRNP200|EIF3G|BCAS2|UBXN7|PRPF6|BAG2|BAG3|ACTL6A|LMNA|TUBB4A|GAPDH|HSPB1|EIF…
KPNB1	RNPS1	RNPS1	64487|64486|64488	62389	20796.3	3	0|0|0	1	1	#NAME?	#NAME?	#NAME?	inf	207963	0	CNOT10|RSL1D1|SRSF2|DDX5|RPL19|SRSF1|CHERP|SNRPN|BUB3|RPL22|DAZAP1|RPS15|LSM12|SEH1L|RNMT|EIF3K|FBL|HNRNPL|RPS11|RPS5|RPL18A|SUPT5H|EIF3F|IGF2BP3|PPP6C|PSMA7|XPO1|PFDN6|OGT|EIF3D|DHX15|PRPF4|HNRNPR|NUDT21|AKAP8|KDM1A|SYNCRIP|KPNA6|HIST1H2BN|DNAJA2|SF3B1|CSDE1|PRKRA|SNRNP200|EIF3G|BCAS2|UBXN7|PRPF6|BAG3|ACTL6A|LMNA|GAPDH|HSPB1|EIF2S1|RPLP1|RPLP2|RPLP0|MYL1|ENO1|NPM1|EPRS|HSP90AA1|HSP90AB1|SNRPB2|S…
KPNB1	DYNLRB2	DYNLRB2	64486|0|64486	63436	21145.3	3	0|0|0	0.67	1	0.67	1	0.67	157.14	211453	0	EIF3K|TUBB4A|TUBB|HSP90AA1|HSP90AB1|CAPZA2|CCT5|CCT8|CAPZA1|VCP|TUBA1B|TUBA4A|TUBB4B|HNRNPA0|TUBB3|TUBB2A|SERBP1|BICD2|TUBB6|
KPNB1	COX5A	COX5A	64486|64487|64487	62388	20796	3	0|0|0	1	1	#NAME?	#NAME?	#NAME?	inf	207960	0	DNAJB11|RSL1D1|SRSF2|RPL19|SRSF1|CHERP|SNRPN|BUB3|RPL22|RPS15|SEH1L|EIF3K|FBL|HNRNPL|RPS11|RPS5|RPL18A|EIF3F|PSMA7|XPO1|PFDN6|EIF3D|DHX15|PRPF4|HNRNPR|SYNCRIP|DNAJA2|SF3B1|SNRNP200|EIF3G|BCAS2|UBXN7|PRPF6|BAG2|BAG3|TUBB4A|GAPDH|HSPB1|EIF2S1|RPLP1|RPLP2|RPLP0|ENO1|NPM1|TUBB|EPRS|HSP90AA1|HSP90AB1|SNRPB2|SNRNP70|RPS17|SNRPA|SNRPA1|HSPD1|HSPA5|HSPA8|XRCC5|EEF2|RPS2|HSPA6|TCP1|RPL35A|RPL7|POLR2C|EIF2…
KPNB1	CNOT10	CNOT10	64484|0|0	64484	21494.7	3	0|0|0	0.33	1	#NAME?	#NAME?	#NAME?	inf	214947	0.05	RSL1D1|SRSF2|DDX5|RPL19|SRSF1|SNRPN|RPL22|DAZAP1|RPS15|LSM12|SEH1L|RNMT|EIF3K|FBL|HNRNPL|RPS11|RPS5|RPL18A|SUPT5H|EIF3F|PSMA7|XPO1|EIF3D|DHX15|HNRNPR|NUDT21|SYNCRIP|KPNA6|SF3B1|CSDE1|SNRNP200|EIF3G|BCAS2|ACTL6A|TUBB4A|GAPDH|HSPB1|EIF2S1|RPLP1|RPLP2|RPLP0|ENO1|NPM1|EPRS|HSP90AA1|HSP90AB1|SNRPB2|SNRNP70|RPS17|SNRPA|SNRPA1|HSPD1|HSPA5|HSPA8|XRCC5|EEF2|RPS2|YBX3|HSPA6|TCP1|RPL35A|RPL7|NCL|EIF2AK2|HNR…
KPNB1	DNAJB11	DNAJB11	64486|64486|64486	62386	20795.3	3	0|0|0	1	1	#NAME?	#NAME?	#NAME?	inf	207953	0	RSL1D1|SRSF2|DDX5|RPL19|SRSF1|BUB3|VASP|RPL22|PLIN3|RPS15|SEH1L|EIF3K|FBL|HNRNPL|RPS11|RPS5|RPL18A|EIF3F|IGF2BP3|PPP6C|PSMA7|XPO1|PFDN6|OGT|EIF3D|DHX15|HNRNPR|SYNCRIP|DNAJA2|SF3B1|SNRNP200|EIF3G|BCAS2|UBXN7|PRPF6|BAG2|BAG3|ACTL6A|LMNA|TUBB4A|GAPDH|HSPB1|EIF2S1|RPLP1|RPLP2|RPLP0|KRT18|ENO1|NPM1|CAPN1|TUBB|EPRS|HSP90AA1|HSP90AB1|SNRPB2|SNRNP70|SNRPA|CLTA|CLTB|SNRPA1|PARP1|PRKAR1A|HSPD1|HSPA5|HSPA8|…
KPNB1	RSL1D1	RSL1D1	64484|64484|64485	62381	20793.7	3	0|0|0	1	1	#NAME?	#NAME?	#NAME?	inf	207937	0	SRSF2|DDX5|RPL19|SRSF1|CHERP|SNRPN|BUB3|RPL22|DAZAP1|RPS15|LSM12|SEH1L|RNMT|EIF3K|FBL|HNRNPL|RPS11|RPS5|RPL18A|SUPT5H|EIF3F|IGF2BP3|PPP6C|PSMA7|XPO1|PFDN6|EIF3D|DHX15|PRPF4|HNRNPR|NUDT21|AKAP8|KDM1A|SYNCRIP|KPNA6|HIST1H2BN|DNAJA2|SF3B1|CSDE1|SNRNP200|EIF3G|BCAS2|UBXN7|PRPF6|BAG2|ACTL6A|LMNA|GAPDH|HSPB1|EIF2S1|RPLP1|RPLP2|RPLP0|ENO1|NPM1|TUBB|EPRS|HSP90AA1|HSP90AB1|SNRPB2|SNRNP70|RPS17|SNRPA|CLTA|…
KPNB1	SRSF2	SRSF2	64488|64488|64488	62392	20797.3	3	0|0|0	1	1	#NAME?	#NAME?	#NAME?	inf	207973	0	DDX5|RPL19|SRSF1|CHERP|SNRPN|BUB3|VASP|RPL22|DAZAP1|PLIN3|RPS15|LSM12|SEH1L|RNMT|EIF3K|FBL|HNRNPL|RPS11|RPS5|RPL18A|SUPT5H|EIF3F|IGF2BP3|PPP6C|PSMA7|HGS|XPO1|PFDN6|OGT|EIF3D|DHX15|PRPF4|HNRNPR|NUDT21|AKAP8|KDM1A|SYNCRIP|KPNA6|HIST1H2BN|DNAJA2|SF3B1|CSDE1|PRKRA|SNRNP200|EIF3G|BCAS2|UBXN7|PRPF6|BAG2|BAG3|ACTL6A|LMNA|TUBB4A|GAPDH|HSPB1|EIF2S1|RPLP1|RPLP2|RPLP0|ENO1|NPM1|TUBB|EPRS|HSP90AA1|HSP90AB1|S…
KPNB1	DDX5	DDX5	64490|64490|64490	62398	20799.3	3	0|0|0	1	1	#NAME?	#NAME?	#NAME?	inf	207993	0	RPL19|SRSF1|CHERP|SNRPN|BUB3|VASP|RPL22|DAZAP1|PLIN3|RPS15|LSM12|SEH1L|RNMT|EIF3K|FBL|HNRNPL|RPS11|RPS5|EPS15L1|RPL18A|SUPT5H|EIF3F|IGF2BP3|PPP6C|PSMA7|HGS|XPO1|PFDN6|OGT|EIF3D|DHX15|PRPF4|HNRNPR|NUDT21|AKAP8|KDM1A|SYNCRIP|KPNA6|HIST1H2BN|DNAJA2|SF3B1|CSDE1|PRKRA|SNRNP200|EIF3G|BCAS2|UBXN7|PRPF6|BAG2|BAG3|ACTL6A|LMNA|TUBB4A|GAPDH|HSPB1|EIF2S1|RPLP1|RPLP2|RPLP0|KRT18|MYL1|ENO1|NPM1|TUBB|EPRS|HSP90…
KPNB1	RPL19	RPL19	64489|64490|64490	62397	20799	3	0|21|0	1	1	#NAME?	#NAME?	#NAME?	inf	2971.29	0	SRSF1|CHERP|SNRPN|BUB3|VASP|RPL22|DAZAP1|PLIN3|RPS15|LSM12|SEH1L|RNMT|EIF3K|FBL|HNRNPL|RPS11|RPS5|EPS15L1|RPL18A|SUPT5H|EIF3F|IGF2BP3|PPP6C|PSMA7|HGS|XPO1|PFDN6|OGT|EIF3D|DHX15|PRPF4|HNRNPR|NUDT21|AKAP8|KDM1A|SYNCRIP|KPNA6|HIST1H2BN|DNAJA2|SF3B1|CSDE1|PRKRA|SNRNP200|EIF3G|BCAS2|UBXN7|PRPF6|BAG2|BAG3|ACTL6A|LMNA|TUBB4A|GAPDH|HSPB1|EIF2S1|RPLP1|RPLP2|RPLP0|KRT18|MYL1|ENO1|NPM1|CAPN1|TUBB|EPRS|HSP90…
KPNB1	SRSF1	SRSF1	64490|64490|64490	62398	20799.3	3	0|0|0	1	1	#NAME?	#NAME?	#NAME?	inf	207993	0	CHERP|SNRPN|BUB3|VASP|RPL22|DAZAP1|PLIN3|RPS15|LSM12|SEH1L|RNMT|EIF3K|FBL|HNRNPL|RPS11|RPS5|RPL18A|SUPT5H|EIF3F|IGF2BP3|PPP6C|PSMA7|HGS|XPO1|PFDN6|OGT|EIF3D|DHX15|PRPF4|HNRNPR|NUDT21|AKAP8|KDM1A|SYNCRIP|KPNA6|HIST1H2BN|DNAJA2|FLNB|SF3B1|CSDE1|PRKRA|SNRNP200|EIF3G|BCAS2|UBXN7|PRPF6|BAG2|BAG3|ACTL6A|LMNA|TUBB4A|GAPDH|HSPB1|EIF2S1|RPLP1|RPLP2|RPLP0|KRT18|ENO1|NPM1|CAPN1|TUBB|EPRS|HSP90AA1|HSP90AB1|S…
KPNB1	CHERP	CHERP	64485|64485|64486	62384	20794.7	3	0|0|0	1	1	#NAME?	#NAME?	#NAME?	inf	207947	0	SNRPN|BUB3|VASP|RPL22|DAZAP1|RPS15|LSM12|SEH1L|RNMT|EIF3K|FBL|HNRNPL|RPS11|RPS5|RPL18A|SUPT5H|EIF3F|IGF2BP3|PPP6C|PSMA7|XPO1|PFDN6|EIF3D|DHX15|PRPF4|HNRNPR|NUDT21|KDM1A|SYNCRIP|KPNA6|HIST1H2BN|DNAJA2|SF3B1|CSDE1|SNRNP200|EIF3G|BCAS2|UBXN7|PRPF6|BAG3|ACTL6A|LMNA|TUBB4A|GAPDH|HSPB1|EIF2S1|RPLP1|RPLP2|RPLP0|ENO1|NPM1|TUBB|EPRS|HSP90AA1|HSP90AB1|SNRPB2|SNRNP70|RPS17|SNRPA|CLTA|SNRPA1|PARP1|HIST1H1E|H…
KPNB1	SNRPN	SNRPN	64491|64491|64491	62401	20800.3	3	0|0|22	1	1	#NAME?	#NAME?	#NAME?	inf	2836.41	0	BUB3|VASP|RPL22|DAZAP1|RPS15|LSM12|SEH1L|RNMT|EIF3K|FBL|HNRNPL|RPS11|RPS5|RPL18A|SUPT5H|EIF3F|IGF2BP3|PPP6C|PSMA7|HGS|XPO1|PFDN6|EIF3D|DHX15|PRPF4|HNRNPR|NUDT21|SYNCRIP|KPNA6|HIST1H2BN|DNAJA2|SF3B1|CSDE1|SNRNP200|EIF3G|BCAS2|UBXN7|PRPF6|BAG2|BAG3|ACTL6A|LMNA|GAPDH|HSPB1|EIF2S1|RPLP1|RPLP2|RPLP0|ENO1|NPM1|EPRS|HSP90AA1|HSP90AB1|SNRPB2|SNRNP70|RPS17|SNRPA|CLTA|SNRPA1|PARP1|HSPD1|HSPA5|HSPA8|PRPS2|X…
KPNB1	BUB3	BUB3	64490|64489|64490	62397	20799	3	0|0|0	1	1	#NAME?	#NAME?	#NAME?	inf	207990	0	VASP|RPL22|DAZAP1|PLIN3|RPS15|LSM12|SEH1L|RNMT|EIF3K|FBL|HNRNPL|RPS11|RPS5|EPS15L1|RPL18A|SUPT5H|EIF3F|IGF2BP3|PPP6C|PSMA7|HGS|XPO1|PFDN6|OGT|EIF3D|DHX15|PRPF4|HNRNPR|NUDT21|AKAP8|KDM1A|SYNCRIP|KPNA6|HIST1H2BN|DNAJA2|FLNB|SF3B1|CSDE1|PRKRA|SNRNP200|EIF3G|BCAS2|UBXN7|PRPF6|BAG2|BAG3|ACTL6A|LMNA|TUBB4A|GAPDH|HSPB1|EIF2S1|RPLP1|RPLP2|RPLP0|ENO1|NPM1|TUBB|EPRS|HSP90AA1|HSP90AB1|SNRPB2|SNRNP70|RPS17|S…
KPNB1	HOOK2	HOOK2	64484|0|0	64484	21494.7	3	0|0|0	0.33	1	0.33	1	0.33	52.14	214947	0.05	LMNA|CAPZA2|RANBP2|CAPZA1|BICD2|
KPNB1	RPL22	RPL22	64489|64489|64489	62395	20798.3	3	0|0|0	1	1	#NAME?	#NAME?	#NAME?	inf	207983	0	DAZAP1|PLIN3|RPS15|LSM12|SEH1L|RNMT|EIF3K|FBL|HNRNPL|RPS11|RPS5|EPS15L1|RPL18A|SUPT5H|EIF3F|IGF2BP3|PPP6C|PSMA7|HGS|XPO1|PFDN6|EIF3D|DHX15|PRPF4|HNRNPR|NUDT21|AKAP8|SYNCRIP|KPNA6|HIST1H2BN|DNAJA2|SF3B1|CSDE1|SNRNP200|EIF3G|BCAS2|UBXN7|PRPF6|BAG2|BAG3|ACTL6A|LMNA|TUBB4A|GAPDH|HSPB1|EIF2S1|RPLP1|RPLP2|RPLP0|KRT18|ENO1|NPM1|TUBB|EPRS|HSP90AA1|HSP90AB1|SNRPB2|SNRNP70|RPS17|SNRPA|CLTA|SNRPA1|PARP1|HIS…
KPNB1	DAZAP1	DAZAP1	64488|64488|64488	62392	20797.3	3	24|23|25	1	1	#NAME?	#NAME?	#NAME?	inf	866.56	0	RPS15|LSM12|SEH1L|RNMT|FBL|HNRNPL|RPS11|RPS5|RPL18A|SUPT5H|EIF3F|IGF2BP3|PSMA7|HGS|XPO1|PFDN6|EIF3D|DHX15|PRPF4|HNRNPR|NUDT21|AKAP8|KDM1A|SYNCRIP|KPNA6|FLNB|SF3B1|CSDE1|SNRNP200|EIF3G|BCAS2|UBXN7|PRPF6|ACTL6A|LMNA|GAPDH|HSPB1|EIF2S1|RPLP1|RPLP2|RPLP0|ENO1|NPM1|EPRS|HSP90AA1|HSP90AB1|SNRPB2|SNRNP70|SNRPA|SNRPA1|PARP1|HIST1H1E|HSPD1|HSPA5|HSPA8|XRCC5|EEF2|RPS2|RPA2|YBX3|TCP1|RPL35A|RPL7|NCL|POLR2C|…
KPNB1	PLIN3	PLIN3	64486|64486|64487	62387	20795.7	3	0|0|20	1	1	#NAME?	#NAME?	#NAME?	inf	3119.35	0	RPS15|LSM12|SEH1L|EIF3K|HNRNPL|RPS11|RPS5|EPS15L1|RPL18A|EIF3F|PPP6C|PSMA7|HGS|XPO1|PFDN6|OGT|DHX15|HNRNPR|SYNCRIP|HIST1H2BN|DNAJA2|SNRNP200|EIF3G|BCAS2|UBXN7|BAG2|BAG3|ACTL6A|LMNA|TUBB4A|GAPDH|HSPB1|EIF2S1|RPLP1|RPLP2|RPLP0|KRT18|ENO1|NPM1|CAPN1|TUBB|EPRS|HSP90AA1|HSP90AB1|SNRNP70|RPS17|CLTA|CLTB|PARP1|PRKAR1A|HSPD1|HSPA5|HSPA8|XRCC5|EEF2|MIF|RPS2|RPA2|HSPA6|TCP1|RPL35A|RPL7|NCL|POLR2C|EIF2AK2|F…
KPNB1	RPS15	RPS15	64490|64490|64490	62398	20799.3	3	24|24|24	1	1	#NAME?	#NAME?	#NAME?	inf	866.64	0	LSM12|SEH1L|RNMT|EIF3K|FBL|HNRNPL|RPS11|RPS5|EPS15L1|RPL18A|SUPT5H|EIF3F|IGF2BP3|PPP6C|PSMA7|HGS|XPO1|PFDN6|EIF3D|DHX15|PRPF4|HNRNPR|NUDT21|AKAP8|KDM1A|SYNCRIP|KPNA6|HIST1H2BN|DNAJA2|SF3B1|CSDE1|PRKRA|SNRNP200|EIF3G|BCAS2|UBXN7|PRPF6|BAG2|BAG3|ACTL6A|LMNA|TUBB4A|GAPDH|HSPB1|EIF2S1|RPLP1|RPLP2|RPLP0|KRT18|ENO1|NPM1|CAPN1|TUBB|EPRS|HSP90AA1|HSP90AB1|SNRPB2|SNRNP70|RPS17|SNRPA|CLTA|CLTB|SNRPA1|PARP1…
KPNB1	RNMT	RNMT	64485|64486|64486	62385	20795	3	0|0|0	1	1	#NAME?	#NAME?	#NAME?	inf	207950	0	EIF3K|FBL|HNRNPL|RPS11|RPS5|RPL18A|SUPT5H|EIF3F|IGF2BP3|PSMA7|XPO1|PFDN6|EIF3D|DHX15|PRPF4|HNRNPR|NUDT21|AKAP8|KDM1A|SYNCRIP|KPNA6|HIST1H2BN|DNAJA2|SF3B1|CSDE1|SNRNP200|EIF3G|UBXN7|PRPF6|BAG3|ACTL6A|GAPDH|HSPB1|EIF2S1|RPLP1|RPLP2|RPLP0|ENO1|NPM1|TUBB|EPRS|HSP90AA1|HSP90AB1|SNRPB2|SNRNP70|RPS17|SNRPA|CLTA|SNRPA1|PARP1|HSPD1|HSPA5|HSPA8|XRCC5|EEF2|DARS|RPS2|RPA2|YBX3|HSPA6|TCP1|RPL35A|RPL7|NCL|POLR…
KPNB1	EIF3K	EIF3K	64488|64488|64489	62393	20797.7	3	0|21|0	1	1	#NAME?	#NAME?	#NAME?	inf	2971.1	0	FBL|HNRNPL|RPS11|RPS5|RPL18A|SUPT5H|EIF3F|IGF2BP3|PPP6C|PSMA7|HGS|XPO1|PFDN6|OGT|EIF3D|DHX15|PRPF4|HNRNPR|NUDT21|AKAP8|SYNCRIP|KPNA6|DNAJA2|SF3B1|CSDE1|SNRNP200|EIF3G|BCAS2|UBXN7|PRPF6|BAG2|BAG3|ACTL6A|LMNA|TUBB4A|GAPDH|HSPB1|EIF2S1|RPLP1|RPLP2|RPLP0|KRT18|ENO1|NPM1|TUBB|EPRS|HSP90AA1|HSP90AB1|SNRPB2|SNRNP70|RPS17|SNRPA|SNRPA1|PARP1|HIST1H1E|PRKAR1A|HSPD1|HSPA5|HSPA8|PRPS2|XRCC5|EEF2|MIF|DARS|RPS…
KPNB1	HNRNPL	HNRNPL	64492|64492|64492	62404	20801.3	3	24|22|0	1	1	#NAME?	#NAME?	#NAME?	inf	1356.61	0	RPS11|RPS5|RPL18A|SUPT5H|EIF3F|IGF2BP3|PPP6C|PSMA7|HGS|XPO1|PFDN6|OGT|EIF3D|DHX15|PRPF4|HNRNPR|NUDT21|AKAP8|KDM1A|SYNCRIP|KPNA6|HIST1H2BN|DNAJA2|SF3B1|CSDE1|PRKRA|SNRNP200|EIF3G|BCAS2|UBXN7|PRPF6|BAG2|BAG3|ACTL6A|LMNA|TUBB4A|GAPDH|HSPB1|EIF2S1|RPLP1|RPLP2|RPLP0|KRT18|ENO1|NPM1|CAPN1|TUBB|EPRS|HSP90AA1|HSP90AB1|SNRPB2|SNRNP70|RPS17|SNRPA|CLTA|CLTB|SNRPA1|PARP1|HIST1H1E|PRKAR1A|HSPD1|HSPA5|HSPA8|PR…
KPNB1	RPS11	RPS11	64488|64489|64489	62394	20798	3	0|0|19	1	1	#NAME?	#NAME?	#NAME?	inf	3283.89	0	RPS5|EPS15L1|RPL18A|SUPT5H|EIF3F|IGF2BP3|PPP6C|PSMA7|HGS|XPO1|PFDN6|OGT|EIF3D|DHX15|PRPF4|HNRNPR|NUDT21|AKAP8|KDM1A|SYNCRIP|KPNA6|HIST1H2BN|DNAJA2|SF3B1|CSDE1|PRKRA|SNRNP200|EIF3G|BCAS2|UBXN7|PRPF6|BAG2|BAG3|ACTL6A|LMNA|TUBB4A|GAPDH|HSPB1|EIF2S1|RPLP1|RPLP2|RPLP0|KRT18|MYL1|ENO1|NPM1|CAPN1|TUBB|EPRS|HSP90AA1|HSP90AB1|SNRPB2|SNRNP70|RPS17|SNRPA|CLTA|CLTB|SNRPA1|PARP1|HIST1H1E|HSPD1|HSPA5|HSPA8|PRP…
KPNB1	RPS5	RPS5	64486|64488|64487	62389	20796.3	3	23|0|0	1	1	#NAME?	#NAME?	#NAME?	inf	2712.57	0	EPS15L1|RPL18A|SUPT5H|EIF3F|IGF2BP3|PPP6C|PSMA7|HGS|XPO1|PFDN6|EIF3D|DHX15|PRPF4|HNRNPR|NUDT21|AKAP8|PRPSAP2|KDM1A|SYNCRIP|KPNA6|HIST1H2BN|DNAJA2|SF3B1|CSDE1|PRKRA|SNRNP200|EIF3G|BCAS2|UBXN7|PRPF6|BAG2|BAG3|ACTL6A|LMNA|TUBB4A|GAPDH|HSPB1|EIF2S1|RPLP1|RPLP2|RPLP0|KRT18|MYL1|ENO1|NPM1|CAPN1|TUBB|EPRS|HSP90AA1|HSP90AB1|SNRPB2|SNRNP70|RPS17|SNRPA|CLTA|CLTB|SNRPA1|PARP1|HIST1H1E|PRKAR1A|HSPD1|HSPA5|HS…
KPNB1	EPS15L1	EPS15L1	64486|0|0	64486	21495.3	3	0|0|0	0.33	1	#NAME?	#NAME?	#NAME?	inf	214953	0.05	RPL18A|PSMA7|HGS|XPO1|HIST1H2BN|BCAS2|UBXN7|BAG3|LMNA|TUBB4A|GAPDH|HSPB1|RPLP1|RPLP2|RPLP0|NPM1|TUBB|HSP90AA1|HSP90AB1|RPS17|CLTA|CLTB|PARP1|HSPA5|HSPA8|EEF2|RPS2|RPA2|RPL35A|RPL7|POLR2C|FLNA|SFPQ|RPS3|DNAJB1|ATP5A1|PSMA3|DDX6|RPL13|EEF1G|RPA1|PSMA5|MAPK1|RPL12|PPP2R1A|MCM4|RFC2|FUS|RPL4|HSPA9|RPS19|RPL3|RPL13A|RPS27|RPL5|RPL21|RPS10|RPL29|CCT3|RANBP2|DNM2|KPNA2|CAPZA1|SUB1|VCP|SEC13|ACTG1|RPS20|…
KPNB1	RPL18A	RPL18A	64489|64489|64489	62395	20798.3	3	0|0|0	1	1	#NAME?	#NAME?	#NAME?	inf	207983	0	SUPT5H|EIF3F|IGF2BP3|PPP6C|PSMA7|HGS|XPO1|PFDN6|EIF3D|DHX15|PRPF4|HNRNPR|NUDT21|AKAP8|SYNCRIP|KPNA6|HIST1H2BN|DNAJA2|SF3B1|CSDE1|PRKRA|SNRNP200|EIF3G|BCAS2|UBXN7|PRPF6|BAG2|BAG3|ACTL6A|LMNA|TUBB4A|GAPDH|HSPB1|EIF2S1|RPLP1|RPLP2|RPLP0|KRT18|ENO1|NPM1|TUBB|EPRS|HSP90AA1|HSP90AB1|SNRPB2|SNRNP70|RPS17|SNRPA|CLTA|CLTB|SNRPA1|PARP1|HIST1H1E|HSPD1|HSPA5|HSPA8|PRPS2|XRCC5|EEF2|MIF|DARS|RPS2|RPA2|HIST1H1B…
KPNB1	SUPT5H	SUPT5H	64487|64489|64486	62390	20796.7	3	0|0|0	1	1	#NAME?	#NAME?	#NAME?	inf	207967	0	EIF3F|IGF2BP3|PPP6C|PSMA7|XPO1|PFDN6|OGT|EIF3D|DHX15|PRPF4|HNRNPR|NUDT21|AKAP8|KDM1A|SYNCRIP|KPNA6|HIST1H2BN|DNAJA2|SF3B1|CSDE1|PRKRA|SNRNP200|EIF3G|BCAS2|UBXN7|PRPF6|BAG2|BAG3|ACTL6A|LMNA|TUBB4A|GAPDH|EIF2S1|RPLP1|RPLP2|RPLP0|ENO1|NPM1|TUBB|EPRS|HSP90AA1|HSP90AB1|SNRPB2|SNRNP70|RPS17|SNRPA|CLTA|SNRPA1|PARP1|HIST1H1E|PRKAR1A|HSPD1|HSPA5|HSPA8|XRCC5|EEF2|DARS|RPS2|RPA2|HIST1H1B|HIST1H1C|YBX3|TCP1|…
KPNB1	EIF3F	EIF3F	64492|64491|64491	62402	20800.7	3	0|23|0	1	1	#NAME?	#NAME?	#NAME?	inf	2713.13	0	IGF2BP3|PPP6C|PSMA7|HGS|XPO1|PFDN6|OGT|EIF3D|DHX15|PRPF4|HNRNPR|NUDT21|AKAP8|SYNCRIP|KPNA6|HIST1H2BN|DNAJA2|SF3B1|CSDE1|PRKRA|SNRNP200|EIF3G|BCAS2|UBXN7|PRPF6|BAG2|BAG3|ACTL6A|LMNA|TUBB4A|GAPDH|HSPB1|EIF2S1|RPLP1|RPLP2|RPLP0|KRT18|ENO1|NPM1|CAPN1|TUBB|EPRS|HSP90AA1|HSP90AB1|SNRPB2|SNRNP70|RPS17|SNRPA|CLTA|CLTB|SNRPA1|PARP1|HIST1H1E|PRKAR1A|HSPD1|HSPA5|HSPA8|PRPS2|XRCC5|EEF2|MIF|DARS|RPS2|HIST1H1B…
KPNB1	IGF2BP3	IGF2BP3	64489|64490|64490	62397	20799	3	20|0|0	1	1	#NAME?	#NAME?	#NAME?	inf	3119.85	0	PSMA7|XPO1|PFDN6|EIF3D|DHX15|PRPF4|HNRNPR|NUDT21|AKAP8|SYNCRIP|HIST1H2BN|FLNB|SF3B1|CSDE1|PRKRA|SNRNP200|EIF3G|BCAS2|UBXN7|PRPF6|BAG2|ACTL6A|LMNA|GAPDH|HSPB1|EIF2S1|RPLP1|RPLP2|RPLP0|ENO1|NPM1|TUBB|EPRS|HSP90AA1|HSP90AB1|SNRPB2|SNRNP70|RPS17|SNRPA|CLTA|SNRPA1|PARP1|PRKAR1A|HSPD1|HSPA5|HSPA8|XRCC5|EEF2|RPS2|HIST1H1B|HIST1H1C|YBX3|TCP1|RPL35A|RPL7|NCL|POLR2C|EIF2AK2|HNRNPA2B1|SFPQ|RPS3|AHCY|RPS12|D…
KPNB1	PPP6C	PPP6C	64487|64485|64485	62385	20795	3	0|0|0	1	1	#NAME?	#NAME?	#NAME?	inf	207950	0	PSMA7|HGS|XPO1|PFDN6|OGT|EIF3D|DHX15|PRPF4|HNRNPR|NUDT21|KDM1A|SYNCRIP|HIST1H2BN|DNAJA2|SF3B1|SNRNP200|EIF3G|BCAS2|UBXN7|PRPF6|BAG2|BAG3|ACTL6A|LMNA|TUBB4A|GAPDH|HSPB1|EIF2S1|RPLP1|RPLP2|RPLP0|ENO1|NPM1|CAPN1|TUBB|EPRS|HSP90AA1|HSP90AB1|SNRPB2|SNRNP70|RPS17|SNRPA|CLTA|SNRPA1|PARP1|PRKAR1A|HSPD1|HSPA5|HSPA8|PRPS2|XRCC5|EEF2|MIF|DARS|RPS2|RPA2|YBX3|HSPA6|TCP1|RPL35A|RPL7|NCL|POLR2C|EIF2AK2|FLNA|HNR…
KPNB1	PSMA7	PSMA7	64486|64485|64485	62384	20794.7	3	0|0|0	1	1	#NAME?	#NAME?	#NAME?	inf	207947	0	HGS|XPO1|PFDN6|OGT|EIF3D|DHX15|PRPF4|HNRNPR|NUDT21|AKAP8|KDM1A|SYNCRIP|KPNA6|HIST1H2BN|DNAJA2|SF3B1|CSDE1|PRKRA|SNRNP200|EIF3G|BCAS2|UBXN7|PRPF6|BAG2|BAG3|ACTL6A|LMNA|TUBB4A|GAPDH|HSPB1|EIF2S1|RPLP1|RPLP2|RPLP0|KRT18|ENO1|NPM1|CAPN1|TUBB|EPRS|HSP90AA1|HSP90AB1|SNRPB2|SNRNP70|RPS17|SNRPA|CLTA|CLTB|SNRPA1|PARP1|HIST1H1E|PRKAR1A|HSPD1|HSPA5|HSPA8|PRPS2|XRCC5|EEF2|MIF|DARS|RPS2|RPA2|HIST1H1B|HIST1H1C…
KPNB1	XPO1	XPO1	64485|64485|64485	62383	20794.3	3	0|0|0	1	1	#NAME?	#NAME?	#NAME?	inf	207943	0	PFDN6|OGT|EIF3D|DHX15|PRPF4|HNRNPR|NUDT21|AKAP8|KDM1A|SYNCRIP|KPNA6|HIST1H2BN|DNAJA2|SF3B1|CSDE1|PRKRA|SNRNP200|EIF3G|BCAS2|UBXN7|PRPF6|BAG2|BAG3|ACTL6A|LMNA|TUBB4A|GAPDH|HSPB1|EIF2S1|RPLP1|RPLP2|RPLP0|KRT18|MYL1|ENO1|NPM1|CAPN1|TUBB|EPRS|HSP90AA1|HSP90AB1|SNRPB2|SNRNP70|RPS17|SNRPA|CLTA|CLTB|SNRPA1|PARP1|HIST1H1E|PRKAR1A|HSPD1|HSPA5|HSPA8|PRPS2|XRCC5|EEF2|MIF|DARS|RPS2|RPA2|HIST1H1B|HIST1H1C|YBX…
KPNB1	OGT	OGT	64486|64485|64485	62384	20794.7	3	0|0|0	1	1	#NAME?	#NAME?	#NAME?	inf	207947	0	DHX15|PRPF4|HNRNPR|NUDT21|AKAP8|KDM1A|SYNCRIP|KPNA6|HIST1H2BN|DNAJA2|SF3B1|PRKRA|SNRNP200|EIF3G|BCAS2|UBXN7|BAG2|BAG3|ACTL6A|LMNA|TUBB4A|GAPDH|HSPB1|EIF2S1|RPLP2|RPLP0|ENO1|NPM1|CAPN1|TUBB|EPRS|HSP90AA1|HSP90AB1|SNRNP70|SNRPA|CLTA|SNRPA1|PARP1|PRKAR1A|HSPD1|HSPA5|HSPA8|PRPS2|XRCC5|EEF2|MIF|DARS|RPS2|RPA2|HIST1H1B|HIST1H1C|YBX3|HSPA6|TCP1|RPL7|NCL|POLR2C|EIF2AK2|FLNA|HNRNPA2B1|SFPQ|TUBG1|RPS3|AHCY…
KPNB1	EIF3D	EIF3D	64489|64489|64489	62395	20798.3	3	0|23|0	1	1	#NAME?	#NAME?	#NAME?	inf	2712.83	0	DHX15|PRPF4|HNRNPR|NUDT21|AKAP8|SYNCRIP|KPNA6|HIST1H2BN|DNAJA2|FLNB|SF3B1|CSDE1|SNRNP200|EIF3G|BCAS2|UBXN7|PRPF6|BAG2|BAG3|ACTL6A|LMNA|TUBB4A|GAPDH|HSPB1|EIF2S1|RPLP1|RPLP2|RPLP0|ENO1|NPM1|TUBB|EPRS|HSP90AA1|HSP90AB1|SNRPB2|SNRNP70|RPS17|SNRPA|CLTA|SNRPA1|PARP1|HIST1H1E|HSPD1|HSPA5|HSPA8|PRPS2|XRCC5|EEF2|MIF|DARS|RPS2|RPA2|HIST1H1B|HIST1H1C|YBX3|HSPA6|TCP1|RPL35A|RPL7|NCL|POLR2C|EIF2AK2|FLNA|HNRN…
KPNB1	DHX15	DHX15	64486|0|64486	63436	21145.3	3	0|0|0	0.67	1	#NAME?	#NAME?	#NAME?	inf	211453	0	PRPF4|HNRNPR|NUDT21|AKAP8|KDM1A|SYNCRIP|KPNA6|HIST1H2BN|DNAJA2|SF3B1|CSDE1|PRKRA|SNRNP200|EIF3G|BCAS2|UBXN7|PRPF6|BAG2|BAG3|ACTL6A|LMNA|TUBB4A|GAPDH|HSPB1|EIF2S1|RPLP1|RPLP2|RPLP0|MYL1|ENO1|NPM1|TUBB|EPRS|HSP90AA1|HSP90AB1|SNRPB2|SNRNP70|RPS17|SNRPA|CLTA|CLTB|SNRPA1|PARP1|HIST1H1E|PRKAR1A|HSPD1|HSPA5|HSPA8|PRPS2|XRCC5|EEF2|MIF|DARS|RPS2|RPA2|HIST1H1B|HIST1H1C|YBX3|HSPA6|TCP1|RPL35A|RPL7|NCL|POLR2…
KPNB1	HNRNPR	HNRNPR	64488|64488|64488	62392	20797.3	3	0|0|0	1	1	#NAME?	#NAME?	#NAME?	inf	207973	0	NUDT21|AKAP8|KDM1A|SYNCRIP|KPNA6|HIST1H2BN|DNAJA2|SF3B1|CSDE1|PRKRA|SNRNP200|EIF3G|BCAS2|UBXN7|PRPF6|BAG2|BAG3|ACTL6A|LMNA|TUBB4A|GAPDH|HSPB1|EIF2S1|RPLP1|RPLP2|RPLP0|KRT18|ENO1|NPM1|CAPN1|TUBB|EPRS|HSP90AA1|HSP90AB1|SNRPB2|SNRNP70|RPS17|SNRPA|CLTA|CLTB|SNRPA1|PARP1|HIST1H1E|PRKAR1A|HSPD1|HSPA5|HSPA8|PRPS2|XRCC5|EEF2|MIF|DARS|RPS2|RPA2|HIST1H1B|HIST1H1C|YBX3|HSPA6|TCP1|RPL35A|RPL7|NCL|POLR2C|EIF2…
KPNB1	NUDT21	NUDT21	64490|64490|64491	62399	20799.7	3	0|0|0	1	1	#NAME?	#NAME?	#NAME?	inf	207997	0	AKAP8|KDM1A|SYNCRIP|KPNA6|HIST1H2BN|DNAJA2|SF3B1|CSDE1|PRKRA|SNRNP200|EIF3G|BCAS2|UBXN7|PRPF6|BAG3|ACTL6A|LMNA|GAPDH|HSPB1|EIF2S1|RPLP1|RPLP2|RPLP0|MYL1|ENO1|NPM1|EPRS|HSP90AA1|HSP90AB1|SNRPB2|SNRNP70|RPS17|SNRPA|CLTA|CLTB|SNRPA1|PARP1|HIST1H1E|PRKAR1A|HSPD1|HSPA5|HSPA8|PRPS2|XRCC5|EEF2|MIF|DARS|RPS2|RPA2|HIST1H1B|HIST1H1C|YBX3|TCP1|RPL35A|RPL7|NCL|POLR2C|EIF2AK2|HNRNPA2B1|SFPQ|RPS3|AHCY|RPS12|DN…
KPNB1	PRPSAP2	PRPSAP2	64487|64486|64484	62385	20795	3	0|0|0	1	1	1	1	1	inf	207950	0	GAPDH|HSPB1|RPLP0|ENO1|NPM1|TUBB|EPRS|HSP90AA1|HSP90AB1|HSPD1|HSPA5|HSPA8|PRPS2|EEF2|MIF|RPS2|TCP1|HNRNPA2B1|RPS3|AHCY|ATP5A1|PSMA3|EEF1G|PSMA5|RPL4|HSPA9|EIF4A3|RPL3|RPL5|CCT5|CCT3|CCT4|EIF3B|MARS|ACTG1|EIF4A1|RPS16|YWHAE|RPS4X|RPL10A|RPL11|RPL8|GNB2L1|TUBA1B|TUBB4B|CCT2|SRSF6|EIF3I|TUBB2A|EFTUD2|KARS|CCT7|PADI3|C14orf166|RUVBL1|FARSA|
KPNB1	KDM1A	KDM1A	64484|0|0	64484	21494.7	3	0|0|0	0.33	1	#NAME?	#NAME?	#NAME?	inf	214947	0.05	SYNCRIP|KPNA6|HIST1H2BN|SF3B1|PRKRA|SNRNP200|UBXN7|PRPF6|BAG3|ACTL6A|LMNA|TUBB4A|GAPDH|HSPB1|EIF2S1|RPLP1|RPLP2|RPLP0|KRT18|MYL1|ENO1|NPM1|CAPN1|TUBB|EPRS|HSP90AA1|HSP90AB1|SNRNP70|SNRPA|CLTA|SNRPA1|PARP1|HIST1H1E|HSPD1|HSPA5|HSPA8|PRPS2|XRCC5|EEF2|MIF|RPS2|RPA2|HIST1H1B|HIST1H1C|YBX3|HSPA6|TCP1|RPL7|NCL|POLR2C|EIF2AK2|FLNA|HNRNPA2B1|SFPQ|TUBG1|RPS3|AHCY|RPS12|DNAJB1|ATP5A1|PSMA3|RPL13|EEF1G|RPA1…
KPNB1	SYNCRIP	SYNCRIP	64490|64491|64490	62399	20799.7	3	23|23|23	1	1	#NAME?	#NAME?	#NAME?	inf	904.33	0	KPNA6|HIST1H2BN|DNAJA2|FLNB|SF3B1|CSDE1|PRKRA|SNRNP200|EIF3G|BCAS2|UBXN7|PRPF6|BAG2|BAG3|ACTL6A|LMNA|TUBB4A|GAPDH|HSPB1|EIF2S1|RPLP1|RPLP2|RPLP0|KRT18|MYL1|ENO1|NPM1|CAPN1|TUBB|EPRS|HSP90AA1|HSP90AB1|SNRPB2|SNRNP70|RPS17|SNRPA|CLTA|CLTB|SNRPA1|PARP1|HIST1H1E|PRKAR1A|HSPD1|HSPA5|HSPA8|PRPS2|XRCC5|EEF2|MIF|DARS|RPS2|RPA2|HIST1H1B|HIST1H1C|YBX3|HSPA6|TCP1|RPL35A|RPL7|NCL|POLR2C|EIF2AK2|FLNA|HNRNPA2B…
KPNB1	KPNA6	KPNA6	64486|0|64487	63437	21145.7	3	0|0|0	0.67	1	#NAME?	#NAME?	#NAME?	inf	211457	0	HIST1H2BN|DNAJA2|SF3B1|CSDE1|PRKRA|SNRNP200|EIF3G|UBXN7|PRPF6|BAG3|ACTL6A|LMNA|GAPDH|HSPB1|EIF2S1|RPLP1|RPLP2|RPLP0|ENO1|NPM1|TUBB|EPRS|HSP90AA1|HSP90AB1|SNRPB2|SNRNP70|RPS17|SNRPA|CLTA|SNRPA1|PARP1|HIST1H1E|HSPD1|HSPA5|HSPA8|PRPS2|XRCC5|EEF2|MIF|DARS|RPS2|RPA2|HIST1H1B|YBX3|HSPA6|TCP1|RPL35A|RPL7|NCL|POLR2C|EIF2AK2|FLNA|HNRNPA2B1|SFPQ|RPS3|AHCY|RPS12|ATP5A1|PSMA3|DDX6|RPL13|EEF1G|RPA1|PSMA5|MAPK…
KPNB1	HIST1H2BN	HIST1H2BN	64488|64490|64490	62396	20798.7	3	0|0|23	1	1	#NAME?	#NAME?	#NAME?	inf	2712.87	0	DNAJA2|SF3B1|PRKRA|SNRNP200|EIF3G|BCAS2|UBXN7|PRPF6|BAG2|BAG3|ACTL6A|LMNA|TUBB4A|GAPDH|HSPB1|EIF2S1|RPLP1|RPLP2|RPLP0|KRT18|ENO1|NPM1|TUBB|EPRS|HSP90AA1|HSP90AB1|SNRPB2|SNRNP70|RPS17|SNRPA|CLTA|SNRPA1|PARP1|HIST1H1E|PRKAR1A|HSPD1|HSPA5|HSPA8|PRPS2|XRCC5|EEF2|MIF|DARS|RPS2|RPA2|HIST1H1B|HIST1H1C|TCP1|RPL35A|RPL7|NCL|POLR2C|EIF2AK2|FLNA|HNRNPA2B1|SFPQ|RPS3|AHCY|RPS12|DNAJB1|ATP5A1|PSMA3|DDX6|RPL13|…
KPNB1	DNAJA2	DNAJA2	64489|64489|64489	62395	20798.3	3	0|0|0	1	1	#NAME?	#NAME?	#NAME?	inf	207983	0	FLNB|SF3B1|PRKRA|SNRNP200|EIF3G|BCAS2|UBXN7|BAG2|BAG3|ACTL6A|LMNA|TUBB4A|GAPDH|HSPB1|EIF2S1|RPLP1|RPLP2|RPLP0|KRT18|ENO1|NPM1|CAPN1|TUBB|EPRS|HSP90AA1|HSP90AB1|SNRPB2|SNRNP70|RPS17|SNRPA|CLTA|CLTB|SNRPA1|PARP1|PRKAR1A|HSPD1|HSPA5|HSPA8|PRPS2|XRCC5|EEF2|MIF|DARS|RPS2|YBX3|HSPA6|TCP1|RPL35A|RPL7|NCL|POLR2C|EIF2AK2|FLNA|HNRNPA2B1|SFPQ|TUBG1|RPS3|AHCY|RPS12|DNAJB1|ATP5A1|PSMA3|DDX6|RPL13|EEF1G|PSMA5|…
KPNB1	FLNB	FLNB	64492|64493|64493	62406	20802	3	24|25|25	1	1	#NAME?	#NAME?	#NAME?	inf	843.32	0	CSDE1|EIF3G|ACTL6A|LMNA|TUBB4A|GAPDH|HSPB1|EIF2S1|ENO1|NPM1|CAPN1|TUBB|EPRS|HSP90AA1|HSP90AB1|PARP1|PRKAR1A|HSPD1|HSPA8|EEF2|DARS|RPA2|YBX3|TCP1|NCL|EIF2AK2|FLNA|HNRNPA2B1|TUBG1|RPS3|PSMA3|DDX6|RPA1|MAPK1|PPP2R1A|DNAJA1|MCM4|RFC2|FUS|HSPA9|CCT6A|CAPZA2|CCT3|DNM2|HNRNPA3|KPNA2|CAPZA1|NUP98|VCP|HNRNPH2|EIF3B|EIF3E|ACTG1|EIF4A1|HNRNPK|PPP1CA|YWHAE|RPS6|RPS21|GNB2L1|YBX1|CSNK2B|ACTA1|TUBA1B|TUBA4A|TU…
KPNB1	SF3B1	SF3B1	64487|64488|64487	62390	20796.7	3	0|20|0	1	1	#NAME?	#NAME?	#NAME?	inf	3119.5	0	CSDE1|PRKRA|SNRNP200|EIF3G|BCAS2|UBXN7|PRPF6|BAG2|BAG3|ACTL6A|LMNA|TUBB4A|GAPDH|HSPB1|EIF2S1|RPLP1|RPLP2|RPLP0|ENO1|NPM1|TUBB|EPRS|HSP90AA1|HSP90AB1|SNRPB2|SNRNP70|RPS17|SNRPA|CLTA|CLTB|SNRPA1|PARP1|HIST1H1E|PRKAR1A|HSPD1|HSPA5|HSPA8|PRPS2|XRCC5|EEF2|DARS|RPS2|RPA2|HIST1H1B|HIST1H1C|YBX3|HSPA6|TCP1|RPL35A|RPL7|NCL|POLR2C|EIF2AK2|HNRNPA2B1|SFPQ|TUBG1|RPS3|AHCY|RPS12|DNAJB1|ATP5A1|PSMA3|DDX6|RPL13|…
KPNB1	CSDE1	CSDE1	64487|64487|64487	62389	20796.3	3	23|22|0	1	1	#NAME?	#NAME?	#NAME?	inf	1386.42	0	PRKRA|SNRNP200|EIF3G|BCAS2|PRPF6|BAG3|ACTL6A|LMNA|TUBB4A|GAPDH|HSPB1|EIF2S1|RPLP1|RPLP2|RPLP0|MYL1|ENO1|NPM1|TUBB|EPRS|HSP90AA1|HSP90AB1|SNRPB2|SNRNP70|RPS17|SNRPA|CLTA|CLTB|SNRPA1|PARP1|HSPD1|HSPA5|HSPA8|XRCC5|EEF2|MIF|DARS|RPS2|HIST1H1C|YBX3|HSPA6|TCP1|RPL35A|RPL7|NCL|POLR2C|EIF2AK2|FLNA|HNRNPA2B1|SFPQ|TUBG1|RPS3|AHCY|RPS12|DNAJB1|ATP5A1|PSMA3|DDX6|RPL13|EEF1G|PSMA5|MAPK1|RPL12|PPP2R1A|DNAJA1|H…
KPNB1	PRKRA	PRKRA	64486|0|64486	63436	21145.3	3	0|0|0	0.67	1	#NAME?	#NAME?	#NAME?	inf	211453	0	SNRNP200|UBXN7|ACTL6A|LMNA|GAPDH|HSPB1|EIF2S1|RPLP2|RPLP0|ENO1|NPM1|TUBB|EPRS|HSP90AA1|HSP90AB1|SNRPB2|SNRNP70|SNRPA|CLTA|SNRPA1|PARP1|PRKAR1A|HSPD1|HSPA5|HSPA8|XRCC5|EEF2|RPS2|YBX3|TCP1|RPL35A|RPL7|NCL|POLR2C|EIF2AK2|HNRNPA2B1|SFPQ|RPS3|AHCY|RPS12|DNAJB1|PSMA3|DDX6|RPL13|EEF1G|RPA1|PSMA5|MAPK1|RPL12|PPP2R1A|HNRNPH3|MCM4|FUS|RPL4|NUP62|HSPA9|EIF4A3|RPS19|RPL3|CCT6A|RPL13A|SKIV2L2|RPS27|RANGAP1|RP…
KPNB1	SNRNP200	SNRNP200	64486|0|64487	63437	21145.7	3	0|0|0	0.67	1	#NAME?	#NAME?	#NAME?	inf	211457	0	EIF3G|BCAS2|UBXN7|PRPF6|BAG2|BAG3|ACTL6A|LMNA|TUBB4A|GAPDH|HSPB1|EIF2S1|RPLP1|RPLP2|RPLP0|KRT18|ENO1|NPM1|CAPN1|TUBB|EPRS|HSP90AA1|HSP90AB1|SNRPB2|SNRNP70|RPS17|SNRPA|CLTA|CLTB|SNRPA1|PARP1|HIST1H1E|HSPD1|HSPA5|HSPA8|PRPS2|XRCC5|EEF2|MIF|DARS|RPS2|RPA2|HIST1H1C|YBX3|HSPA6|TCP1|RPL35A|RPL7|NCL|POLR2C|EIF2AK2|FLNA|HNRNPA2B1|SFPQ|TUBG1|RPS3|AHCY|RPS12|DNAJB1|ATP5A1|PSMA3|DDX6|RPL13|EEF1G|RPA1|PSMA5|…
KPNB1	EIF3G	EIF3G	64489|64490|64490	62397	20799	3	0|0|0	1	1	#NAME?	#NAME?	#NAME?	inf	207990	0	BCAS2|UBXN7|PRPF6|BAG2|BAG3|ACTL6A|LMNA|TUBB4A|GAPDH|HSPB1|EIF2S1|RPLP1|RPLP2|RPLP0|KRT18|ENO1|NPM1|CAPN1|TUBB|EPRS|HSP90AA1|HSP90AB1|SNRPB2|SNRNP70|RPS17|SNRPA|CLTA|CLTB|SNRPA1|PARP1|HIST1H1E|PRKAR1A|HSPD1|HSPA5|HSPA8|PRPS2|XRCC5|EEF2|MIF|DARS|RPS2|HIST1H1B|HIST1H1C|YBX3|HSPA6|TCP1|RPL35A|RPL7|NCL|POLR2C|EIF2AK2|FLNA|HNRNPA2B1|SFPQ|TUBG1|RPS3|AHCY|RPS12|DNAJB1|ATP5A1|PSMA3|DDX6|RPL13|EEF1G|RPA1|…
KPNB1	UBXN7	UBXN7	64489|64488|64489	62394	20798	3	0|0|0	1	1	#NAME?	#NAME?	#NAME?	inf	207980	0	PRPF6|BAG2|BAG3|ACTL6A|LMNA|GAPDH|HSPB1|EIF2S1|RPLP1|RPLP2|RPLP0|ENO1|NPM1|TUBB|EPRS|HSP90AA1|HSP90AB1|SNRPB2|SNRNP70|RPS17|SNRPA|CLTA|SNRPA1|PARP1|HIST1H1E|PRKAR1A|HSPD1|HSPA5|HSPA8|PRPS2|XRCC5|EEF2|MIF|DARS|RPS2|RPA2|HIST1H1B|YBX3|HSPA6|TCP1|RPL35A|RPL7|NCL|POLR2C|EIF2AK2|FLNA|HNRNPA2B1|SFPQ|TUBG1|RPS3|AHCY|RPS12|DNAJB1|ATP5A1|PSMA3|DDX6|RPL13|EEF1G|RPA1|PSMA5|MAPK1|RPL12|PPP2R1A|DNAJA1|HNRNPH3…
KPNB1	PRPF6	PRPF6	64485|64485|64485	62383	20794.3	3	0|0|0	1	1	#NAME?	#NAME?	#NAME?	inf	207943	0	BAG2|BAG3|ACTL6A|LMNA|GAPDH|HSPB1|EIF2S1|RPLP1|RPLP2|RPLP0|KRT18|ENO1|NPM1|TUBB|EPRS|HSP90AA1|HSP90AB1|SNRPB2|SNRNP70|RPS17|SNRPA|CLTA|CLTB|SNRPA1|PARP1|HIST1H1E|PRKAR1A|HSPD1|HSPA5|HSPA8|PRPS2|XRCC5|EEF2|DARS|RPS2|RPA2|YBX3|HSPA6|TCP1|RPL35A|RPL7|NCL|POLR2C|HNRNPA2B1|SFPQ|TUBG1|RPS3|AHCY|RPS12|DNAJB1|ATP5A1|PSMA3|DDX6|RPL13|EEF1G|RPA1|PSMA5|MAPK1|RPL12|PPP2R1A|DNAJA1|HNRNPH3|MCM4|RFC2|FUS|RPL4|N…
KPNB1	BAG2	BAG2	64487|64488|64488	62391	20797	3	0|0|0	1	1	#NAME?	#NAME?	#NAME?	inf	207970	0	BAG3|ACTL6A|LMNA|TUBB4A|GAPDH|HSPB1|EIF2S1|RPLP1|RPLP2|RPLP0|KRT18|ENO1|NPM1|CAPN1|TUBB|EPRS|HSP90AA1|HSP90AB1|SNRNP70|RPS17|CLTA|CLTB|SNRPA1|PARP1|PRKAR1A|HSPD1|HSPA5|HSPA8|PRPS2|XRCC5|EEF2|MIF|DARS|RPS2|HSPA6|TCP1|RPL35A|RPL7|NCL|POLR2C|EIF2AK2|FLNA|HNRNPA2B1|SFPQ|TUBG1|RPS3|AHCY|RPS12|DNAJB1|ATP5A1|PSMA3|DDX6|RPL13|EEF1G|PSMA5|MAPK1|RPL12|PPP2R1A|DNAJA1|HNRNPH3|MCM4|RFC2|FUS|RPL4|NUP62|HSPA9|E…
KPNB1	ACTL6A	ACTL6A	64489|64489|64489	62395	20798.3	3	0|20|0	1	1	#NAME?	#NAME?	#NAME?	inf	3119.75	0	LMNA|TUBB4A|GAPDH|HSPB1|EIF2S1|RPLP1|RPLP2|RPLP0|KRT18|MYL1|ENO1|NPM1|CAPN1|TUBB|EPRS|HSP90AA1|HSP90AB1|SNRPB2|SNRNP70|RPS17|SNRPA|CLTA|SNRPA1|PARP1|HIST1H1E|PRKAR1A|HSPD1|HSPA5|HSPA8|PRPS2|XRCC5|EEF2|MIF|DARS|RPS2|RPA2|HIST1H1B|HIST1H1C|YBX3|HSPA6|TCP1|RPL35A|RPL7|NCL|POLR2C|EIF2AK2|FLNA|HNRNPA2B1|SFPQ|TUBG1|RPS3|AHCY|RPS12|DNAJB1|ATP5A1|PSMA3|DDX6|RPL13|EEF1G|RPA1|PSMA5|MAPK1|RPL12|PPP2R1A|DNAJ…
KPNB1	LMNA	LMNA	64490|64490|64490	62398	20799.3	3	0|0|0	1	1	#NAME?	#NAME?	#NAME?	inf	207993	0	TUBB4A|GAPDH|HSPB1|EIF2S1|RPLP1|RPLP2|RPLP0|KRT18|MYL1|ENO1|NPM1|CAPN1|TUBB|EPRS|HSP90AA1|HSP90AB1|SNRPB2|SNRNP70|RPS17|SNRPA|CLTA|SNRPA1|PARP1|HIST1H1E|PRKAR1A|HSPD1|HSPA5|HSPA8|XRCC5|EEF2|MIF|DARS|RPS2|RPA2|HIST1H1B|HIST1H1C|HSPA6|TCP1|RPL35A|RPL7|NCL|POLR2C|EIF2AK2|FLNA|HNRNPA2B1|SFPQ|TUBG1|RPS3|AHCY|RPS12|DNAJB1|ATP5A1|PSMA3|DDX6|RPL13|EEF1G|RPA1|PSMA5|MAPK1|RPL12|PPP2R1A|DNAJA1|HNRNPH3|MCM4|…
KPNB1	TUBB4A	TUBB4A	64486|0|64486	63436	21145.3	3	0|0|0	0.67	1	#NAME?	#NAME?	#NAME?	inf	211453	0	GAPDH|HSPB1|EIF2S1|RPLP1|RPLP2|RPLP0|KRT18|MYL1|ENO1|NPM1|CAPN1|TUBB|EPRS|HSP90AA1|HSP90AB1|SNRPB2|SNRNP70|RPS17|SNRPA|CLTA|CLTB|SNRPA1|PARP1|PRKAR1A|HSPD1|HSPA5|HSPA8|PRPS2|XRCC5|EEF2|MIF|DARS|RPS2|RPA2|YBX3|HSPA6|TCP1|RPL35A|RPL7|NCL|POLR2C|EIF2AK2|FLNA|HNRNPA2B1|SFPQ|TUBG1|RPS3|AHCY|RPS12|DNAJB1|ATP5A1|PSMA3|DDX6|RPL13|EEF1G|RPA1|PSMA5|MAPK1|RPL12|PPP2R1A|DNAJA1|HNRNPH3|MCM4|RFC2|FUS|RPL4|NUP6…
KPNB1	GAPDH	GAPDH	64487|64488|64487	62390	20796.7	3	23|22|21	1	1	#NAME?	#NAME?	#NAME?	inf	945.3	0	HSPB1|EIF2S1|RPLP1|RPLP2|RPLP0|KRT18|MYL1|ENO1|NPM1|CAPN1|TUBB|EPRS|HSP90AA1|HSP90AB1|SNRPB2|SNRNP70|RPS17|SNRPA|CLTA|CLTB|SNRPA1|PARP1|HIST1H1E|PRKAR1A|HSPD1|HSPA5|HSPA8|PRPS2|XRCC5|EEF2|MIF|DARS|RPS2|RPA2|HIST1H1B|HIST1H1C|YBX3|HSPA6|TCP1|RPL35A|RPL7|NCL|POLR2C|EIF2AK2|FLNA|HNRNPA2B1|SFPQ|TUBG1|RPS3|AHCY|RPS12|DNAJB1|ATP5A1|PSMA3|DDX6|RPL13|EEF1G|RPA1|PSMA5|MAPK1|RPL12|PPP2R1A|DNAJA1|HNRNPH3|MC…
KPNB1	HSPB1	HSPB1	64492|64492|64492	62404	20801.3	3	28|27|28	1	1	#NAME?	#NAME?	#NAME?	inf	751.86	0	EIF2S1|RPLP1|RPLP2|RPLP0|KRT18|MYL1|ENO1|NPM1|CAPN1|TUBB|EPRS|HSP90AA1|HSP90AB1|SNRPB2|SNRNP70|RPS17|SNRPA|CLTA|CLTB|SNRPA1|PARP1|PRKAR1A|HSPD1|HSPA5|HSPA8|PRPS2|XRCC5|EEF2|MIF|DARS|RPS2|RPA2|HIST1H1B|HIST1H1C|YBX3|HSPA6|TCP1|RPL35A|RPL7|NCL|POLR2C|EIF2AK2|FLNA|HNRNPA2B1|SFPQ|TUBG1|RPS3|AHCY|RPS12|DNAJB1|ATP5A1|PSMA3|DDX6|RPL13|EEF1G|RPA1|PSMA5|MAPK1|RPL12|PPP2R1A|DNAJA1|HNRNPH3|MCM4|RFC2|FUS|RPL…
KPNB1	EIF2S1	EIF2S1	64489|64487|0	63440	21146.7	3	0|0|0	0.67	1	#NAME?	#NAME?	#NAME?	inf	211467	0	RPLP1|RPLP2|RPLP0|KRT18|MYL1|ENO1|NPM1|CAPN1|TUBB|EPRS|HSP90AA1|HSP90AB1|SNRPB2|SNRNP70|RPS17|SNRPA|CLTA|CLTB|SNRPA1|PARP1|HIST1H1E|PRKAR1A|HSPD1|HSPA5|HSPA8|PRPS2|XRCC5|EEF2|MIF|DARS|RPS2|RPA2|HIST1H1B|HIST1H1C|YBX3|HSPA6|TCP1|RPL35A|RPL7|NCL|POLR2C|EIF2AK2|FLNA|HNRNPA2B1|SFPQ|TUBG1|RPS3|AHCY|RPS12|DNAJB1|ATP5A1|PSMA3|DDX6|RPL13|EEF1G|RPA1|PSMA5|MAPK1|RPL12|PPP2R1A|DNAJA1|HNRNPH3|MCM4|RFC2|FUS|R…
KPNB1	RPLP1	RPLP1	64490|64489|64490	62397	20799	3	22|0|0	1	1	#NAME?	#NAME?	#NAME?	inf	2836.23	0	RPLP2|RPLP0|KRT18|MYL1|ENO1|NPM1|CAPN1|TUBB|EPRS|HSP90AA1|HSP90AB1|SNRPB2|SNRNP70|RPS17|SNRPA|CLTA|CLTB|SNRPA1|PARP1|HIST1H1E|PRKAR1A|HSPD1|HSPA5|HSPA8|PRPS2|XRCC5|EEF2|MIF|DARS|RPS2|RPA2|HIST1H1B|HIST1H1C|YBX3|HSPA6|TCP1|RPL35A|RPL7|NCL|POLR2C|EIF2AK2|FLNA|HNRNPA2B1|SFPQ|TUBG1|RPS3|AHCY|RPS12|DNAJB1|ATP5A1|PSMA3|DDX6|RPL13|EEF1G|RPA1|PSMA5|MAPK1|RPL12|PPP2R1A|DNAJA1|HNRNPH3|MCM4|RFC2|FUS|RPL4|NU…
KPNB1	RPLP2	RPLP2	64492|64492|64492	62404	20801.3	3	0|0|0	1	1	#NAME?	#NAME?	#NAME?	inf	208013	0	RPLP0|KRT18|MYL1|ENO1|NPM1|CAPN1|TUBB|EPRS|HSP90AA1|HSP90AB1|SNRPB2|SNRNP70|RPS17|SNRPA|CLTA|CLTB|SNRPA1|PARP1|HIST1H1E|PRKAR1A|HSPD1|HSPA5|HSPA8|PRPS2|XRCC5|EEF2|MIF|DARS|RPS2|RPA2|HIST1H1B|HIST1H1C|YBX3|HSPA6|TCP1|RPL35A|RPL7|NCL|POLR2C|EIF2AK2|FLNA|HNRNPA2B1|SFPQ|TUBG1|RPS3|AHCY|RPS12|DNAJB1|ATP5A1|PSMA3|DDX6|RPL13|EEF1G|RPA1|PSMA5|MAPK1|RPL12|PPP2R1A|DNAJA1|HNRNPH3|MCM4|RFC2|FUS|RPL4|NUP62|HS…
KPNB1	RPLP0	RPLP0	64492|64492|64492	62404	20801.3	3	23|23|23	1	1	#NAME?	#NAME?	#NAME?	inf	904.41	0	KRT18|MYL1|ENO1|NPM1|CAPN1|TUBB|EPRS|HSP90AA1|HSP90AB1|SNRPB2|SNRNP70|RPS17|SNRPA|CLTA|CLTB|SNRPA1|PARP1|HIST1H1E|PRKAR1A|HSPD1|HSPA5|HSPA8|PRPS2|XRCC5|EEF2|MIF|DARS|RPS2|RPA2|HIST1H1B|HIST1H1C|YBX3|HSPA6|TCP1|RPL35A|RPL7|NCL|POLR2C|EIF2AK2|FLNA|HNRNPA2B1|SFPQ|TUBG1|RPS3|AHCY|RPS12|DNAJB1|ATP5A1|PSMA3|DDX6|RPL13|EEF1G|RPA1|PSMA5|MAPK1|RPL12|PPP2R1A|DNAJA1|HNRNPH3|MCM4|RFC2|FUS|RPL4|NUP62|HSPA9|EI…
KPNB1	KRT18	KRT18	64493|64493|64493	62407	20802.3	3	26|26|25	1	1	#NAME?	#NAME?	#NAME?	inf	810.48	0	ENO1|NPM1|CAPN1|TUBB|EPRS|HSP90AA1|HSP90AB1|SNRNP70|RPS17|SNRPA|CLTA|PARP1|PRKAR1A|HSPD1|HSPA5|HSPA8|XRCC5|EEF2|MIF|RPS2|RPA2|YBX3|HSPA6|TCP1|RPL35A|RPL7|NCL|POLR2C|EIF2AK2|FLNA|HNRNPA2B1|TUBG1|RPS3|AHCY|RPS12|DNAJB1|ATP5A1|PSMA3|RPL13|EEF1G|RPA1|PSMA5|MAPK1|RPL12|PPP2R1A|DNAJA1|HNRNPH3|RFC2|FUS|RPL4|NUP62|HSPA9|EIF4A3|RPS19|RPL3|CCT6A|RPL13A|RPS27|RPL5|RPL21|RPL29|CCT5|CCT3|RANBP2|DNM2|CCT8|CCT4…
KPNB1	MYL1	MYL1	64487|64487|64487	62389	20796.3	3	0|0|0	1	1	1	1	1	inf	207963	0	ENO1|NPM1|CAPN1|TUBB|EPRS|HSP90AA1|HSP90AB1|SNRPA1|HSPA5|HSPA8|EEF2|MIF|RPS2|TCP1|RPL7|POLR2C|FLNA|TUBG1|RPS3|AHCY|ATP5A1|PSMA3|DDX6|EEF1G|MAPK1|RPL4|HSPA9|EIF4A3|RPL13A|EIF2S3L|SKIV2L2|CAPZA2|CCT5|CCT3|DNM2|CCT8|CCT4|CAPZA1|NUP98|VCP|EIF3B|ACTG1|EIF4A1|RPL27|RPS7|PPP1CA|PPP1CB|YWHAE|RPS23|RPS18|RPS6|GNB2L1|YBX1|ACTA1|TUBA1B|TUBA4A|TUBB4B|CCT2|RPL6|DHX9|SRSF9|G3BP1|TUBB3|TRA2A|SPTAN1|TUBB2A|EIF3A…
KPNB1	NPM1	NPM1	64493|64493|64493	62407	20802.3	3	26|26|26	1	1	#NAME?	#NAME?	#NAME?	inf	800.09	0	CAPN1|TUBB|EPRS|HSP90AA1|HSP90AB1|SNRPB2|SNRNP70|RPS17|SNRPA|CLTA|CLTB|SNRPA1|PARP1|HIST1H1E|PRKAR1A|HSPD1|HSPA5|HSPA8|PRPS2|XRCC5|EEF2|MIF|DARS|RPS2|RPA2|HIST1H1B|HIST1H1C|YBX3|HSPA6|TCP1|RPL35A|RPL7|NCL|POLR2C|EIF2AK2|FLNA|HNRNPA2B1|SFPQ|TUBG1|RPS3|AHCY|RPS12|DNAJB1|ATP5A1|PSMA3|DDX6|RPL13|EEF1G|RPA1|PSMA5|MAPK1|RPL12|PPP2R1A|DNAJA1|HNRNPH3|MCM4|RFC2|FUS|RPL4|NUP62|HSPA9|EIF4A3|RPS19|RPL3|CCT6A…
KPNB1	CAPN1	CAPN1	64487|64487|64487	62389	20796.3	3	23|24|22	1	1	#NAME?	#NAME?	#NAME?	inf	904.19	0	TUBB|EPRS|HSP90AA1|HSP90AB1|SNRPA|PARP1|HSPD1|HSPA5|HSPA8|XRCC5|EEF2|MIF|RPS2|RPA2|HSPA6|TCP1|RPL7|NCL|POLR2C|EIF2AK2|FLNA|HNRNPA2B1|TUBG1|RPS3|AHCY|DNAJB1|ATP5A1|PSMA3|DDX6|RPL13|EEF1G|PSMA5|MAPK1|RPL12|PPP2R1A|DNAJA1|MCM4|FUS|RPL4|NUP62|HSPA9|RPS19|RPL3|CCT6A|RPL13A|RPL5|RPL21|RPS10|CAPZA2|RPL29|CCT5|CCT3|RANBP2|DNM2|CCT8|CCT4|HNRNPA3|KPNA2|CAPZA1|RARS|VCP|EIF3B|MARS|ACTG1|EIF4A1|RPS20|RPS3A|RP…
KPNB1	TUBB	TUBB	64497|64496|64497	62418	20806	3	29|28|29	1	1	#NAME?	#NAME?	#NAME?	inf	725.79	0	EPRS|HSP90AA1|HSP90AB1|SNRPB2|SNRNP70|RPS17|SNRPA|CLTA|CLTB|SNRPA1|PARP1|PRKAR1A|HSPD1|HSPA5|HSPA8|PRPS2|XRCC5|EEF2|MIF|DARS|RPS2|RPA2|YBX3|HSPA6|TCP1|RPL35A|RPL7|NCL|POLR2C|EIF2AK2|FLNA|HNRNPA2B1|SFPQ|TUBG1|RPS3|AHCY|RPS12|DNAJB1|ATP5A1|PSMA3|DDX6|RPL13|EEF1G|RPA1|PSMA5|MAPK1|RPL12|PPP2R1A|DNAJA1|HNRNPH3|MCM4|RFC2|FUS|RPL4|NUP62|HSPA9|EIF4A3|RPS19|RPL3|CCT6A|RPL13A|HADHA|EIF2S3L|SKIV2L2|RPS27|RA…
KPNB1	EPRS	EPRS	64490|64489|64490	62397	20799	3	22|19|0	1	1	#NAME?	#NAME?	#NAME?	inf	1521.88	0	HSP90AA1|HSP90AB1|SNRPB2|SNRNP70|RPS17|SNRPA|CLTA|CLTB|SNRPA1|PARP1|HIST1H1E|PRKAR1A|HSPD1|HSPA5|HSPA8|PRPS2|XRCC5|EEF2|MIF|DARS|RPS2|RPA2|HIST1H1B|HIST1H1C|YBX3|HSPA6|TCP1|RPL35A|RPL7|NCL|POLR2C|EIF2AK2|FLNA|HNRNPA2B1|SFPQ|TUBG1|RPS3|AHCY|RPS12|DNAJB1|ATP5A1|PSMA3|DDX6|RPL13|EEF1G|RPA1|PSMA5|MAPK1|RPL12|PPP2R1A|DNAJA1|HNRNPH3|MCM4|RFC2|FUS|RPL4|NUP62|HSPA9|EIF4A3|RPS19|RPL3|CCT6A|RPL13A|HADHA|EI…
KPNB1	HSP90AA1	HSP90AA1	64487|64487|64487	62389	20796.3	3	0|0|0	1	1	#NAME?	#NAME?	#NAME?	inf	207963	0	HSP90AB1|SNRPB2|SNRNP70|RPS17|SNRPA|CLTA|CLTB|SNRPA1|PARP1|HIST1H1E|PRKAR1A|HSPD1|HSPA5|HSPA8|PRPS2|XRCC5|EEF2|MIF|DARS|RPS2|RPA2|HIST1H1B|HIST1H1C|YBX3|HSPA6|TCP1|RPL35A|RPL7|NCL|POLR2C|EIF2AK2|FLNA|HNRNPA2B1|SFPQ|TUBG1|RPS3|AHCY|RPS12|DNAJB1|ATP5A1|PSMA3|DDX6|RPL13|EEF1G|RPA1|PSMA5|MAPK1|RPL12|PPP2R1A|DNAJA1|HNRNPH3|MCM4|RFC2|FUS|RPL4|NUP62|HSPA9|EIF4A3|RPS19|RPL3|CCT6A|RPL13A|HADHA|EIF2S3L|SKI…
KPNB1	HSP90AB1	HSP90AB1	64491|64490|64491	62400	20800	3	21|22|23	1	1	#NAME?	#NAME?	#NAME?	inf	945.45	0	SNRPB2|SNRNP70|RPS17|SNRPA|CLTA|CLTB|SNRPA1|PARP1|HIST1H1E|PRKAR1A|HSPD1|HSPA5|HSPA8|PRPS2|XRCC5|EEF2|MIF|DARS|RPS2|RPA2|HIST1H1B|HIST1H1C|YBX3|HSPA6|TCP1|RPL35A|RPL7|NCL|POLR2C|EIF2AK2|FLNA|HNRNPA2B1|SFPQ|TUBG1|RPS3|AHCY|RPS12|DNAJB1|ATP5A1|PSMA3|DDX6|RPL13|EEF1G|RPA1|PSMA5|MAPK1|RPL12|PPP2R1A|DNAJA1|HNRNPH3|MCM4|RFC2|FUS|RPL4|NUP62|HSPA9|EIF4A3|RPS19|RPL3|CCT6A|RPL13A|HADHA|EIF2S3L|SKIV2L2|RPS2…
KPNB1	SNRPB2	SNRPB2	64487|64488|64483	62386	20795.3	3	0|0|0	1	1	#NAME?	#NAME?	#NAME?	inf	207953	0	SNRNP70|RPS17|SNRPA|CLTA|CLTB|SNRPA1|PARP1|HIST1H1E|HSPD1|HSPA5|HSPA8|PRPS2|XRCC5|EEF2|MIF|DARS|RPS2|RPA2|HIST1H1C|YBX3|HSPA6|TCP1|RPL35A|RPL7|NCL|POLR2C|EIF2AK2|HNRNPA2B1|SFPQ|TUBG1|RPS3|AHCY|RPS12|DNAJB1|ATP5A1|PSMA3|DDX6|RPL13|EEF1G|RPA1|PSMA5|MAPK1|RPL12|PPP2R1A|DNAJA1|HNRNPH3|MCM4|RFC2|FUS|RPL4|NUP62|HSPA9|EIF4A3|RPS19|RPL3|CCT6A|RPL13A|EIF2S3L|SKIV2L2|RPS27|RANGAP1|RPL5|RPL21|RPS10|RPL29|CC…
KPNB1	SNRNP70	SNRNP70	64489|64490|64490	62397	20799	3	0|0|0	1	1	#NAME?	#NAME?	#NAME?	inf	207990	0	RPS17|SNRPA|CLTA|CLTB|SNRPA1|PARP1|HIST1H1E|PRKAR1A|HSPD1|HSPA5|HSPA8|PRPS2|XRCC5|EEF2|MIF|DARS|RPS2|RPA2|HIST1H1C|YBX3|HSPA6|TCP1|RPL35A|RPL7|NCL|POLR2C|EIF2AK2|FLNA|HNRNPA2B1|SFPQ|TUBG1|RPS3|AHCY|RPS12|DNAJB1|ATP5A1|PSMA3|DDX6|RPL13|EEF1G|RPA1|PSMA5|MAPK1|RPL12|PPP2R1A|DNAJA1|HNRNPH3|MCM4|RFC2|FUS|RPL4|NUP62|HSPA9|EIF4A3|RPS19|RPL3|CCT6A|RPL13A|EIF2S3L|SKIV2L2|RPS27|RANGAP1|RPL5|RPL21|RPS10|CAP…
KPNB1	RPS17	RPS17	64489|64490|64490	62397	20799	3	23|22|21	1	1	#NAME?	#NAME?	#NAME?	inf	945.41	0	SNRPA|CLTA|SNRPA1|PARP1|HIST1H1E|PRKAR1A|HSPD1|HSPA5|HSPA8|PRPS2|XRCC5|EEF2|MIF|DARS|RPS2|RPA2|HIST1H1B|HIST1H1C|YBX3|HSPA6|TCP1|RPL35A|RPL7|NCL|POLR2C|EIF2AK2|FLNA|HNRNPA2B1|SFPQ|TUBG1|RPS3|AHCY|RPS12|DNAJB1|ATP5A1|PSMA3|DDX6|RPL13|EEF1G|RPA1|PSMA5|MAPK1|RPL12|PPP2R1A|DNAJA1|HNRNPH3|MCM4|RFC2|FUS|RPL4|NUP62|HSPA9|EIF4A3|RPS19|RPL3|CCT6A|RPL13A|HADHA|EIF2S3L|SKIV2L2|RPS27|RANGAP1|RPL5|RPL21|RPS10…
KPNB1	SNRPA	SNRPA	64488|64489|64490	62395	20798.3	3	0|0|0	1	1	#NAME?	#NAME?	#NAME?	inf	207983	0	CLTA|CLTB|SNRPA1|PARP1|HIST1H1E|PRKAR1A|HSPD1|HSPA5|HSPA8|PRPS2|XRCC5|EEF2|MIF|DARS|RPS2|RPA2|HIST1H1B|HIST1H1C|YBX3|HSPA6|TCP1|RPL35A|RPL7|NCL|POLR2C|EIF2AK2|FLNA|HNRNPA2B1|SFPQ|TUBG1|RPS3|AHCY|RPS12|DNAJB1|ATP5A1|PSMA3|DDX6|RPL13|EEF1G|RPA1|PSMA5|MAPK1|RPL12|PPP2R1A|DNAJA1|HNRNPH3|MCM4|RFC2|FUS|RPL4|NUP62|HSPA9|EIF4A3|RPS19|RPL3|CCT6A|RPL13A|EIF2S3L|SKIV2L2|RPS27|MAGEA4|RANGAP1|RPL5|RPL21|RPS10…
KPNB1	CLTA	CLTA	64489|64489|64488	62394	20798	3	0|0|0	1	1	#NAME?	#NAME?	#NAME?	inf	207980	0	CLTB|SNRPA1|PARP1|PRKAR1A|HSPD1|HSPA5|HSPA8|EEF2|RPS2|RPA2|YBX3|HSPA6|TCP1|RPL35A|RPL7|NCL|POLR2C|EIF2AK2|FLNA|HNRNPA2B1|SFPQ|RPS3|AHCY|RPS12|DNAJB1|ATP5A1|PSMA3|DDX6|RPL13|EEF1G|RPA1|PSMA5|MAPK1|RPL12|PPP2R1A|DNAJA1|HNRNPH3|MCM4|RFC2|FUS|RPL4|NUP62|HSPA9|EIF4A3|RPS19|RPL3|CCT6A|RPL13A|SKIV2L2|RPS27|RANGAP1|RPL5|RPL21|RPS10|RPL29|CCT5|CCT3|RBM25|RANBP2|DNM2|CCT8|CCT4|HNRNPA3|KPNA2|HNRNPF|CAPZA1|N…
KPNB1	CLTB	CLTB	64489|64487|64490	62394	20798	3	0|0|0	1	1	#NAME?	#NAME?	#NAME?	inf	207980	0	SNRPA1|HSPD1|HSPA5|HSPA8|EEF2|RPS2|HSPA6|TCP1|RPL35A|RPL7|NCL|POLR2C|FLNA|HNRNPA2B1|SFPQ|RPS3|AHCY|RPS12|DNAJB1|ATP5A1|PSMA3|DDX6|RPL13|EEF1G|PSMA5|MAPK1|RPL12|PPP2R1A|DNAJA1|HNRNPH3|FUS|RPL4|NUP62|HSPA9|EIF4A3|RPS19|RPL3|CCT6A|RPL13A|SKIV2L2|RANGAP1|RPL5|RPL21|RPL29|CCT5|CCT3|RBM25|RANBP2|DNM2|CCT8|CCT4|HNRNPA3|KPNA2|HNRNPF|CAPZA1|NUP98|SUB1|VCP|SEC13|HNRNPH2|EIF3B|MARS|EIF3E|ACTG1|EIF4A1|RPS20|…
KPNB1	SNRPA1	SNRPA1	64487|64487|64488	62390	20796.7	3	0|0|0	1	1	#NAME?	#NAME?	#NAME?	inf	207967	0	PARP1|HIST1H1E|HSPD1|HSPA5|HSPA8|PRPS2|XRCC5|EEF2|MIF|DARS|RPS2|RPA2|HIST1H1B|HIST1H1C|YBX3|HSPA6|TCP1|RPL35A|RPL7|NCL|POLR2C|EIF2AK2|FLNA|HNRNPA2B1|SFPQ|TUBG1|RPS3|AHCY|RPS12|DNAJB1|ATP5A1|PSMA3|DDX6|RPL13|EEF1G|RPA1|PSMA5|MAPK1|RPL12|PPP2R1A|DNAJA1|HNRNPH3|MCM4|RFC2|FUS|RPL4|NUP62|HSPA9|EIF4A3|RPS19|RPL3|CCT6A|RPL13A|HADHA|EIF2S3L|SKIV2L2|RPS27|RANGAP1|RPL5|RPL21|RPS10|RPL29|CCT5|CCT3|RBM25|RAN…
KPNB1	HIST1H1E	HIST1H1E	64489|64489|64488	62394	20798	3	0|0|0	1	1	#NAME?	#NAME?	#NAME?	inf	207980	0	HSPD1|HSPA8|PRPS2|XRCC5|EEF2|MIF|DARS|RPS2|HIST1H1B|HIST1H1C|TCP1|RPL35A|RPL7|NCL|POLR2C|EIF2AK2|HNRNPA2B1|SFPQ|RPS3|AHCY|RPS12|ATP5A1|PSMA3|RPL13|EEF1G|RPA1|PSMA5|RPL12|DNAJA1|HNRNPH3|RFC2|FUS|RPL4|EIF4A3|RPS19|RPL3|CCT6A|RPL13A|EIF2S3L|SKIV2L2|RPS27|RPL5|RPL21|RPS10|RPL29|CCT5|CCT3|RBM25|CCT8|CCT4|HNRNPA3|HNRNPF|HNRNPH2|EIF3B|MARS|EIF3E|ACTG1|EIF4A1|RPS20|RPS3A|RPL27|HNRNPK|RPS7|PPP1CA|PPP1CB|R…
KPNB1	PRKAR1A	PRKAR1A	64485|0|0	64485	21495	3	0|0|0	0.33	1	#NAME?	#NAME?	#NAME?	inf	214950	0.05	HSPD1|HSPA5|HSPA8|XRCC5|EEF2|DARS|RPS2|RPA2|HIST1H1B|HIST1H1C|YBX3|HSPA6|TCP1|RPL7|NCL|EIF2AK2|FLNA|HNRNPA2B1|SFPQ|TUBG1|RPS3|AHCY|RPS12|DNAJB1|PSMA3|RPL13|EEF1G|RPA1|PSMA5|MAPK1|RPL12|PPP2R1A|DNAJA1|MCM4|RFC2|FUS|RPL4|NUP62|HSPA9|EIF4A3|RPS19|RPL3|CCT6A|RPL13A|SKIV2L2|RPS27|RPL5|RPL21|RPS10|RPL29|CCT5|CCT3|RANBP2|CCT8|CCT4|HNRNPA3|KPNA2|HNRNPF|NUP98|VCP|SEC13|EIF3B|MARS|EIF3E|ACTG1|EIF4A1|RPS20|…
KPNB1	HSPD1	HSPD1	64489|64489|64490	62396	20798.7	3	25|24|25	1	1	#NAME?	#NAME?	#NAME?	inf	843.19	0	HSPA5|HSPA8|PRPS2|XRCC5|EEF2|MIF|DARS|RPS2|RPA2|HIST1H1B|HIST1H1C|YBX3|HSPA6|TCP1|RPL35A|RPL7|NCL|POLR2C|EIF2AK2|FLNA|HNRNPA2B1|SFPQ|TUBG1|RPS3|AHCY|RPS12|DNAJB1|ATP5A1|PSMA3|DDX6|RPL13|EEF1G|RPA1|PSMA5|MAPK1|RPL12|PPP2R1A|DNAJA1|HNRNPH3|MCM4|RFC2|FUS|RPL4|NUP62|HSPA9|EIF4A3|RPS19|RPL3|CCT6A|RPL13A|HADHA|EIF2S3L|SKIV2L2|RPS27|MAGEA4|RANGAP1|RPL5|RPL21|RPS10|CAPZA2|RPL29|CCT5|CCT3|RBM25|RANBP2|DNM…
KPNB1	HSPA5	HSPA5	64487|64486|64487	62388	20796	3	23|22|21	1	1	#NAME?	#NAME?	#NAME?	inf	945.27	0	HSPA8|PRPS2|XRCC5|EEF2|MIF|DARS|RPS2|RPA2|HIST1H1B|HIST1H1C|YBX3|HSPA6|TCP1|RPL35A|RPL7|NCL|POLR2C|EIF2AK2|FLNA|HNRNPA2B1|SFPQ|TUBG1|RPS3|AHCY|RPS12|DNAJB1|ATP5A1|PSMA3|DDX6|RPL13|EEF1G|RPA1|PSMA5|MAPK1|RPL12|PPP2R1A|DNAJA1|HNRNPH3|MCM4|RFC2|FUS|RPL4|NUP62|HSPA9|EIF4A3|RPS19|RPL3|CCT6A|RPL13A|HADHA|EIF2S3L|SKIV2L2|RPS27|RANGAP1|RPL5|RPL21|RPS10|CAPZA2|RPL29|CCT5|CCT3|RBM25|RANBP2|DNM2|CCT8|CCT4|H…
KPNB1	HSPA8	HSPA8	64494|64494|64494	62410	20803.3	3	27|26|27	1	1	#NAME?	#NAME?	#NAME?	inf	780.12	0	PRPS2|XRCC5|EEF2|MIF|DARS|RPS2|RPA2|HIST1H1B|HIST1H1C|YBX3|HSPA6|TCP1|RPL35A|RPL7|NCL|POLR2C|EIF2AK2|FLNA|HNRNPA2B1|SFPQ|TUBG1|RPS3|AHCY|RPS12|DNAJB1|ATP5A1|PSMA3|DDX6|RPL13|EEF1G|RPA1|PSMA5|MAPK1|RPL12|PPP2R1A|DNAJA1|HNRNPH3|MCM4|RFC2|FUS|RPL4|NUP62|HSPA9|EIF4A3|RPS19|RPL3|CCT6A|RPL13A|HADHA|EIF2S3L|SKIV2L2|RPS27|MAGEA4|RANGAP1|RPL5|RPL21|RPS10|CAPZA2|RPL29|CCT5|CCT3|RBM25|RANBP2|DNM2|CCT8|CCT4|…
KPNB1	PRPS2	PRPS2	64489|64488|64489	62394	20798	3	21|23|22	1	1	#NAME?	#NAME?	#NAME?	inf	945.36	0	EEF2|MIF|DARS|RPS2|HIST1H1B|HSPA6|TCP1|RPL35A|RPL7|NCL|POLR2C|EIF2AK2|FLNA|HNRNPA2B1|SFPQ|TUBG1|RPS3|AHCY|RPS12|DNAJB1|ATP5A1|PSMA3|DDX6|RPL13|EEF1G|PSMA5|MAPK1|RPL12|PPP2R1A|DNAJA1|HNRNPH3|MCM4|RFC2|RPL4|HSPA9|EIF4A3|RPS19|RPL3|CCT6A|RPL13A|HADHA|EIF2S3L|SKIV2L2|RPS27|RANGAP1|RPL5|RPL21|RPS10|RPL29|CCT5|CCT3|RBM25|RANBP2|CCT8|CCT4|HNRNPA3|KPNA2|HNRNPF|NUP98|RARS|VCP|SEC13|EIF3B|MARS|EIF3E|ACTG1|…
KPNB1	XRCC5	XRCC5	64488|64487|64487	62390	20796.7	3	0|23|0	1	1	#NAME?	#NAME?	#NAME?	inf	2712.61	0	EEF2|MIF|DARS|RPS2|RPA2|HIST1H1B|HIST1H1C|YBX3|HSPA6|TCP1|RPL35A|RPL7|NCL|POLR2C|EIF2AK2|FLNA|HNRNPA2B1|SFPQ|TUBG1|RPS3|AHCY|RPS12|DNAJB1|ATP5A1|PSMA3|DDX6|RPL13|EEF1G|RPA1|PSMA5|MAPK1|RPL12|PPP2R1A|DNAJA1|HNRNPH3|MCM4|RFC2|FUS|RPL4|NUP62|HSPA9|EIF4A3|RPS19|RPL3|CCT6A|RPL13A|HADHA|EIF2S3L|SKIV2L2|RPS27|MAGEA4|RANGAP1|RPL5|RPL21|RPS10|CAPZA2|RPL29|CCT5|CCT3|RBM25|RANBP2|DNM2|CCT8|CCT4|HNRNPA3|KPNA…
KPNB1	EEF2	EEF2	64486|64486|0	63436	21145.3	3	0|0|0	0.67	1	#NAME?	#NAME?	#NAME?	inf	211453	0	MIF|DARS|RPS2|RPA2|HIST1H1B|HIST1H1C|YBX3|HSPA6|TCP1|RPL35A|RPL7|NCL|POLR2C|EIF2AK2|FLNA|HNRNPA2B1|SFPQ|TUBG1|RPS3|AHCY|RPS12|DNAJB1|ATP5A1|PSMA3|DDX6|RPL13|EEF1G|RPA1|PSMA5|MAPK1|RPL12|PPP2R1A|DNAJA1|HNRNPH3|MCM4|RFC2|FUS|RPL4|NUP62|HSPA9|EIF4A3|RPS19|RPL3|CCT6A|RPL13A|HADHA|EIF2S3L|SKIV2L2|RPS27|RANGAP1|RPL5|RPL21|RPS10|CAPZA2|RPL29|CCT5|CCT3|RBM25|RANBP2|DNM2|CCT8|CCT4|HNRNPA3|KPNA2|HNRNPF|CAP…
KPNB1	DARS	DARS	64490|64489|64490	62397	20799	3	23|22|0	1	1	#NAME?	#NAME?	#NAME?	inf	1386.6	0	RPS2|RPA2|HIST1H1B|YBX3|HSPA6|TCP1|RPL35A|RPL7|NCL|POLR2C|EIF2AK2|HNRNPA2B1|SFPQ|TUBG1|RPS3|AHCY|RPS12|DNAJB1|ATP5A1|PSMA3|DDX6|RPL13|EEF1G|RPA1|PSMA5|RPL12|PPP2R1A|DNAJA1|HNRNPH3|MCM4|RFC2|FUS|RPL4|HSPA9|EIF4A3|RPS19|RPL3|CCT6A|RPL13A|HADHA|EIF2S3L|SKIV2L2|RPS27|RANGAP1|RPL5|RPL21|RPS10|RPL29|CCT5|CCT3|RBM25|RANBP2|CCT8|CCT4|HNRNPA3|KPNA2|RARS|VCP|SEC13|EIF3B|MARS|EIF3E|ACTG1|EIF4A1|RPS20|RPS3A|…
KPNB1	RPS2	RPS2	64491|64492|64492	62403	20801	3	24|25|25	1	1	#NAME?	#NAME?	#NAME?	inf	843.28	0	RPA2|HIST1H1B|HIST1H1C|YBX3|HSPA6|TCP1|RPL35A|RPL7|NCL|POLR2C|EIF2AK2|FLNA|HNRNPA2B1|SFPQ|TUBG1|RPS3|AHCY|RPS12|DNAJB1|ATP5A1|PSMA3|DDX6|RPL13|EEF1G|RPA1|PSMA5|MAPK1|RPL12|PPP2R1A|DNAJA1|HNRNPH3|MCM4|RFC2|FUS|RPL4|NUP62|HSPA9|EIF4A3|RPS19|RPL3|CCT6A|RPL13A|HADHA|EIF2S3L|SKIV2L2|RPS27|RANGAP1|RPL5|RPL21|RPS10|CAPZA2|RPL29|CCT5|CCT3|RBM25|RANBP2|DNM2|CCT8|CCT4|HNRNPA3|KPNA2|HNRNPF|CAPZA1|NUP98|SUB1…
KPNB1	RPA2	RPA2	64487|64487|64488	62390	20796.7	3	23|0|0	1	1	#NAME?	#NAME?	#NAME?	inf	2712.61	0	HIST1H1B|HIST1H1C|YBX3|HSPA6|TCP1|RPL35A|RPL7|NCL|POLR2C|EIF2AK2|FLNA|HNRNPA2B1|SFPQ|TUBG1|RPS3|AHCY|RPS12|DNAJB1|ATP5A1|PSMA3|DDX6|RPL13|EEF1G|RPA1|PSMA5|MAPK1|RPL12|PPP2R1A|DNAJA1|HNRNPH3|MCM4|RFC2|FUS|RPL4|NUP62|HSPA9|EIF4A3|RPS19|RPL3|CCT6A|RPL13A|EIF2S3L|SKIV2L2|RPS27|RANGAP1|RPL5|RPL21|RPS10|RPL29|CCT5|CCT3|RBM25|RANBP2|DNM2|CCT8|CCT4|HNRNPA3|KPNA2|HNRNPF|NUP98|SUB1|RARS|VCP|SEC13|HNRNPH2|E…
KPNB1	HIST1H1B	HIST1H1B	64489|64489|64489	62395	20798.3	3	0|0|0	1	1	#NAME?	#NAME?	#NAME?	inf	207983	0	HIST1H1C|TCP1|RPL35A|RPL7|NCL|POLR2C|EIF2AK2|HNRNPA2B1|RPS3|AHCY|RPS12|ATP5A1|PSMA3|RPL13|EEF1G|RPA1|PSMA5|MAPK1|RPL12|DNAJA1|RFC2|FUS|RPL4|NUP62|EIF4A3|RPS19|RPL3|CCT6A|RPL13A|EIF2S3L|RPS27|RPL5|RPL21|RPS10|RPL29|CCT5|CCT3|RANBP2|CCT8|CCT4|KPNA2|HNRNPF|NUP98|VCP|SEC13|EIF3B|MARS|EIF3E|ACTG1|EIF4A1|RPS20|RPS3A|RPL27|HNRNPK|RPS7|RPS8|RPS15A|RPS16|YWHAE|RPS14|RPS23|RPS18|RPS29|RPS13|SNRPF|SNRPD1|SN…
KPNB1	HIST1H1C	HIST1H1C	64487|64487|64487	62389	20796.3	3	0|0|0	1	1	#NAME?	#NAME?	#NAME?	inf	207963	0	YBX3|TCP1|RPL35A|RPL7|NCL|POLR2C|EIF2AK2|HNRNPA2B1|SFPQ|RPS3|RPS12|PSMA3|DDX6|RPL13|EEF1G|RPA1|PSMA5|MAPK1|RPL12|DNAJA1|HNRNPH3|RFC2|FUS|RPL4|NUP62|EIF4A3|RPS19|RPL3|CCT6A|RPL13A|EIF2S3L|SKIV2L2|RPS27|RANGAP1|RPL5|RPL21|RPS10|RPL29|CCT5|CCT3|RBM25|RANBP2|CCT8|CCT4|HNRNPA3|KPNA2|HNRNPF|NUP98|VCP|SEC13|HNRNPH2|EIF3B|EIF3E|ACTG1|EIF4A1|RPS20|RPS3A|RPL27|HNRNPK|RPS7|PPP1CB|RPS8|RPS15A|RPS16|YWHAE|RPS…
KPNB1	YBX3	YBX3	64490|64490|64490	62398	20799.3	3	24|23|22	1	1	#NAME?	#NAME?	#NAME?	inf	904.32	0	HSPA6|TCP1|RPL35A|RPL7|NCL|POLR2C|EIF2AK2|FLNA|HNRNPA2B1|SFPQ|RPS3|AHCY|RPS12|ATP5A1|PSMA3|DDX6|RPL13|EEF1G|PSMA5|MAPK1|RPL12|PPP2R1A|DNAJA1|HNRNPH3|MCM4|RFC2|FUS|RPL4|NUP62|HSPA9|EIF4A3|RPS19|RPL3|CCT6A|RPL13A|EIF2S3L|SKIV2L2|RPS27|RPL5|RPL21|RPS10|RPL29|CCT5|CCT3|RBM25|RANBP2|DNM2|CCT8|CCT4|HNRNPA3|KPNA2|HNRNPF|NUP98|SUB1|RARS|VCP|SEC13|HNRNPH2|EIF3B|MARS|EIF3E|ACTG1|EIF4A1|RPS20|RPS3A|RPL27|HN…
KPNB1	HSPA6	HSPA6	64490|64490|64490	62398	20799.3	3	0|23|0	1	1	#NAME?	#NAME?	#NAME?	inf	2712.96	0	TCP1|RPL35A|RPL7|NCL|POLR2C|EIF2AK2|FLNA|HNRNPA2B1|TUBG1|RPS3|AHCY|RPS12|DNAJB1|ATP5A1|PSMA3|DDX6|RPL13|EEF1G|RPA1|PSMA5|MAPK1|RPL12|PPP2R1A|DNAJA1|HNRNPH3|MCM4|RFC2|FUS|RPL4|NUP62|HSPA9|EIF4A3|RPS19|RPL3|CCT6A|RPL13A|HADHA|EIF2S3L|SKIV2L2|RPS27|RANGAP1|RPL5|RPL21|RPS10|CAPZA2|RPL29|CCT5|CCT3|RBM25|RANBP2|DNM2|CCT8|CCT4|HNRNPA3|KPNA2|HNRNPF|CAPZA1|NUP98|RARS|VCP|SEC13|HNRNPH2|EIF3B|MARS|EIF3E|ACT…
KPNB1	TCP1	TCP1	64488|64488|64489	62393	20797.7	3	21|23|22	1	1	#NAME?	#NAME?	#NAME?	inf	945.35	0	RPL35A|RPL7|NCL|POLR2C|EIF2AK2|FLNA|HNRNPA2B1|SFPQ|TUBG1|RPS3|AHCY|RPS12|DNAJB1|ATP5A1|PSMA3|DDX6|RPL13|EEF1G|RPA1|PSMA5|MAPK1|RPL12|PPP2R1A|DNAJA1|HNRNPH3|MCM4|RFC2|FUS|RPL4|NUP62|HSPA9|EIF4A3|RPS19|RPL3|CCT6A|RPL13A|HADHA|EIF2S3L|SKIV2L2|RPS27|MAGEA4|RANGAP1|RPL5|RPL21|RPS10|CAPZA2|RPL29|CCT5|CCT3|RBM25|RANBP2|DNM2|CCT8|CCT4|HNRNPA3|KPNA2|HNRNPF|CAPZA1|NUP98|SUB1|RARS|VCP|SEC13|HNRNPH2|EIF3B|MA…
KPNB1	RPL35A	RPL35A	64489|64489|64489	62395	20798.3	3	0|0|0	1	1	#NAME?	#NAME?	#NAME?	inf	207983	0	RPL7|NCL|POLR2C|EIF2AK2|FLNA|HNRNPA2B1|SFPQ|TUBG1|RPS3|AHCY|RPS12|DNAJB1|ATP5A1|PSMA3|DDX6|RPL13|EEF1G|RPA1|PSMA5|MAPK1|RPL12|PPP2R1A|DNAJA1|HNRNPH3|MCM4|RFC2|FUS|RPL4|NUP62|HSPA9|EIF4A3|RPS19|RPL3|CCT6A|RPL13A|HADHA|EIF2S3L|SKIV2L2|RPS27|RANGAP1|RPL5|RPL21|RPS10|RPL29|CCT5|CCT3|RBM25|RANBP2|DNM2|CCT8|CCT4|HNRNPA3|KPNA2|HNRNPF|CAPZA1|NUP98|SUB1|RARS|VCP|SEC13|HNRNPH2|EIF3B|MARS|EIF3E|ACTG1|EIF4A1…
KPNB1	RPL7	RPL7	64490|64491|64490	62399	20799.7	3	0|0|0	1	1	#NAME?	#NAME?	#NAME?	inf	207997	0	NCL|POLR2C|EIF2AK2|FLNA|HNRNPA2B1|SFPQ|TUBG1|RPS3|AHCY|RPS12|DNAJB1|ATP5A1|PSMA3|DDX6|RPL13|EEF1G|RPA1|PSMA5|MAPK1|RPL12|PPP2R1A|DNAJA1|HNRNPH3|MCM4|RFC2|FUS|RPL4|NUP62|HSPA9|EIF4A3|RPS19|RPL3|CCT6A|RPL13A|HADHA|EIF2S3L|SKIV2L2|RPS27|RANGAP1|RPL5|RPL21|RPS10|CAPZA2|RPL29|CCT5|CCT3|RBM25|RANBP2|DNM2|CCT8|CCT4|HNRNPA3|KPNA2|HNRNPF|CAPZA1|NUP98|SUB1|RARS|VCP|SEC13|HNRNPH2|EIF3B|MARS|EIF3E|ACTG1|EIF4…
KPNB1	NCL	NCL	64493|64493|64493	62407	20802.3	3	24|25|22	1	1	#NAME?	#NAME?	#NAME?	inf	878.97	0	POLR2C|EIF2AK2|FLNA|HNRNPA2B1|SFPQ|TUBG1|RPS3|AHCY|RPS12|DNAJB1|ATP5A1|PSMA3|DDX6|RPL13|EEF1G|RPA1|PSMA5|MAPK1|RPL12|PPP2R1A|DNAJA1|HNRNPH3|MCM4|RFC2|FUS|RPL4|NUP62|HSPA9|EIF4A3|RPS19|RPL3|CCT6A|RPL13A|HADHA|EIF2S3L|SKIV2L2|RPS27|RANGAP1|RPL5|RPL21|RPS10|CAPZA2|RPL29|CCT5|CCT3|RBM25|RANBP2|DNM2|CCT8|CCT4|HNRNPA3|KPNA2|HNRNPF|CAPZA1|NUP98|SUB1|RARS|VCP|SEC13|HNRNPH2|EIF3B|MARS|EIF3E|ACTG1|EIF4A1|R…
KPNB1	POLR2C	POLR2C	64486|64487|64487	62388	20796	3	0|0|0	1	1	#NAME?	#NAME?	#NAME?	inf	207960	0	EIF2AK2|FLNA|HNRNPA2B1|SFPQ|TUBG1|RPS3|AHCY|RPS12|DNAJB1|ATP5A1|PSMA3|DDX6|RPL13|EEF1G|RPA1|PSMA5|MAPK1|RPL12|PPP2R1A|DNAJA1|HNRNPH3|MCM4|RFC2|FUS|RPL4|NUP62|HSPA9|EIF4A3|RPS19|RPL3|CCT6A|RPL13A|HADHA|EIF2S3L|SKIV2L2|RPS27|RANGAP1|RPL5|RPL21|RPS10|RPL29|CCT5|CCT3|RBM25|RANBP2|DNM2|CCT8|CCT4|HNRNPA3|KPNA2|HNRNPF|NUP98|SUB1|RARS|VCP|SEC13|HNRNPH2|EIF3B|MARS|EIF3E|ACTG1|EIF4A1|RPS20|RPS3A|RPL27|HNRN…
KPNB1	EIF2AK2	EIF2AK2	64484|0|0	64484	21494.7	3	0|0|0	0.33	1	#NAME?	#NAME?	#NAME?	inf	214947	0.05	FLNA|HNRNPA2B1|SFPQ|TUBG1|RPS3|AHCY|RPS12|DNAJB1|ATP5A1|PSMA3|DDX6|RPL13|EEF1G|RPA1|PSMA5|MAPK1|RPL12|PPP2R1A|DNAJA1|HNRNPH3|MCM4|RFC2|FUS|RPL4|NUP62|HSPA9|EIF4A3|RPS19|RPL3|CCT6A|RPL13A|EIF2S3L|SKIV2L2|RPS27|RANGAP1|RPL5|RPL21|RPS10|CAPZA2|RPL29|CCT5|CCT3|RBM25|RANBP2|CCT8|CCT4|HNRNPA3|KPNA2|HNRNPF|CAPZA1|NUP98|RARS|VCP|SEC13|HNRNPH2|EIF3B|MARS|EIF3E|ACTG1|EIF4A1|RPS20|RPS3A|RPL27|HNRNPK|RPS7|PP…
KPNB1	FLNA	FLNA	64493|64493|64493	62407	20802.3	3	22|23|22	1	1	#NAME?	#NAME?	#NAME?	inf	931.45	0	HNRNPA2B1|SFPQ|TUBG1|RPS3|AHCY|RPS12|DNAJB1|ATP5A1|PSMA3|DDX6|RPL13|EEF1G|RPA1|PSMA5|MAPK1|RPL12|PPP2R1A|DNAJA1|MCM4|RFC2|FUS|RPL4|NUP62|HSPA9|EIF4A3|RPS19|RPL3|CCT6A|RPL13A|HADHA|EIF2S3L|RPS27|RANGAP1|RPL5|RPL21|RPS10|CAPZA2|RPL29|CCT5|CCT3|RANBP2|DNM2|CCT8|CCT4|HNRNPA3|KPNA2|CAPZA1|NUP98|RARS|VCP|SEC13|HNRNPH2|EIF3B|MARS|EIF3E|ACTG1|EIF4A1|RPS20|RPS3A|RPL27|HNRNPK|RPS7|PPP1CA|PPP1CB|RPS8|RPS15A…
KPNB1	HNRNPA2B1	HNRNPA2B1	64494|64494|64495	62411	20803.7	3	29|28|29	1	1	#NAME?	#NAME?	#NAME?	inf	725.71	0	SFPQ|TUBG1|RPS3|AHCY|RPS12|DNAJB1|ATP5A1|PSMA3|DDX6|RPL13|EEF1G|RPA1|PSMA5|MAPK1|RPL12|PPP2R1A|DNAJA1|HNRNPH3|MCM4|RFC2|FUS|RPL4|NUP62|HSPA9|EIF4A3|RPS19|RPL3|CCT6A|RPL13A|HADHA|EIF2S3L|SKIV2L2|RPS27|RANGAP1|RPL5|RPL21|RPS10|CAPZA2|RPL29|CCT5|CCT3|RBM25|RANBP2|DNM2|CCT8|CCT4|HNRNPA3|KPNA2|HNRNPF|CAPZA1|NUP98|SUB1|RARS|VCP|SEC13|HNRNPH2|EIF3B|MARS|EIF3E|ACTG1|EIF4A1|RPS20|RPS3A|RPL27|HNRNPK|RPS7|P…
KPNB1	SFPQ	SFPQ	64491|64491|64491	62401	20800.3	3	0|20|0	1	1	#NAME?	#NAME?	#NAME?	inf	3120.05	0	RPS3|AHCY|RPS12|DNAJB1|ATP5A1|PSMA3|DDX6|RPL13|EEF1G|RPA1|PSMA5|MAPK1|RPL12|PPP2R1A|DNAJA1|HNRNPH3|MCM4|RFC2|FUS|RPL4|NUP62|HSPA9|EIF4A3|RPS19|RPL3|CCT6A|RPL13A|EIF2S3L|SKIV2L2|RPS27|MAGEA4|RANGAP1|RPL5|RPL21|RPS10|RPL29|CCT5|CCT3|RBM25|RANBP2|DNM2|CCT8|CCT4|ZNF157|HNRNPA3|KPNA2|HNRNPF|NUP98|SUB1|RARS|VCP|SEC13|HNRNPH2|EIF3B|MARS|EIF3E|ACTG1|EIF4A1|RPS20|RPS3A|RPL27|HNRNPK|RPS7|PPP1CA|PPP1CB|RPS8…
KPNB1	TUBG1	TUBG1	64488|64488|64488	62392	20797.3	3	0|21|0	1	1	#NAME?	#NAME?	#NAME?	inf	2971.05	0	RPS3|AHCY|RPS12|DNAJB1|ATP5A1|PSMA3|DDX6|RPL13|EEF1G|RPA1|PSMA5|MAPK1|RPL12|PPP2R1A|DNAJA1|HNRNPH3|MCM4|RFC2|FUS|RPL4|NUP62|HSPA9|EIF4A3|RPS19|RPL3|CCT6A|RPL13A|HADHA|EIF2S3L|RPS27|RPL5|RPL21|RPS10|CAPZA2|RPL29|CCT5|CCT3|RBM25|RANBP2|CCT8|CCT4|HNRNPA3|KPNA2|HNRNPF|CAPZA1|NUP98|RARS|VCP|EIF3B|MARS|EIF3E|ACTG1|EIF4A1|RPS20|RPS3A|RPL27|HNRNPK|RPS7|PPP1CA|PPP1CB|RPS8|RPS15A|RPS16|YWHAE|RPS14|RPS23|RP…
KPNB1	RPS3	RPS3	64492|64492|64492	62404	20801.3	3	21|21|22	1	1	#NAME?	#NAME?	#NAME?	inf	975.06	0	AHCY|RPS12|DNAJB1|ATP5A1|PSMA3|DDX6|RPL13|EEF1G|RPA1|PSMA5|MAPK1|RPL12|PPP2R1A|DNAJA1|HNRNPH3|MCM4|RFC2|FUS|RPL4|NUP62|HSPA9|EIF4A3|RPS19|RPL3|CCT6A|RPL13A|HADHA|EIF2S3L|SKIV2L2|RPS27|RANGAP1|RPL5|RPL21|RPS10|CAPZA2|RPL29|CCT5|CCT3|RBM25|RANBP2|DNM2|CCT8|CCT4|HNRNPA3|KPNA2|HNRNPF|CAPZA1|NUP98|SUB1|RARS|VCP|SEC13|HNRNPH2|EIF3B|MARS|EIF3E|ACTG1|EIF4A1|RPS20|RPS3A|RPL27|HNRNPK|RPS7|PPP1CA|PPP1CB|RPS…
KPNB1	AHCY	AHCY	64488|64489|64487	62392	20797.3	3	0|0|0	1	1	#NAME?	#NAME?	#NAME?	inf	207973	0	RPS12|DNAJB1|ATP5A1|PSMA3|DDX6|RPL13|EEF1G|RPA1|PSMA5|MAPK1|RPL12|PPP2R1A|DNAJA1|HNRNPH3|MCM4|RFC2|FUS|RPL4|NUP62|HSPA9|EIF4A3|RPS19|RPL3|CCT6A|RPL13A|HADHA|EIF2S3L|SKIV2L2|RPS27|RANGAP1|RPL5|RPL21|RPS10|CAPZA2|RPL29|CCT5|CCT3|RBM25|RANBP2|DNM2|CCT8|CCT4|HNRNPA3|KPNA2|HNRNPF|CAPZA1|NUP98|SUB1|RARS|VCP|SEC13|HNRNPH2|EIF3B|MARS|EIF3E|ACTG1|EIF4A1|RPS20|RPS3A|RPL27|HNRNPK|RPS7|PPP1CA|PPP1CB|RPS8|RPS…
KPNB1	RPS12	RPS12	64491|64491|64491	62401	20800.3	3	25|26|26	1	1	#NAME?	#NAME?	#NAME?	inf	810.4	0	DNAJB1|ATP5A1|PSMA3|DDX6|RPL13|EEF1G|RPA1|PSMA5|MAPK1|RPL12|PPP2R1A|DNAJA1|HNRNPH3|MCM4|RFC2|FUS|RPL4|NUP62|HSPA9|EIF4A3|RPS19|RPL3|CCT6A|RPL13A|HADHA|EIF2S3L|SKIV2L2|RPS27|RANGAP1|RPL5|RPL21|RPS10|RPL29|CCT5|CCT3|RBM25|RANBP2|DNM2|CCT8|CCT4|HNRNPA3|KPNA2|HNRNPF|CAPZA1|NUP98|SUB1|RARS|VCP|SEC13|HNRNPH2|EIF3B|MARS|EIF3E|ACTG1|EIF4A1|RPS20|RPS3A|RPL27|HNRNPK|RPS7|PPP1CA|PPP1CB|RPS8|RPS15A|RPS16|YWH…
KPNB1	DNAJB1	DNAJB1	64487|64487|64488	62390	20796.7	3	0|0|0	1	1	#NAME?	#NAME?	#NAME?	inf	207967	0	ATP5A1|PSMA3|DDX6|RPL13|EEF1G|RPA1|PSMA5|MAPK1|RPL12|PPP2R1A|DNAJA1|HNRNPH3|MCM4|RFC2|FUS|RPL4|NUP62|HSPA9|EIF4A3|RPS19|RPL3|CCT6A|RPL13A|HADHA|EIF2S3L|SKIV2L2|RPS27|RANGAP1|RPL5|RPL21|RPS10|CAPZA2|RPL29|CCT5|CCT3|RBM25|RANBP2|DNM2|CCT8|CCT4|HNRNPA3|KPNA2|HNRNPF|CAPZA1|NUP98|SUB1|RARS|VCP|SEC13|HNRNPH2|EIF3B|MARS|EIF3E|ACTG1|EIF4A1|RPS20|RPS3A|RPL27|HNRNPK|RPS7|PPP1CA|PPP1CB|RPS8|RPS15A|RPS16|YWH…
KPNB1	ATP5A1	ATP5A1	64486|0|64486	63436	21145.3	3	0|0|0	0.67	1	#NAME?	#NAME?	#NAME?	inf	211453	0	PSMA3|DDX6|RPL13|EEF1G|RPA1|PSMA5|MAPK1|RPL12|PPP2R1A|DNAJA1|HNRNPH3|MCM4|RFC2|FUS|RPL4|NUP62|HSPA9|EIF4A3|RPS19|RPL3|CCT6A|RPL13A|HADHA|EIF2S3L|SKIV2L2|RPS27|RANGAP1|RPL5|RPL21|RPS10|CAPZA2|RPL29|CCT5|CCT3|RBM25|RANBP2|DNM2|CCT8|CCT4|HNRNPA3|KPNA2|HNRNPF|CAPZA1|NUP98|SUB1|RARS|VCP|SEC13|HNRNPH2|EIF3B|MARS|EIF3E|ACTG1|EIF4A1|RPS20|RPS3A|RPL27|HNRNPK|RPS7|PPP1CA|PPP1CB|RPS8|RPS15A|RPS16|YWHAE|RPS1…
KPNB1	DDX6	DDX6	64488|64488|64488	62392	20797.3	3	0|0|0	1	1	#NAME?	#NAME?	#NAME?	inf	207973	0	RPL13|EEF1G|PSMA5|MAPK1|RPL12|PPP2R1A|DNAJA1|HNRNPH3|MCM4|RFC2|FUS|RPL4|NUP62|HSPA9|EIF4A3|RPS19|RPL3|CCT6A|RPL13A|EIF2S3L|SKIV2L2|RPS27|RANGAP1|RPL5|RPL21|RPS10|CAPZA2|RPL29|CCT5|CCT3|RBM25|RANBP2|DNM2|CCT8|CCT4|HNRNPA3|KPNA2|HNRNPF|CAPZA1|NUP98|SUB1|RARS|VCP|SEC13|HNRNPH2|EIF3B|MARS|EIF3E|ACTG1|EIF4A1|RPS20|RPS3A|RPL27|HNRNPK|RPS7|PPP1CA|PPP1CB|RPS8|RPS15A|RPS16|YWHAE|RPS14|RPS23|RPS18|RPS29|RP…
KPNB1	RPL13	RPL13	64491|64491|64491	62401	20800.3	3	22|0|24	1	1	#NAME?	#NAME?	#NAME?	inf	1356.54	0	EEF1G|RPA1|PSMA5|MAPK1|RPL12|PPP2R1A|DNAJA1|HNRNPH3|MCM4|RFC2|FUS|RPL4|NUP62|HSPA9|EIF4A3|RPS19|RPL3|CCT6A|RPL13A|HADHA|EIF2S3L|SKIV2L2|RPS27|RANGAP1|RPL5|RPL21|RPS10|CAPZA2|RPL29|CCT5|CCT3|RBM25|RANBP2|DNM2|CCT8|CCT4|HNRNPA3|KPNA2|HNRNPF|CAPZA1|NUP98|SUB1|RARS|VCP|SEC13|HNRNPH2|EIF3B|MARS|EIF3E|ACTG1|EIF4A1|RPS20|RPS3A|RPL27|HNRNPK|RPS7|PPP1CA|PPP1CB|RPS8|RPS15A|RPS16|YWHAE|RPS14|RPS23|RPS18|RPS…
KPNB1	EEF1G	EEF1G	64488|64488|64488	62392	20797.3	3	0|0|0	1	1	#NAME?	#NAME?	#NAME?	inf	207973	0	RPA1|PSMA5|MAPK1|RPL12|PPP2R1A|DNAJA1|HNRNPH3|MCM4|RFC2|FUS|RPL4|NUP62|HSPA9|EIF4A3|RPS19|RPL3|CCT6A|RPL13A|HADHA|EIF2S3L|SKIV2L2|RPS27|RANGAP1|RPL5|RPL21|RPS10|CAPZA2|RPL29|CCT5|CCT3|RBM25|RANBP2|DNM2|CCT8|CCT4|HNRNPA3|KPNA2|HNRNPF|CAPZA1|NUP98|SUB1|RARS|VCP|SEC13|HNRNPH2|EIF3B|MARS|EIF3E|ACTG1|EIF4A1|RPS20|RPS3A|RPL27|HNRNPK|RPS7|PPP1CA|PPP1CB|RPS8|RPS15A|RPS16|YWHAE|RPS14|RPS23|RPS18|RPS29|RPS…
KPNB1	RPA1	RPA1	64488|64488|64488	62392	20797.3	3	0|0|0	1	1	#NAME?	#NAME?	#NAME?	inf	207973	0	PSMA5|MAPK1|RPL12|PPP2R1A|DNAJA1|HNRNPH3|MCM4|RFC2|FUS|RPL4|NUP62|HSPA9|EIF4A3|RPS19|RPL3|CCT6A|RPL13A|EIF2S3L|SKIV2L2|RPS27|RANGAP1|RPL5|RPL21|RPS10|RPL29|CCT5|CCT3|RBM25|RANBP2|CCT8|CCT4|HNRNPA3|KPNA2|HNRNPF|NUP98|SUB1|RARS|VCP|SEC13|HNRNPH2|EIF3B|MARS|EIF3E|ACTG1|EIF4A1|RPS20|RPS3A|RPL27|HNRNPK|RPS7|PPP1CA|PPP1CB|RPS8|RPS15A|RPS16|YWHAE|RPS14|RPS23|RPS18|RPS29|RPS13|SNRPE|SNRPF|SNRPD1|SNRPD2|S…
KPNB1	RPL12	RPL12	64491|64491|64491	62401	20800.3	3	0|0|24	1	1	#NAME?	#NAME?	#NAME?	inf	2600.04	0	PPP2R1A|DNAJA1|HNRNPH3|MCM4|RFC2|FUS|RPL4|NUP62|HSPA9|EIF4A3|RPS19|RPL3|CCT6A|RPL13A|HADHA|EIF2S3L|SKIV2L2|RPS27|RANGAP1|RPL5|RPL21|RPS10|CAPZA2|RPL29|CCT5|CCT3|RBM25|RANBP2|DNM2|CCT8|CCT4|HNRNPA3|KPNA2|HNRNPF|CAPZA1|NUP98|SUB1|RARS|VCP|SEC13|HNRNPH2|EIF3B|MARS|EIF3E|ACTG1|EIF4A1|RPS20|RPS3A|RPL27|HNRNPK|RPS7|PPP1CA|PPP1CB|RPS8|RPS15A|RPS16|YWHAE|RPS14|RPS23|RPS18|RPS29|RPS13|SNRPE|SNRPF|SNRPD1|S…
KPNB1	PPP2R1A	PPP2R1A	64488|64487|64486	62389	20796.3	3	0|0|0	1	1	#NAME?	#NAME?	#NAME?	inf	207963	0	DNAJA1|HNRNPH3|MCM4|RFC2|FUS|RPL4|NUP62|HSPA9|EIF4A3|RPS19|RPL3|CCT6A|RPL13A|HADHA|EIF2S3L|SKIV2L2|RPS27|RANGAP1|RPL5|RPL21|RPS10|CAPZA2|RPL29|CCT5|CCT3|RBM25|RANBP2|DNM2|CCT8|CCT4|HNRNPA3|KPNA2|HNRNPF|CAPZA1|NUP98|SUB1|RARS|VCP|SEC13|HNRNPH2|EIF3B|MARS|EIF3E|ACTG1|EIF4A1|RPS20|RPS3A|RPL27|HNRNPK|RPS7|PPP1CA|PPP1CB|RPS8|RPS15A|RPS16|YWHAE|RPS14|RPS23|RPS18|RPS29|RPS13|SNRPE|SNRPF|SNRPD1|SNRPD2|SN…
KPNB1	DNAJA1	DNAJA1	64489|64489|64489	62395	20798.3	3	0|22|0	1	1	#NAME?	#NAME?	#NAME?	inf	2836.14	0	HNRNPH3|MCM4|RFC2|FUS|RPL4|NUP62|HSPA9|EIF4A3|RPS19|RPL3|CCT6A|RPL13A|HADHA|EIF2S3L|SKIV2L2|RPS27|RANGAP1|RPL5|RPL21|RPS10|CAPZA2|RPL29|CCT5|CCT3|RBM25|RANBP2|DNM2|CCT8|CCT4|HNRNPA3|KPNA2|HNRNPF|CAPZA1|NUP98|SUB1|RARS|VCP|SEC13|HNRNPH2|EIF3B|MARS|EIF3E|ACTG1|EIF4A1|RPS20|RPS3A|RPL27|HNRNPK|RPS7|PPP1CA|PPP1CB|RPS8|RPS15A|RPS16|YWHAE|RPS14|RPS23|RPS18|RPS29|RPS13|SNRPE|SNRPF|SNRPD1|SNRPD2|SNRPD3|RP…
KPNB1	HNRNPH3	HNRNPH3	64490|64491|64491	62400	20800	3	24|0|24	1	1	#NAME?	#NAME?	#NAME?	inf	1300	0	MCM4|RFC2|FUS|RPL4|NUP62|HSPA9|EIF4A3|RPS19|RPL3|CCT6A|RPL13A|EIF2S3L|SKIV2L2|RPS27|RANGAP1|RPL5|RPL21|RPS10|RPL29|CCT5|CCT3|RBM25|RANBP2|CCT8|CCT4|HNRNPA3|KPNA2|HNRNPF|NUP98|SUB1|RARS|VCP|SEC13|HNRNPH2|EIF3B|MARS|EIF3E|ACTG1|EIF4A1|RPS20|RPS3A|RPL27|HNRNPK|RPS7|PPP1CA|PPP1CB|RPS8|RPS15A|RPS16|YWHAE|RPS14|RPS23|RPS18|RPS29|RPS13|SNRPE|SNRPF|SNRPD1|SNRPD2|SNRPD3|RPL7A|RPS4X|RPS6|HIST1H4A|RPL23|RPS…
KPNB1	MCM4	MCM4	64486|0|0	64486	21495.3	3	0|0|0	0.33	1	#NAME?	#NAME?	#NAME?	inf	214953	0.05	RFC2|FUS|RPL4|NUP62|HSPA9|EIF4A3|RPS19|RPL3|CCT6A|RPL13A|SKIV2L2|RPS27|MAGEA4|RANGAP1|RPL5|RPL21|RPS10|CAPZA2|RPL29|CCT5|CCT3|RBM25|RANBP2|CCT8|CCT4|HNRNPA3|KPNA2|HNRNPF|CAPZA1|NUP98|SUB1|RARS|VCP|SEC13|HNRNPH2|EIF3B|MARS|EIF3E|ACTG1|EIF4A1|RPS20|RPS3A|RPL27|HNRNPK|RPS7|PPP1CA|PPP1CB|RPS8|RPS15A|RPS16|YWHAE|RPS14|RPS23|RPS18|RPS29|RPS13|SNRPE|SNRPF|SNRPD1|SNRPD2|SNRPD3|RPL7A|RPS4X|RPS6|HIST1H4A|R…
KPNB1	RFC2	RFC2	64487|64485|64486	62386	20795.3	3	0|0|0	1	1	#NAME?	#NAME?	#NAME?	inf	207953	0	FUS|RPL4|NUP62|HSPA9|EIF4A3|RPS19|RPL3|CCT6A|RPL13A|EIF2S3L|SKIV2L2|RPS27|RANGAP1|RPL5|RPL21|RPS10|RPL29|CCT5|CCT3|RBM25|RANBP2|CCT8|CCT4|HNRNPA3|KPNA2|HNRNPF|NUP98|SUB1|RARS|VCP|SEC13|HNRNPH2|EIF3B|MARS|EIF3E|ACTG1|EIF4A1|RPS20|RPS3A|RPL27|HNRNPK|RPS7|PPP1CA|PPP1CB|RPS8|RPS15A|RPS16|YWHAE|RPS14|RPS23|RPS18|RPS29|RPS13|SNRPE|SNRPF|SNRPD1|SNRPD2|SNRPD3|RPL7A|RPS4X|RPS6|HIST1H4A|RPL23|RPS25|RPS28|P…
KPNB1	FUS	FUS	64490|64491|64491	62400	20800	3	24|23|24	1	1	#NAME?	#NAME?	#NAME?	inf	878.87	0	RPL4|NUP62|HSPA9|EIF4A3|RPS19|RPL3|CCT6A|RPL13A|HADHA|EIF2S3L|SKIV2L2|RPS27|MAGEA4|RANGAP1|RPL5|RPL21|RPS10|CAPZA2|RPL29|CCT5|CCT3|RBM25|RANBP2|DNM2|CCT8|CCT4|HNRNPA3|KPNA2|HNRNPF|CAPZA1|NUP98|SUB1|RARS|VCP|SEC13|HNRNPH2|EIF3B|MARS|EIF3E|ACTG1|EIF4A1|RPS20|RPS3A|RPL27|HNRNPK|RPS7|PPP1CA|PPP1CB|RPS8|RPS15A|RPS16|YWHAE|RPS14|RPS23|RPS18|RPS29|RPS13|SNRPE|SNRPF|SNRPD1|SNRPD2|SNRPD3|RPL7A|RPS4X|RPS6|…
KPNB1	RPL4	RPL4	64491|64492|64491	62402	20800.7	3	0|21|24	1	1	#NAME?	#NAME?	#NAME?	inf	1386.71	0	NUP62|HSPA9|EIF4A3|RPS19|RPL3|CCT6A|RPL13A|HADHA|EIF2S3L|SKIV2L2|RPS27|RANGAP1|RPL5|RPL21|RPS10|CAPZA2|RPL29|CCT5|CCT3|RBM25|RANBP2|DNM2|CCT8|CCT4|HNRNPA3|KPNA2|HNRNPF|CAPZA1|NUP98|SUB1|RARS|VCP|SEC13|HNRNPH2|EIF3B|MARS|EIF3E|ACTG1|EIF4A1|RPS20|RPS3A|RPL27|HNRNPK|RPS7|PPP1CA|PPP1CB|RPS8|RPS15A|RPS16|YWHAE|RPS14|RPS23|RPS18|RPS29|RPS13|SNRPE|SNRPF|SNRPD1|SNRPD2|SNRPD3|RPL7A|RPS4X|RPS6|HIST1H4A|RPL…
KPNB1	NUP62	NUP62	64487|64487|64486	62388	20796	3	0|0|0	1	1	#NAME?	#NAME?	#NAME?	inf	207960	0	HSPA9|EIF4A3|RPS19|RPL3|CCT6A|RPL13A|HADHA|EIF2S3L|SKIV2L2|RPS27|MAGEA4|RANGAP1|RPL5|RPL21|RPS10|CAPZA2|RPL29|CCT5|CCT3|RBM25|RANBP2|DNM2|CCT8|CCT4|HNRNPA3|KPNA2|HNRNPF|CAPZA1|NUP98|SUB1|RARS|VCP|SEC13|HNRNPH2|EIF3B|MARS|EIF3E|ACTG1|EIF4A1|RPS20|RPS3A|RPL27|HNRNPK|RPS7|PPP1CA|PPP1CB|RPS8|RPS15A|RPS16|YWHAE|RPS14|RPS23|RPS18|RPS29|RPS13|SNRPE|SNRPF|SNRPD1|SNRPD2|SNRPD3|RPL7A|YPEL5|RPS4X|RPS6|HIST1…
KPNB1	HSPA9	HSPA9	64486|64487|64487	62388	20796	3	0|0|0	1	1	#NAME?	#NAME?	#NAME?	inf	207960	0	EIF4A3|RPS19|RPL3|CCT6A|RPL13A|HADHA|EIF2S3L|SKIV2L2|RPS27|RANGAP1|RPL5|RPL21|RPS10|CAPZA2|RPL29|CCT5|CCT3|RBM25|RANBP2|DNM2|CCT8|CCT4|HNRNPA3|KPNA2|HNRNPF|CAPZA1|NUP98|RARS|VCP|SEC13|HNRNPH2|EIF3B|MARS|EIF3E|ACTG1|EIF4A1|RPS20|RPS3A|RPL27|HNRNPK|RPS7|PPP1CA|PPP1CB|RPS8|RPS15A|RPS16|YWHAE|RPS14|RPS23|RPS18|RPS29|RPS13|SNRPE|SNRPF|SNRPD1|SNRPD2|SNRPD3|RPL7A|YPEL5|RPS4X|RPS6|HIST1H4A|RPL23|RPS25|RP…
KPNB1	EIF4A3	EIF4A3	64485|64486|0	63435	21145	3	0|0|0	0.67	1	#NAME?	#NAME?	#NAME?	inf	211450	0	RPS19|RPL3|CCT6A|RPL13A|HADHA|EIF2S3L|SKIV2L2|RPS27|RANGAP1|RPL5|RPL21|RPS10|CAPZA2|RPL29|CCT5|CCT3|RBM25|RANBP2|DNM2|CCT8|CCT4|ZNF157|HNRNPA3|KPNA2|HNRNPF|CAPZA1|NUP98|SUB1|RARS|VCP|SEC13|HNRNPH2|EIF3B|MARS|EIF3E|ACTG1|EIF4A1|RPS20|RPS3A|RPL27|HNRNPK|RPS7|PPP1CA|PPP1CB|RPS8|RPS15A|RPS16|YWHAE|RPS14|RPS23|RPS18|RPS29|RPS13|SNRPE|SNRPF|SNRPD1|SNRPD2|SNRPD3|RPL7A|YPEL5|RPS4X|RPS6|HIST1H4A|RPL23|RPS…
KPNB1	RPS19	RPS19	64492|64491|64492	62403	20801	3	23|23|23	1	1	#NAME?	#NAME?	#NAME?	inf	904.39	0	RPL3|CCT6A|RPL13A|HADHA|EIF2S3L|SKIV2L2|RPS27|RANGAP1|RPL5|RPL21|RPS10|RPL29|CCT5|CCT3|RBM25|RANBP2|DNM2|CCT8|CCT4|HNRNPA3|KPNA2|HNRNPF|NUP98|RARS|VCP|SEC13|HNRNPH2|EIF3B|MARS|EIF3E|ACTG1|EIF4A1|RPS20|RPS3A|RPL27|HNRNPK|RPS7|PPP1CA|PPP1CB|RPS8|RPS15A|RPS16|YWHAE|RPS14|RPS23|RPS18|RPS29|RPS13|SNRPE|SNRPF|SNRPD1|SNRPD2|SNRPD3|RPL7A|RPS4X|RPS6|HIST1H4A|RPL23|RPS25|RPS28|POLR2L|RBX1|RPL31|RPL10A|RPL1…
KPNB1	RPL3	RPL3	64491|64491|64491	62401	20800.3	3	24|24|25	1	1	#NAME?	#NAME?	#NAME?	inf	854.81	0	CCT6A|RPL13A|HADHA|EIF2S3L|SKIV2L2|RPS27|RANGAP1|RPL5|RPL21|RPS10|CAPZA2|RPL29|CCT5|CCT3|RBM25|RANBP2|DNM2|CCT8|CCT4|HNRNPA3|KPNA2|HNRNPF|CAPZA1|NUP98|SUB1|RARS|VCP|SEC13|HNRNPH2|EIF3B|MARS|EIF3E|ACTG1|EIF4A1|RPS20|RPS3A|RPL27|HNRNPK|RPS7|PPP1CA|PPP1CB|RPS8|RPS15A|RPS16|YWHAE|RPS14|RPS23|RPS18|RPS29|RPS13|SNRPE|SNRPF|SNRPD1|SNRPD2|SNRPD3|RPL7A|RPS4X|RPS6|HIST1H4A|RPL23|RPS25|RPS28|POLR2L|RBX1|RPL…
KPNB1	CCT6A	CCT6A	64488|64488|64489	62393	20797.7	3	0|21|0	1	1	#NAME?	#NAME?	#NAME?	inf	2971.1	0	RPL13A|HADHA|EIF2S3L|SKIV2L2|RPS27|RANGAP1|RPL5|RPL21|RPS10|CAPZA2|RPL29|CCT5|CCT3|RBM25|RANBP2|DNM2|CCT8|CCT4|HNRNPA3|KPNA2|HNRNPF|CAPZA1|NUP98|SUB1|RARS|VCP|SEC13|HNRNPH2|EIF3B|MARS|EIF3E|ACTG1|EIF4A1|RPS20|RPS3A|RPL27|HNRNPK|RPS7|PPP1CA|PPP1CB|RPS8|RPS15A|RPS16|YWHAE|RPS14|RPS23|RPS18|RPS29|RPS13|SNRPE|SNRPF|SNRPD1|SNRPD2|SNRPD3|RPL7A|RPS4X|RPS6|HIST1H4A|RPL23|RPS25|RPS28|POLR2L|RBX1|RPL31|RPL…
KPNB1	RPL13A	RPL13A	64489|64490|64489	62396	20798.7	3	0|19|21	1	1	#NAME?	#NAME?	#NAME?	inf	1559.9	0	HADHA|EIF2S3L|SKIV2L2|RPS27|RANGAP1|RPL5|RPL21|RPS10|CAPZA2|RPL29|CCT5|CCT3|RBM25|RANBP2|DNM2|CCT8|CCT4|HNRNPA3|KPNA2|HNRNPF|CAPZA1|NUP98|SUB1|RARS|VCP|SEC13|HNRNPH2|EIF3B|MARS|EIF3E|ACTG1|EIF4A1|RPS20|RPS3A|RPL27|HNRNPK|RPS7|PPP1CA|PPP1CB|RPS8|RPS15A|RPS16|YWHAE|RPS14|RPS23|RPS18|RPS29|RPS13|SNRPE|SNRPF|SNRPD1|SNRPD2|SNRPD3|RPL7A|RPS4X|RPS6|HIST1H4A|RPL23|RPS25|RPS28|POLR2L|RBX1|RPL31|RPL10A|RPL…
KPNB1	EIF2S3L	EIF2S3L	64487|0|64486	63437	21145.7	3	0|0|0	0.67	1	#NAME?	#NAME?	#NAME?	inf	211457	0	SKIV2L2|RPS27|RANGAP1|RPL5|RPL21|RPS10|RPL29|CCT5|CCT3|RBM25|RANBP2|CCT8|CCT4|HNRNPA3|KPNA2|HNRNPF|NUP98|SUB1|RARS|VCP|SEC13|HNRNPH2|EIF3B|MARS|EIF3E|ACTG1|EIF4A1|RPS20|RPS3A|RPL27|HNRNPK|RPS7|PPP1CA|PPP1CB|RPS8|RPS15A|RPS16|YWHAE|RPS14|RPS23|RPS18|RPS29|RPS13|SNRPE|SNRPF|SNRPD1|SNRPD2|SNRPD3|RPL7A|RPS4X|RPS6|RPL23|RPS25|RPS28|POLR2L|RBX1|RPL31|RPL10A|RPL11|RPL8|TRA2B|RPL38|RPS21|GNB2L1|SUPT4H1|Y…
KPNB1	SKIV2L2	SKIV2L2	64488|64488|64488	62392	20797.3	3	0|0|0	1	1	#NAME?	#NAME?	#NAME?	inf	207973	0	RPS27|RANGAP1|RPL5|RPL21|RPS10|CAPZA2|RPL29|CCT5|CCT3|RBM25|RANBP2|CCT8|CCT4|HNRNPA3|KPNA2|HNRNPF|CAPZA1|NUP98|SUB1|RARS|VCP|SEC13|HNRNPH2|EIF3B|MARS|EIF3E|ACTG1|EIF4A1|RPS20|RPS3A|RPL27|HNRNPK|RPS7|PPP1CA|PPP1CB|RPS8|RPS15A|RPS16|YWHAE|RPS14|RPS23|RPS18|RPS29|RPS13|SNRPE|SNRPF|SNRPD1|SNRPD2|SNRPD3|RPL7A|RPS4X|RPS6|HIST1H4A|RPL23|RPS25|RPS28|POLR2L|RBX1|RPL31|RPL10A|RPL11|RPL8|TRA2B|RPL38|RPS21|G…
KPNB1	RPS27	RPS27	64489|64489|64489	62395	20798.3	3	0|0|0	1	1	#NAME?	#NAME?	#NAME?	inf	207983	0	RANGAP1|RPL5|RPL21|RPS10|RPL29|CCT5|CCT3|RBM25|RANBP2|CCT8|CCT4|HNRNPA3|KPNA2|HNRNPF|NUP98|SUB1|RARS|VCP|SEC13|HNRNPH2|EIF3B|MARS|EIF3E|ACTG1|EIF4A1|RPS20|RPS3A|RPL27|HNRNPK|RPS7|PPP1CA|PPP1CB|RPS8|RPS15A|RPS16|YWHAE|RPS14|RPS23|RPS18|RPS29|RPS13|SNRPE|SNRPF|SNRPD1|SNRPD2|SNRPD3|RPL7A|RPS4X|RPS6|HIST1H4A|RPL23|RPS25|RPS28|POLR2L|RBX1|RPL31|RPL10A|RPL11|RPL8|TRA2B|RPL38|RPS21|GNB2L1|SUPT4H1|YBX1|C…
KPNB1	MAGEA4	MAGEA4	64489|64489|64489	62395	20798.3	3	0|0|0	1	1	1	1	1	inf	207983	0	RANGAP1|RANBP2|CCT8|HNRNPF|NUP98|HNRNPK|PPP1CA|HIST1H4A|CSNK2B|ACTA1|CCT2|HNRNPU|KHDRBS1|DHX9|RBBP4|ILF3|SRSF6|TRIM28|MCM6|NONO|SF3A1|SF1|ELAVL1|CCDC6|HIST2H2AC|WDR82|CARM1|SMARCC2|SMARCC1|KHSRP|SMARCE1|SRRT|DPY30|PRPF19|RUVBL2|RUVBL1|
KPNB1	RANGAP1	RANGAP1	64489|64489|64489	62395	20798.3	3	0|0|0	1	1	#NAME?	#NAME?	#NAME?	inf	207983	0	RPL5|RPL21|RPS10|RPL29|CCT5|CCT3|RBM25|RANBP2|CCT8|CCT4|HNRNPA3|KPNA2|HNRNPF|NUP98|SUB1|RARS|VCP|SEC13|HNRNPH2|EIF3B|MARS|EIF3E|ACTG1|EIF4A1|RPS20|RPS3A|RPL27|HNRNPK|RPS7|PPP1CA|PPP1CB|RPS8|RPS15A|RPS16|YWHAE|RPS14|RPS23|RPS18|RPS29|RPS13|SNRPE|SNRPF|SNRPD1|SNRPD2|SNRPD3|RPL7A|YPEL5|RPS4X|RPS6|HIST1H4A|RPL23|RPS25|RPS28|POLR2L|RBX1|RPL31|RPL10A|RPL11|RPL8|TRA2B|RPL38|RPS21|GNB2L1|SUPT4H1|YBX1|CSN…
KPNB1	RPL5	RPL5	64490|64491|64491	62400	20800	3	20|19|0	1	1	#NAME?	#NAME?	#NAME?	inf	1600	0	RPL21|RPS10|CAPZA2|RPL29|CCT5|CCT3|RBM25|RANBP2|DNM2|CCT8|CCT4|HNRNPA3|KPNA2|HNRNPF|CAPZA1|NUP98|SUB1|RARS|VCP|SEC13|HNRNPH2|EIF3B|MARS|EIF3E|ACTG1|EIF4A1|RPS20|RPS3A|RPL27|HNRNPK|RPS7|PPP1CA|PPP1CB|RPS8|RPS15A|RPS16|YWHAE|RPS14|RPS23|RPS18|RPS29|RPS13|SNRPE|SNRPF|SNRPD1|SNRPD2|SNRPD3|RPL7A|RPS4X|RPS6|HIST1H4A|RPL23|RPS25|RPS28|POLR2L|RBX1|RPL31|RPL10A|RPL11|RPL8|TRA2B|RPL38|RPS21|GNB2L1|SUPT4H1|…
KPNB1	RPL21	RPL21	64491|64491|64491	62401	20800.3	3	21|0|23	1	1	#NAME?	#NAME?	#NAME?	inf	1418.2	0	RPS10|CAPZA2|RPL29|CCT5|CCT3|RBM25|RANBP2|DNM2|CCT8|CCT4|HNRNPA3|KPNA2|HNRNPF|CAPZA1|NUP98|SUB1|RARS|VCP|SEC13|HNRNPH2|EIF3B|MARS|EIF3E|ACTG1|EIF4A1|RPS20|RPS3A|RPL27|HNRNPK|RPS7|PPP1CA|PPP1CB|RPS8|RPS15A|RPS16|YWHAE|RPS14|RPS23|RPS18|RPS29|RPS13|SNRPE|SNRPF|SNRPD1|SNRPD2|SNRPD3|RPL7A|RPS4X|RPS6|HIST1H4A|RPL23|RPS25|RPS28|POLR2L|RBX1|RPL31|RPL10A|RPL11|RPL8|TRA2B|RPL38|RPS21|GNB2L1|SUPT4H1|YBX1|C…
KPNB1	RPS10	RPS10	64491|64491|64491	62401	20800.3	3	0|22|23	1	1	#NAME?	#NAME?	#NAME?	inf	1386.69	0	CAPZA2|RPL29|CCT5|CCT3|RBM25|RANBP2|CCT8|CCT4|HNRNPA3|KPNA2|HNRNPF|CAPZA1|NUP98|SUB1|RARS|VCP|SEC13|HNRNPH2|EIF3B|MARS|EIF3E|ACTG1|EIF4A1|RPS20|RPS3A|RPL27|HNRNPK|RPS7|PPP1CA|PPP1CB|RPS8|RPS15A|RPS16|YWHAE|RPS14|RPS23|RPS18|RPS29|RPS13|SNRPE|SNRPF|SNRPD1|SNRPD2|SNRPD3|RPL7A|RPS4X|RPS6|HIST1H4A|RPL23|RPS25|RPS28|POLR2L|RBX1|RPL31|RPL10A|RPL11|RPL8|TRA2B|RPL38|RPS21|GNB2L1|SUPT4H1|YBX1|CSNK2B|ACTA1…
KPNB1	CAPZA2	CAPZA2	64486|0|0	64486	21495.3	3	0|0|0	0.33	1	#NAME?	#NAME?	#NAME?	inf	214953	0.05	RPL29|CCT5|CCT3|RANBP2|DNM2|CCT8|CCT4|KPNA2|CAPZA1|VCP|EIF3B|MARS|ACTG1|EIF4A1|RPS20|RPS3A|RPL27|HNRNPK|RPS7|PPP1CA|PPP1CB|RPS8|RPS16|YWHAE|RPS23|RPS18|RPS29|RPS13|SNRPE|SNRPF|SNRPD1|SNRPD2|SNRPD3|RPL7A|RPS4X|RPS6|HIST1H4A|RPS25|RPS28|RBX1|RPL10A|RPL11|RPL8|RPL38|GNB2L1|YBX1|CSNK2B|ACTA1|TUBA1B|TUBA4A|TUBB4B|CCT2|PRKDC|RPL6|DHX9|AIMP1|ILF3|HNRNPA0|SRSF9|TRIM28|G3BP1|EIF3I|TUBB3|SPTAN1|TUBB2A|EIF3…
KPNB1	RPL29	RPL29	64488|64489|64489	62394	20798	3	0|0|0	1	1	#NAME?	#NAME?	#NAME?	inf	207980	0	CCT5|CCT3|RBM25|RANBP2|DNM2|CCT8|CCT4|HNRNPA3|KPNA2|HNRNPF|CAPZA1|NUP98|SUB1|RARS|VCP|SEC13|HNRNPH2|EIF3B|MARS|EIF3E|ACTG1|EIF4A1|RPS20|RPS3A|RPL27|HNRNPK|RPS7|PPP1CA|PPP1CB|RPS8|RPS15A|RPS16|YWHAE|RPS14|RPS23|RPS18|RPS29|RPS13|SNRPE|SNRPF|SNRPD1|SNRPD2|SNRPD3|RPL7A|RPS4X|RPS6|HIST1H4A|RPL23|RPS25|RPS28|POLR2L|RBX1|RPL31|RPL10A|RPL11|RPL8|TRA2B|RPL38|RPS21|GNB2L1|SUPT4H1|YBX1|CSNK2B|ACTA1|TUBA1B|…
KPNB1	CCT5	CCT5	64487|64485|64485	62385	20795	3	0|20|0	1	1	#NAME?	#NAME?	#NAME?	inf	3119.25	0	CCT3|RBM25|RANBP2|DNM2|CCT8|CCT4|HNRNPA3|KPNA2|HNRNPF|CAPZA1|NUP98|SUB1|RARS|VCP|SEC13|HNRNPH2|EIF3B|MARS|EIF3E|ACTG1|EIF4A1|RPS20|RPS3A|RPL27|HNRNPK|RPS7|PPP1CA|PPP1CB|RPS8|RPS15A|RPS16|YWHAE|RPS14|RPS23|RPS18|RPS29|RPS13|SNRPE|SNRPF|SNRPD1|SNRPD2|SNRPD3|RPL7A|RPS4X|RPS6|HIST1H4A|RPL23|RPS25|RPS28|POLR2L|RBX1|RPL31|RPL10A|RPL11|RPL8|TRA2B|RPL38|RPS21|GNB2L1|SUPT4H1|YBX1|CSNK2B|ACTA1|TUBA1B|TUBA4…
KPNB1	CCT3	CCT3	64488|64489|64489	62394	20798	3	0|0|0	1	1	#NAME?	#NAME?	#NAME?	inf	207980	0	RBM25|RANBP2|DNM2|CCT8|CCT4|HNRNPA3|KPNA2|HNRNPF|CAPZA1|NUP98|SUB1|RARS|VCP|SEC13|HNRNPH2|EIF3B|MARS|EIF3E|ACTG1|EIF4A1|RPS20|RPS3A|RPL27|HNRNPK|RPS7|PPP1CA|PPP1CB|RPS8|RPS15A|RPS16|YWHAE|RPS14|RPS23|RPS18|RPS29|RPS13|SNRPE|SNRPF|SNRPD1|SNRPD2|SNRPD3|RPL7A|RPS4X|RPS6|HIST1H4A|RPL23|RPS25|RPS28|POLR2L|RBX1|RPL31|RPL10A|RPL11|RPL8|TRA2B|RPL38|RPS21|GNB2L1|SUPT4H1|YBX1|CSNK2B|ACTA1|TUBA1B|TUBA4A|TUB…
KPNB1	RBM25	RBM25	64487|64487|64487	62389	20796.3	3	0|0|0	1	1	#NAME?	#NAME?	#NAME?	inf	207963	0	RANBP2|CCT8|CCT4|ZNF157|HNRNPA3|KPNA2|HNRNPF|NUP98|SUB1|RARS|VCP|SEC13|HNRNPH2|EIF3B|MARS|EIF3E|ACTG1|EIF4A1|RPS20|RPS3A|RPL27|HNRNPK|RPS7|PPP1CA|PPP1CB|RPS8|RPS15A|RPS16|YWHAE|RPS14|RPS23|RPS18|RPS29|RPS13|SNRPE|SNRPF|SNRPD1|SNRPD2|SNRPD3|RPL7A|RPS4X|RPS6|RPL23|RPS25|RPS28|POLR2L|RBX1|RPL31|RPL10A|RPL11|RPL8|TRA2B|RPL38|RPS21|GNB2L1|SUPT4H1|YBX1|CSNK2B|ACTA1|TUBA1B|TUBA4A|TUBB4B|CCT2|PRKDC|RBM3|…
KPNB1	DNM2	DNM2	64486|64487|64486	62387	20795.7	3	0|0|0	1	1	#NAME?	#NAME?	#NAME?	inf	207957	0	CCT8|CCT4|HNRNPA3|KPNA2|CAPZA1|NUP98|SUB1|RARS|VCP|SEC13|EIF3B|MARS|EIF3E|ACTG1|EIF4A1|RPS20|RPS3A|RPL27|HNRNPK|RPS7|PPP1CA|PPP1CB|RPS8|RPS15A|RPS16|YWHAE|RPS14|RPS23|RPS18|RPS29|RPS13|SNRPD2|SNRPD3|RPL7A|RPS4X|RPS6|HIST1H4A|RPL23|RPS28|RBX1|RPL31|RPL10A|RPL11|RPL8|RPS21|GNB2L1|YBX1|ACTA1|TUBA1B|TUBA4A|TUBB4B|CCT2|PRKDC|RBM3|HNRNPU|RPL6|DHX9|RBBP4|ILF3|G3BP1|EIF3I|TUBB3|SPTAN1|TUBB2A|CTTN|KPNB1|E…
KPNB1	CCT8	CCT8	64487|64487|64488	62390	20796.7	3	0|0|0	1	1	#NAME?	#NAME?	#NAME?	inf	207967	0	CCT4|HNRNPA3|KPNA2|HNRNPF|CAPZA1|NUP98|SUB1|RARS|VCP|SEC13|HNRNPH2|EIF3B|MARS|EIF3E|ACTG1|EIF4A1|RPS20|RPS3A|RPL27|HNRNPK|RPS7|PPP1CA|PPP1CB|RPS8|RPS15A|RPS16|YWHAE|RPS14|RPS23|RPS18|RPS29|RPS13|SNRPE|SNRPF|SNRPD1|SNRPD2|SNRPD3|RPL7A|RPS4X|RPS6|HIST1H4A|RPL23|RPS25|RPS28|POLR2L|RBX1|RPL31|RPL10A|RPL11|RPL8|TRA2B|RPL38|RPS21|GNB2L1|SUPT4H1|YBX1|CSNK2B|ACTA1|TUBA1B|TUBA4A|TUBB4B|CCT2|PRKDC|RBM3|HNR…
KPNB1	CCT4	CCT4	64488|64488|64488	62392	20797.3	3	0|21|0	1	1	#NAME?	#NAME?	#NAME?	inf	2971.05	0	HNRNPA3|KPNA2|HNRNPF|CAPZA1|NUP98|SUB1|RARS|VCP|SEC13|HNRNPH2|EIF3B|MARS|EIF3E|ACTG1|EIF4A1|RPS20|RPS3A|RPL27|HNRNPK|RPS7|PPP1CA|PPP1CB|RPS8|RPS15A|RPS16|YWHAE|RPS14|RPS23|RPS18|RPS29|RPS13|SNRPE|SNRPF|SNRPD1|SNRPD2|SNRPD3|RPL7A|RPS4X|RPS6|HIST1H4A|RPL23|RPS25|RPS28|POLR2L|RBX1|RPL31|RPL10A|RPL11|RPL8|TRA2B|RPL38|RPS21|GNB2L1|SUPT4H1|YBX1|CSNK2B|ACTA1|TUBA1B|TUBA4A|TUBB4B|CCT2|PRKDC|RBM3|HNRNPU|R…
KPNB1	HNRNPA3	HNRNPA3	64492|64492|64492	62404	20801.3	3	0|24|22	1	1	#NAME?	#NAME?	#NAME?	inf	1356.61	0	KPNA2|HNRNPF|CAPZA1|NUP98|SUB1|RARS|VCP|SEC13|HNRNPH2|EIF3B|MARS|EIF3E|ACTG1|EIF4A1|RPS20|RPS3A|RPL27|HNRNPK|RPS7|PPP1CA|PPP1CB|RPS8|RPS15A|RPS16|YWHAE|RPS14|RPS23|RPS18|RPS29|RPS13|SNRPE|SNRPF|SNRPD1|SNRPD2|SNRPD3|RPL7A|RPS4X|RPS6|HIST1H4A|RPL23|RPS25|RPS28|POLR2L|RBX1|RPL31|RPL10A|RPL11|RPL8|TRA2B|RPL38|RPS21|GNB2L1|SUPT4H1|YBX1|CSNK2B|ACTA1|TUBA1B|TUBA4A|TUBB4B|CCT2|PRKDC|RBM3|HNRNPU|RPL6|KHDR…
KPNB1	KPNA2	KPNA2	64488|64487|64488	62391	20797	3	0|0|0	1	1	#NAME?	#NAME?	#NAME?	inf	207970	0	HNRNPF|CAPZA1|NUP98|SUB1|RARS|VCP|SEC13|HNRNPH2|EIF3B|MARS|EIF3E|ACTG1|EIF4A1|RPS20|RPS3A|RPL27|HNRNPK|RPS7|PPP1CA|PPP1CB|RPS8|RPS15A|RPS16|YWHAE|RPS14|RPS23|RPS18|RPS29|RPS13|SNRPE|SNRPF|SNRPD1|SNRPD2|SNRPD3|RPL7A|YPEL5|RPS4X|RPS6|HIST1H4A|RPL23|RPS25|RPS28|POLR2L|RBX1|RPL31|RPL10A|RPL11|RPL8|TRA2B|RPL38|RPS21|GNB2L1|SUPT4H1|YBX1|CSNK2B|ACTA1|TUBA1B|TUBA4A|TUBB4B|CCT2|PRKDC|RBM3|HNRNPU|RPL6|KHDR…
KPNB1	HNRNPF	HNRNPF	64489|64490|64489	62396	20798.7	3	24|23|23	1	1	#NAME?	#NAME?	#NAME?	inf	891.37	0	NUP98|SUB1|RARS|VCP|SEC13|HNRNPH2|EIF3B|MARS|EIF3E|ACTG1|EIF4A1|RPS20|RPS3A|RPL27|HNRNPK|RPS7|PPP1CA|PPP1CB|RPS8|RPS15A|RPS16|YWHAE|RPS14|RPS23|RPS18|RPS29|RPS13|SNRPE|SNRPF|SNRPD1|SNRPD2|SNRPD3|RPL7A|RPS4X|RPS6|HIST1H4A|RPL23|RPS25|RPS28|POLR2L|RBX1|RPL31|RPL10A|RPL11|RPL8|TRA2B|RPL38|RPS21|GNB2L1|SUPT4H1|YBX1|CSNK2B|ACTA1|TUBA1B|TUBA4A|TUBB4B|CCT2|PRKDC|RBM3|HNRNPU|RPL6|KHDRBS1|DHX9|RBBP4|AIMP1…
KPNB1	CAPZA1	CAPZA1	64490|64490|64490	62398	20799.3	3	0|23|20	1	1	#NAME?	#NAME?	#NAME?	inf	1451.12	0	NUP98|VCP|SEC13|EIF3B|MARS|EIF3E|ACTG1|EIF4A1|RPS20|RPS3A|RPL27|HNRNPK|PPP1CA|PPP1CB|RPS8|RPS15A|RPS16|YWHAE|RPS23|RPS18|RPS29|RPS13|SNRPE|SNRPF|SNRPD1|SNRPD2|SNRPD3|RPL7A|YPEL5|RPS4X|RPS6|HIST1H4A|RPL23|RPS28|RBX1|RPL31|RPL10A|RPL11|RPL8|TRA2B|RPS21|GNB2L1|YBX1|CSNK2B|ACTA1|TUBA1B|TUBA4A|TUBB4B|CCT2|PRKDC|HNRNPU|RPL6|KHDRBS1|DHX9|RBBP4|AIMP1|ILF3|HNRNPA0|SRSF9|TRIM28|G3BP1|EIF3I|TUBB3|SPTAN1|TUB…
KPNB1	NUP98	NUP98	64484|0|64484	63432	21144	3	0|0|0	0.67	1	#NAME?	#NAME?	#NAME?	inf	211440	0	SUB1|RARS|VCP|SEC13|HNRNPH2|EIF3B|MARS|EIF3E|ACTG1|EIF4A1|RPS20|RPS3A|RPL27|HNRNPK|RPS7|PPP1CA|PPP1CB|RPS8|RPS15A|RPS16|YWHAE|RPS14|RPS23|RPS18|RPS29|RPS13|SNRPE|SNRPF|SNRPD1|SNRPD2|SNRPD3|RPL7A|YPEL5|RPS4X|RPS6|HIST1H4A|RPL23|RPS25|RPS28|POLR2L|RBX1|RPL31|RPL10A|RPL11|RPL8|TRA2B|RPL38|RPS21|GNB2L1|SUPT4H1|YBX1|CSNK2B|ACTA1|TUBA1B|TUBA4A|TUBB4B|CCT2|PRKDC|RBM3|HNRNPU|RPL6|KHDRBS1|DHX9|VAC14|RBBP4…
KPNB1	VCP	VCP	64492|64492|64493	62405	20801.7	3	23|25|24	1	1	#NAME?	#NAME?	#NAME?	inf	866.74	0	SEC13|HNRNPH2|EIF3B|MARS|EIF3E|ACTG1|EIF4A1|RPS20|RPS3A|RPL27|HNRNPK|RPS7|PPP1CA|PPP1CB|RPS8|RPS15A|RPS16|YWHAE|RPS14|RPS23|RPS18|RPS29|RPS13|SNRPE|SNRPF|SNRPD1|SNRPD2|SNRPD3|RPL7A|YPEL5|RPS4X|RPS6|HIST1H4A|RPL23|RPS25|RPS28|POLR2L|RBX1|RPL31|RPL10A|RPL11|RPL8|TRA2B|RPL38|RPS21|GNB2L1|SUPT4H1|YBX1|CSNK2B|ACTA1|TUBA1B|TUBA4A|TUBB4B|CCT2|PRKDC|RBM3|HNRNPU|RPL6|KHDRBS1|DHX9|VAC14|RBBP4|AIMP1|ILF3|HN…
KPNB1	SEC13	SEC13	64490|64488|64489	62395	20798.3	3	0|22|0	1	1	#NAME?	#NAME?	#NAME?	inf	2836.14	0	HNRNPH2|EIF3B|MARS|EIF3E|ACTG1|EIF4A1|RPS20|RPS3A|RPL27|HNRNPK|RPS7|PPP1CA|PPP1CB|RPS8|RPS15A|RPS16|YWHAE|RPS14|RPS23|RPS18|RPS29|RPS13|SNRPE|SNRPF|SNRPD1|SNRPD2|SNRPD3|RPL7A|YPEL5|RPS4X|RPS6|HIST1H4A|RPL23|RPS25|RPS28|POLR2L|RBX1|RPL31|RPL10A|RPL11|RPL8|TRA2B|RPL38|RPS21|GNB2L1|SUPT4H1|YBX1|CSNK2B|ACTA1|TUBA1B|TUBA4A|TUBB4B|CCT2|PRKDC|RBM3|HNRNPU|RPL6|KHDRBS1|DHX9|VAC14|RBBP4|AIMP1|ILF3|HNRNPA0|…
KPNB1	HNRNPH2	HNRNPH2	64490|64488|64488	62394	20798	3	24|24|24	1	1	#NAME?	#NAME?	#NAME?	inf	866.58	0	EIF3B|MARS|EIF3E|ACTG1|EIF4A1|RPS20|RPS3A|RPL27|HNRNPK|RPS7|PPP1CA|PPP1CB|RPS8|RPS15A|RPS16|YWHAE|RPS14|RPS23|RPS18|RPS29|RPS13|SNRPE|SNRPF|SNRPD1|SNRPD2|SNRPD3|RPL7A|RPS4X|RPS6|HIST1H4A|RPL23|RPS25|RPS28|POLR2L|RBX1|RPL31|RPL10A|RPL11|RPL8|TRA2B|RPL38|RPS21|GNB2L1|SUPT4H1|YBX1|CSNK2B|ACTA1|TUBA1B|TUBA4A|TUBB4B|CCT2|PRKDC|RBM3|HNRNPU|RPL6|KHDRBS1|DHX9|RBBP4|AIMP1|ILF3|HNRNPA0|AIMP2|SRSF9|SRSF5|SR…
KPNB1	EIF3B	EIF3B	64490|64489|64490	62397	20799	3	0|0|0	1	1	#NAME?	#NAME?	#NAME?	inf	207990	0	MARS|EIF3E|ACTG1|EIF4A1|RPS20|RPS3A|RPL27|HNRNPK|RPS7|PPP1CA|PPP1CB|RPS8|RPS15A|RPS16|YWHAE|RPS14|RPS23|RPS18|RPS29|RPS13|SNRPE|SNRPF|SNRPD1|SNRPD2|SNRPD3|RPL7A|RPS4X|RPS6|HIST1H4A|RPL23|RPS25|RPS28|POLR2L|RBX1|RPL31|RPL10A|RPL11|RPL8|TRA2B|RPL38|RPS21|GNB2L1|SUPT4H1|YBX1|CSNK2B|ACTA1|TUBA1B|TUBA4A|TUBB4B|CCT2|PRKDC|RBM3|HNRNPU|RPL6|KHDRBS1|DHX9|VAC14|RBBP4|AIMP1|ILF3|HNRNPA0|AIMP2|SRSF9|SRSF5|SR…
KPNB1	MARS	MARS	64486|64487|64486	62387	20795.7	3	0|0|0	1	1	#NAME?	#NAME?	#NAME?	inf	207957	0	EIF3E|ACTG1|EIF4A1|RPS20|RPS3A|RPL27|HNRNPK|RPS7|PPP1CA|PPP1CB|RPS8|RPS15A|RPS16|YWHAE|RPS14|RPS23|RPS18|RPS29|RPS13|SNRPE|SNRPF|SNRPD1|SNRPD2|SNRPD3|RPL7A|RPS4X|RPS6|HIST1H4A|RPL23|RPS25|RPS28|POLR2L|RBX1|RPL31|RPL10A|RPL11|RPL8|TRA2B|RPL38|RPS21|GNB2L1|SUPT4H1|YBX1|CSNK2B|ACTA1|TUBA1B|TUBA4A|TUBB4B|CCT2|PRKDC|RBM3|HNRNPU|RPL6|KHDRBS1|DHX9|VAC14|RBBP4|AIMP1|ILF3|HNRNPA0|AIMP2|SRSF9|SRSF5|SRSF6|T…
KPNB1	EIF3E	EIF3E	64491|64490|64491	62400	20800	3	0|0|0	1	1	#NAME?	#NAME?	#NAME?	inf	208000	0	ACTG1|EIF4A1|RPS20|RPS3A|RPL27|HNRNPK|RPS7|PPP1CA|PPP1CB|RPS8|RPS15A|RPS16|YWHAE|RPS14|RPS23|RPS18|RPS29|RPS13|SNRPE|SNRPF|SNRPD1|SNRPD2|SNRPD3|RPL7A|RPS4X|RPS6|RPL23|RPS25|RPS28|POLR2L|RBX1|RPL31|RPL10A|RPL11|RPL8|TRA2B|RPL38|RPS21|GNB2L1|YBX1|CSNK2B|ACTA1|TUBA1B|TUBA4A|TUBB4B|CCT2|PRKDC|RBM3|HNRNPU|RPL6|KHDRBS1|DHX9|VAC14|RBBP4|AIMP1|ILF3|HNRNPA0|AIMP2|SRSF9|SRSF5|SRSF6|TRIM28|G3BP1|EIF3I|SF3B2…
KPNB1	ACTG1	ACTG1	64492|64492|64492	62404	20801.3	3	26|25|25	1	1	#NAME?	#NAME?	#NAME?	inf	821.11	0	EIF4A1|RPS20|RPS3A|RPL27|HNRNPK|RPS7|PPP1CA|PPP1CB|RPS8|RPS15A|RPS16|YWHAE|RPS14|RPS23|RPS18|RPS29|RPS13|SNRPE|SNRPF|SNRPD1|SNRPD2|SNRPD3|RPL7A|YPEL5|RPS4X|RPS6|HIST1H4A|RPL23|RPS25|RPS28|POLR2L|RBX1|RPL31|RPL10A|RPL11|RPL8|TRA2B|RPL38|RPS21|GNB2L1|SUPT4H1|YBX1|CSNK2B|ACTA1|TUBA1B|TUBA4A|TUBB4B|CCT2|PRKDC|RBM3|HNRNPU|RPL6|KHDRBS1|DHX9|VAC14|RBBP4|AIMP1|ILF3|HNRNPA0|AIMP2|SRSF9|SRSF5|SRSF6|TRIM28|…
KPNB1	EIF4A1	EIF4A1	64489|64489|64489	62395	20798.3	3	0|0|0	1	1	#NAME?	#NAME?	#NAME?	inf	207983	0	RPS20|RPS3A|RPL27|HNRNPK|RPS7|PPP1CA|PPP1CB|RPS8|RPS15A|RPS16|YWHAE|RPS14|RPS23|RPS18|RPS29|RPS13|SNRPE|SNRPF|SNRPD1|SNRPD2|SNRPD3|RPL7A|RPS4X|RPS6|HIST1H4A|RPL23|RPS25|RPS28|POLR2L|RBX1|RPL31|RPL10A|RPL11|RPL8|TRA2B|RPL38|RPS21|GNB2L1|SUPT4H1|YBX1|CSNK2B|ACTA1|TUBA1B|TUBA4A|TUBB4B|CCT2|PRKDC|RBM3|HNRNPU|RPL6|KHDRBS1|DHX9|VAC14|RBBP4|AIMP1|ILF3|HNRNPA0|AIMP2|SRSF9|SRSF5|SRSF6|TRIM28|G3BP1|EIF3I|S…
KPNB1	RPS20	RPS20	64491|64491|64491	62401	20800.3	3	20|0|20	1	1	#NAME?	#NAME?	#NAME?	inf	1560.02	0	RPS3A|RPL27|HNRNPK|RPS7|PPP1CA|PPP1CB|RPS8|RPS15A|RPS16|YWHAE|RPS14|RPS23|RPS18|RPS29|RPS13|SNRPE|SNRPF|SNRPD1|SNRPD2|SNRPD3|RPL7A|RPS4X|RPS6|HIST1H4A|RPL23|RPS25|RPS28|POLR2L|RBX1|RPL31|RPL10A|RPL11|RPL8|TRA2B|RPL38|RPS21|GNB2L1|SUPT4H1|YBX1|CSNK2B|ACTA1|TUBA1B|TUBA4A|TUBB4B|CCT2|PRKDC|RBM3|HNRNPU|RPL6|KHDRBS1|DHX9|VAC14|RBBP4|AIMP1|ILF3|HNRNPA0|AIMP2|SRSF9|SRSF5|SRSF6|TRIM28|G3BP1|EIF3I|SF3B2|T…
KPNB1	RPS3A	RPS3A	64490|64490|64490	62398	20799.3	3	25|24|25	1	1	#NAME?	#NAME?	#NAME?	inf	843.22	0	RPL27|HNRNPK|RPS7|PPP1CA|PPP1CB|RPS8|RPS15A|RPS16|YWHAE|RPS14|RPS23|RPS18|RPS29|RPS13|SNRPE|SNRPF|SNRPD1|SNRPD2|SNRPD3|RPL7A|RPS4X|RPS6|HIST1H4A|RPL23|RPS25|RPS28|POLR2L|RBX1|RPL31|RPL10A|RPL11|RPL8|TRA2B|RPL38|RPS21|GNB2L1|SUPT4H1|YBX1|CSNK2B|ACTA1|TUBA1B|TUBA4A|TUBB4B|CCT2|PRKDC|RBM3|HNRNPU|RPL6|KHDRBS1|DHX9|VAC14|RBBP4|AIMP1|ILF3|HNRNPA0|AIMP2|SRSF9|SRSF5|SRSF6|TRIM28|G3BP1|EIF3I|SF3B2|TUBB3|T…
KPNB1	RPL27	RPL27	64491|64491|64491	62401	20800.3	3	21|20|24	1	1	#NAME?	#NAME?	#NAME?	inf	960.02	0	HNRNPK|RPS7|PPP1CA|PPP1CB|RPS8|RPS15A|RPS16|YWHAE|RPS14|RPS23|RPS18|RPS29|RPS13|SNRPE|SNRPF|SNRPD1|SNRPD2|SNRPD3|RPL7A|RPS4X|RPS6|HIST1H4A|RPL23|RPS25|RPS28|POLR2L|RBX1|RPL31|RPL10A|RPL11|RPL8|TRA2B|RPL38|RPS21|GNB2L1|SUPT4H1|YBX1|CSNK2B|ACTA1|TUBA1B|TUBA4A|TUBB4B|CCT2|PRKDC|RBM3|HNRNPU|RPL6|KHDRBS1|DHX9|RBBP4|AIMP1|ILF3|HNRNPA0|AIMP2|SRSF9|SRSF5|SRSF6|TRIM28|G3BP1|EIF3I|SF3B2|TUBB3|TRA2A|SPTAN1|…
KPNB1	HNRNPK	HNRNPK	64487|64487|64487	62389	20796.3	3	24|25|25	1	1	#NAME?	#NAME?	#NAME?	inf	843.09	0	RPS7|PPP1CA|PPP1CB|RPS8|RPS15A|RPS16|YWHAE|RPS14|RPS23|RPS18|RPS29|RPS13|SNRPE|SNRPF|SNRPD1|SNRPD2|SNRPD3|RPL7A|RPS4X|RPS6|HIST1H4A|RPL23|RPS25|RPS28|POLR2L|RBX1|RPL31|RPL10A|RPL11|RPL8|TRA2B|RPL38|RPS21|GNB2L1|SUPT4H1|YBX1|CSNK2B|ACTA1|TUBA1B|TUBA4A|TUBB4B|CCT2|PRKDC|RBM3|HNRNPU|RPL6|KHDRBS1|DHX9|RBBP4|AIMP1|ILF3|HNRNPA0|AIMP2|SRSF9|SRSF5|SRSF6|TRIM28|G3BP1|EIF3I|SF3B2|TUBB3|TRA2A|SPTAN1|TUBB2A|…
KPNB1	RPS7	RPS7	64491|64491|64490	62400	20800	3	23|22|24	1	1	#NAME?	#NAME?	#NAME?	inf	904.35	0	PPP1CA|PPP1CB|RPS8|RPS15A|RPS16|YWHAE|RPS14|RPS23|RPS18|RPS29|RPS13|SNRPE|SNRPF|SNRPD1|SNRPD2|SNRPD3|RPL7A|RPS4X|RPS6|HIST1H4A|RPL23|RPS25|RPS28|POLR2L|RBX1|RPL31|RPL10A|RPL11|RPL8|TRA2B|RPL38|RPS21|GNB2L1|SUPT4H1|YBX1|CSNK2B|ACTA1|TUBA1B|TUBA4A|TUBB4B|CCT2|PRKDC|RBM3|HNRNPU|RPL6|KHDRBS1|DHX9|VAC14|RBBP4|AIMP1|ILF3|HNRNPA0|AIMP2|SRSF9|SRSF5|SRSF6|TRIM28|G3BP1|EIF3I|SF3B2|TUBB3|TRA2A|SPTAN1|TUBB2A…
KPNB1	PPP1CA	PPP1CA	64487|64487|64487	62389	20796.3	3	0|0|0	1	1	#NAME?	#NAME?	#NAME?	inf	207963	0	PPP1CB|RPS8|RPS15A|RPS16|YWHAE|RPS14|RPS23|RPS18|RPS29|RPS13|SNRPE|SNRPF|SNRPD1|SNRPD2|SNRPD3|RPL7A|YPEL5|RPS4X|RPS6|HIST1H4A|RPL23|RPS25|RPS28|POLR2L|RBX1|RPL31|RPL10A|RPL11|RPL8|TRA2B|RPL38|RPS21|GNB2L1|SUPT4H1|YBX1|CSNK2B|ACTA1|TUBA1B|TUBA4A|TUBB4B|CCT2|PRKDC|RBM3|HNRNPU|RPL6|KHDRBS1|DHX9|RBBP4|AIMP1|ILF3|HNRNPA0|AIMP2|SRSF9|SRSF5|SRSF6|TRIM28|G3BP1|EIF3I|SF3B2|TUBB3|TRA2A|SPTAN1|TUBB2A|EIF3A|…
KPNB1	RPS8	RPS8	64490|64490|64490	62398	20799.3	3	0|21|0	1	1	#NAME?	#NAME?	#NAME?	inf	2971.33	0	RPS15A|RPS16|YWHAE|RPS14|RPS23|RPS18|RPS29|RPS13|SNRPE|SNRPF|SNRPD1|SNRPD2|SNRPD3|RPL7A|RPS4X|RPS6|HIST1H4A|RPL23|RPS25|RPS28|POLR2L|RBX1|RPL31|RPL10A|RPL11|RPL8|TRA2B|RPL38|RPS21|GNB2L1|SUPT4H1|YBX1|CSNK2B|ACTA1|TUBA1B|TUBA4A|TUBB4B|CCT2|PRKDC|RBM3|HNRNPU|RPL6|KHDRBS1|DHX9|VAC14|RBBP4|AIMP1|ILF3|HNRNPA0|AIMP2|SRSF9|SRSF5|SRSF6|TRIM28|G3BP1|EIF3I|SF3B2|TUBB3|TRA2A|SPTAN1|TUBB2A|EIF3A|CTTN|TRIM25|…
KPNB1	RPS15A	RPS15A	64490|64488|64489	62395	20798.3	3	0|0|0	1	1	#NAME?	#NAME?	#NAME?	inf	207983	0	RPS16|YWHAE|RPS14|RPS23|RPS18|RPS29|RPS13|SNRPE|SNRPF|SNRPD1|SNRPD2|SNRPD3|RPL7A|RPS4X|RPS6|HIST1H4A|RPL23|RPS25|RPS28|POLR2L|RBX1|RPL31|RPL10A|RPL11|RPL8|TRA2B|RPL38|RPS21|GNB2L1|SUPT4H1|YBX1|CSNK2B|ACTA1|TUBA1B|TUBA4A|TUBB4B|CCT2|PRKDC|RBM3|HNRNPU|RPL6|KHDRBS1|DHX9|VAC14|RBBP4|AIMP1|ILF3|HNRNPA0|AIMP2|SRSF9|SRSF5|SRSF6|TRIM28|G3BP1|EIF3I|SF3B2|TUBB3|TRA2A|SPTAN1|TUBB2A|EIF3A|TRIM25|MCM6|KPNB1|E…
KPNB1	RPS16	RPS16	64491|64491|64491	62401	20800.3	3	24|22|23	1	1	#NAME?	#NAME?	#NAME?	inf	904.36	0	YWHAE|RPS14|RPS23|RPS18|RPS29|RPS13|SNRPE|SNRPF|SNRPD1|SNRPD2|SNRPD3|RPL7A|RPS4X|RPS6|HIST1H4A|RPL23|RPS25|RPS28|POLR2L|RBX1|RPL31|RPL10A|RPL11|RPL8|TRA2B|RPL38|RPS21|GNB2L1|SUPT4H1|YBX1|CSNK2B|ACTA1|TUBA1B|TUBA4A|TUBB4B|CCT2|PRKDC|RBM3|HNRNPU|RPL6|KHDRBS1|DHX9|VAC14|RBBP4|AIMP1|ILF3|HNRNPA0|AIMP2|SRSF9|SRSF5|SRSF6|TRIM28|G3BP1|EIF3I|SF3B2|TUBB3|TRA2A|SPTAN1|TUBB2A|EIF3A|CTTN|TRIM25|MCM6|MVP|KPNB…
KPNB1	YWHAE	YWHAE	64486|0|64486	63436	21145.3	3	0|0|0	0.67	1	#NAME?	#NAME?	#NAME?	inf	211453	0	RPS14|RPS23|RPS18|RPS29|RPS13|SNRPE|SNRPF|SNRPD1|SNRPD2|SNRPD3|RPL7A|YPEL5|RPS4X|RPS6|HIST1H4A|RPL23|RPS25|RPS28|POLR2L|RBX1|RPL31|RPL10A|RPL11|RPL8|TRA2B|RPL38|RPS21|GNB2L1|SUPT4H1|YBX1|CSNK2B|ACTA1|TUBA1B|TUBA4A|TUBB4B|CCT2|PRKDC|RBM3|HNRNPU|RPL6|KHDRBS1|DHX9|RBBP4|AIMP1|ILF3|HNRNPA0|AIMP2|SRSF9|SRSF5|SRSF6|TRIM28|G3BP1|EIF3I|SF3B2|TUBB3|TRA2A|SPTAN1|TUBB2A|EIF3A|CTTN|TRIM25|MVP|KPNB1|EFTUD2|KA…
KPNB1	RPS14	RPS14	64490|64490|64490	62398	20799.3	3	20|0|22	1	1	#NAME?	#NAME?	#NAME?	inf	1485.67	0	RPS23|RPS18|RPS29|RPS13|SNRPE|SNRPF|SNRPD1|SNRPD2|SNRPD3|RPL7A|RPS4X|RPS6|HIST1H4A|RPL23|RPS25|RPS28|POLR2L|RBX1|RPL31|RPL10A|RPL11|RPL8|TRA2B|RPL38|RPS21|GNB2L1|SUPT4H1|YBX1|CSNK2B|ACTA1|TUBA1B|TUBA4A|TUBB4B|CCT2|PRKDC|RBM3|HNRNPU|RPL6|KHDRBS1|DHX9|VAC14|RBBP4|AIMP1|ILF3|HNRNPA0|AIMP2|SRSF9|SRSF5|SRSF6|TRIM28|G3BP1|EIF3I|SF3B2|TUBB3|TRA2A|SPTAN1|TUBB2A|EIF3A|CTTN|TRIM25|MCM6|MVP|KPNB1|EFTUD2|KAR…
KPNB1	RPS23	RPS23	64489|64488|64489	62394	20798	3	22|21|22	1	1	#NAME?	#NAME?	#NAME?	inf	959.91	0	RPS18|RPS29|RPS13|SNRPE|SNRPF|SNRPD1|SNRPD2|SNRPD3|RPL7A|RPS4X|RPS6|HIST1H4A|RPL23|RPS25|RPS28|POLR2L|RBX1|RPL31|RPL10A|RPL11|RPL8|TRA2B|RPL38|RPS21|GNB2L1|SUPT4H1|YBX1|CSNK2B|ACTA1|TUBA1B|TUBA4A|TUBB4B|CCT2|PRKDC|RBM3|HNRNPU|RPL6|KHDRBS1|DHX9|VAC14|RBBP4|AIMP1|ILF3|HNRNPA0|AIMP2|SRSF9|SRSF5|SRSF6|TRIM28|G3BP1|EIF3I|SF3B2|TUBB3|TRA2A|SPTAN1|TUBB2A|EIF3A|CTTN|TRIM25|MCM6|MVP|KPNB1|EFTUD2|HERC3|KAR…
KPNB1	RPS18	RPS18	64492|64491|64492	62403	20801	3	22|21|24	1	1	#NAME?	#NAME?	#NAME?	inf	931.39	0	RPS29|RPS13|SNRPE|SNRPF|SNRPD1|SNRPD2|SNRPD3|RPL7A|RPS4X|RPS6|HIST1H4A|RPL23|RPS25|RPS28|POLR2L|RBX1|RPL31|RPL10A|RPL11|RPL8|TRA2B|RPL38|RPS21|GNB2L1|SUPT4H1|YBX1|CSNK2B|ACTA1|TUBA1B|TUBA4A|TUBB4B|CCT2|PRKDC|RBM3|HNRNPU|RPL6|KHDRBS1|DHX9|VAC14|RBBP4|AIMP1|ILF3|HNRNPA0|AIMP2|SRSF9|SRSF5|SRSF6|TRIM28|G3BP1|EIF3I|SF3B2|TUBB3|TRA2A|SPTAN1|TUBB2A|EIF3A|CTTN|TRIM25|MCM6|MVP|KPNB1|EFTUD2|HERC3|KARS|PDIA…
KPNB1	RPS29	RPS29	64487|64488|64488	62391	20797	3	21|0|21	1	1	#NAME?	#NAME?	#NAME?	inf	1485.5	0	RPS13|SNRPE|SNRPF|SNRPD1|SNRPD2|SNRPD3|RPL7A|RPS4X|RPS6|HIST1H4A|RPL23|RPS25|RPS28|POLR2L|RBX1|RPL31|RPL10A|RPL11|RPL8|TRA2B|RPL38|RPS21|GNB2L1|SUPT4H1|YBX1|CSNK2B|ACTA1|TUBA1B|TUBA4A|TUBB4B|CCT2|PRKDC|RBM3|HNRNPU|RPL6|KHDRBS1|DHX9|VAC14|RBBP4|AIMP1|ILF3|HNRNPA0|AIMP2|SRSF9|SRSF5|SRSF6|TRIM28|G3BP1|EIF3I|SF3B2|TUBB3|TRA2A|SPTAN1|TUBB2A|EIF3A|CTTN|TRIM25|MCM6|MVP|KPNB1|EFTUD2|HERC3|KARS|PDIA6|PLEC…
KPNB1	RPS13	RPS13	64489|64490|64490	62397	20799	3	0|0|0	1	1	#NAME?	#NAME?	#NAME?	inf	207990	0	SNRPE|SNRPF|SNRPD1|SNRPD2|SNRPD3|RPL7A|RPS4X|RPS6|HIST1H4A|RPL23|RPS25|RPS28|POLR2L|RBX1|RPL31|RPL10A|RPL11|RPL8|TRA2B|RPL38|RPS21|GNB2L1|SUPT4H1|YBX1|CSNK2B|ACTA1|TUBA1B|TUBA4A|TUBB4B|CCT2|PRKDC|RBM3|HNRNPU|RPL6|KHDRBS1|DHX9|VAC14|RBBP4|AIMP1|ILF3|HNRNPA0|AIMP2|SRSF9|SRSF5|SRSF6|TRIM28|G3BP1|EIF3I|SF3B2|TUBB3|TRA2A|SPTAN1|TUBB2A|EIF3A|CTTN|TRIM25|MCM6|MVP|KPNB1|EFTUD2|HERC3|KARS|PDIA6|PLEC|NONO|…
KPNB1	SNRPE	SNRPE	64489|64489|64489	62395	20798.3	3	0|21|0	1	1	#NAME?	#NAME?	#NAME?	inf	2971.19	0	SNRPF|SNRPD1|SNRPD2|SNRPD3|RPL7A|YPEL5|RPS4X|RPS6|HIST1H4A|RPL23|RPS25|RPS28|POLR2L|RBX1|RPL31|RPL10A|RPL11|RPL8|TRA2B|RPL38|RPS21|GNB2L1|SUPT4H1|YBX1|CSNK2B|ACTA1|TUBA1B|TUBA4A|TUBB4B|CCT2|PRKDC|RBM3|HNRNPU|RPL6|KHDRBS1|DHX9|VAC14|RBBP4|AIMP1|ILF3|HNRNPA0|AIMP2|SRSF9|SRSF5|SRSF6|TRIM28|G3BP1|EIF3I|SF3B2|TUBB3|TRA2A|SPTAN1|TUBB2A|EIF3A|CTTN|TRIM25|MCM6|MVP|KPNB1|EFTUD2|HERC3|KARS|PDIA6|PLEC|NONO|…
KPNB1	SNRPF	SNRPF	64490|64489|64490	62397	20799	3	0|22|22	1	1	#NAME?	#NAME?	#NAME?	inf	1418.11	0	SNRPD1|SNRPD2|SNRPD3|RPL7A|YPEL5|RPS4X|RPS6|HIST1H4A|RPL23|RPS25|RPS28|POLR2L|RBX1|RPL31|RPL10A|RPL11|RPL8|TRA2B|RPL38|RPS21|GNB2L1|SUPT4H1|YBX1|CSNK2B|ACTA1|TUBA1B|TUBA4A|TUBB4B|CCT2|PRKDC|RBM3|HNRNPU|RPL6|KHDRBS1|DHX9|VAC14|RBBP4|AIMP1|ILF3|HNRNPA0|AIMP2|SRSF9|SRSF5|SRSF6|TRIM28|G3BP1|EIF3I|SF3B2|TUBB3|TRA2A|SPTAN1|TUBB2A|EIF3A|CTTN|TRIM25|MCM6|MVP|KPNB1|EFTUD2|HERC3|KARS|PDIA6|PLEC|NONO|PCBP1|…
KPNB1	SNRPD1	SNRPD1	64490|64491|64490	62399	20799.7	3	0|21|21	1	1	#NAME?	#NAME?	#NAME?	inf	1485.69	0	SNRPD2|SNRPD3|RPL7A|YPEL5|RPS4X|RPS6|HIST1H4A|RPL23|RPS25|RPS28|POLR2L|RBX1|RPL31|RPL10A|RPL11|RPL8|TRA2B|RPL38|RPS21|GNB2L1|SUPT4H1|YBX1|CSNK2B|ACTA1|TUBA1B|TUBA4A|TUBB4B|CCT2|PRKDC|RBM3|HNRNPU|RPL6|KHDRBS1|DHX9|VAC14|RBBP4|AIMP1|ILF3|HNRNPA0|AIMP2|SRSF9|SRSF5|SRSF6|TRIM28|G3BP1|EIF3I|SF3B2|TUBB3|TRA2A|SPTAN1|TUBB2A|EIF3A|CTTN|TRIM25|MCM6|MVP|KPNB1|EFTUD2|HERC3|KARS|PDIA6|PLEC|NONO|PCBP1|PCBP2|T…
KPNB1	SNRPD2	SNRPD2	64490|64490|64490	62398	20799.3	3	0|21|0	1	1	#NAME?	#NAME?	#NAME?	inf	2971.33	0	SNRPD3|RPL7A|YPEL5|RPS4X|RPS6|HIST1H4A|RPL23|RPS25|RPS28|POLR2L|RBX1|RPL31|RPL10A|RPL11|RPL8|TRA2B|RPL38|RPS21|GNB2L1|SUPT4H1|YBX1|CSNK2B|ACTA1|TUBA1B|TUBA4A|TUBB4B|CCT2|PRKDC|RBM3|HNRNPU|RPL6|KHDRBS1|DHX9|VAC14|RBBP4|AIMP1|ILF3|HNRNPA0|AIMP2|SRSF9|SRSF5|SRSF6|TRIM28|G3BP1|EIF3I|SF3B2|TUBB3|TRA2A|SPTAN1|TUBB2A|EIF3A|CTTN|TRIM25|MCM6|MVP|KPNB1|EFTUD2|HERC3|KARS|PDIA6|PLEC|NONO|PCBP1|PCBP2|TCEB2|SF…
KPNB1	SNRPD3	SNRPD3	64491|64491|64491	62401	20800.3	3	22|21|0	1	1	#NAME?	#NAME?	#NAME?	inf	1451.19	0	RPL7A|YPEL5|RPS4X|RPS6|HIST1H4A|RPL23|RPS25|RPS28|POLR2L|RBX1|RPL31|RPL10A|RPL11|RPL8|TRA2B|RPL38|RPS21|GNB2L1|SUPT4H1|YBX1|CSNK2B|ACTA1|TUBA1B|TUBA4A|TUBB4B|CCT2|PRKDC|RBM3|HNRNPU|RPL6|KHDRBS1|DHX9|VAC14|RBBP4|AIMP1|ILF3|HNRNPA0|AIMP2|SRSF9|SRSF5|SRSF6|TRIM28|G3BP1|EIF3I|SF3B2|TUBB3|TRA2A|SPTAN1|TUBB2A|EIF3A|CTTN|TRIM25|MCM6|MVP|KPNB1|EFTUD2|HERC3|KARS|PDIA6|PLEC|NONO|PCBP1|PCBP2|TCEB2|SF3B3|SF3…
KPNB1	RPL7A	RPL7A	64491|64491|64491	62401	20800.3	3	0|0|22	1	1	#NAME?	#NAME?	#NAME?	inf	2836.41	0	RPS4X|RPS6|HIST1H4A|RPL23|RPS25|RPS28|POLR2L|RBX1|RPL31|RPL10A|RPL11|RPL8|TRA2B|RPL38|RPS21|GNB2L1|SUPT4H1|YBX1|CSNK2B|ACTA1|TUBA1B|TUBA4A|TUBB4B|CCT2|PRKDC|RBM3|HNRNPU|RPL6|KHDRBS1|DHX9|VAC14|RBBP4|AIMP1|ILF3|HNRNPA0|AIMP2|SRSF9|SRSF5|SRSF6|TRIM28|G3BP1|EIF3I|SF3B2|TUBB3|TRA2A|SPTAN1|TUBB2A|EIF3A|CTTN|TRIM25|MCM6|MVP|KPNB1|EFTUD2|KARS|PDIA6|PLEC|NONO|PCBP1|PCBP2|TCEB2|SF3B3|SF3B4|SEC23B|SF3A1|SF…
KPNB1	YPEL5	YPEL5	64486|64486|64486	62386	20795.3	3	0|0|0	1	1	1	1	1	inf	207953	0	CSNK2B|PRKDC|KHDRBS1|DHX9|TRIM28|G3BP1|KPNB1|EFTUD2|PRPF8|FIP1L1|WDR82|NUP54|CCAR1|NUP93|PPP1R13L|DDX1|UPF1|TNPO1|RANBP9|NUP88|GID8|PA2G4|
KPNB1	RPS4X	RPS4X	64489|64490|64491	62398	20799.3	3	0|0|0	1	1	#NAME?	#NAME?	#NAME?	inf	207993	0	RPS6|HIST1H4A|RPL23|RPS25|RPS28|POLR2L|RBX1|RPL31|RPL10A|RPL11|RPL8|TRA2B|RPL38|RPS21|GNB2L1|SUPT4H1|YBX1|CSNK2B|ACTA1|TUBA1B|TUBA4A|TUBB4B|CCT2|PRKDC|RBM3|HNRNPU|RPL6|KHDRBS1|DHX9|VAC14|RBBP4|AIMP1|ILF3|HNRNPA0|AIMP2|SRSF9|SRSF5|SRSF6|TRIM28|G3BP1|EIF3I|SF3B2|TUBB3|TRA2A|SPTAN1|TUBB2A|EIF3A|CTTN|TRIM25|MCM6|MVP|KPNB1|EFTUD2|HERC3|KARS|PDIA6|PLEC|NONO|PCBP1|PCBP2|TCEB2|SF3B3|SF3B4|SEC23B|SF3A1|SF…
KPNB1	RPS6	RPS6	64490|64491|64490	62399	20799.7	3	0|21|22	1	1	#NAME?	#NAME?	#NAME?	inf	1451.14	0	HIST1H4A|RPL23|RPS25|RPS28|POLR2L|RBX1|RPL31|RPL10A|RPL11|RPL8|TRA2B|RPL38|RPS21|GNB2L1|SUPT4H1|YBX1|CSNK2B|ACTA1|TUBA1B|TUBA4A|TUBB4B|CCT2|PRKDC|RBM3|HNRNPU|RPL6|KHDRBS1|DHX9|VAC14|RBBP4|AIMP1|ILF3|HNRNPA0|AIMP2|SRSF9|SRSF5|SRSF6|TRIM28|G3BP1|EIF3I|SF3B2|TUBB3|TRA2A|SPTAN1|TUBB2A|EIF3A|CTTN|TRIM25|MCM6|MVP|KPNB1|EFTUD2|HERC3|KARS|PDIA6|PLEC|NONO|PCBP1|PCBP2|TCEB2|SF3B3|SF3B4|SEC23B|SF3A1|SF1|ELA…
KPNB1	RPL23	RPL23	64490|64490|64490	62398	20799.3	3	23|23|22	1	1	#NAME?	#NAME?	#NAME?	inf	917.62	0	RPS25|RPS28|POLR2L|RBX1|RPL31|RPL10A|RPL11|RPL8|TRA2B|RPL38|RPS21|GNB2L1|SUPT4H1|YBX1|CSNK2B|ACTA1|TUBA1B|TUBA4A|TUBB4B|CCT2|PRKDC|RBM3|HNRNPU|RPL6|KHDRBS1|DHX9|VAC14|RBBP4|AIMP1|ILF3|HNRNPA0|AIMP2|SRSF9|SRSF5|SRSF6|TRIM28|G3BP1|EIF3I|SF3B2|TUBB3|TRA2A|SPTAN1|TUBB2A|EIF3A|TRIM25|MCM6|KPNB1|EFTUD2|HERC3|KARS|PDIA6|PLEC|NONO|PCBP1|PCBP2|TCEB2|SF3B3|SF3B4|SEC23B|SF3A1|SF1|ELAVL1|CCDC6|HIST2H2AC|CDO1…
KPNB1	RPS25	RPS25	64490|64491|64491	62400	20800	3	22|0|24	1	1	#NAME?	#NAME?	#NAME?	inf	1356.52	0	RPS28|POLR2L|RBX1|RPL31|RPL10A|RPL11|RPL8|TRA2B|RPL38|RPS21|GNB2L1|YBX1|CSNK2B|ACTA1|TUBA1B|TUBA4A|TUBB4B|CCT2|PRKDC|RBM3|HNRNPU|RPL6|KHDRBS1|DHX9|VAC14|RBBP4|AIMP1|ILF3|HNRNPA0|AIMP2|SRSF9|SRSF5|SRSF6|TRIM28|G3BP1|EIF3I|SF3B2|TUBB3|TRA2A|SPTAN1|TUBB2A|EIF3A|CTTN|TRIM25|MCM6|KPNB1|EFTUD2|HERC3|KARS|PDIA6|PLEC|NONO|PCBP1|PCBP2|TCEB2|SF3B3|SF3B4|SEC23B|SF3A1|SF1|ELAVL1|CCDC6|HIST2H2AC|CDO1|HNRNPUL2…
KPNB1	RPS28	RPS28	64490|64491|64491	62400	20800	3	24|23|25	1	1	#NAME?	#NAME?	#NAME?	inf	866.67	0	POLR2L|RBX1|RPL31|RPL10A|RPL11|RPL8|TRA2B|RPL38|RPS21|GNB2L1|SUPT4H1|YBX1|CSNK2B|ACTA1|TUBA1B|TUBA4A|TUBB4B|CCT2|PRKDC|RBM3|HNRNPU|RPL6|KHDRBS1|DHX9|VAC14|RBBP4|AIMP1|ILF3|HNRNPA0|AIMP2|SRSF9|SRSF5|SRSF6|TRIM28|G3BP1|EIF3I|SF3B2|TUBB3|TRA2A|SPTAN1|TUBB2A|EIF3A|CTTN|TRIM25|MCM6|MVP|KPNB1|EFTUD2|HERC3|KARS|PDIA6|PLEC|NONO|PCBP1|PCBP2|TCEB2|SF3B3|SF3B4|SEC23B|SF3A1|SF1|ELAVL1|CCDC6|HIST2H2AC|CDO1|HN…
KPNB1	RBX1	RBX1	64486|64486|64486	62386	20795.3	3	0|0|0	1	1	#NAME?	#NAME?	#NAME?	inf	207953	0	RPL31|RPL10A|RPL11|RPL8|TRA2B|RPL38|RPS21|GNB2L1|SUPT4H1|YBX1|CSNK2B|ACTA1|TUBA1B|TUBA4A|TUBB4B|CCT2|PRKDC|RBM3|HNRNPU|RPL6|KHDRBS1|DHX9|RBBP4|AIMP1|ILF3|HNRNPA0|AIMP2|SRSF9|SRSF5|SRSF6|TRIM28|G3BP1|EIF3I|SF3B2|TUBB3|TRA2A|SPTAN1|TUBB2A|EIF3A|CTTN|TRIM25|MCM6|MVP|KPNB1|EFTUD2|KARS|PDIA6|PLEC|NONO|PCBP1|PCBP2|TCEB2|SF3B3|SF3B4|SEC23B|SF3A1|SF1|ELAVL1|CCDC6|HIST2H2AC|SMU1|FAM98B|RALY|EXOSC6|ESRP1|P…
KPNB1	RPL39P5	RPL39P5	64488|0|64489	63441	21147	3	21|0|22	0.67	1	0.67	1	0.67	-46.08	1475.37	0
KPNB1	RPL31	RPL31	64490|64489|64490	62397	20799	3	22|0|0	1	1	#NAME?	#NAME?	#NAME?	inf	2836.23	0	RPL10A|RPL11|RPL8|TRA2B|RPL38|RPS21|GNB2L1|YBX1|CSNK2B|ACTA1|TUBA1B|TUBA4A|TUBB4B|CCT2|PRKDC|RBM3|HNRNPU|RPL6|KHDRBS1|DHX9|RBBP4|AIMP1|ILF3|HNRNPA0|AIMP2|SRSF9|SRSF5|SRSF6|TRIM28|G3BP1|EIF3I|SF3B2|TUBB3|TRA2A|SPTAN1|TUBB2A|EIF3A|CTTN|TRIM25|MCM6|MVP|KPNB1|EFTUD2|HERC3|KARS|PDIA6|PLEC|NONO|PCBP1|PCBP2|TCEB2|SF3B3|SF3B4|SEC23B|SF3A1|SF1|ELAVL1|CCDC6|HIST2H2AC|CDO1|HNRNPUL2|SMU1|FAM98B|RALY|EXOSC6|E…
KPNB1	RPL10A	RPL10A	64489|64490|64490	62397	20799	3	21|22|22	1	1	#NAME?	#NAME?	#NAME?	inf	959.95	0	RPL11|RPL8|TRA2B|RPL38|RPS21|GNB2L1|SUPT4H1|YBX1|CSNK2B|ACTA1|TUBA1B|TUBA4A|TUBB4B|CCT2|PRKDC|RBM3|HNRNPU|RPL6|KHDRBS1|DHX9|VAC14|RBBP4|AIMP1|ILF3|HNRNPA0|AIMP2|SRSF9|SRSF5|SRSF6|TRIM28|G3BP1|EIF3I|SF3B2|TUBB3|TRA2A|SPTAN1|TUBB2A|EIF3A|CTTN|TRIM25|MCM6|MVP|KPNB1|EFTUD2|HERC3|KARS|PDIA6|PLEC|NONO|PCBP1|PCBP2|TCEB2|SF3B3|SF3B4|SEC23B|SF3A1|SF1|ELAVL1|CCDC6|HIST2H2AC|CDO1|HNRNPUL2|SMU1|RALY|EXOSC6|E…
KPNB1	RPL11	RPL11	64490|64489|64490	62397	20799	3	21|23|22	1	1	#NAME?	#NAME?	#NAME?	inf	945.41	0	RPL8|TRA2B|RPL38|RPS21|GNB2L1|SUPT4H1|YBX1|CSNK2B|ACTA1|TUBA1B|TUBA4A|TUBB4B|CCT2|PRKDC|RBM3|HNRNPU|RPL6|KHDRBS1|DHX9|VAC14|RBBP4|AIMP1|ILF3|HNRNPA0|AIMP2|SRSF9|SRSF5|SRSF6|TRIM28|G3BP1|EIF3I|SF3B2|TUBB3|TRA2A|SPTAN1|TUBB2A|EIF3A|CTTN|TRIM25|MCM6|MVP|KPNB1|EFTUD2|HERC3|KARS|PDIA6|PLEC|NONO|PCBP1|PCBP2|TCEB2|SF3B3|SF3B4|SEC23B|SF3A1|SF1|ELAVL1|CCDC6|HIST2H2AC|CDO1|HNRNPUL2|SMU1|RALY|EXOSC6|ESRP1|E…
KPNB1	RPL8	RPL8	64489|64490|64490	62397	20799	3	21|20|22	1	1	#NAME?	#NAME?	#NAME?	inf	990.43	0	TRA2B|RPL38|RPS21|GNB2L1|SUPT4H1|YBX1|CSNK2B|ACTA1|TUBA1B|TUBA4A|TUBB4B|CCT2|PRKDC|RBM3|HNRNPU|RPL6|KHDRBS1|DHX9|VAC14|RBBP4|AIMP1|ILF3|HNRNPA0|AIMP2|SRSF9|SRSF5|SRSF6|TRIM28|G3BP1|EIF3I|SF3B2|TUBB3|TRA2A|SPTAN1|TUBB2A|EIF3A|CTTN|TRIM25|MCM6|MVP|KPNB1|EFTUD2|HERC3|KARS|PDIA6|PLEC|NONO|PCBP1|PCBP2|TCEB2|SF3B3|SF3B4|SEC23B|SF3A1|SF1|ELAVL1|CCDC6|HIST2H2AC|CDO1|HNRNPUL2|SMU1|RALY|EXOSC6|ESRP1|EDC4|P…
KPNB1	TRA2B	TRA2B	64486|64486|64486	62386	20795.3	3	0|21|0	1	1	#NAME?	#NAME?	#NAME?	inf	2970.76	0	RPL38|RPS21|GNB2L1|SUPT4H1|YBX1|CSNK2B|ACTA1|TUBA1B|TUBA4A|TUBB4B|CCT2|PRKDC|RBM3|HNRNPU|RPL6|KHDRBS1|DHX9|RBBP4|AIMP1|ILF3|HNRNPA0|AIMP2|SRSF9|SRSF5|SRSF6|TRIM28|G3BP1|EIF3I|SF3B2|TUBB3|TRA2A|SPTAN1|TUBB2A|EIF3A|CTTN|TRIM25|MCM6|MVP|KPNB1|EFTUD2|HERC3|KARS|PDIA6|PLEC|NONO|PCBP1|PCBP2|TCEB2|SF3B3|SF3B4|SF3A1|SF1|ELAVL1|CCDC6|HIST2H2AC|CDO1|HNRNPUL2|SMU1|FAM98B|RALY|EXOSC6|ESRP1|EDC4|PRPF8|FIP1L1|…
KPNB1	RPL38	RPL38	64489|64489|64490	62396	20798.7	3	23|21|23	1	1	#NAME?	#NAME?	#NAME?	inf	931.28	0	RPS21|GNB2L1|SUPT4H1|YBX1|CSNK2B|ACTA1|TUBA1B|TUBA4A|TUBB4B|CCT2|PRKDC|RBM3|HNRNPU|RPL6|KHDRBS1|DHX9|VAC14|RBBP4|AIMP1|ILF3|HNRNPA0|AIMP2|SRSF9|SRSF5|SRSF6|TRIM28|G3BP1|EIF3I|SF3B2|TUBB3|TRA2A|SPTAN1|TUBB2A|EIF3A|TRIM25|MCM6|MVP|KPNB1|EFTUD2|HERC3|KARS|PLEC|NONO|PCBP1|PCBP2|TCEB2|SF3B3|SF3B4|SEC23B|SF3A1|SF1|ELAVL1|CCDC6|HIST2H2AC|CDO1|HNRNPUL2|SMU1|RALY|EXOSC6|EDC4|PRPF8|GTF2H5|NUP54|CARM1|CCAR1…
KPNB1	RPS21	RPS21	64491|64491|64492	62402	20800.7	3	24|24|25	1	1	#NAME?	#NAME?	#NAME?	inf	854.82	0	GNB2L1|SUPT4H1|YBX1|CSNK2B|ACTA1|TUBA1B|TUBA4A|TUBB4B|CCT2|PRKDC|RBM3|HNRNPU|RPL6|KHDRBS1|DHX9|VAC14|RBBP4|AIMP1|ILF3|HNRNPA0|AIMP2|SRSF9|SRSF5|SRSF6|TRIM28|G3BP1|EIF3I|SF3B2|TUBB3|TRA2A|SPTAN1|TUBB2A|EIF3A|CTTN|TRIM25|MCM6|MVP|KPNB1|EFTUD2|HERC3|KARS|PDIA6|PLEC|NONO|PCBP1|PCBP2|TCEB2|SF3B3|SF3B4|SEC23B|SF3A1|SF1|ELAVL1|CCDC6|HIST2H2AC|CDO1|HNRNPUL2|SMU1|RALY|EXOSC6|ESRP1|EDC4|PRPF8|FIP1L1|WDR82|…
KPNB1	GNB2L1	GNB2L1	64490|64490|64490	62398	20799.3	3	0|22|0	1	1	#NAME?	#NAME?	#NAME?	inf	2836.27	0	SUPT4H1|YBX1|CSNK2B|ACTA1|TUBA1B|TUBA4A|TUBB4B|CCT2|PRKDC|RBM3|HNRNPU|RPL6|KHDRBS1|DHX9|VAC14|RBBP4|AIMP1|ILF3|HNRNPA0|AIMP2|SRSF9|SRSF5|SRSF6|TRIM28|G3BP1|EIF3I|SF3B2|TUBB3|TRA2A|SPTAN1|TUBB2A|EIF3A|CTTN|TRIM25|MCM6|MVP|KPNB1|EFTUD2|HERC3|KARS|PDIA6|PLEC|NONO|PCBP1|PCBP2|TCEB2|SF3B3|SF3B4|SEC23B|SF3A1|SF1|ELAVL1|CCDC6|HIST2H2AC|CDO1|HNRNPUL2|SMU1|FAM98B|RALY|EXOSC6|ESRP1|EDC4|PRPF8|FIP1L1|WDR82|…
KPNB1	YBX1	YBX1	64489|64489|64490	62396	20798.7	3	0|0|0	1	1	#NAME?	#NAME?	#NAME?	inf	207987	0	CSNK2B|ACTA1|TUBA1B|TUBA4A|TUBB4B|CCT2|PRKDC|RBM3|HNRNPU|RPL6|KHDRBS1|DHX9|RBBP4|AIMP1|ILF3|HNRNPA0|AIMP2|SRSF9|SRSF5|SRSF6|TRIM28|G3BP1|EIF3I|SF3B2|TUBB3|TRA2A|SPTAN1|TUBB2A|EIF3A|CTTN|TRIM25|MCM6|MVP|KPNB1|EFTUD2|HERC3|KARS|PDIA6|PLEC|NONO|PCBP1|PCBP2|TCEB2|SF3B3|SF3B4|SEC23B|SF3A1|SF1|ELAVL1|CCDC6|HIST2H2AC|CDO1|HNRNPUL2|SMU1|FAM98B|RALY|EXOSC6|ESRP1|EDC4|PRPF8|FIP1L1|WDR82|GTF2H5|GET4|NUP54|C…
KPNB1	ACTA1	ACTA1	64490|64489|64490	62397	20799	3	24|23|23	1	1	#NAME?	#NAME?	#NAME?	inf	891.39	0	TUBA1B|TUBA4A|TUBB4B|CCT2|PRKDC|RBM3|HNRNPU|RPL6|KHDRBS1|DHX9|VAC14|RBBP4|AIMP1|ILF3|HNRNPA0|AIMP2|SRSF9|SRSF5|SRSF6|TRIM28|G3BP1|EIF3I|SF3B2|TUBB3|TRA2A|SPTAN1|TUBB2A|EIF3A|CTTN|TRIM25|MCM6|MVP|KPNB1|EFTUD2|KARS|PDIA6|PLEC|NONO|PCBP1|PCBP2|TCEB2|SF3B3|SF3B4|SEC23B|SF3A1|SF1|ELAVL1|CCDC6|HIST2H2AC|CDO1|SMU1|RALY|EXOSC6|ESRP1|PRPF8|WDR82|NUP54|CARM1|ALDH16A1|CCAR2|NUP93|SERBP1|SMARCC2|BICD2|PSPC1|…
KPNB1	EEF1A1P5	EEF1A1P5	64491|64492|64493	62404	20801.3	3	26|25|26	1	1	1	1	1	inf	810.44	0
KPNB1	TUBA1B	TUBA1B	64497|64496|64497	62418	20806	3	29|28|29	1	1	#NAME?	#NAME?	#NAME?	inf	725.79	0	TUBA4A|TUBB4B|CCT2|PRKDC|RBM3|HNRNPU|RPL6|KHDRBS1|DHX9|RBBP4|AIMP1|ILF3|HNRNPA0|AIMP2|SRSF9|SRSF5|SRSF6|TRIM28|G3BP1|EIF3I|TUBB3|TRA2A|SPTAN1|TUBB2A|EIF3A|CTTN|TRIM25|MCM6|MVP|KPNB1|EFTUD2|KARS|PDIA6|PLEC|NONO|PCBP1|PCBP2|TCEB2|SF3B3|SF3A1|SF1|ELAVL1|HIST2H2AC|CDO1|HNRNPUL2|SMU1|RALY|EXOSC6|PRPF8|WDR82|GTF2H5|GET4|NUP54|CARM1|CCAR2|NUP93|SERBP1|SMARCC2|BICD2|ATXN2L|DDX1|UPF1|SMARCC1|KHSRP|TNPO1|U…
KPNB1	TUBA4A	TUBA4A	64489|64490|64490	62397	20799	3	0|0|0	1	1	#NAME?	#NAME?	#NAME?	inf	207990	0	TUBB4B|CCT2|PRKDC|RBM3|HNRNPU|RPL6|KHDRBS1|DHX9|RBBP4|AIMP1|ILF3|HNRNPA0|AIMP2|SRSF9|SRSF5|SRSF6|TRIM28|G3BP1|EIF3I|SF3B2|TUBB3|TRA2A|SPTAN1|TUBB2A|EIF3A|CTTN|MCM6|MVP|KPNB1|EFTUD2|HERC3|KARS|PDIA6|PLEC|NONO|PCBP1|PCBP2|TCEB2|SF3B3|SF3B4|SEC23B|SF3A1|SF1|ELAVL1|HIST2H2AC|CDO1|HNRNPUL2|SMU1|RALY|ESRP1|PRPF8|FIP1L1|WDR82|GTF2H5|NUP54|CARM1|CCAR2|NUP93|CPSF7|SERBP1|FAM98A|SMARCC2|BICD2|ATXN2L|PSPC1|…
KPNB1	TUBB4B	TUBB4B	64494|64493|64494	62409	20803	3	26|26|27	1	1	#NAME?	#NAME?	#NAME?	inf	789.99	0	CCT2|PRKDC|RBM3|HNRNPU|RPL6|KHDRBS1|DHX9|RBBP4|AIMP1|ILF3|HNRNPA0|AIMP2|SRSF9|SRSF5|SRSF6|TRIM28|G3BP1|EIF3I|SF3B2|TUBB3|TRA2A|SPTAN1|TUBB2A|EIF3A|CTTN|TRIM25|MCM6|MVP|KPNB1|EFTUD2|KARS|PDIA6|PLEC|NONO|PCBP1|PCBP2|TCEB2|SF3B3|SF3B4|SEC23B|SF3A1|SF1|ELAVL1|HIST2H2AC|CDO1|HNRNPUL2|RALY|EXOSC6|ESRP1|PRPF8|FIP1L1|WDR82|GTF2H5|GET4|NUP54|CARM1|CCAR2|NUP93|SERBP1|SMARCC2|BICD2|PPP1R13L|PSPC1|DDX1|TFG|U…
KPNB1	CCT2	CCT2	64488|64488|64488	62392	20797.3	3	0|0|0	1	1	#NAME?	#NAME?	#NAME?	inf	207973	0	PRKDC|RBM3|HNRNPU|RPL6|KHDRBS1|DHX9|RBBP4|AIMP1|ILF3|HNRNPA0|AIMP2|SRSF9|SRSF5|SRSF6|TRIM28|G3BP1|EIF3I|SF3B2|TUBB3|TRA2A|SPTAN1|TUBB2A|EIF3A|CTTN|TRIM25|MCM6|MVP|KPNB1|EFTUD2|KARS|PDIA6|PLEC|NONO|PCBP1|PCBP2|TCEB2|SF3B3|SF3B4|SEC23B|SF3A1|SF1|ELAVL1|CCDC6|HIST2H2AC|CDO1|HNRNPUL2|SMU1|FAM98B|RALY|EXOSC6|ESRP1|EDC4|PRPF8|FIP1L1|WDR82|GTF2H5|GET4|NUP54|CARM1|CCAR1|CCAR2|NUP93|CPSF7|SERBP1|FAM98A|MA…
KPNB1	PRKDC	PRKDC	64486|64485|64486	62385	20795	3	0|0|0	1	1	#NAME?	#NAME?	#NAME?	inf	207950	0	RBM3|HNRNPU|RPL6|KHDRBS1|DHX9|RBBP4|AIMP1|ILF3|HNRNPA0|AIMP2|SRSF9|SRSF5|SRSF6|TRIM28|G3BP1|EIF3I|SF3B2|TUBB3|TRA2A|SPTAN1|TUBB2A|EIF3A|CTTN|TRIM25|MCM6|MVP|KPNB1|EFTUD2|HERC3|KARS|PDIA6|PLEC|NONO|PCBP1|PCBP2|TCEB2|SF3B3|SF3B4|SF3A1|SF1|ELAVL1|CCDC6|HIST2H2AC|HNRNPUL2|SMU1|FAM98B|RALY|EXOSC6|ESRP1|PRPF8|FIP1L1|WDR82|GTF2H5|NUP54|CARM1|CCAR1|ALDH16A1|CCAR2|NUP93|CPSF7|SERBP1|SMARCC2|BICD2|PPP1R13L…
KPNB1	RBM3	RBM3	64485|0|0	64485	21495	3	0|0|0	0.33	1	#NAME?	#NAME?	#NAME?	inf	214950	0.05	HNRNPU|RPL6|KHDRBS1|DHX9|RBBP4|AIMP1|ILF3|HNRNPA0|AIMP2|SRSF9|SRSF5|SRSF6|TRIM28|G3BP1|EIF3I|SF3B2|TUBB3|TRA2A|TUBB2A|EIF3A|CTTN|TRIM25|KPNB1|EFTUD2|HERC3|KARS|PDIA6|PLEC|NONO|PCBP1|PCBP2|TCEB2|SF3B3|SF3B4|SF3A1|SF1|ELAVL1|CCDC6|HIST2H2AC|HNRNPUL2|SMU1|FAM98B|RALY|EXOSC6|ESRP1|EDC4|PRPF8|FIP1L1|WDR82|GTF2H5|NUP54|CARM1|CCAR1|NUP93|CPSF7|SERBP1|FAM98A|SMARCC2|ATXN2L|PSPC1|DDX1|UPF1|SMARCC1|KHSRP|T…
KPNB1	HNRNPU	HNRNPU	64493|64493|64493	62407	20802.3	3	22|24|21	1	1	#NAME?	#NAME?	#NAME?	inf	931.45	0	RPL6|KHDRBS1|DHX9|RBBP4|AIMP1|ILF3|HNRNPA0|AIMP2|SRSF9|SRSF5|SRSF6|TRIM28|G3BP1|EIF3I|SF3B2|TUBB3|TRA2A|SPTAN1|TUBB2A|EIF3A|CTTN|TRIM25|MCM6|MVP|KPNB1|EFTUD2|HERC3|KARS|PDIA6|PLEC|NONO|PCBP1|PCBP2|TCEB2|SF3B3|SF3B4|SEC23B|SF3A1|SF1|ELAVL1|CCDC6|HIST2H2AC|CDO1|HNRNPUL2|SMU1|FAM98B|RALY|EXOSC6|ESRP1|EDC4|PRPF8|FIP1L1|WDR82|GTF2H5|GET4|NUP54|CARM1|CCAR1|CCAR2|NUP93|CPSF7|SERBP1|FAM98A|MAPK1IP1L|SMAR…
KPNB1	RPL6	RPL6	64491|64491|64491	62401	20800.3	3	0|0|24	1	1	#NAME?	#NAME?	#NAME?	inf	2600.04	0	KHDRBS1|DHX9|RBBP4|AIMP1|ILF3|HNRNPA0|AIMP2|SRSF9|SRSF5|SRSF6|TRIM28|G3BP1|EIF3I|SF3B2|TUBB3|TRA2A|SPTAN1|TUBB2A|EIF3A|CTTN|TRIM25|MCM6|MVP|KPNB1|EFTUD2|HERC3|KARS|PDIA6|PLEC|NONO|PCBP1|PCBP2|TCEB2|SF3B3|SF3B4|SEC23B|SF3A1|SF1|ELAVL1|CCDC6|HIST2H2AC|CDO1|HNRNPUL2|SMU1|FAM98B|RALY|EXOSC6|ESRP1|EDC4|PRPF8|FIP1L1|WDR82|GTF2H5|GET4|NUP54|CARM1|CCAR1|CCAR2|NUP93|CPSF7|SERBP1|FAM98A|MAPK1IP1L|SMARCC2|B…
KPNB1	KHDRBS1	KHDRBS1	64488|64488|64489	62393	20797.7	3	0|0|0	1	1	#NAME?	#NAME?	#NAME?	inf	207977	0	DHX9|RBBP4|AIMP1|ILF3|HNRNPA0|AIMP2|SRSF9|SRSF5|SRSF6|TRIM28|G3BP1|EIF3I|SF3B2|TUBB3|TRA2A|SPTAN1|TUBB2A|EIF3A|CTTN|TRIM25|MCM6|MVP|KPNB1|EFTUD2|HERC3|KARS|PLEC|NONO|PCBP1|PCBP2|TCEB2|SF3B3|SF3B4|SF3A1|SF1|ELAVL1|CCDC6|HIST2H2AC|HNRNPUL2|SMU1|FAM98B|RALY|EXOSC6|ESRP1|EDC4|PRPF8|FIP1L1|WDR82|GTF2H5|NUP54|CARM1|CCAR1|CCAR2|NUP93|CPSF7|SERBP1|FAM98A|MAPK1IP1L|SMARCC2|ATXN2L|PSPC1|DDX1|TFG|UPF1|SMARC…
KPNB1	DHX9	DHX9	64490|64491|64490	62399	20799.7	3	25|24|25	1	1	#NAME?	#NAME?	#NAME?	inf	843.23	0	RBBP4|AIMP1|ILF3|HNRNPA0|AIMP2|SRSF9|SRSF5|SRSF6|TRIM28|G3BP1|EIF3I|SF3B2|TUBB3|TRA2A|SPTAN1|TUBB2A|EIF3A|CTTN|TRIM25|MCM6|MVP|KPNB1|EFTUD2|HERC3|KARS|PDIA6|PLEC|NONO|PCBP1|PCBP2|TCEB2|SF3B3|SF3B4|SF3A1|SF1|ELAVL1|CCDC6|HIST2H2AC|CDO1|HNRNPUL2|SMU1|FAM98B|RALY|EXOSC6|ESRP1|EDC4|PRPF8|FIP1L1|WDR82|GTF2H5|NUP54|CARM1|CCAR1|CCAR2|NUP93|CPSF7|SERBP1|FAM98A|SMARCC2|BICD2|PPP1R13L|ATXN2L|PSPC1|DDX1|TFG…
KPNB1	VAC14	VAC14	64487|0|0	64487	21495.7	3	0|0|0	0.33	1	0.33	1	0.33	142.14	214957	0.05	G3BP1|EIF3I|EIF3A|KPNB1|ELAVL1|FIP1L1|NUP54|NUP93|TNPO1|NUP88|EIF3C|CCT7|MIOS|UBQLN2|UBQLN1|PA2G4|RPL36|
KPNB1	RBBP4	RBBP4	64488|64489|64489	62394	20798	3	0|21|0	1	1	#NAME?	#NAME?	#NAME?	inf	2971.14	0	AIMP1|ILF3|HNRNPA0|AIMP2|SRSF9|SRSF5|SRSF6|TRIM28|G3BP1|EIF3I|SF3B2|TUBB3|TRA2A|TUBB2A|EIF3A|CTTN|TRIM25|MCM6|MVP|KPNB1|EFTUD2|KARS|PDIA6|PLEC|NONO|PCBP1|PCBP2|TCEB2|SF3B3|SF3B4|SEC23B|SF3A1|SF1|ELAVL1|CCDC6|HIST2H2AC|HNRNPUL2|SMU1|FAM98B|RALY|EXOSC6|ESRP1|EDC4|PRPF8|FIP1L1|WDR82|GTF2H5|GET4|NUP54|CARM1|CCAR1|CCAR2|NUP93|CPSF7|SERBP1|FAM98A|SMARCC2|BICD2|PPP1R13L|ATXN2L|PSPC1|DDX1|TFG|UPF1|SMARCC…
KPNB1	AIMP1	AIMP1	64488|64486|64487	62389	20796.3	3	0|21|0	1	1	#NAME?	#NAME?	#NAME?	inf	2970.9	0	ILF3|HNRNPA0|AIMP2|SRSF9|SRSF5|SRSF6|TRIM28|G3BP1|EIF3I|SF3B2|TUBB3|TRA2A|TUBB2A|EIF3A|CTTN|TRIM25|MCM6|MVP|KPNB1|EFTUD2|KARS|PDIA6|PLEC|NONO|PCBP1|PCBP2|TCEB2|SF3B3|SF3B4|SEC23B|SF3A1|SF1|ELAVL1|HIST2H2AC|CDO1|HNRNPUL2|SMU1|FAM98B|RALY|EXOSC6|ESRP1|EDC4|PRPF8|FIP1L1|WDR82|GTF2H5|GET4|NUP54|CARM1|NUP93|SERBP1|FAM98A|MAPK1IP1L|SMARCC2|PPP1R13L|ATXN2L|DDX1|UPF1|SMARCC1|KHSRP|TNPO1|USP9X|SNRNP40|NAF…
KPNB1	ILF3	ILF3	64490|64490|64490	62398	20799.3	3	0|22|0	1	1	#NAME?	#NAME?	#NAME?	inf	2836.27	0	HNRNPA0|AIMP2|SRSF9|SRSF5|SRSF6|TRIM28|G3BP1|EIF3I|SF3B2|TUBB3|TRA2A|SPTAN1|TUBB2A|EIF3A|CTTN|TRIM25|MCM6|MVP|KPNB1|EFTUD2|HERC3|KARS|PDIA6|PLEC|NONO|PCBP1|PCBP2|TCEB2|SF3B3|SF3B4|SEC23B|SF3A1|SF1|ELAVL1|CCDC6|HIST2H2AC|CDO1|HNRNPUL2|SMU1|FAM98B|RALY|EXOSC6|ESRP1|EDC4|PRPF8|FIP1L1|WDR82|GTF2H5|NUP54|CARM1|CCAR1|CCAR2|NUP93|CPSF7|SERBP1|FAM98A|MAPK1IP1L|SMARCC2|PPP1R13L|ATXN2L|PSPC1|DDX1|TFG|UPF1|…
KPNB1	HNRNPA0	HNRNPA0	64489|64490|64490	62397	20799	3	22|22|0	1	1	#NAME?	#NAME?	#NAME?	inf	1418.11	0	AIMP2|SRSF9|SRSF5|SRSF6|TRIM28|G3BP1|EIF3I|SF3B2|TUBB3|TRA2A|SPTAN1|TUBB2A|EIF3A|CTTN|TRIM25|MCM6|MVP|KPNB1|EFTUD2|HERC3|KARS|PLEC|NONO|PCBP1|PCBP2|TCEB2|SF3B3|SF3B4|SF3A1|SF1|ELAVL1|CCDC6|HIST2H2AC|CDO1|HNRNPUL2|SMU1|FAM98B|RALY|EXOSC6|ESRP1|EDC4|PRPF8|FIP1L1|WDR82|GTF2H5|NUP54|CARM1|CCAR1|CCAR2|NUP93|CPSF7|SERBP1|FAM98A|SMARCC2|BICD2|PPP1R13L|ATXN2L|PSPC1|DDX1|TFG|UPF1|SMARCC1|KHSRP|TNPO1|USP9X…
KPNB1	SRSF9	SRSF9	64487|64487|64487	62389	20796.3	3	0|0|0	1	1	#NAME?	#NAME?	#NAME?	inf	207963	0	SRSF5|SRSF6|TRIM28|G3BP1|EIF3I|SF3B2|TUBB3|TRA2A|TUBB2A|EIF3A|CTTN|TRIM25|MCM6|MVP|KPNB1|EFTUD2|KARS|PDIA6|PLEC|NONO|PCBP1|PCBP2|TCEB2|SF3B3|SF3B4|SF3A1|SF1|ELAVL1|CCDC6|HIST2H2AC|HNRNPUL2|SMU1|FAM98B|RALY|EXOSC6|ESRP1|EDC4|PRPF8|FIP1L1|WDR82|GTF2H5|NUP54|CARM1|CCAR1|CCAR2|NUP93|CPSF7|SERBP1|FAM98A|SMARCC2|BICD2|PPP1R13L|ATXN2L|PSPC1|DDX1|TFG|UPF1|SMARCC1|KHSRP|TNPO1|USP9X|SMARCE1|SNRNP40|NAF1|FU…
KPNB1	SRSF6	SRSF6	64490|64490|64490	62398	20799.3	3	0|0|0	1	1	#NAME?	#NAME?	#NAME?	inf	207993	0	TRIM28|G3BP1|EIF3I|SF3B2|TUBB3|TRA2A|SPTAN1|TUBB2A|EIF3A|CTTN|TRIM25|MCM6|MVP|KPNB1|EFTUD2|HERC3|KARS|PLEC|NONO|PCBP1|PCBP2|TCEB2|SF3B3|SF3B4|SF3A1|SF1|ELAVL1|CCDC6|HIST2H2AC|CDO1|HNRNPUL2|SMU1|FAM98B|RALY|EXOSC6|ESRP1|EDC4|PRPF8|FIP1L1|WDR82|GTF2H5|GET4|NUP54|CARM1|CCAR1|CCAR2|NUP93|CPSF7|SERBP1|FAM98A|MAPK1IP1L|SMARCC2|ATXN2L|PSPC1|DDX1|TFG|UPF1|SMARCC1|KHSRP|TNPO1|USP9X|SMARCE1|SNRNP40|NAF1|FU…
KPNB1	TRIM28	TRIM28	64489|64489|64490	62396	20798.7	3	0|0|0	1	1	#NAME?	#NAME?	#NAME?	inf	207987	0	G3BP1|EIF3I|SF3B2|TUBB3|TRA2A|SPTAN1|TUBB2A|EIF3A|TRIM25|MCM6|MVP|KPNB1|EFTUD2|HERC3|KARS|PDIA6|PLEC|NONO|PCBP1|PCBP2|TCEB2|SF3B3|SF3B4|SF3A1|SF1|ELAVL1|CCDC6|HIST2H2AC|CDO1|HNRNPUL2|SMU1|FAM98B|RALY|EXOSC6|ESRP1|EDC4|PRPF8|FIP1L1|WDR82|GTF2H5|NUP54|CARM1|CCAR1|NUP93|CPSF7|SERBP1|FAM98A|SMARCC2|BICD2|PPP1R13L|ATXN2L|PSPC1|DDX1|TFG|UPF1|SMARCC1|KHSRP|TNPO1|USP9X|SMARCE1|SNRNP40|FUBP3|RBM14|PRAM1|R…
KPNB1	G3BP1	G3BP1	64490|64491|64490	62399	20799.7	3	23|23|23	1	1	#NAME?	#NAME?	#NAME?	inf	904.33	0	EIF3I|SF3B2|TUBB3|TRA2A|SPTAN1|TUBB2A|EIF3A|CTTN|TRIM25|MCM6|MVP|KPNB1|EFTUD2|HERC3|KARS|PDIA6|PLEC|NONO|PCBP1|PCBP2|TCEB2|SF3B3|SF3B4|SEC23B|SF3A1|SF1|ELAVL1|CCDC6|HIST2H2AC|CDO1|HNRNPUL2|SMU1|FAM98B|RALY|EXOSC6|ESRP1|EDC4|PRPF8|FIP1L1|WDR82|GTF2H5|GET4|NUP54|CARM1|CCAR1|CCAR2|NUP93|CPSF7|SERBP1|FAM98A|MAPK1IP1L|SMARCC2|BICD2|ATXN2L|PSPC1|DDX1|TFG|UPF1|SMARCC1|KHSRP|TNPO1|USP9X|SMARCE1|SNRNP40|N…
KPNB1	EIF3I	EIF3I	64492|64492|64492	62404	20801.3	3	23|23|24	1	1	#NAME?	#NAME?	#NAME?	inf	891.49	0	SF3B2|TUBB3|TRA2A|SPTAN1|TUBB2A|EIF3A|CTTN|TRIM25|MCM6|MVP|KPNB1|EFTUD2|KARS|PDIA6|PLEC|NONO|PCBP1|PCBP2|TCEB2|SF3B3|SF3B4|SEC23B|SF3A1|SF1|ELAVL1|CCDC6|HIST2H2AC|CDO1|HNRNPUL2|SMU1|FAM98B|RALY|EXOSC6|ESRP1|EDC4|PRPF8|FIP1L1|WDR82|GTF2H5|GET4|NUP54|CARM1|CCAR1|CCAR2|NUP93|CPSF7|SERBP1|FAM98A|MAPK1IP1L|SMARCC2|PPP1R13L|ATXN2L|PSPC1|DDX1|TFG|UPF1|SMARCC1|KHSRP|TNPO1|USP9X|SMARCE1|SNRNP40|NAF1|FUBP3…
KPNB1	SF3B2	SF3B2	64489|64489|64490	62396	20798.7	3	0|0|0	1	1	1	1	1	inf	207987	0	TUBB3|TRA2A|TUBB2A|EIF3A|TRIM25|MCM6|MVP|KPNB1|EFTUD2|KARS|PDIA6|PLEC|NONO|PCBP1|PCBP2|TCEB2|SF3B3|SF3B4|SF3A1|SF1|ELAVL1|CCDC6|HIST2H2AC|HNRNPUL2|SMU1|RALY|EXOSC6|ESRP1|EDC4|PRPF8|FIP1L1|WDR82|GTF2H5|NUP54|CARM1|CCAR1|CCAR2|NUP93|CPSF7|SERBP1|FAM98A|SMARCC2|PPP1R13L|ATXN2L|PSPC1|DDX1|TFG|UPF1|SMARCC1|KHSRP|TNPO1|USP9X|SMARCE1|SNRNP40|NAF1|FUBP3|RBM14|RANBP9|NUP88|EIF3C|CCT7|FAM103A1|TUBB6|RBM4|S…
KPNB1	TUBB3	TUBB3	64490|64490|64491	62399	20799.7	3	23|22|23	1	1	1	1	1	inf	917.63	0	TRA2A|SPTAN1|TUBB2A|EIF3A|CTTN|TRIM25|MCM6|KPNB1|EFTUD2|KARS|PDIA6|PLEC|NONO|PCBP1|PCBP2|TCEB2|SF3B3|SEC23B|SF3A1|SF1|ELAVL1|HIST2H2AC|CDO1|HNRNPUL2|EXOSC6|EDC4|PRPF8|WDR82|GTF2H5|GET4|NUP54|CARM1|ALDH16A1|CCAR2|NUP93|SERBP1|SMARCC2|BICD2|ATXN2L|DDX1|TFG|UPF1|SMARCC1|KHSRP|TNPO1|USP9X|SMARCE1|SNRNP40|RBM14|NUP88|EIF3C|CCT7|TUBB6|RBM4|SF3B5|SRRT|CHMP4B|FARSB|IGF2BP1|UBQLN2|PRPF19|UBQLN1|G3BP2|PA2G…
KPNB1	SPTAN1	SPTAN1	64490|64489|64489	62396	20798.7	3	0|0|0	1	1	1	1	1	inf	207987	0	TUBB2A|EIF3A|CTTN|TRIM25|MCM6|KPNB1|EFTUD2|PLEC|NONO|PCBP1|PCBP2|SEC23B|SF1|ELAVL1|CCDC6|ESRP1|PRPF8|WDR82|SERBP1|DDX1|TFG|UPF1|KHSRP|NAF1|RBM14|EIF3C|CCT7|TUBB6|SRRT|DPY30|CHMP4B|CGN|UBQLN2|PRPF19|UBQLN1|PA2G4|RUVBL2|RUVBL1|SF3B6|RPL36|SEC23IP|
KPNB1	TUBB2A	TUBB2A	64487|64488|64488	62391	20797	3	0|0|0	1	1	1	1	1	inf	207970	0	EIF3A|CTTN|TRIM25|MCM6|MVP|KPNB1|EFTUD2|KARS|PDIA6|PLEC|NONO|PCBP1|PCBP2|TCEB2|SF3B3|SF3B4|SEC23B|SF3A1|SF1|ELAVL1|HIST2H2AC|CDO1|ESRP1|PRPF8|WDR82|GTF2H5|NUP54|CARM1|CCAR2|NUP93|SERBP1|SMARCC2|BICD2|DDX1|TFG|UPF1|SMARCC1|KHSRP|TNPO1|USP9X|SMARCE1|SNRNP40|RBM14|NUP88|EIF3C|CCT7|TUBB6|RBM4|SF3B5|SRRT|CHMP4B|HOMER3|FARSB|CGN|UBQLN2|PADI3|PRPF19|UBQLN1|G3BP2|PA2G4|C14orf166|RUVBL2|RUVBL1|FARSA|SF3B6…
KPNB1	EIF3A	EIF3A	64491|64491|64491	62401	20800.3	3	0|0|0	1	1	1	1	1	inf	208003	0	CTTN|TRIM25|MCM6|MVP|KPNB1|EFTUD2|HERC3|KARS|PDIA6|PLEC|NONO|PCBP1|PCBP2|TCEB2|SF3B3|SF3B4|SEC23B|SF3A1|SF1|ELAVL1|CCDC6|HIST2H2AC|CDO1|HNRNPUL2|SMU1|FAM98B|RALY|EXOSC6|ESRP1|EDC4|PRPF8|FIP1L1|WDR82|GET4|NUP54|CARM1|CCAR1|NUP93|CPSF7|SERBP1|FAM98A|MAPK1IP1L|SMARCC2|BICD2|ATXN2L|PSPC1|DDX1|UPF1|SMARCC1|KHSRP|TNPO1|USP9X|SMARCE1|SNRNP40|NAF1|FUBP3|RBM14|NUP88|EIF3C|C12orf57|CCT7|FAM103A1|TUBB6|RBM4…
KPNB1	CTTN	CTTN	64490|64491|64491	62400	20800	3	24|24|24	1	1	1	1	1	inf	866.67	0	KPNB1|EFTUD2|KARS|PDIA6|PLEC|NONO|PCBP1|PCBP2|TCEB2|SF3B3|SF3B4|SEC23B|SF3A1|SF1|ELAVL1|HIST2H2AC|SMU1|RALY|ESRP1|PRPF8|CARM1|ALDH16A1|SMARCC2|DDX1|TFG|UPF1|SMARCC1|KHSRP|TNPO1|USP9X|SMARCE1|SNRNP40|RBM14|EIF3C|CCT7|TUBB6|RBM4|SF3B5|SRRT|DPY30|IGF2BP1|CGN|UBQLN2|BAIAP2L1|PRPF19|UBQLN1|G3BP2|PA2G4|C14orf166|RUVBL2|RUVBL1|SF3B6|YTHDF2|
KPNB1	TRIM25	TRIM25	64488|64488|64488	62392	20797.3	3	0|0|0	1	1	1	1	1	inf	207973	0	MCM6|MVP|KPNB1|EFTUD2|KARS|PLEC|NONO|PCBP1|PCBP2|TCEB2|SF3B3|SEC23B|SF3A1|SF1|ELAVL1|CCDC6|HIST2H2AC|HNRNPUL2|SMU1|FAM98B|RALY|ESRP1|EDC4|PRPF8|FIP1L1|WDR82|GTF2H5|NUP54|CARM1|CCAR1|NUP93|CPSF7|SERBP1|FAM98A|MAPK1IP1L|SMARCC2|PPP1R13L|ATXN2L|PSPC1|DDX1|TFG|UPF1|SMARCC1|KHSRP|TNPO1|USP9X|SMARCE1|SNRNP40|FUBP3|RBM14|NUP88|EIF3C|CCT7|FAM103A1|RBM4|SF3B5|SRRT|PNN|CHMP4B|FARSB|IGF2BP1|CGN|UBQLN2|PRPF1…
KPNB1	MCM6	MCM6	64484|64484|64484	62380	20793.3	3	0|0|0	1	1	1	1	1	inf	207933	0	MVP|KPNB1|EFTUD2|KARS|PDIA6|PLEC|NONO|PCBP1|PCBP2|TCEB2|SF3B3|SF3B4|SF3A1|SF1|ELAVL1|CCDC6|HIST2H2AC|CDO1|SMU1|RALY|EXOSC6|PRPF8|FIP1L1|WDR82|GTF2H5|NUP54|CARM1|CCAR2|NUP93|CPSF7|SERBP1|SMARCC2|PSPC1|DDX1|UPF1|SMARCC1|KHSRP|TNPO1|USP9X|SMARCE1|SNRNP40|RBM14|NUP88|EIF3C|CCT7|TUBB6|SF3B5|SRRT|DPY30|CHMP4B|FARSB|RBM12|CGN|UBQLN2|PRPF19|UBQLN1|PA2G4|C14orf166|RUVBL2|RUVBL1|FARSA|THRAP3|SF3B6|STRAP|RT…
KPNB1	MVP	MVP	64487|64488|64489	62392	20797.3	3	23|22|0	1	1	1	1	1	inf	1386.49	0	KPNB1|EFTUD2|KARS|PLEC|NONO|PCBP1|PCBP2|SF3B3|SF3B4|SF3A1|ELAVL1|HIST2H2AC|RALY|PRPF8|WDR82|GTF2H5|CARM1|SMARCC2|DDX1|UPF1|SMARCC1|KHSRP|TNPO1|USP9X|SNRNP40|RBM14|RANBP9|EIF3C|CCT7|TUBB6|RBM4|SF3B5|SRRT|CHMP4B|FARSB|MIOS|IGF2BP1|PRPF19|UBQLN1|PA2G4|C14orf166|RUVBL2|RUVBL1|FARSA|STRAP|RTCB|RPL36|
KPNB1	KPNB1	KPNB1	0|0|0	0	0	3	0|0|0	0	0	0	0	0	697.14	0	0.13	EFTUD2|HERC3|KARS|PDIA6|PLEC|NONO|PCBP1|PCBP2|TCEB2|SF3B3|SF3B4|SEC23B|SF3A1|SF1|ELAVL1|CCDC6|HIST2H2AC|CDO1|HNRNPUL2|SMU1|RALY|EXOSC6|ESRP1|EDC4|PRPF8|FIP1L1|WDR82|GTF2H5|GET4|NUP54|CARM1|CCAR1|CCAR2|NUP93|CPSF7|SERBP1|FAM98A|MAPK1IP1L|SMARCC2|BICD2|PPP1R13L|ATXN2L|PSPC1|DDX1|TFG|UPF1|SMARCC1|KHSRP|TNPO1|USP9X|SMARCE1|SNRNP40|NAF1|FUBP3|RBM14|PRAM1|RANBP9|NUP88|EIF3C|C12orf57|CCT7|FAM103A1|TUBB6…
KPNB1	EFTUD2	EFTUD2	64490|64489|64489	62396	20798.7	3	0|21|0	1	1	1	1	1	inf	2971.24	0	HERC3|KARS|PDIA6|PLEC|NONO|PCBP1|PCBP2|TCEB2|SF3B3|SF3B4|SEC23B|SF3A1|SF1|ELAVL1|CCDC6|HIST2H2AC|CDO1|HNRNPUL2|SMU1|FAM98B|RALY|EXOSC6|ESRP1|EDC4|PRPF8|FIP1L1|WDR82|GTF2H5|GET4|NUP54|CARM1|CCAR1|CCAR2|NUP93|CPSF7|SERBP1|FAM98A|MAPK1IP1L|SMARCC2|BICD2|PPP1R13L|ATXN2L|PSPC1|DDX1|TFG|UPF1|SMARCC1|KHSRP|TNPO1|USP9X|SMARCE1|SNRNP40|NAF1|FUBP3|RBM14|PRAM1|RANBP9|NUP88|EIF3C|C12orf57|CCT7|FAM103A1|TUBB6…
KPNB1	HERC3	HERC3	64490|64490|64490	62398	20799.3	3	0|0|0	1	1	1	1	1	inf	207993	0	PDIA6|PLEC|NONO|PCBP1|PCBP2|SF3B4|SF3A1|SF1|ELAVL1|HIST2H2AC|RALY|PRPF8|SERBP1|DDX1|UPF1|KHSRP|USP9X|SMARCE1|SNRNP40|RBM14|EIF3C|CCT7|SF3B5|SRRT|IGF2BP1|UBQLN2|PRPF19|UBQLN1|PA2G4|SF3B6|RPL36|
KPNB1	KARS	KARS	64489|64489|64489	62395	20798.3	3	0|0|0	1	1	1	1	1	inf	207983	0	PDIA6|PLEC|NONO|PCBP1|PCBP2|TCEB2|SF3B3|SF3B4|SEC23B|SF3A1|SF1|ELAVL1|CCDC6|HIST2H2AC|CDO1|SMU1|RALY|EXOSC6|EDC4|PRPF8|FIP1L1|WDR82|GTF2H5|GET4|NUP54|CARM1|CCAR1|NUP93|SERBP1|MAPK1IP1L|SMARCC2|PPP1R13L|ATXN2L|PSPC1|DDX1|UPF1|SMARCC1|KHSRP|TNPO1|USP9X|SNRNP40|NAF1|RBM14|RANBP9|NUP88|EIF3C|CCT7|TUBB6|RBM4|SF3B5|SRRT|CHMP4B|FARSB|GID8|IGF2BP1|UBQLN2|PADI3|PRPF19|UBQLN1|G3BP2|PA2G4|C14orf166|RUVBL2|R…
KPNB1	PDIA6	PDIA6	64489|64488|64490	62395	20798.3	3	0|0|0	1	1	1	1	1	inf	207983	0	PLEC|NONO|PCBP1|PCBP2|TCEB2|SF3B3|SEC23B|SF3A1|SF1|ELAVL1|HIST2H2AC|CDO1|EXOSC6|WDR82|GET4|NUP54|CARM1|CCAR2|NUP93|SERBP1|DDX1|TFG|UPF1|TNPO1|RBM14|NUP88|EIF3C|CCT7|TUBB6|SF3B5|SRRT|CHMP4B|FARSB|UBQLN2|PRPF19|UBQLN1|G3BP2|PA2G4|C14orf166|RUVBL2|RUVBL1|FARSA|SF3B6|STRAP|RPL36|SEC23IP|
KPNB1	PLEC	PLEC	64485|64486|64487	62386	20795.3	3	0|0|0	1	1	1	1	1	inf	207953	0	NONO|PCBP1|PCBP2|TCEB2|SF3B3|SF3B4|SEC23B|SF3A1|SF1|ELAVL1|CCDC6|HIST2H2AC|CDO1|HNRNPUL2|SMU1|RALY|EXOSC6|ESRP1|EDC4|PRPF8|FIP1L1|WDR82|GTF2H5|NUP54|CARM1|CCAR1|NUP93|SERBP1|FAM98A|MAPK1IP1L|SMARCC2|BICD2|ATXN2L|PSPC1|DDX1|TFG|UPF1|SMARCC1|KHSRP|TNPO1|USP9X|SMARCE1|SNRNP40|NAF1|RBM14|NUP88|EIF3C|CCT7|FAM103A1|TUBB6|RBM4|SF3B5|SRRT|PNN|CHMP4B|FARSB|GID8|IGF2BP1|CGN|UBQLN2|PRPF19|UBQLN1|G3BP2|PA2G4…
KPNB1	NONO	NONO	64492|64492|64492	62404	20801.3	3	23|0|0	1	1	1	1	1	inf	2713.22	0	PCBP1|PCBP2|TCEB2|SF3B3|SF3B4|SEC23B|SF3A1|SF1|ELAVL1|CCDC6|HIST2H2AC|CDO1|HNRNPUL2|SMU1|FAM98B|RALY|EXOSC6|ESRP1|EDC4|PRPF8|FIP1L1|WDR82|GTF2H5|GET4|NUP54|CARM1|CCAR1|CCAR2|NUP93|CPSF7|SERBP1|FAM98A|SMARCC2|BICD2|ATXN2L|PSPC1|DDX1|TFG|UPF1|SMARCC1|KHSRP|TNPO1|USP9X|SMARCE1|SNRNP40|NAF1|FUBP3|RBM14|PRAM1|NUP88|EIF3C|C12orf57|CCT7|FAM103A1|TUBB6|RBM4|SF3B5|SRRT|DPY30|PNN|CHMP4B|HOMER3|RBM12|IGF2BP…
KPNB1	PCBP1	PCBP1	64490|64490|64490	62398	20799.3	3	23|0|22	1	1	1	1	1	inf	1386.62	0	PCBP2|TCEB2|SF3B3|SF3B4|SEC23B|SF3A1|SF1|ELAVL1|CCDC6|HIST2H2AC|CDO1|HNRNPUL2|SMU1|FAM98B|RALY|EXOSC6|ESRP1|EDC4|PRPF8|FIP1L1|WDR82|GTF2H5|GET4|NUP54|CARM1|CCAR1|ALDH16A1|CCAR2|NUP93|CPSF7|SERBP1|FAM98A|MAPK1IP1L|SMARCC2|BICD2|ATXN2L|PSPC1|DDX1|TFG|UPF1|SMARCC1|KHSRP|TNPO1|USP9X|SMARCE1|SNRNP40|NAF1|FUBP3|RBM14|PRAM1|RANBP9|NUP88|EIF3C|C12orf57|CCT7|FAM103A1|TUBB6|RBM4|SF3B5|SRRT|PNN|CHMP4B|HOMER…
KPNB1	PCBP2	PCBP2	64489|64489|64489	62395	20798.3	3	22|21|22	1	1	1	1	1	inf	959.92	0	TCEB2|SF3B3|SF3B4|SEC23B|SF3A1|SF1|ELAVL1|CCDC6|HIST2H2AC|CDO1|HNRNPUL2|SMU1|FAM98B|RALY|EXOSC6|ESRP1|EDC4|PRPF8|FIP1L1|WDR82|GTF2H5|NUP54|CARM1|CCAR1|CCAR2|NUP93|CPSF7|SERBP1|FAM98A|MAPK1IP1L|SMARCC2|BICD2|ATXN2L|PSPC1|DDX1|TFG|UPF1|SMARCC1|KHSRP|TNPO1|USP9X|SMARCE1|SNRNP40|FUBP3|RBM14|RANBP9|NUP88|EIF3C|C12orf57|CCT7|FAM103A1|TUBB6|RBM4|SF3B5|SRRT|DPY30|PNN|CHMP4B|HOMER3|FARSB|RBM12|GID8|IGF2BP…
KPNB1	TCEB2	TCEB2	64485|64485|64485	62383	20794.3	3	19|20|0	1	1	1	1	1	inf	1599.56	0	SF3B3|SF3B4|SF3A1|SF1|ELAVL1|HIST2H2AC|CDO1|HNRNPUL2|SMU1|RALY|EXOSC6|ESRP1|PRPF8|FIP1L1|WDR82|GTF2H5|GET4|NUP54|CARM1|CCAR1|ALDH16A1|CCAR2|NUP93|CPSF7|SERBP1|SMARCC2|PSPC1|DDX1|UPF1|SMARCC1|KHSRP|TNPO1|USP9X|SMARCE1|SNRNP40|RBM14|NUP88|EIF3C|CCT7|FAM103A1|TUBB6|RBM4|SF3B5|SRRT|PNN|CHMP4B|FARSB|CGN|UBQLN2|PRPF19|UBQLN1|G3BP2|PA2G4|C14orf166|RUVBL2|RUVBL1|FARSA|THRAP3|SF3B6|STRAP|RTCB|RPL36|
KPNB1	SF3B3	SF3B3	64491|64491|64490	62400	20800	3	22|22|22	1	1	1	1	1	inf	945.45	0	SF3B4|SF3A1|SF1|ELAVL1|CCDC6|HIST2H2AC|CDO1|HNRNPUL2|SMU1|FAM98B|RALY|EXOSC6|ESRP1|EDC4|PRPF8|FIP1L1|WDR82|GTF2H5|NUP54|CARM1|CCAR1|CCAR2|NUP93|CPSF7|SERBP1|FAM98A|SMARCC2|BICD2|ATXN2L|PSPC1|DDX1|TFG|UPF1|SMARCC1|KHSRP|TNPO1|USP9X|SMARCE1|SNRNP40|NAF1|FUBP3|RBM14|RANBP9|NUP88|EIF3C|CCT7|FAM103A1|TUBB6|RBM4|SF3B5|SRRT|PNN|CHMP4B|FARSB|RBM12|IGF2BP1|ATXN10|UBQLN2|PRPF19|UBQLN1|G3BP2|PA2G4|C14orf166…
KPNB1	SF3B4	SF3B4	64489|64489|64488	62394	20798	3	0|0|0	1	1	1	1	1	inf	207980	0	SEC23B|SF3A1|SF1|ELAVL1|CCDC6|HIST2H2AC|HNRNPUL2|SMU1|RALY|EXOSC6|ESRP1|PRPF8|FIP1L1|WDR82|GTF2H5|NUP54|CARM1|CCAR1|CCAR2|NUP93|CPSF7|SERBP1|FAM98A|SMARCC2|ATXN2L|PSPC1|DDX1|TFG|UPF1|SMARCC1|KHSRP|TNPO1|USP9X|SMARCE1|SNRNP40|NAF1|FUBP3|RBM14|NUP88|EIF3C|CCT7|FAM103A1|TUBB6|RBM4|SF3B5|SRRT|DPY30|PNN|RBM12|MIOS|IGF2BP1|UBQLN2|PRPF19|UBQLN1|G3BP2|PA2G4|C14orf166|RUVBL2|RUVBL1|FARSA|THRAP3|SF3B6|STRA…
KPNB1	SF3A1	SF3A1	64488|64486|64488	62390	20796.7	3	0|0|22	1	1	1	1	1	inf	2835.91	0	SF1|ELAVL1|CCDC6|HIST2H2AC|HNRNPUL2|SMU1|FAM98B|RALY|EXOSC6|ESRP1|EDC4|PRPF8|FIP1L1|WDR82|GTF2H5|NUP54|CARM1|CCAR1|CCAR2|NUP93|CPSF7|SERBP1|FAM98A|MAPK1IP1L|SMARCC2|ATXN2L|PSPC1|DDX1|TFG|UPF1|SMARCC1|KHSRP|TNPO1|USP9X|SMARCE1|SNRNP40|NAF1|FUBP3|RBM14|NUP88|EIF3C|CCT7|FAM103A1|TUBB6|RBM4|SF3B5|SRRT|DPY30|PNN|FARSB|RBM12|IGF2BP1|ATXN10|UBQLN2|BAIAP2L1|PRPF19|UBQLN1|G3BP2|PA2G4|C14orf166|RUVBL2|RUVB…
KPNB1	SF1	SF1	64490|64490|64490	62398	20799.3	3	0|0|0	1	1	1	1	1	inf	207993	0	ELAVL1|CCDC6|HIST2H2AC|HNRNPUL2|SMU1|FAM98B|RALY|EXOSC6|ESRP1|EDC4|PRPF8|FIP1L1|WDR82|GTF2H5|NUP54|CARM1|CCAR1|CCAR2|NUP93|CPSF7|SERBP1|FAM98A|MAPK1IP1L|SMARCC2|PPP1R13L|ATXN2L|PSPC1|DDX1|TFG|UPF1|SMARCC1|KHSRP|TNPO1|USP9X|SMARCE1|SNRNP40|NAF1|FUBP3|RBM14|NUP88|EIF3C|CCT7|FAM103A1|TUBB6|RBM4|SF3B5|SRRT|DPY30|PNN|CHMP4B|FARSB|RBM12|IGF2BP1|ATXN10|UBQLN2|PRPF19|UBQLN1|G3BP2|PA2G4|C14orf166|RUVBL2|R…
KPNB1	ELAVL1	ELAVL1	64488|64488|64488	62392	20797.3	3	0|0|0	1	1	1	1	1	inf	207973	0	CCDC6|HIST2H2AC|CDO1|HNRNPUL2|SMU1|FAM98B|RALY|EXOSC6|ESRP1|EDC4|PRPF8|FIP1L1|WDR82|GTF2H5|GET4|NUP54|CARM1|CCAR1|ALDH16A1|CCAR2|NUP93|CPSF7|SERBP1|FAM98A|MAPK1IP1L|SMARCC2|ATXN2L|PSPC1|DDX1|TFG|UPF1|SMARCC1|KHSRP|TNPO1|USP9X|SMARCE1|SNRNP40|NAF1|FUBP3|RBM14|PRAM1|RANBP9|NUP88|EIF3C|C12orf57|CCT7|FAM103A1|TUBB6|RBM4|SF3B5|SRRT|DPY30|PNN|CHMP4B|HOMER3|FARSB|RBM12|GID8|IGF2BP1|ATXN10|UBQLN2|PRPF19|…
KPNB1	CCDC6	CCDC6	64486|64485|64487	62386	20795.3	3	0|0|0	1	1	1	1	1	inf	207953	0	HIST2H2AC|SMU1|RALY|PRPF8|WDR82|CARM1|CCAR2|NUP93|CPSF7|SERBP1|MAPK1IP1L|SMARCC2|ATXN2L|PSPC1|DDX1|TFG|UPF1|SMARCC1|KHSRP|TNPO1|USP9X|SMARCE1|SNRNP40|RBM14|CCT7|SF3B5|SRRT|DPY30|RBM12|IGF2BP1|BAIAP2L1|PRPF19|G3BP2|PA2G4|RUVBL2|RUVBL1|THRAP3|SF3B6|RPL36|SEC23IP|
KPNB1	HIST2H2AC	HIST2H2AC	64489|64489|64489	62395	20798.3	3	0|19|0	1	1	1	1	1	inf	3283.95	0	SMU1|RALY|EXOSC6|ESRP1|EDC4|PRPF8|FIP1L1|WDR82|GTF2H5|GET4|NUP54|CARM1|ALDH16A1|NUP93|SERBP1|FAM98A|SMARCC2|BICD2|PPP1R13L|ATXN2L|PSPC1|DDX1|TFG|UPF1|SMARCC1|KHSRP|TNPO1|USP9X|SMARCE1|SNRNP40|NAF1|RBM14|PRAM1|RANBP9|NUP88|EIF3C|C12orf57|CCT7|TUBB6|SF3B5|SRRT|DPY30|PNN|CHMP4B|RBM12|IGF2BP1|CGN|UBQLN2|PRPF19|UBQLN1|G3BP2|PA2G4|C14orf166|RUVBL2|RUVBL1|FARSA|THRAP3|SF3B6|RTCB|RPL36|
KPNB1	CDO1	CDO1	64486|64486|64486	62386	20795.3	3	0|0|0	1	1	1	1	1	inf	207953	0	WDR82|SERBP1|DDX1|UPF1|TNPO1|USP9X|RBM14|EIF3C|CCT7|TUBB6|FARSB|PRPF19|UBQLN1|PA2G4|C14orf166|RUVBL2|RUVBL1|FARSA|STRAP|RTCB|RPL36|
KPNB1	HNRNPUL2	HNRNPUL2	64487|64488|64488	62391	20797	3	0|0|0	1	1	1	1	1	inf	207970	0	SMU1|FAM98B|RALY|EXOSC6|ESRP1|PRPF8|FIP1L1|WDR82|GTF2H5|GET4|NUP54|CARM1|HPS6|CCAR1|NUP93|CPSF7|SERBP1|ATXN2L|PSPC1|DDX1|UPF1|KHSRP|TNPO1|USP9X|SNRNP40|FUBP3|RBM14|NUP88|EIF3C|CCT7|FAM103A1|RBM4|SF3B5|SRRT|PNN|FARSB|RBM12|IGF2BP1|ATXN10|UBQLN2|PRPF19|UBQLN1|G3BP2|PA2G4|C14orf166|RUVBL2|RUVBL1|THRAP3|SF3B6|RTCB|RPL36|YTHDF2|
KPNB1	SMU1	SMU1	64486|64486|64486	62386	20795.3	3	0|0|0	1	1	1	1	1	inf	207953	0	FAM98B|RALY|ESRP1|EDC4|PRPF8|FIP1L1|WDR82|GTF2H5|NUP54|CARM1|CCAR1|CCAR2|NUP93|CPSF7|SERBP1|FAM98A|SMARCC2|ATXN2L|PSPC1|DDX1|TFG|UPF1|SMARCC1|KHSRP|TNPO1|USP9X|SNRNP40|NAF1|FUBP3|RBM14|PRAM1|NUP88|EIF3C|CCT7|FAM103A1|RBM4|SF3B5|SRRT|DPY30|PNN|FARSB|RBM12|IGF2BP1|ATXN10|UBQLN2|PRPF19|UBQLN1|G3BP2|PA2G4|C14orf166|RUVBL2|RUVBL1|FARSA|THRAP3|SF3B6|STRAP|RTCB|RPL36|YTHDF2|
KPNB1	FAM98B	FAM98B	64487|64487|64488	62390	20796.7	3	0|0|0	1	1	1	1	1	inf	207967	0	ESRP1|PRPF8|WDR82|NUP54|CARM1|SERBP1|FAM98A|ATXN2L|PSPC1|DDX1|UPF1|SMARCC1|KHSRP|RBM14|EIF3C|RBM4|SRRT|IGF2BP1|PRPF19|PA2G4|C14orf166|RUVBL2|RUVBL1|THRAP3|SF3B6|STRAP|RTCB|YTHDF2|
KPNB1	EXOSC6	EXOSC6	64485|64485|64486	62384	20794.7	3	0|0|0	1	1	1	1	1	inf	207947	0	EDC4|PRPF8|WDR82|NUP54|CARM1|NUP93|CPSF7|SERBP1|SMARCC2|ATXN2L|PSPC1|DDX1|UPF1|SMARCC1|KHSRP|TNPO1|USP9X|SNRNP40|NAF1|FUBP3|RBM14|EIF3C|CCT7|RBM4|SRRT|FARSB|IGF2BP1|UBQLN2|PRPF19|UBQLN1|G3BP2|PA2G4|C14orf166|RUVBL2|RUVBL1|FARSA|THRAP3|SF3B6|STRAP|RTCB|RPL36|YTHDF2|
KPNB1	ESRP1	ESRP1	64485|64484|64483	62380	20793.3	3	0|18|0	1	1	1	1	1	inf	3465.56	0	EDC4|PRPF8|FIP1L1|WDR82|GTF2H5|NUP54|CARM1|CCAR1|NUP93|CPSF7|SERBP1|FAM98A|SMARCC2|BICD2|ATXN2L|PSPC1|DDX1|UPF1|SMARCC1|KHSRP|TNPO1|SMARCE1|SNRNP40|FUBP3|RBM14|RANBP9|NUP88|EIF3C|CCT7|FAM103A1|TUBB6|RBM4|SF3B5|SRRT|DPY30|PNN|CHMP4B|RBM12|IGF2BP1|CGN|UBQLN2|PRPF19|UBQLN1|G3BP2|PA2G4|C14orf166|RUVBL2|RUVBL1|FARSA|THRAP3|SF3B6|RTCB|YTHDF2|
KPNB1	EDC4	EDC4	64489|64489|64488	62394	20798	3	0|0|0	1	1	1	1	1	inf	207980	0	PRPF8|FIP1L1|WDR82|NUP54|CARM1|CCAR1|NUP93|CPSF7|SERBP1|FAM98A|SMARCC2|ATXN2L|PSPC1|DDX1|UPF1|SMARCC1|KHSRP|TNPO1|SNRNP40|FUBP3|RBM14|NUP88|EIF3C|CCT7|FAM103A1|TUBB6|RBM4|SF3B5|SRRT|DPY30|PNN|HOMER3|FARSB|IGF2BP1|UBQLN2|PRPF19|G3BP2|PA2G4|C14orf166|RUVBL2|RUVBL1|FARSA|THRAP3|SF3B6|STRAP|RTCB|RPL36|YTHDF2|SEC23IP|
KPNB1	PRPF8	PRPF8	64487|64485|64486	62386	20795.3	3	0|0|0	1	1	1	1	1	inf	207953	0	FIP1L1|WDR82|GTF2H5|GET4|NUP54|CARM1|CCAR1|CCAR2|NUP93|CPSF7|SERBP1|FAM98A|SMARCC2|BICD2|ATXN2L|PSPC1|DDX1|TFG|UPF1|SMARCC1|KHSRP|TNPO1|USP9X|SMARCE1|SNRNP40|NAF1|FUBP3|RBM14|RANBP9|NUP88|EIF3C|CCT7|FAM103A1|TUBB6|RBM4|SF3B5|SRRT|PNN|CHMP4B|FARSB|RBM12|IGF2BP1|ATXN10|UBQLN2|PRPF19|UBQLN1|G3BP2|PA2G4|C14orf166|RUVBL2|RUVBL1|FARSA|THRAP3|SF3B6|STRAP|RTCB|RPL36|YTHDF2|SEC23IP|
KPNB1	FIP1L1	FIP1L1	64487|64488|64488	62391	20797	3	0|0|0	1	1	1	1	1	inf	207970	0	WDR82|GTF2H5|NUP54|CARM1|CCAR1|CCAR2|NUP93|CPSF7|SERBP1|FAM98A|SMARCC2|BICD2|PPP1R13L|ATXN2L|PSPC1|DDX1|TFG|UPF1|SMARCC1|KHSRP|TNPO1|USP9X|SNRNP40|FUBP3|RBM14|PRAM1|RANBP9|NUP88|EIF3C|C12orf57|CCT7|FAM103A1|RBM4|SF3B5|SRRT|DPY30|PNN|RBM12|MIOS|IGF2BP1|CGN|ATXN10|UBQLN2|PRPF19|UBQLN1|G3BP2|PA2G4|C14orf166|RUVBL2|RUVBL1|FARSA|THRAP3|SF3B6|STRAP|RTCB|RPL36|YTHDF2|SEC23IP|
KPNB1	WDR82	WDR82	64486|0|0	64486	21495.3	3	0|0|0	0.33	1	0.33	1	0.33	449.64	214953	0.05	GTF2H5|GET4|NUP54|CARM1|CCAR1|NUP93|CPSF7|SERBP1|FAM98A|MAPK1IP1L|SMARCC2|PPP1R13L|ATXN2L|PSPC1|DDX1|UPF1|SMARCC1|KHSRP|TNPO1|USP9X|SMARCE1|SNRNP40|NAF1|FUBP3|RBM14|PRAM1|RANBP9|NUP88|EIF3C|C12orf57|CCT7|TUBB6|RBM4|SF3B5|SRRT|DPY30|PNN|FARSB|RBM12|MIOS|IGF2BP1|CGN|ATXN10|UBQLN2|PRPF19|UBQLN1|G3BP2|PA2G4|C14orf166|RUVBL2|RUVBL1|FARSA|THRAP3|SF3B6|STRAP|RTCB|RPL36|YTHDF2|
KPNB1	GTF2H5	GTF2H5	64486|0|0	64486	21495.3	3	0|0|0	0.33	1	0.33	1	0.33	344.64	214953	0.05	NUP54|CARM1|CCAR1|NUP93|CPSF7|SERBP1|SMARCC2|PSPC1|DDX1|TFG|UPF1|SMARCC1|KHSRP|TNPO1|USP9X|SMARCE1|SNRNP40|RBM14|PRAM1|RANBP9|NUP88|EIF3C|CCT7|FAM103A1|TUBB6|RBM4|SF3B5|SRRT|DPY30|PNN|CHMP4B|FARSB|CGN|UBQLN2|PRPF19|UBQLN1|PA2G4|C14orf166|RUVBL2|RUVBL1|FARSA|THRAP3|SF3B6|RPL36|
KPNB1	GET4	GET4	64487|64486|64486	62387	20795.7	3	0|0|0	1	1	1	1	1	inf	207957	0	NUP54|HPS6|NUP93|ATXN2L|TFG|TNPO1|USP9X|NUP88|CCT7|UBQLN2|UBQLN1|PA2G4|RUVBL2|RUVBL1|YTHDF2|SEC23IP|
KPNB1	NUP54	NUP54	64485|64485|0	63434	21144.7	3	0|0|0	0.67	1	0.67	1	0.67	427.14	211447	0	CCAR1|CCAR2|NUP93|CPSF7|SERBP1|FAM98A|SMARCC2|BICD2|PPP1R13L|ATXN2L|PSPC1|DDX1|TFG|UPF1|SMARCC1|KHSRP|TNPO1|USP9X|SMARCE1|SNRNP40|FUBP3|RBM14|PRAM1|RANBP9|NUP88|EIF3C|CCT7|FAM103A1|TUBB6|RBM4|SF3B5|SRRT|DPY30|PNN|CHMP4B|RBM12|MIOS|IGF2BP1|CGN|UBQLN2|PRPF19|UBQLN1|G3BP2|PA2G4|C14orf166|RUVBL2|RUVBL1|FARSA|THRAP3|SF3B6|STRAP|RTCB|RPL36|YTHDF2|SEC23IP|
KPNB1	CARM1	CARM1	64490|64489|64490	62397	20799	3	0|0|21	1	1	1	1	1	inf	2971.29	0	CCAR1|CPSF7|SERBP1|FAM98A|SMARCC2|PPP1R13L|ATXN2L|PSPC1|DDX1|TFG|UPF1|SMARCC1|KHSRP|TNPO1|USP9X|SMARCE1|SNRNP40|NAF1|FUBP3|RBM14|EIF3C|C12orf57|CCT7|TUBB6|RBM4|SF3B5|SRRT|DPY30|PNN|CHMP4B|FARSB|IGF2BP1|ATXN10|UBQLN2|PRPF19|UBQLN1|G3BP2|PA2G4|C14orf166|RUVBL2|RUVBL1|FARSA|THRAP3|SF3B6|RTCB|RPL36|YTHDF2|
KPNB1	CCAR1	CCAR1	64488|64488|64489	62393	20797.7	3	0|21|0	1	1	1	1	1	inf	2971.1	0	CCAR2|NUP93|CPSF7|SERBP1|FAM98A|ATXN2L|PSPC1|DDX1|TFG|UPF1|SMARCC1|KHSRP|TNPO1|SNRNP40|FUBP3|RBM14|NUP88|EIF3C|CCT7|FAM103A1|RBM4|SF3B5|SRRT|PNN|IGF2BP1|ATXN10|UBQLN2|PRPF19|G3BP2|PA2G4|C14orf166|RUVBL2|RUVBL1|THRAP3|SF3B6|STRAP|RTCB|RPL36|YTHDF2|SEC23IP|
KPNB1	SLC35F3	SLC35F3	64487|64487|0	63438	21146	3	0|0|0	0.67	1	0.67	1	0.67	14.64	211460	0
KPNB1	ALDH16A1	ALDH16A1	64488|64486|64486	62388	20796	3	0|0|0	1	1	1	1	1	inf	207960	0	SF3B5|UBQLN1|RUVBL2|RUVBL1|
KPNB1	CCAR2	CCAR2	64490|64491|64491	62400	20800	3	0|0|0	1	1	1	1	1	inf	208000	0	NUP93|CPSF7|SMARCC2|DDX1|UPF1|SMARCC1|KHSRP|SNRNP40|RBM14|NUP88|CCT7|TUBB6|SF3B5|SRRT|CHMP4B|RBM12|UBQLN2|PRPF19|UBQLN1|G3BP2|PA2G4|RUVBL2|RUVBL1|THRAP3|SF3B6|
KPNB1	NUP93	NUP93	64487|64486|64486	62387	20795.7	3	0|0|0	1	1	1	1	1	inf	207957	0	CPSF7|SERBP1|SMARCC2|BICD2|PPP1R13L|ATXN2L|PSPC1|DDX1|TFG|UPF1|SMARCC1|KHSRP|TNPO1|SNRNP40|FUBP3|RBM14|PRAM1|RANBP9|NUP88|EIF3C|CCT7|FAM103A1|TUBB6|RBM4|SF3B5|SRRT|PNN|CHMP4B|RBM12|MIOS|IGF2BP1|CGN|UBQLN2|PRPF19|UBQLN1|G3BP2|PA2G4|C14orf166|RUVBL2|RUVBL1|FARSA|THRAP3|SF3B6|STRAP|RTCB|RPL36|YTHDF2|SEC23IP|
KPNB1	CPSF7	CPSF7	64489|64489|64489	62395	20798.3	3	0|0|0	1	1	1	1	1	inf	207983	0	SERBP1|FAM98A|SMARCC2|ATXN2L|PSPC1|DDX1|UPF1|SMARCC1|KHSRP|TNPO1|USP9X|SNRNP40|FUBP3|RBM14|PRAM1|NUP88|EIF3C|CCT7|FAM103A1|RBM4|SF3B5|SRRT|PNN|RBM12|IGF2BP1|CGN|UBQLN2|PRPF19|UBQLN1|G3BP2|PA2G4|C14orf166|RUVBL2|RUVBL1|FARSA|THRAP3|SF3B6|STRAP|RTCB|YTHDF2|
KPNB1	SERBP1	SERBP1	64487|64488|64486	62389	20796.3	3	0|0|0	1	1	1	1	1	inf	207963	0	FAM98A|MAPK1IP1L|SMARCC2|BICD2|ATXN2L|PSPC1|DDX1|TFG|UPF1|SMARCC1|KHSRP|TNPO1|USP9X|SMARCE1|SNRNP40|NAF1|FUBP3|RBM14|PRAM1|RANBP9|NUP88|EIF3C|C12orf57|CCT7|TUBB6|RBM4|SF3B5|SRRT|DPY30|PNN|CHMP4B|FARSB|RBM12|GID8|IGF2BP1|UBQLN2|PRPF19|UBQLN1|G3BP2|PA2G4|C14orf166|RUVBL2|RUVBL1|FARSA|THRAP3|SF3B6|STRAP|RTCB|RPL36|YTHDF2|
KPNB1	FAM98A	FAM98A	64487|64487|64487	62389	20796.3	3	0|0|0	1	1	1	1	1	inf	207963	0	SMARCC2|ATXN2L|PSPC1|DDX1|TFG|UPF1|SMARCC1|KHSRP|TNPO1|SNRNP40|FUBP3|RBM14|NUP88|CCT7|RBM4|SF3B5|SRRT|DPY30|PNN|IGF2BP1|UBQLN2|PRPF19|UBQLN1|G3BP2|PA2G4|C14orf166|RUVBL2|RUVBL1|THRAP3|SF3B6|STRAP|RTCB|RPL36|YTHDF2|
KPNB1	MAPK1IP1L	MAPK1IP1L	64486|64486|64486	62386	20795.3	3	0|0|0	1	1	1	1	1	inf	207953	0	DDX1|TFG|UPF1|SMARCC1|KHSRP|TNPO1|FUBP3|EIF3C|CCT7|SRRT|FARSB|RBM12|PA2G4|THRAP3|RPL36|SEC23IP|
KPNB1	SMARCC2	SMARCC2	64487|64488|64488	62391	20797	3	0|19|0	1	1	1	1	1	inf	3283.74	0	BICD2|PPP1R13L|ATXN2L|PSPC1|DDX1|TFG|UPF1|SMARCC1|KHSRP|TNPO1|USP9X|SMARCE1|SNRNP40|FUBP3|RBM14|EIF3C|C12orf57|CCT7|TUBB6|SF3B5|SRRT|DPY30|PNN|CHMP4B|RBM12|IGF2BP1|UBQLN2|PRPF19|UBQLN1|G3BP2|PA2G4|C14orf166|RUVBL2|RUVBL1|FARSA|THRAP3|SF3B6|STRAP|RTCB|RPL36|YTHDF2|
KPNB1	PPP1R13L	PPP1R13L	64486|64487|64487	62388	20796	3	0|0|20	1	1	1	1	1	inf	3119.4	0	DDX1|SMARCC1|TNPO1|SMARCE1|RANBP9|NUP88|CCT7|PNN|IGF2BP1|PA2G4|C14orf166|RUVBL2|RUVBL1|RTCB|
KPNB1	PSPC1	PSPC1	64490|64490|64490	62398	20799.3	3	0|0|0	1	1	1	1	1	inf	207993	0	DDX1|TFG|UPF1|SMARCC1|KHSRP|TNPO1|USP9X|SMARCE1|SNRNP40|FUBP3|RBM14|NUP88|EIF3C|CCT7|RBM4|SF3B5|SRRT|PNN|RBM12|IGF2BP1|ATXN10|UBQLN2|PRPF19|UBQLN1|G3BP2|PA2G4|C14orf166|RUVBL2|RUVBL1|FARSA|THRAP3|SF3B6|STRAP|RTCB|RPL36|YTHDF2|
KPNB1	DDX1	DDX1	64492|64491|64491	62402	20800.7	3	21|23|22	1	1	1	1	1	inf	945.48	0	TFG|UPF1|SMARCC1|KHSRP|TNPO1|USP9X|SMARCE1|SNRNP40|NAF1|FUBP3|RBM14|PRAM1|RANBP9|NUP88|EIF3C|C12orf57|CCT7|TUBB6|RBM4|SF3B5|SRRT|PNN|CHMP4B|HOMER3|FARSB|RBM12|IGF2BP1|CGN|ATXN10|UBQLN2|PRPF19|UBQLN1|G3BP2|PA2G4|C14orf166|RUVBL2|RUVBL1|FARSA|THRAP3|SF3B6|STRAP|RTCB|RPL36|YTHDF2|
KPNB1	TFG	TFG	64491|64490|64490	62399	20799.7	3	0|0|0	1	1	1	1	1	inf	207997	0	UPF1|SMARCC1|KHSRP|TNPO1|USP9X|SNRNP40|RBM14|PRAM1|NUP88|CCT7|RBM4|SF3B5|SRRT|PNN|CHMP4B|MIOS|IGF2BP1|UBQLN2|BAIAP2L1|PRPF19|UBQLN1|G3BP2|PA2G4|C14orf166|RUVBL2|RUVBL1|THRAP3|SF3B6|STRAP|RTCB|SEC23IP|
KPNB1	UPF1	UPF1	64488|64488|64488	62392	20797.3	3	0|0|0	1	1	1	1	1	inf	207973	0	SMARCC1|KHSRP|TNPO1|USP9X|SMARCE1|SNRNP40|NAF1|FUBP3|RBM14|RANBP9|NUP88|EIF3C|C12orf57|CCT7|FAM103A1|TUBB6|RBM4|SF3B5|SRRT|DPY30|PNN|CHMP4B|HOMER3|FARSB|RBM12|GID8|MIOS|IGF2BP1|ATXN10|UBQLN2|PRPF19|UBQLN1|G3BP2|PA2G4|C14orf166|RUVBL2|RUVBL1|FARSA|THRAP3|SF3B6|STRAP|RTCB|RPL36|YTHDF2|SEC23IP|
KPNB1	SMARCC1	SMARCC1	64486|0|0	64486	21495.3	3	0|0|0	0.33	1	0.33	1	0.33	277.14	214953	0.05	KHSRP|TNPO1|USP9X|SMARCE1|SNRNP40|FUBP3|RBM14|NUP88|EIF3C|C12orf57|CCT7|TUBB6|RBM4|SF3B5|SRRT|DPY30|PNN|CHMP4B|FARSB|RBM12|IGF2BP1|UBQLN2|PRPF19|UBQLN1|G3BP2|PA2G4|C14orf166|RUVBL2|RUVBL1|FARSA|THRAP3|SF3B6|STRAP|RTCB|YTHDF2|
KPNB1	KHSRP	KHSRP	64491|64492|64492	62403	20801	3	0|21|22	1	1	1	1	1	inf	1451.23	0	TNPO1|USP9X|SMARCE1|SNRNP40|NAF1|FUBP3|RBM14|RANBP9|NUP88|EIF3C|C12orf57|CCT7|FAM103A1|TUBB6|RBM4|SF3B5|SRRT|DPY30|PNN|HOMER3|FARSB|RBM12|IGF2BP1|CGN|ATXN10|UBQLN2|PRPF19|UBQLN1|G3BP2|PA2G4|C14orf166|RUVBL2|RUVBL1|FARSA|THRAP3|SF3B6|STRAP|RTCB|RPL36|YTHDF2|
KPNB1	TNPO1	TNPO1	64488|0|0	64488	21496	3	0|0|0	0.33	1	0.33	1	0.33	299.64	214960	0.05	USP9X|SMARCE1|SNRNP40|NAF1|FUBP3|RBM14|RANBP9|NUP88|EIF3C|CCT7|TUBB6|RBM4|SF3B5|SRRT|PNN|CHMP4B|FARSB|RBM12|GID8|MIOS|IGF2BP1|ATXN10|UBQLN2|PRPF19|UBQLN1|G3BP2|PA2G4|C14orf166|RUVBL2|RUVBL1|FARSA|THRAP3|SF3B6|STRAP|RTCB|RPL36|YTHDF2|SEC23IP|
KPNB1	USP9X	USP9X	64485|64485|64485	62383	20794.3	3	0|0|0	1	1	1	1	1	inf	207943	0	SMARCE1|SNRNP40|RBM14|NUP88|EIF3C|C12orf57|CCT7|TUBB6|SF3B5|SRRT|PNN|CHMP4B|FARSB|IGF2BP1|CGN|UBQLN2|PRPF19|UBQLN1|G3BP2|PA2G4|C14orf166|RUVBL2|RUVBL1|FARSA|THRAP3|SF3B6|RTCB|RPL36|YTHDF2|SEC23IP|
KPNB1	SMARCE1	SMARCE1	64487|64488|64487	62390	20796.7	3	0|0|0	1	1	1	1	1	inf	207967	0	SNRNP40|RBM14|EIF3C|CCT7|TUBB6|SF3B5|SRRT|DPY30|CHMP4B|IGF2BP1|PRPF19|PA2G4|C14orf166|RUVBL2|RUVBL1|THRAP3|SF3B6|RTCB|
KPNB1	SNRNP40	SNRNP40	64487|64484|64488	62387	20795.7	3	0|0|0	1	1	1	1	1	inf	207957	0	NAF1|FUBP3|RBM14|NUP88|EIF3C|CCT7|RBM4|SF3B5|SRRT|PNN|RBM12|IGF2BP1|ATXN10|UBQLN2|PRPF19|UBQLN1|G3BP2|PA2G4|C14orf166|RUVBL2|RUVBL1|FARSA|THRAP3|SF3B6|STRAP|RTCB|RPL36|YTHDF2|
KPNB1	NAF1	NAF1	64482|0|0	64482	21494	3	0|0|0	0.33	1	0.33	1	0.33	119.64	214940	0.05	EIF3C|CCT7|SF3B5|SRRT|PNN|PRPF19|G3BP2|PA2G4|C14orf166|RUVBL2|RUVBL1|FARSA|SF3B6|RPL36|
KPNB1	FUBP3	FUBP3	64485|64487|64486	62386	20795.3	3	0|0|0	1	1	1	1	1	inf	207953	0	RBM14|NUP88|CCT7|RBM4|SF3B5|SRRT|PNN|RBM12|IGF2BP1|ATXN10|UBQLN2|PRPF19|UBQLN1|G3BP2|PA2G4|C14orf166|RUVBL2|RUVBL1|FARSA|THRAP3|SF3B6|STRAP|RTCB|RPL36|YTHDF2|SEC23IP|
KPNB1	RBM14	RBM14	64488|64489|64488	62393	20797.7	3	0|0|0	1	1	1	1	1	inf	207977	0	NUP88|EIF3C|C12orf57|CCT7|FAM103A1|TUBB6|RBM4|SF3B5|SRRT|PNN|CHMP4B|FARSB|RBM12|GID8|IGF2BP1|ATXN10|UBQLN2|PRPF19|UBQLN1|G3BP2|PA2G4|C14orf166|RUVBL2|RUVBL1|FARSA|THRAP3|SF3B6|STRAP|RTCB|RPL36|YTHDF2|
KPNB1	RANBP9	RANBP9	64487|64487|64487	62389	20796.3	3	0|0|0	1	1	1	1	1	inf	207963	0	NUP88|CCT7|CHMP4B|GID8|MIOS|UBQLN1|G3BP2|PA2G4|C14orf166|RUVBL2|RUVBL1|FARSA|RTCB|
KPNB1	NUP88	NUP88	64487|64486|64486	62387	20795.7	3	0|0|0	1	1	1	1	1	inf	207957	0	EIF3C|CCT7|FAM103A1|TUBB6|RBM4|SF3B5|SRRT|PNN|CHMP4B|RBM12|MIOS|IGF2BP1|CGN|UBQLN2|PRPF19|UBQLN1|G3BP2|PA2G4|C14orf166|RUVBL2|RUVBL1|FARSA|THRAP3|SF3B6|STRAP|RTCB|RPL36|YTHDF2|SEC23IP|
KPNB1	EIF3C	EIF3C	64491|64491|64491	62401	20800.3	3	0|0|0	1	1	1	1	1	inf	208003	0	CCT7|FAM103A1|TUBB6|RBM4|SF3B5|SRRT|PNN|CHMP4B|FARSB|MIOS|IGF2BP1|UBQLN2|PRPF19|UBQLN1|G3BP2|PA2G4|C14orf166|RUVBL2|RUVBL1|FARSA|THRAP3|SF3B6|STRAP|RTCB|RPL36|YTHDF2|
KPNB1	C12orf57	C12orf57	64485|64484|64486	62383	20794.3	3	0|0|0	1	1	1	1	1	inf	207943	0	CCT7|UBQLN2|PRPF19|PA2G4|
KPNB1	CCT7	CCT7	64486|64487|64487	62388	20796	3	0|21|0	1	1	1	1	1	inf	2970.86	0	TUBB6|RBM4|SF3B5|SRRT|DPY30|PNN|CHMP4B|FARSB|GID8|MIOS|IGF2BP1|UBQLN2|PADI3|PRPF19|UBQLN1|G3BP2|PA2G4|C14orf166|RUVBL2|RUVBL1|FARSA|THRAP3|SF3B6|STRAP|RTCB|RPL36|YTHDF2|
KPNB1	FAM103A1	FAM103A1	64488|64487|64488	62391	20797	3	0|0|0	1	1	1	1	1	inf	207970	0	RBM4|SF3B5|SRRT|PNN|PRPF19|G3BP2|RUVBL1|THRAP3|SF3B6|YTHDF2|
KPNB1	TUBB6	TUBB6	64489|64488|64488	62393	20797.7	3	0|21|24	1	1	1	1	1	inf	1386.51	0	SF3B5|SRRT|CHMP4B|FARSB|IGF2BP1|UBQLN2|PRPF19|UBQLN1|PA2G4|C14orf166|RUVBL2|RUVBL1|FARSA|SF3B6|STRAP|RTCB|RPL36|YTHDF2|
KPNB1	RBM4	RBM4	64488|64487|64487	62390	20796.7	3	0|0|0	1	1	1	1	1	inf	207967	0	SF3B5|SRRT|PNN|RBM12|IGF2BP1|ATXN10|UBQLN2|PRPF19|UBQLN1|G3BP2|PA2G4|C14orf166|RUVBL2|RUVBL1|FARSA|THRAP3|SF3B6|STRAP|RTCB|RPL36|YTHDF2|
KPNB1	SF3B5	SF3B5	64488|64486|0	63438	21146	3	0|0|0	0.67	1	0.67	1	0.67	172.14	211460	0	SRRT|DPY30|PNN|RBM12|IGF2BP1|ATXN10|UBQLN2|PRPF19|UBQLN1|G3BP2|PA2G4|C14orf166|RUVBL2|RUVBL1|FARSA|THRAP3|SF3B6|STRAP|RTCB|RPL36|YTHDF2|
KPNB1	SRRT	SRRT	64487|64488|64489	62392	20797.3	3	0|21|0	1	1	1	1	1	inf	2971.05	0	DPY30|PNN|CHMP4B|RBM12|IGF2BP1|CGN|ATXN10|UBQLN2|PRPF19|UBQLN1|G3BP2|PA2G4|C14orf166|RUVBL2|RUVBL1|FARSA|THRAP3|SF3B6|STRAP|RTCB|RPL36|YTHDF2|
KPNB1	DPY30	DPY30	64487|64487|64487	62389	20796.3	3	0|0|0	1	1	1	1	1	inf	207963	0	FARSB|IGF2BP1|ATXN10|PRPF19|G3BP2|PA2G4|RUVBL2|RUVBL1|FARSA|SF3B6|
KPNB1	CHMP4B	CHMP4B	64486|64487|64487	62388	20796	3	0|0|0	1	1	1	1	1	inf	207960	0	CGN|UBQLN2|PRPF19|UBQLN1|PA2G4|C14orf166|RUVBL2|RUVBL1|SF3B6|RTCB|RPL36|SEC23IP|
KPNB1	HOMER3	HOMER3	64485|64485|64486	62384	20794.7	3	0|0|0	1	1	1	1	1	inf	207947	0	IGF2BP1|G3BP2|YTHDF2|
KPNB1	FARSB	FARSB	64486|64486|64487	62387	20795.7	3	0|0|0	1	1	1	1	1	inf	207957	0	IGF2BP1|ATXN10|UBQLN2|PRPF19|UBQLN1|G3BP2|PA2G4|C14orf166|RUVBL2|RUVBL1|FARSA|STRAP|RTCB|RPL36|YTHDF2|
KPNB1	GID8	GID8	64488|64487|64488	62391	20797	3	0|0|0	1	1	1	1	1	inf	207970	0	UBQLN1|PA2G4|RUVBL1|RPL36|
KPNB1	IGF2BP1	IGF2BP1	64487|64487|64486	62388	20796	3	0|0|0	1	1	1	1	1	inf	207960	0	ATXN10|UBQLN2|PRPF19|UBQLN1|G3BP2|PA2G4|C14orf166|RUVBL2|RUVBL1|FARSA|THRAP3|SF3B6|STRAP|RTCB|RPL36|YTHDF2|SEC23IP|
KPNB1	CGN	CGN	64484|64486|64485	62383	20794.3	3	0|0|0	1	1	1	1	1	inf	207943	0	UBQLN2|PRPF19|UBQLN1|RPL36|
KPNB1	ATXN10	ATXN10	64485|64486|0	63435	21145	3	0|0|0	0.67	1	0.67	1	0.67	74.64	211450	0	PRPF19|PA2G4|C14orf166|RUVBL2|RUVBL1|FARSA|SF3B6|RTCB|
KPNB1	UBQLN2	UBQLN2	64486|64486|64487	62387	20795.7	3	0|0|0	1	1	1	1	1	inf	207957	0	PRPF19|UBQLN1|G3BP2|PA2G4|C14orf166|RUVBL2|RUVBL1|FARSA|THRAP3|SF3B6|STRAP|RTCB|RPL36|YTHDF2|
KPNB1	PADI3	PADI3	64488|64488|64488	62392	20797.3	3	21|22|22	1	1	1	1	1	inf	959.88	0	C14orf166|RUVBL1|
KPNB1	PRPF19	PRPF19	64489|64489|64490	62396	20798.7	3	24|24|24	1	1	1	1	1	inf	866.61	0	UBQLN1|G3BP2|PA2G4|C14orf166|RUVBL2|RUVBL1|FARSA|THRAP3|SF3B6|STRAP|RTCB|RPL36|YTHDF2|
KPNB1	UBQLN1	UBQLN1	64489|64489|64489	62395	20798.3	3	0|0|0	1	1	1	1	1	inf	207983	0	G3BP2|PA2G4|C14orf166|RUVBL2|RUVBL1|FARSA|THRAP3|SF3B6|STRAP|RTCB|RPL36|YTHDF2|SEC23IP|
KPNB1	G3BP2	G3BP2	64485|64486|64486	62385	20795	3	0|0|0	1	1	1	1	1	inf	207950	0	PA2G4|C14orf166|RUVBL2|RUVBL1|FARSA|THRAP3|SF3B6|STRAP|RTCB|RPL36|YTHDF2|SEC23IP|
KPNB1	C14orf166	C14orf166	64491|64491|64491	62401	20800.3	3	22|22|0	1	1	1	1	1	inf	1418.2	0	RUVBL2|RUVBL1|FARSA|THRAP3|SF3B6|STRAP|RTCB|RPL36|YTHDF2|
KPNB1	RUVBL2	RUVBL2	64491|64490|64490	62399	20799.7	3	23|23|23	1	1	1	1	1	inf	904.33	0	RUVBL1|FARSA|THRAP3|SF3B6|STRAP|RTCB|RPL36|YTHDF2|SEC23IP|
KPNB1	RUVBL1	RUVBL1	64489|64490|64490	62397	20799	3	0|0|0	1	1	1	1	1	inf	207990	0	FARSA|THRAP3|SF3B6|STRAP|RTCB|RPL36|YTHDF2|
KPNB1	FARSA	FARSA	64486|64486|64487	62387	20795.7	3	0|0|0	1	1	1	1	1	inf	207957	0	THRAP3|SF3B6|STRAP|RTCB|RPL36|YTHDF2|
KPNB1	STRAP	STRAP	64488|64488|64488	62392	20797.3	3	0|0|21	1	1	1	1	1	inf	2971.05	0	RTCB|RPL36|YTHDF2|
KPNB1	RTCB	RTCB	64492|64492|64492	62404	20801.3	3	23|23|20	1	1	1	1	1	inf	945.52	0	RPL36|YTHDF2|
KPNB1	RPL36	RPL36	64489|64489|64486	62392	20797.3	3	0|0|0	1	1	1	1	1	inf	207973	0	YTHDF2|
KPNB1	YTHDF2	YTHDF2	64486|64486|0	63436	21145.3	3	0|0|0	0.67	1	0.67	1	0.67	22.14	211453	0	SEC23IP|
KPNB1	SEC23IP	SEC23IP	64486|64485|0	63435	21145	3	0|0|0	0.67	1	0.67	1	0.67	14.64	211450	0
KPNB1	CAPNS1	CAPNS1	0|64486|64486	63436	21145.3	3	0|0|0	0.67	1	#NAME?	0	#NAME?	inf	211453	0	PABPC1|HNRNPDL|SYMPK|PSMB3|RPS24|SPTBN1|RPL10|RELA|CLTC|POLR2E|TARDBP|RPL17|TJP1|HNRNPM|AP2B1|PRDX1|DDX42|NELFE|IARS|SMARCA4|FKBP15|SRSF7|POLR2J3|RPSA|CAST|DDX3X|ARFGAP2|HSPA1B|CYFIP2|SMARCB1|MATR3|FASN|QARS|PTBP1|ENAH|TJP2|POLR2B|PHGDH|CNOT1|HCFC1|RPL23A|SNRPG|EIF3L|EWSR1|UBE2I|VIM|XRCC6|CAPZB|ARHGEF7|PABPC4|HNRNPC|PSME3|EIF3H|PKM|UBB|FXR1|ILF2|RPA3|RAN|MYL6|CPSF4|SRI|EEF1E1|RPL37A|PRKAR2A|MCM7|…
KPNB1	MYCBP	MYCBP	0|64487|64487	63438	21146	3	0|0|0	0.67	1	0.67	1	0.67	584.64	211460	0	PRDX1|RPSA|VIM|PRPS1|PKM|RAN|PRKAR2A|EEF1B2|KRT8|RPL9|YWHAZ|CSTF3|EEF1D|PSMC3|CFL1|ATP5B|HNRNPH1|IMPDH2|DDX5|FBL|RPS5|AKAP8|PRPSAP2|GAPDH|HSPB1|RPLP0|ENO1|NPM1|TUBB|EPRS|HSP90AA1|HSP90AB1|HSPD1|HSPA5|HSPA8|PRPS2|EEF2|MIF|RPS2|TCP1|HNRNPA2B1|RPS3|AHCY|ATP5A1|PSMA3|EEF1G|RPL4|HSPA9|EIF4A3|RPL3|RPL5|CCT5|CCT3|CCT4|EIF3B|MARS|ACTG1|EIF4A1|RPS16|YWHAE|RPL11|GNB2L1|TUBA1B|TUBB4B|CCT2|DHX9|SRSF6|EIF3I|T…
KPNB1	NUMA1	NUMA1	0|64485|64485	63434	21144.7	3	0|0|0	0.67	1	#NAME?	0	#NAME?	inf	211447	0	RAVER1|TJP1|HNRNPM|SRSF3|HNRNPUL1|SNRPC|PRDX1|NUP214|IARS|CSTF1|SMARCA4|SRSF7|RPSA|DDX46|RANBP10|DDX3X|TBL1XR1|HSPA1B|SMARCB1|MATR3|RBM39|QARS|PTBP1|ARID1A|POLR2B|DDX17|PHGDH|CNOT3|CNOT1|RPL23A|SNRPG|NAP1L4|EIF3L|EWSR1|UBE2I|MCM5|XRCC6|CAPZB|PABPC4|HNRNPC|PSME3|EIF3H|PKM|UBB|FXR1|ILF2|RAN|CPSF4|RPL37A|PRKAR2A|MCM7|RAB6B|LUC7L3|POLR2H|RPL24|FUBP1|TIA1|EEF1B2|EIF4G2|RPL32|HNRNPAB|HNRNPD|RPL9|EIF4E|…
KPNB1	RBM10	RBM10	0|64487|64487	63438	21146	3	0|0|0	0.67	1	#NAME?	0	#NAME?	inf	211460	0	HNRNPUL1|SNRPC|DDX42|NELFE|NUP214|CSTF1|SMARCA4|FKBP15|SRSF7|RPSA|DDX46|CAST|GIT1|DDX3X|TBL1XR1|SMARCB1|PUF60|MATR3|RBM39|PTBP1|ENAH|ARID1A|TJP2|POLR2B|DDX17|PHGDH|CNOT3|CNOT1|HCFC1|RPL23A|SNRPG|EWSR1|UBE2I|MCM5|XRCC6|PRPS1|PABPC4|HNRNPC|PSME3|PKM|UBB|FXR1|ILF2|RPA3|RAN|CPSF4|RPL37A|MCM7|LUC7L3|POLR2H|RPL24|FUBP1|TIA1|CTNND1|EEF1B2|KRT19|THBS1|EIF4G2|RPL32|HNRNPAB|HNRNPD|RPL9|CTBP1|EIF4E|CIRBP|HD…
KPNB1	DDX42	DDX42	0|64484|64486	63434	21144.7	3	0|0|0	0.67	1	#NAME?	0	#NAME?	inf	211447	0	NELFE|NUP214|IARS|CSTF1|SMARCA4|SRSF7|POLR2J3|RPSA|DDX46|CAST|DDX3X|HSPA1B|SSBP1|SMARCB1|PUF60|MATR3|RBM39|QARS|PTBP1|ARID1A|POLR2B|DDX17|PHGDH|CNOT1|HCFC1|RPL23A|SNRPG|EIF3L|EWSR1|UBE2I|MCM5|XRCC6|PRPS1|PABPC4|HNRNPC|PSME3|EIF3H|PKM|UBB|FXR1|ILF2|RPA3|RAN|CPSF4|SRI|EEF1E1|RPL37A|PRKAR2A|MCM7|LUC7L3|POLR2H|RPL24|FUBP1|TIA1|EEF1B2|EIF4G2|RPL32|HNRNPAB|HNRNPD|RPL9|EIF4E|CIRBP|HDAC2|TCEB1|RPL30|RPL2…
KPNB1	NELFE	NELFE	0|64484|0	64484	21494.7	3	0|0|0	0.33	1	#NAME?	0	#NAME?	inf	214947	0.05	NUP214|IARS|CSTF1|SMARCA4|FKBP15|SRSF7|POLR2J3|RPSA|DDX46|CAST|GIT1|DDX3X|HSPA1B|SSBP1|SMARCB1|PUF60|MATR3|FASN|RBM39|PTBP1|ARID1A|POLR2B|DDX17|PHGDH|CNOT3|CNOT1|RPL23A|SNRPG|EWSR1|UBE2I|VIM|MCM5|XRCC6|CAPZB|PRPS1|ARHGEF7|PABPC4|HNRNPC|PSME3|PKM|UBB|ILF2|RPA3|RAN|CPSF4|EEF1E1|RPL37A|MCM7|LUC7L3|POLR2H|RPL24|FUBP1|TIA1|EEF1B2|EIF4G2|RPL32|HNRNPAB|HNRNPD|RPL9|EIF4E|SEC31A|HDAC2|TCEB1|RPL30|RPL26|SK…
KPNB1	SMARCA4	SMARCA4	0|64484|64486	63434	21144.7	3	0|0|0	0.67	1	#NAME?	0	#NAME?	inf	211447	0	SRSF7|POLR2J3|RPSA|DDX46|CAST|DDX3X|TBL1XR1|HSPA1B|CYFIP2|SMARCB1|PUF60|MATR3|FASN|RBM39|QARS|PTBP1|ENAH|ARID1A|TJP2|POLR2B|DDX17|PHGDH|CNOT3|CNOT1|HCFC1|RPL23A|SNRPG|NAP1L4|EIF3L|EWSR1|UBE2I|VIM|MCM5|XRCC6|CAPZB|PRPS1|ARHGEF7|PABPC4|HNRNPC|PSME3|EIF3H|PKM|UBB|FXR1|ILF2|RPA3|RAN|MYL6|CPSF4|EEF1E1|RPL37A|MCM7|LUC7L3|POLR2H|RPL24|FUBP1|TIA1|EEF1B2|KRT8|KRT19|THBS1|EIF4G2|RPL32|HNRNPAB|HNRNPD|RPL9|C…
KPNB1	QARS	QARS	0|64485|0	64485	21495	3	0|0|0	0.33	1	#NAME?	0	#NAME?	inf	214950	0.05	PTBP1|ENAH|POLR2B|DDX17|PHGDH|CNOT3|CNOT1|HCFC1|RPL23A|SNRPG|NAP1L4|EIF3L|EWSR1|UBE2I|VIM|MCM5|XRCC6|CAPZB|PRPS1|PABPC4|HNRNPC|PSME3|EIF3H|PKM|UBB|FXR1|ILF2|RPA3|RAN|CPSF4|SRI|EEF1E1|RPL37A|MCM7|LUC7L3|POLR2H|RPL24|FUBP1|TIA1|EEF1B2|HBA2|KRT1|KRT8|EIF4G2|RPL32|HNRNPAB|HNRNPD|RPL9|EIF4E|CIRBP|HDAC2|TCEB1|RPL30|RPL26|SKP1|DNPEP|SQSTM1|RPL14|EIF4A2|RPL15|SSB|CSNK2A1|EIF4G1|CSTF2|EIF4B|YWHAZ|ALYREF|R…
KPNB1	ARID1A	ARID1A	0|64486|0	64486	21495.3	3	0|0|0	0.33	1	#NAME?	0	#NAME?	inf	214953	0.05	POLR2B|DDX17|PHGDH|CNOT3|CNOT1|HCFC1|RPL23A|SNRPG|EWSR1|UBE2I|VIM|MCM5|XRCC6|CAPZB|PRPS1|ARHGEF7|HNRNPC|PSME3|PKM|UBB|FXR1|ILF2|RPA3|RAN|MYL6|CPSF4|SRI|EEF1E1|RPL37A|MCM7|LUC7L3|POLR2H|FUBP1|TIA1|EEF1B2|KRT8|THBS1|EIF4G2|RPL32|HNRNPAB|HNRNPD|RPL9|CTBP1|EIF4E|HDAC2|TCEB1|RPL30|RPL26|SKP1|SQSTM1|RPL14|EIF4A2|RPL15|SSB|CSNK2A1|EIF4G1|CSTF2|EIF4B|YWHAZ|ALYREF|RBBP7|CSTF3|EEF1D|CAPRIN1|RPL27A|PSMC3|CF…
KPNB1	NAP1L4	NAP1L4	0|64488|0	64488	21496	3	0|0|0	0.33	1	#NAME?	0	#NAME?	inf	214960	0.05	EIF3L|EWSR1|UBE2I|MCM5|XRCC6|CAPZB|PRPS1|PABPC4|HNRNPC|PSME3|EIF3H|PKM|UBB|FXR1|ILF2|RPA3|RAN|CPSF4|RPL37A|MCM7|RAB6B|POLR2H|RPL24|EEF1B2|HBA2|THBS1|EIF4G2|RPL32|HNRNPAB|HNRNPD|RPL9|EIF4E|HDAC2|TCEB1|RPL30|RPL26|SKP1|SQSTM1|DYNC1I2|RPL14|EIF4A2|RPL15|SSB|CSNK2A1|EIF4G1|CSTF2|EIF4B|YWHAZ|ALYREF|RBBP7|SRP9|CSTF3|EEF1D|SERPINH1|CAPRIN1|RPL27A|PSMC3|EXOSC4|RAE1|FAU|RPL35|DDB1|MLF2|CAD|CNOT2|ATP5B|HNR…
KPNB1	MCM5	MCM5	0|64485|0	64485	21495	3	0|0|0	0.33	1	#NAME?	0	#NAME?	inf	214950	0.05	XRCC6|CAPZB|PRPS1|ARHGEF7|PABPC4|HNRNPC|PSME3|EIF3H|PKM|UBB|FXR1|ILF2|RPA3|RAN|CPSF4|RPL37A|MCM7|LUC7L3|POLR2H|RPL24|FUBP1|TIA1|EEF1B2|THBS1|EIF4G2|RPL32|HNRNPAB|HNRNPD|RPL9|CTBP1|EIF4E|CIRBP|HDAC2|TCEB1|RPL30|RPL26|SKP1|SQSTM1|DYNC1I2|RPL14|EIF4A2|RPL15|SSB|CSNK2A1|EIF4G1|CSTF2|EIF4B|YWHAZ|ALYREF|RBBP7|SRP9|CSTF3|EEF1D|CAPRIN1|RPL27A|PSMC3|EXOSC4|RAE1|FAU|AP2A1|RPL35|DDB1|CAD|ATP5B|HNRNPA1|UBAP2…
KPNB1	RPA3	RPA3	0|64483|64486	63433	21144.3	3	0|0|0	0.67	1	#NAME?	0	#NAME?	inf	211443	0	RAN|CPSF4|EEF1E1|RPL37A|MCM7|LUC7L3|POLR2H|RPL24|FUBP1|TIA1|EEF1B2|THBS1|RPL32|HNRNPAB|HNRNPD|RPL9|EIF4E|CIRBP|HDAC2|TCEB1|RPL30|RPL26|SKP1|SQSTM1|DYNC1I2|RPL14|RPL15|SSB|CSNK2A1|EIF4G1|CSTF2|EIF4B|YWHAZ|ALYREF|RBBP7|SRP9|CSTF3|EEF1D|CAPRIN1|RPL27A|PSMC3|EXOSC4|RAE1|FAU|AP2A1|RPL35|DDB1|MTHFD1|CAD|ATP5B|HNRNPA1|CPSF6|ERH|HNRNPH1|STAT3|IMPDH2|RBMX|WDR26|PPP2CB|EIF3M|GEMIN2|RPL28|WDR61|CCNB2|RNPS1|…
KPNB1	LUC7L3	LUC7L3	0|64483|64482	63429	21143	3	0|0|0	0.67	1	#NAME?	0	#NAME?	inf	211430	0	POLR2H|RPL24|FUBP1|TIA1|EEF1B2|EIF4G2|RPL32|HNRNPAB|HNRNPD|RPL9|CTBP1|EIF4E|SEC31A|CIRBP|HDAC2|TCEB1|RPL30|RPL26|SKP1|SQSTM1|RPL14|EIF4A2|RPL15|SSB|CSNK2A1|EIF4G1|CSTF2|EIF4B|YWHAZ|ALYREF|RBBP7|SRP9|CSTF3|CAPRIN1|RPL27A|PSMC3|EXOSC4|RAE1|FAU|AP2A1|RPL35|DDB1|SEC23A|CNOT2|HNRNPA1|UBAP2L|IGF2BP2|EIF2A|CPSF6|ERH|HNRNPH1|STAT3|IMPDH2|RBMX|GEMIN2|RPL28|WDR61|SLTM|CCNB2|RNPS1|COX5A|RSL1D1|SRSF2|DDX5|RP…
KPNB1	THBS1	THBS1	0|64483|64483	63430	21143.3	3	0|0|0	0.67	1	#NAME?	0	#NAME?	inf	211433	0	EIF4G2|RPL32|HNRNPAB|HNRNPD|RPL9|CTBP1|EIF4E|SEC31A|CIRBP|HDAC2|RPL30|RPL26|SKP1|SQSTM1|EIF4A2|RPL15|CSNK2A1|EIF4G1|EIF4B|YWHAZ|ALYREF|RBBP7|CSTF3|SERPINH1|CAPRIN1|PSMC3|CFL1|RAE1|RPL35|DDB1|SEC23A|SP7|ATP5B|HNRNPA1|UBAP2L|EIF2A|CPSF6|ERH|SEC24C|HNRNPH1|STAT3|ALDH1A3|IMPDH2|RPL28|WDR61|CCNB2|RNPS1|DNAJB11|RSL1D1|SRSF2|DDX5|RPL19|SRSF1|BUB3|VASP|RPS15|SEH1L|FBL|HNRNPL|RPS11|RPS5|SUPT5H|PSMA7|XPO1|…
KPNB1	KRT79	KRT79	0|64491|0	64491	21497	3	23|0|0	0.33	1	0.33	1	0.33	-8.6	2803.96	0.05	GNB2L1|
KPNB1	CIRBP	CIRBP	0|64486|64486	63436	21145.3	3	0|20|0	0.67	1	#NAME?	0	#NAME?	inf	3171.8	0	HDAC2|RPL30|RPL26|DNPEP|DYNC1I2|RPL14|EIF4A2|RPL15|SSB|CSNK2A1|EIF4G1|CSTF2|EIF4B|YWHAZ|ALYREF|RBBP7|SRP9|CSTF3|EEF1D|CAPRIN1|RPL27A|EXOSC4|RAE1|FAU|AP2A1|RPL35|DDB1|UACA|CAD|CNOT2|HNRNPA1|UBAP2L|EIF2A|CPSF6|ERH|HNRNPH1|STAT3|IMPDH2|RBMX|EIF3M|GEMIN2|RPL28|SLTM|RNPS1|CNOT10|RSL1D1|SRSF2|DDX5|RPL19|SRSF1|CHERP|SNRPN|BUB3|RPL22|DAZAP1|RPS15|SEH1L|EIF3K|FBL|HNRNPL|RPS11|RPS5|RPL18A|SUPT5H|EIF3F|PPP6…
KPNB1	TCEB1	TCEB1	0|64486|64486	63436	21145.3	3	0|0|0	0.67	1	#NAME?	0	#NAME?	inf	211453	0	RPL30|RPL26|SKP1|SQSTM1|DYNC1I2|RPL14|EIF4A2|RPL15|SSB|CSNK2A1|EIF4G1|CSTF2|EIF4B|YWHAZ|ALYREF|RBBP7|SRP9|CSTF3|EEF1D|SERPINH1|RPL27A|PSMC3|CFL1|EXOSC4|RAE1|FAU|AP2A1|RPL35|DDB1|CAD|CNOT2|SP7|ATP5B|HNRNPA1|IGF2BP2|EIF2A|BCL7B|ERH|HNRNPH1|STAT3|IMPDH2|RBMX|WDR26|PPP2CB|EIF3M|GEMIN2|SSSCA1|RPL28|WDR61|CCNB2|RNPS1|COX5A|DNAJB11|RSL1D1|SRSF2|DDX5|RPL19|SRSF1|CHERP|SNRPN|BUB3|VASP|RPL22|PLIN3|RPS15|LS…
KPNB1	RPL30	RPL30	0|64488|64488	63440	21146.7	3	0|0|0	0.67	1	#NAME?	0	#NAME?	inf	211467	0	RPL26|SKP1|DNPEP|SQSTM1|DYNC1I2|RPL14|EIF4A2|RPL15|SSB|CSNK2A1|EIF4G1|CSTF2|EIF4B|YWHAZ|ALYREF|RBBP7|SRP9|CSTF3|EEF1D|SERPINH1|CAPRIN1|RPL27A|PSMC3|CFL1|EXOSC4|RAE1|FAU|AP2A1|RPL35|DDB1|MROH2B|MLF2|MTHFD1|SEC23A|CAD|CNOT2|SP7|GIT2|ATP5B|HNRNPA1|UBAP2L|IGF2BP2|EIF2A|CPSF6|ERH|SEC24C|HNRNPH1|STAT3|MPRIP|ALDH1A3|IMPDH2|RBMX|WDR26|PPP2CB|EIF3M|GEMIN2|SSSCA1|RPL28|WDR61|SLTM|CCNB2|RNPS1|COX5A|CNOT10|D…
KPNB1	RPL26	RPL26	0|64486|64489	63439	21146.3	3	0|0|0	0.67	1	#NAME?	0	#NAME?	inf	211463	0	SKP1|DNPEP|SQSTM1|DYNC1I2|RPL14|EIF4A2|RPL15|SSB|CSNK2A1|EIF4G1|CSTF2|EIF4B|YWHAZ|ALYREF|RBBP7|SRP9|CSTF3|EEF1D|SERPINH1|CAPRIN1|RPL27A|PSMC3|CFL1|EXOSC4|RAE1|FAU|AP2A1|RPL35|DDB1|MROH2B|MLF2|MTHFD1|SEC23A|CAD|CNOT2|SP7|GIT2|ATP5B|HNRNPA1|UBAP2L|IGF2BP2|EIF2A|CPSF6|ERH|SEC24C|HNRNPH1|STAT3|MPRIP|ALDH1A3|IMPDH2|RBMX|WDR26|PPP2CB|EIF3M|GEMIN2|SSSCA1|RPL28|WDR61|SLTM|CCNB2|RNPS1|COX5A|CNOT10|DNAJB11…
KPNB1	SQSTM1	SQSTM1	0|64486|64486	63436	21145.3	3	0|0|0	0.67	1	#NAME?	0	#NAME?	inf	211453	0	DYNC1I2|RPL14|EIF4A2|RPL15|SSB|CSNK2A1|EIF4G1|CSTF2|EIF4B|YWHAZ|ALYREF|RBBP7|SRP9|CSTF3|EEF1D|SERPINH1|CAPRIN1|RPL27A|PSMC3|CFL1|EXOSC4|RAE1|FAU|AP2A1|RPL35|DDB1|MLF2|SEC23A|CAD|SP7|GIT2|ATP5B|HNRNPA1|UBAP2L|IGF2BP2|EIF2A|CPSF6|ERH|SEC24C|HNRNPH1|STAT3|MPRIP|ALDH1A3|IMPDH2|RBMX|PPP2CB|EIF3M|GEMIN2|RPL28|WDR61|SLTM|CCNB2|RNPS1|DNAJB11|RSL1D1|SRSF2|DDX5|RPL19|SRSF1|SNRPN|BUB3|VASP|RPL22|DAZAP1|PLIN…
KPNB1	RBBP7	RBBP7	0|64485|64487	63436	21145.3	3	0|0|0	0.67	1	#NAME?	0	#NAME?	inf	211453	0	SRP9|CSTF3|EEF1D|SERPINH1|CAPRIN1|RPL27A|PSMC3|CFL1|EXOSC4|RAE1|FAU|RPL35|DDB1|MLF2|UACA|MTHFD1|SEC23A|CAD|CNOT2|SP7|ATP5B|HNRNPA1|UBAP2L|IGF2BP2|EIF2A|BCL7B|CPSF6|ERH|SEC24C|HNRNPH1|STAT3|IMPDH2|RBMX|WDR26|PPP2CB|EIF3M|GEMIN2|RPL28|WDR61|SLTM|CCNB2|RNPS1|DNAJB11|RSL1D1|SRSF2|DDX5|RPL19|SRSF1|CHERP|SNRPN|BUB3|VASP|RPL22|DAZAP1|PLIN3|RPS15|LSM12|SEH1L|RNMT|EIF3K|FBL|HNRNPL|RPS11|RPS5|RPL18A|SUPT5H…
KPNB1	CSTF3	CSTF3	0|64486|64486	63436	21145.3	3	0|0|0	0.67	1	#NAME?	0	#NAME?	inf	211453	0	EEF1D|SERPINH1|CAPRIN1|RPL27A|PSMC3|CFL1|EXOSC4|RAE1|FAU|AP2A1|RPL35|DDB1|MLF2|UACA|MTHFD1|CAD|CNOT2|SP7|ATP5B|HNRNPA1|UBAP2L|IGF2BP2|EIF2A|CPSF6|ERH|HNRNPH1|STAT3|ALDH1A3|IMPDH2|RBMX|PPP2CB|EIF3M|GEMIN2|SSSCA1|RPL28|WDR61|SLTM|CCNB2|RNPS1|CNOT10|RSL1D1|SRSF2|DDX5|RPL19|SRSF1|CHERP|SNRPN|BUB3|VASP|RPL22|DAZAP1|RPS15|LSM12|SEH1L|RNMT|EIF3K|FBL|HNRNPL|RPS11|RPS5|RPL18A|SUPT5H|EIF3F|IGF2BP3|PPP6C|PS…
KPNB1	MLF2	MLF2	0|64485|64485	63434	21144.7	3	0|0|0	0.67	1	#NAME?	0	#NAME?	inf	211447	0	SP7|HNRNPA1|CPSF6|HNRNPH1|STAT3|IMPDH2|EIF3M|RPL28|WDR61|RSL1D1|SRSF2|DDX5|RPL19|SRSF1|SNRPN|RPL22|RPS15|SEH1L|EIF3K|FBL|RPS11|RPS5|EPS15L1|RPL18A|SUPT5H|EIF3F|IGF2BP3|PSMA7|HGS|XPO1|PFDN6|DHX15|HNRNPR|NUDT21|HIST1H2BN|DNAJA2|EIF3G|UBXN7|BAG2|BAG3|GAPDH|HSPB1|EIF2S1|RPLP1|RPLP2|RPLP0|ENO1|NPM1|EPRS|HSP90AA1|HSP90AB1|RPS17|SNRPA|CLTA|CLTB|PARP1|PRKAR1A|HSPD1|HSPA5|HSPA8|EEF2|RPS2|HIST1H1B|HIST1H1C…
KPNB1	EIF2A	EIF2A	0|64485|64486	63435	21145	3	0|0|0	0.67	1	#NAME?	0	#NAME?	inf	211450	0	CPSF6|ERH|SEC24C|HNRNPH1|STAT3|IMPDH2|RBMX|EIF3M|RPL28|WDR61|RNPS1|COX5A|CNOT10|DNAJB11|RSL1D1|SRSF2|DDX5|RPL19|SRSF1|CHERP|SNRPN|BUB3|VASP|RPL22|DAZAP1|RPS15|LSM12|SEH1L|RNMT|EIF3K|FBL|HNRNPL|RPS11|RPS5|RPL18A|SUPT5H|EIF3F|IGF2BP3|PPP6C|PSMA7|HGS|XPO1|PFDN6|EIF3D|DHX15|PRPF4|HNRNPR|NUDT21|AKAP8|KDM1A|SYNCRIP|KPNA6|DNAJA2|FLNB|SF3B1|CSDE1|PRKRA|SNRNP200|EIF3G|UBXN7|PRPF6|BAG2|BAG3|LMNA|TUBB4A|GAP…
KPNB1	STAT3	STAT3	0|64485|64486	63435	21145	3	0|0|0	0.67	1	#NAME?	0	#NAME?	inf	211450	0	MPRIP|ALDH1A3|IMPDH2|RBMX|WDR26|PPP2CB|EIF3M|GEMIN2|SSSCA1|RPL28|WDR61|SLTM|CCNB2|RNPS1|CNOT10|DNAJB11|RSL1D1|SRSF2|DDX5|RPL19|SRSF1|CHERP|SNRPN|BUB3|VASP|RPL22|DAZAP1|PLIN3|RPS15|SEH1L|RNMT|EIF3K|FBL|HNRNPL|RPS11|RPS5|EPS15L1|RPL18A|SUPT5H|EIF3F|IGF2BP3|PPP6C|PSMA7|HGS|XPO1|PFDN6|OGT|EIF3D|DHX15|HNRNPR|NUDT21|KDM1A|SYNCRIP|KPNA6|HIST1H2BN|DNAJA2|FLNB|SF3B1|CSDE1|PRKRA|SNRNP200|EIF3G|BCAS2|UBXN7|…
KPNB1	WDR61	WDR61	0|64482|64481	63427	21142.3	3	0|0|0	0.67	1	#NAME?	0	#NAME?	inf	211423	0	CCNB2|RNPS1|COX5A|CNOT10|DNAJB11|RSL1D1|SRSF2|DDX5|RPL19|SRSF1|CHERP|SNRPN|BUB3|VASP|RPL22|PLIN3|RPS15|LSM12|SEH1L|RNMT|EIF3K|FBL|HNRNPL|RPS11|RPS5|EPS15L1|RPL18A|SUPT5H|EIF3F|IGF2BP3|PSMA7|HGS|XPO1|PFDN6|OGT|EIF3D|DHX15|PRPF4|HNRNPR|NUDT21|KDM1A|SYNCRIP|KPNA6|HIST1H2BN|DNAJA2|SF3B1|CSDE1|SNRNP200|EIF3G|BCAS2|UBXN7|PRPF6|BAG2|BAG3|ACTL6A|LMNA|TUBB4A|GAPDH|HSPB1|EIF2S1|RPLP1|RPLP2|RPLP0|KRT18|ENO1…
KPNB1	SLTM	SLTM	0|64485|0	64485	21495	3	0|0|0	0.33	1	#NAME?	0	#NAME?	inf	214950	0.05	CCNB2|RNPS1|CNOT10|RSL1D1|SRSF2|DDX5|RPL19|SRSF1|CHERP|SNRPN|BUB3|RPL22|DAZAP1|SEH1L|FBL|HNRNPL|RPS11|RPS5|RPL18A|EIF3F|IGF2BP3|PSMA7|XPO1|PFDN6|EIF3D|DHX15|PRPF4|HNRNPR|NUDT21|KDM1A|SYNCRIP|DNAJA2|SF3B1|CSDE1|SNRNP200|EIF3G|BCAS2|UBXN7|PRPF6|BAG2|BAG3|ACTL6A|LMNA|TUBB4A|GAPDH|EIF2S1|RPLP2|RPLP0|ENO1|NPM1|EPRS|HSP90AA1|HSP90AB1|SNRPB2|SNRNP70|SNRPA|SNRPA1|HIST1H1E|HSPD1|HSPA5|HSPA8|PRPS2|XRCC5|EE…
KPNB1	SEH1L	SEH1L	0|64486|0	64486	21495.3	3	0|0|0	0.33	1	#NAME?	0	#NAME?	inf	214953	0.05	RNMT|EIF3K|FBL|HNRNPL|RPS11|RPS5|RPL18A|SUPT5H|EIF3F|IGF2BP3|PPP6C|PSMA7|HGS|XPO1|PFDN6|OGT|EIF3D|DHX15|PRPF4|HNRNPR|NUDT21|KDM1A|SYNCRIP|KPNA6|HIST1H2BN|DNAJA2|SF3B1|CSDE1|PRKRA|SNRNP200|EIF3G|BCAS2|UBXN7|PRPF6|BAG2|BAG3|ACTL6A|LMNA|TUBB4A|GAPDH|HSPB1|EIF2S1|RPLP1|RPLP2|RPLP0|KRT18|ENO1|NPM1|TUBB|EPRS|HSP90AA1|HSP90AB1|SNRPB2|SNRNP70|RPS17|SNRPA|CLTA|CLTB|SNRPA1|PARP1|PRKAR1A|HSPD1|HSPA5|HSPA8|X…
KPNB1	FBL	FBL	0|64488|64487	63439	21146.3	3	0|20|0	0.67	1	#NAME?	0	#NAME?	inf	3171.95	0	HNRNPL|RPS11|RPS5|RPL18A|SUPT5H|EIF3F|IGF2BP3|PPP6C|PSMA7|HGS|XPO1|PFDN6|OGT|EIF3D|DHX15|PRPF4|HNRNPR|NUDT21|AKAP8|PRPSAP2|KDM1A|SYNCRIP|KPNA6|HIST1H2BN|DNAJA2|FLNB|SF3B1|CSDE1|PRKRA|SNRNP200|EIF3G|BCAS2|UBXN7|PRPF6|BAG2|BAG3|ACTL6A|LMNA|TUBB4A|GAPDH|HSPB1|EIF2S1|RPLP1|RPLP2|RPLP0|KRT18|MYL1|ENO1|NPM1|CAPN1|TUBB|EPRS|HSP90AA1|HSP90AB1|SNRPB2|SNRNP70|RPS17|SNRPA|CLTA|SNRPA1|PARP1|HIST1H1E|PRKAR1A|…
KPNB1	HGS	HGS	0|64483|0	64483	21494.3	3	0|0|0	0.33	1	#NAME?	0	#NAME?	inf	214943	0.05	XPO1|PFDN6|EIF3D|DHX15|HNRNPR|SYNCRIP|KPNA6|HIST1H2BN|SF3B1|SNRNP200|EIF3G|BCAS2|UBXN7|BAG3|LMNA|TUBB4A|GAPDH|HSPB1|EIF2S1|RPLP1|RPLP2|RPLP0|NPM1|TUBB|EPRS|HSP90AA1|HSP90AB1|SNRPB2|SNRNP70|RPS17|SNRPA|CLTA|CLTB|SNRPA1|PARP1|HSPA5|HSPA8|XRCC5|EEF2|DARS|RPS2|RPA2|TCP1|RPL35A|RPL7|POLR2C|FLNA|HNRNPA2B1|SFPQ|RPS3|RPS12|DNAJB1|ATP5A1|PSMA3|DDX6|RPL13|EEF1G|RPA1|PSMA5|MAPK1|RPL12|PPP2R1A|HNRNPH3|MCM4|R…
KPNB1	PRPF4	PRPF4	0|64485|64486	63435	21145	3	0|0|0	0.67	1	#NAME?	0	#NAME?	inf	211450	0	HNRNPR|NUDT21|AKAP8|SYNCRIP|KPNA6|HIST1H2BN|DNAJA2|SF3B1|CSDE1|PRKRA|SNRNP200|EIF3G|BCAS2|UBXN7|PRPF6|BAG3|ACTL6A|LMNA|GAPDH|HSPB1|EIF2S1|RPLP1|RPLP2|RPLP0|ENO1|NPM1|EPRS|HSP90AA1|HSP90AB1|SNRPB2|SNRNP70|RPS17|SNRPA|CLTA|SNRPA1|PARP1|HIST1H1E|HSPD1|HSPA5|HSPA8|PRPS2|XRCC5|EEF2|MIF|DARS|RPS2|RPA2|YBX3|TCP1|RPL35A|RPL7|NCL|POLR2C|EIF2AK2|HNRNPA2B1|SFPQ|RPS3|AHCY|RPS12|DNAJB1|ATP5A1|PSMA3|DDX6|RPL13…
KPNB1	AKAP8	AKAP8	0|64484|64485	63433	21144.3	3	0|0|0	0.67	1	#NAME?	0	#NAME?	inf	211443	0	SYNCRIP|HIST1H2BN|DNAJA2|SF3B1|CSDE1|PRKRA|SNRNP200|EIF3G|PRPF6|BAG2|ACTL6A|LMNA|TUBB4A|GAPDH|HSPB1|EIF2S1|RPLP1|RPLP2|RPLP0|ENO1|NPM1|TUBB|EPRS|HSP90AA1|HSP90AB1|SNRPB2|SNRNP70|RPS17|SNRPA|CLTA|SNRPA1|PRKAR1A|HSPD1|HSPA5|HSPA8|XRCC5|EEF2|DARS|RPS2|YBX3|HSPA6|TCP1|RPL35A|RPL7|NCL|POLR2C|EIF2AK2|HNRNPA2B1|SFPQ|TUBG1|RPS3|AHCY|RPS12|PSMA3|DDX6|RPL13|EEF1G|PSMA5|MAPK1|RPL12|PPP2R1A|DNAJA1|HNRNPH3|MC…
KPNB1	MIF	MIF	0|64485|64485	63434	21144.7	3	24|23|24	0.67	1	#NAME?	0	#NAME?	inf	893.44	0	DARS|RPS2|RPA2|HIST1H1B|HIST1H1C|HSPA6|TCP1|RPL35A|RPL7|NCL|POLR2C|EIF2AK2|FLNA|HNRNPA2B1|SFPQ|TUBG1|RPS3|AHCY|RPS12|DNAJB1|ATP5A1|PSMA3|DDX6|RPL13|EEF1G|RPA1|PSMA5|MAPK1|RPL12|PPP2R1A|DNAJA1|HNRNPH3|MCM4|RFC2|FUS|RPL4|NUP62|HSPA9|EIF4A3|RPS19|RPL3|CCT6A|RPL13A|EIF2S3L|SKIV2L2|RPS27|RPL5|RPL21|RPS10|CAPZA2|RPL29|CCT5|CCT3|RANBP2|DNM2|CCT8|CCT4|HNRNPA3|KPNA2|HNRNPF|CAPZA1|SUB1|RARS|VCP|SEC13|HNRNP…
KPNB1	PSMA5	PSMA5	0|64486|0	64486	21495.3	3	0|0|0	0.33	1	#NAME?	0	#NAME?	inf	214953	0.05	MAPK1|RPL12|PPP2R1A|DNAJA1|HNRNPH3|MCM4|RFC2|FUS|RPL4|NUP62|HSPA9|EIF4A3|RPS19|RPL3|CCT6A|RPL13A|HADHA|EIF2S3L|SKIV2L2|RPS27|RANGAP1|RPL5|RPL21|RPS10|CAPZA2|RPL29|CCT5|CCT3|RBM25|RANBP2|DNM2|CCT8|CCT4|HNRNPA3|KPNA2|HNRNPF|CAPZA1|NUP98|SUB1|RARS|VCP|SEC13|HNRNPH2|EIF3B|MARS|EIF3E|ACTG1|EIF4A1|RPS20|RPS3A|RPL27|HNRNPK|RPS7|PPP1CA|PPP1CB|RPS8|RPS15A|RPS16|YWHAE|RPS14|RPS23|RPS18|RPS29|RPS13|SNRPE|SN…
KPNB1	MAPK1	MAPK1	0|64485|64485	63434	21144.7	3	0|0|0	0.67	1	#NAME?	0	#NAME?	inf	211447	0	RPL12|PPP2R1A|DNAJA1|HNRNPH3|MCM4|RFC2|FUS|RPL4|NUP62|HSPA9|EIF4A3|RPS19|RPL3|CCT6A|RPL13A|HADHA|EIF2S3L|SKIV2L2|RPS27|RANGAP1|RPL5|RPL21|RPS10|CAPZA2|RPL29|CCT5|CCT3|RBM25|RANBP2|DNM2|CCT8|CCT4|HNRNPA3|KPNA2|HNRNPF|CAPZA1|NUP98|SUB1|RARS|VCP|SEC13|HNRNPH2|EIF3B|MARS|EIF3E|ACTG1|EIF4A1|RPS20|RPS3A|RPL27|HNRNPK|RPS7|PPP1CA|PPP1CB|RPS8|RPS15A|RPS16|YWHAE|RPS14|RPS23|RPS18|RPS29|RPS13|SNRPE|SNRPF|SN…
KPNB1	RANBP2	RANBP2	0|64487|64487	63438	21146	3	0|0|0	0.67	1	#NAME?	0	#NAME?	inf	211460	0	DNM2|CCT8|CCT4|HNRNPA3|KPNA2|HNRNPF|CAPZA1|NUP98|SUB1|RARS|VCP|SEC13|HNRNPH2|EIF3B|MARS|EIF3E|ACTG1|EIF4A1|RPS20|RPS3A|RPL27|HNRNPK|RPS7|PPP1CA|PPP1CB|RPS8|RPS15A|RPS16|YWHAE|RPS14|RPS23|RPS18|RPS29|RPS13|SNRPE|SNRPF|SNRPD1|SNRPD2|SNRPD3|RPL7A|YPEL5|RPS4X|RPS6|HIST1H4A|RPL23|RPS25|RPS28|POLR2L|RBX1|RPL31|RPL10A|RPL11|RPL8|TRA2B|RPL38|RPS21|GNB2L1|SUPT4H1|YBX1|CSNK2B|ACTA1|TUBA1B|TUBA4A|TUBB4B|CCT…
KPNB1	POLR2L	POLR2L	0|64486|0	64486	21495.3	3	0|0|0	0.33	1	#NAME?	0	#NAME?	inf	214953	0.05	RBX1|RPL31|RPL10A|RPL11|RPL8|TRA2B|RPL38|RPS21|GNB2L1|SUPT4H1|YBX1|CSNK2B|ACTA1|TUBA1B|TUBA4A|TUBB4B|CCT2|PRKDC|RBM3|HNRNPU|RPL6|KHDRBS1|DHX9|RBBP4|AIMP1|ILF3|HNRNPA0|AIMP2|SRSF9|SRSF5|SRSF6|TRIM28|G3BP1|EIF3I|SF3B2|TUBB3|TRA2A|SPTAN1|TUBB2A|EIF3A|CTTN|TRIM25|MCM6|MVP|KPNB1|EFTUD2|KARS|PLEC|NONO|PCBP1|PCBP2|TCEB2|SF3B3|SF3B4|SF3A1|SF1|ELAVL1|CCDC6|HIST2H2AC|HNRNPUL2|SMU1|RALY|EXOSC6|ESRP1|EDC4|PR…
KPNB1	SUPT4H1	SUPT4H1	0|64487|64487	63438	21146	3	0|0|0	0.67	1	#NAME?	0	#NAME?	inf	211460	0	YBX1|CSNK2B|ACTA1|TUBA4A|TUBB4B|CCT2|PRKDC|RBM3|HNRNPU|RPL6|KHDRBS1|DHX9|RBBP4|ILF3|HNRNPA0|AIMP2|SRSF9|SRSF5|SRSF6|TRIM28|G3BP1|EIF3I|SF3B2|TUBB3|TRA2A|TUBB2A|EIF3A|KPNB1|EFTUD2|NONO|PCBP1|PCBP2|TCEB2|SF3B3|SF3B4|SEC23B|SF3A1|SF1|ELAVL1|HIST2H2AC|HNRNPUL2|SMU1|RALY|EXOSC6|ESRP1|EDC4|PRPF8|FIP1L1|WDR82|GTF2H5|GET4|NUP54|CARM1|CCAR1|NUP93|CPSF7|SERBP1|SMARCC2|ATXN2L|PSPC1|DDX1|TFG|UPF1|SMARCC1|KHS…
KPNB1	CSNK2B	CSNK2B	0|64487|64488	63439	21146.3	3	0|22|0	0.67	1	#NAME?	0	#NAME?	inf	2883.59	0	ACTA1|TUBA1B|TUBA4A|TUBB4B|CCT2|PRKDC|RBM3|HNRNPU|RPL6|KHDRBS1|DHX9|RBBP4|AIMP1|ILF3|HNRNPA0|AIMP2|SRSF9|SRSF5|SRSF6|TRIM28|G3BP1|EIF3I|SF3B2|TUBB3|TRA2A|SPTAN1|TUBB2A|EIF3A|CTTN|MCM6|KPNB1|EFTUD2|HERC3|KARS|PDIA6|PLEC|NONO|PCBP1|PCBP2|TCEB2|SF3B3|SF3B4|SF3A1|SF1|ELAVL1|CCDC6|HIST2H2AC|HNRNPUL2|SMU1|RALY|ESRP1|EDC4|PRPF8|FIP1L1|WDR82|GTF2H5|GET4|NUP54|CARM1|CCAR1|ALDH16A1|NUP93|CPSF7|SERBP1|SMARC…
KPNB1	AIMP2	AIMP2	0|64486|64487	63437	21145.7	3	0|0|0	0.67	1	0.67	1	0.67	599.64	211457	0	SRSF9|SRSF5|SRSF6|TRIM28|G3BP1|EIF3I|SF3B2|TUBB3|TRA2A|TUBB2A|EIF3A|TRIM25|MCM6|MVP|KPNB1|EFTUD2|KARS|PDIA6|PLEC|NONO|PCBP1|PCBP2|TCEB2|SF3B3|SF3B4|SF3A1|SF1|ELAVL1|CCDC6|HIST2H2AC|CDO1|SMU1|RALY|EXOSC6|ESRP1|PRPF8|WDR82|GTF2H5|GET4|NUP54|CARM1|NUP93|SERBP1|MAPK1IP1L|ATXN2L|DDX1|UPF1|SMARCC1|KHSRP|TNPO1|USP9X|SNRNP40|NAF1|FUBP3|RBM14|NUP88|EIF3C|CCT7|TUBB6|SF3B5|SRRT|FARSB|RBM12|IGF2BP1|UBQLN2|PR…
KPNB1	SRSF5	SRSF5	0|64486|64486	63436	21145.3	3	0|0|0	0.67	1	#NAME?	0	#NAME?	inf	211453	0	SRSF6|TRIM28|G3BP1|EIF3I|SF3B2|TUBB3|TRA2A|TUBB2A|EIF3A|CTTN|TRIM25|MCM6|KPNB1|EFTUD2|KARS|PLEC|NONO|PCBP1|PCBP2|TCEB2|SF3B3|SF3B4|SF3A1|SF1|ELAVL1|CCDC6|HIST2H2AC|HNRNPUL2|SMU1|FAM98B|RALY|EXOSC6|ESRP1|EDC4|PRPF8|FIP1L1|WDR82|GTF2H5|GET4|NUP54|CARM1|CCAR1|CCAR2|NUP93|CPSF7|SERBP1|FAM98A|MAPK1IP1L|SMARCC2|ATXN2L|PSPC1|DDX1|TFG|UPF1|SMARCC1|KHSRP|TNPO1|USP9X|SMARCE1|SNRNP40|NAF1|FUBP3|RBM14|PRAM1|…
KPNB1	TRA2A	TRA2A	0|64486|0	64486	21495.3	3	0|0|0	0.33	1	0.33	1	0.33	644.64	214953	0.05	TUBB2A|EIF3A|CTTN|TRIM25|MCM6|KPNB1|EFTUD2|KARS|PDIA6|PLEC|NONO|PCBP1|PCBP2|TCEB2|SF3B3|SF3B4|SF3A1|SF1|ELAVL1|CCDC6|HIST2H2AC|CDO1|HNRNPUL2|SMU1|FAM98B|RALY|EXOSC6|ESRP1|EDC4|PRPF8|FIP1L1|WDR82|GTF2H5|NUP54|CARM1|CCAR1|CCAR2|NUP93|CPSF7|SERBP1|FAM98A|MAPK1IP1L|SMARCC2|BICD2|ATXN2L|PSPC1|DDX1|TFG|UPF1|SMARCC1|KHSRP|TNPO1|USP9X|SNRNP40|NAF1|FUBP3|RBM14|NUP88|EIF3C|CCT7|TUBB6|RBM4|SF3B5|SRRT|PNN|FA…
KPNB1	SEC23B	SEC23B	0|64485|64485	63434	21144.7	3	0|0|0	0.67	1	0.67	1	0.67	262.14	211447	0	ELAVL1|CCDC6|PRPF8|FIP1L1|GET4|NUP54|CCAR1|NUP93|SERBP1|FAM98A|MAPK1IP1L|BICD2|TFG|UPF1|TNPO1|USP9X|RBM14|NUP88|CCT7|PNN|CHMP4B|GID8|MIOS|UBQLN2|BAIAP2L1|UBQLN1|G3BP2|PA2G4|RUVBL2|RUVBL1|SF3B6|RPL36|SEC23IP|
KPNB1	RALY	RALY	0|64486|64485	63435	21145	3	0|0|0	0.67	1	0.67	1	0.67	464.64	211450	0	EXOSC6|ESRP1|EDC4|PRPF8|FIP1L1|WDR82|GTF2H5|NUP54|CARM1|CCAR1|CCAR2|NUP93|CPSF7|SERBP1|FAM98A|SMARCC2|BICD2|PPP1R13L|ATXN2L|PSPC1|DDX1|TFG|UPF1|SMARCC1|KHSRP|TNPO1|USP9X|SMARCE1|SNRNP40|NAF1|FUBP3|RBM14|RANBP9|NUP88|EIF3C|CCT7|RBM4|SF3B5|SRRT|DPY30|PNN|FARSB|RBM12|IGF2BP1|ATXN10|UBQLN2|PRPF19|UBQLN1|G3BP2|PA2G4|C14orf166|RUVBL2|RUVBL1|FARSA|THRAP3|SF3B6|STRAP|RTCB|RPL36|YTHDF2|
KPNB1	BICD2	BICD2	0|64487|64485	63436	21145.3	3	0|0|0	0.67	1	0.67	1	0.67	112.14	211453	0	ATXN2L|TFG|UPF1|TNPO1|NUP88|TUBB6|CHMP4B|IGF2BP1|UBQLN2|G3BP2|RUVBL2|SF3B6|STRAP|
KPNB1	RBM12	RBM12	0|64486|64487	63437	21145.7	3	0|0|0	0.67	1	0.67	1	0.67	82.14	211457	0	PRPF19|G3BP2|C14orf166|RUVBL2|RUVBL1|THRAP3|SF3B6|RTCB|YTHDF2|
KPNB1	MIOS	MIOS	0|64486|0	64486	21495.3	3	0|0|0	0.33	1	0.33	1	0.33	44.64	214953	0.05	PA2G4|RUVBL2|RPL36|SEC23IP|
KPNB1	PA2G4	PA2G4	0|64487|0	64487	21495.7	3	0|20|21	0.33	1	0.33	1	0.33	31.84	1572.85	0.05	C14orf166|RUVBL2|RUVBL1|FARSA|THRAP3|SF3B6|STRAP|RTCB|RPL36|YTHDF2|
KPNB1	THRAP3	THRAP3	0|64486|64486	63436	21145.3	3	0|0|0	0.67	1	0.67	1	0.67	44.64	211453	0	SF3B6|STRAP|RTCB|YTHDF2|
KPNB1	SF3B6	SF3B6	0|64486|64485	63435	21145	3	0|0|0	0.67	1	0.67	1	0.67	44.64	211450	0	STRAP|RTCB|RPL36|YTHDF2|
KPNB1	BAG6	BAG6	0|0|64487	64487	21495.7	3	0|0|0	0.33	1	#NAME?	0	#NAME?	inf	214957	0.05	RPL18|PABPC1|PSMB3|RPS24|RPL10|RELA|CLTC|TARDBP|TJP1|PRDX1|NUP214|IARS|FKBP15|RPSA|DDX3X|HSPA1B|MATR3|POLR2B|PHGDH|HCFC1|RPL23A|EWSR1|UBE2I|VIM|HNRNPC|PSME3|UBB|RPA3|RAN|EEF1E1|RPL37A|MCM7|TIA1|EEF1B2|KRT8|EIF4G2|RPL32|HNRNPAB|HNRNPD|RPL9|EIF4E|HDAC2|RPL30|RPL26|SKP1|SQSTM1|DYNC1I2|RPL14|EIF4A2|RPL15|SSB|CSNK2A1|EIF4G1|YWHAZ|RBBP7|SERPINH1|RPL27A|PSMC3|CFL1|RAE1|FAU|RPL35|DDB1|ATP5B|HNRNPA1|UBAP2…
KPNB1	TJP1	TJP1	0|0|64486	64486	21495.3	3	0|0|0	0.33	1	#NAME?	0	#NAME?	inf	214953	0.05	HNRNPM|AP2B1|SRSF3|HNRNPUL1|SNRPC|PRDX1|DDX42|NELFE|NUP214|IARS|CSTF1|SMARCA4|SRSF7|RPSA|CAST|GIT1|DDX3X|TBL1XR1|ARFGAP2|HSPA1B|CYFIP2|SMARCB1|PUF60|MATR3|FASN|RBM39|QARS|PTBP1|ENAH|ARID1A|TJP2|POLR2B|DDX17|PHGDH|CNOT1|HCFC1|PRSS1|RPL23A|SNRPG|EWSR1|UBE2I|VIM|MCM5|XRCC6|CAPZB|ARHGEF7|PABPC4|HNRNPC|PSME3|EIF3H|PKM|UBB|FXR1|ILF2|RAN|MYL6|CPSF4|SRI|EEF1E1|RPL37A|MCM7|LUC7L3|POLR2H|RPL24|FUBP1|TIA1|C…
KPNB1	GIT1	GIT1	0|0|64486	64486	21495.3	3	0|0|0	0.33	1	#NAME?	0	#NAME?	inf	214953	0.05	DDX3X|HSPA1B|MATR3|FASN|QARS|PTBP1|POLR2B|PHGDH|RPL23A|SNRPG|EWSR1|VIM|XRCC6|CAPZB|ARHGEF7|HNRNPC|PSME3|EIF3H|PKM|UBB|RAN|EEF1E1|RPL37A|RPL24|TIA1|EEF1B2|EIF4G2|RPL32|HNRNPAB|RPL9|EIF4E|HDAC2|TCEB1|RPL30|RPL26|SKP1|SQSTM1|DYNC1I2|RPL14|EIF4A2|RPL15|SSB|CSNK2A1|EIF4G1|YWHAZ|SRP9|EEF1D|SERPINH1|CAPRIN1|RPL27A|PSMC3|CFL1|FAU|AP2A1|RPL35|DDB1|MLF2|CAD|GIT2|ATP5B|HNRNPA1|UBAP2L|ERH|HNRNPH1|STAT3|RBMX|…
KPNB1	SSBP1	SSBP1	0|0|64485	64485	21495	3	0|0|0	0.33	1	#NAME?	0	#NAME?	inf	214950	0.05	PUF60|MATR3|QARS|PTBP1|POLR2B|DDX17|HCFC1|RPL23A|SNRPG|EIF3L|EWSR1|UBE2I|MCM5|XRCC6|HNRNPC|PSME3|EIF3H|PKM|UBB|FXR1|ILF2|RPA3|RAN|CPSF4|EEF1E1|RPL37A|MCM7|LUC7L3|POLR2H|RPL24|FUBP1|TIA1|EEF1B2|HBA2|RPL32|HNRNPAB|HNRNPD|RPL9|TCEB1|RPL30|RPL26|RPL14|EIF4A2|RPL15|SSB|CSNK2A1|EIF4G1|CSTF2|EIF4B|YWHAZ|ALYREF|RBBP7|SRP9|EEF1D|SERPINH1|RPL27A|PSMC3|CFL1|EXOSC4|RAE1|FAU|RPL35|DDB1|CAD|ATP5B|HNRNPA1|EIF2A…
KPNB1	RBM39	RBM39	0|0|64485	64485	21495	3	0|0|0	0.33	1	#NAME?	0	#NAME?	inf	214950	0.05	QARS|PTBP1|ENAH|ARID1A|TJP2|POLR2B|DDX17|PHGDH|CNOT3|CNOT1|HCFC1|RPL23A|SNRPG|EIF3L|EWSR1|UBE2I|MCM5|XRCC6|PRPS1|ARHGEF7|PABPC4|HNRNPC|PSME3|EIF3H|PKM|UBB|FXR1|ILF2|RPA3|RAN|CPSF4|SRI|EEF1E1|RPL37A|MCM7|LUC7L3|POLR2H|RPL24|FUBP1|TIA1|CTNND1|EEF1B2|KRT19|THBS1|EIF4G2|RPL32|HNRNPAB|HNRNPD|RPL9|CTBP1|EIF4E|SEC31A|CIRBP|HDAC2|TCEB1|RPL30|RPL26|SKP1|SQSTM1|RPL14|EIF4A2|RPL15|SSB|CSNK2A1|EIF4G1|CSTF2|E…
KPNB1	CPSF4	CPSF4	0|0|64485	64485	21495	3	0|0|0	0.33	1	#NAME?	0	#NAME?	inf	214950	0.05	PRKAR2A|MCM7|RAB6B|LUC7L3|POLR2H|RPL24|FUBP1|TIA1|CTNND1|EEF1B2|EIF4G2|HNRNPAB|HNRNPD|RPL9|EIF4E|SEC31A|CIRBP|HDAC2|TCEB1|RPL30|RPL26|RPL14|EIF4A2|RPL15|SSB|CSNK2A1|EIF4G1|CSTF2|EIF4B|YWHAZ|ALYREF|RBBP7|SRP9|CSTF3|EEF1D|CAPRIN1|RPL27A|CFL1|EXOSC4|RAE1|FAU|RPL35|DDB1|UACA|SEC23A|CNOT2|ATP5B|HNRNPA1|UBAP2L|IGF2BP2|EIF2A|CPSF6|ERH|SEC24C|HNRNPH1|STAT3|RBMX|PPP2CB|EIF3M|GEMIN2|RPL28|WDR61|SLTM|CCNB2|…
KPNB1	MCM7	MCM7	0|0|64486	64486	21495.3	3	0|0|0	0.33	1	#NAME?	0	#NAME?	inf	214953	0.05	LUC7L3|POLR2H|RPL24|FUBP1|TIA1|EEF1B2|HBA2|KRT1|KRT8|KRT19|THBS1|EIF4G2|RPL32|HNRNPAB|HNRNPD|RPL9|CTBP1|EIF4E|SEC31A|CIRBP|HDAC2|TCEB1|RPL30|RPL26|SKP1|SQSTM1|DYNC1I2|RPL14|EIF4A2|RPL15|SSB|CSNK2A1|EIF4G1|CSTF2|EIF4B|YWHAZ|ALYREF|RBBP7|SRP9|CSTF3|EEF1D|SERPINH1|CAPRIN1|RPL27A|PSMC3|CFL1|EXOSC4|RAE1|FAU|AP2A1|RPL35|DDB1|MTHFD1|SEC23A|CAD|CNOT2|SP7|ATP5B|HNRNPA1|UBAP2L|IGF2BP2|EIF2A|BCL7B|CPSF6|ERH…
KPNB1	EIF4E	EIF4E	0|0|64486	64486	21495.3	3	0|0|0	0.33	1	#NAME?	0	#NAME?	inf	214953	0.05	SEC31A|CIRBP|HDAC2|TCEB1|RPL30|RPL26|SKP1|DNPEP|SQSTM1|DYNC1I2|RPL14|EIF4A2|RPL15|SSB|CSNK2A1|EIF4G1|CSTF2|EIF4B|YWHAZ|ALYREF|RBBP7|SRP9|CSTF3|EEF1D|SERPINH1|CAPRIN1|RPL27A|PSMC3|CFL1|EXOSC4|RAE1|FAU|AP2A1|RPL35|DDB1|UACA|MTHFD1|SEC23A|CAD|CNOT2|SP7|ATP5B|HNRNPA1|UBAP2L|IGF2BP2|EIF2A|CPSF6|ERH|SEC24C|HNRNPH1|STAT3|MPRIP|ALDH1A3|IMPDH2|RBMX|PPP2CB|EIF3M|GEMIN2|RPL28|WDR61|SLTM|CCNB2|RNPS1|CNOT10|D…
KPNB1	DYNC1I2	DYNC1I2	0|0|64484	64484	21494.7	3	0|0|0	0.33	1	#NAME?	0	#NAME?	inf	214947	0.05	RPL14|EIF4A2|RPL15|SSB|CSNK2A1|EIF4G1|EIF4B|YWHAZ|ALYREF|CSTF3|EEF1D|SERPINH1|RPL27A|PSMC3|CFL1|FAU|AP2A1|RPL35|DDB1|CAD|ATP5B|HNRNPA1|EIF2A|CPSF6|ERH|HNRNPH1|STAT3|IMPDH2|RBMX|PPP2CB|EIF3M|SSSCA1|RPL28|WDR61|CCNB2|RNPS1|DYNLRB2|CNOT10|DNAJB11|SRSF2|DDX5|RPL19|SRSF1|BUB3|HOOK2|RPL22|PLIN3|RPS15|EIF3K|FBL|HNRNPL|RPS11|RPS5|EPS15L1|RPL18A|EIF3F|PPP6C|PSMA7|HGS|XPO1|PFDN6|OGT|EIF3D|DHX15|HNRNPR|NUDT…
KPNB1	EIF4A2	EIF4A2	0|0|64487	64487	21495.7	3	0|0|0	0.33	1	#NAME?	0	#NAME?	inf	214957	0.05	RPL15|SSB|CSNK2A1|EIF4G1|CSTF2|EIF4B|YWHAZ|ALYREF|RBBP7|SRP9|CSTF3|EEF1D|SERPINH1|CAPRIN1|RPL27A|PSMC3|CFL1|EXOSC4|RAE1|FAU|AP2A1|RPL35|DDB1|MTHFD1|CAD|CNOT2|SP7|ATP5B|HNRNPA1|UBAP2L|IGF2BP2|EIF2A|CPSF6|ERH|SEC24C|HNRNPH1|STAT3|MPRIP|ALDH1A3|IMPDH2|RBMX|PPP2CB|EIF3M|GEMIN2|RPL28|WDR61|SLTM|CCNB2|RNPS1|COX5A|CNOT10|DNAJB11|RSL1D1|SRSF2|DDX5|RPL19|SRSF1|CHERP|SNRPN|BUB3|VASP|RPL22|DAZAP1|PLIN3|RPS1…
KPNB1	SSB	SSB	0|0|64486	64486	21495.3	3	0|0|0	0.33	1	#NAME?	0	#NAME?	inf	214953	0.05	CSNK2A1|EIF4G1|CSTF2|EIF4B|YWHAZ|ALYREF|RBBP7|SRP9|CSTF3|EEF1D|SERPINH1|CAPRIN1|RPL27A|PSMC3|CFL1|EXOSC4|RAE1|FAU|RPL35|DDB1|MLF2|UACA|MTHFD1|CAD|CNOT2|ATP5B|HNRNPA1|UBAP2L|IGF2BP2|EIF2A|BCL7B|CPSF6|ERH|SEC24C|HNRNPH1|STAT3|IMPDH2|RBMX|WDR26|PPP2CB|EIF3M|GEMIN2|SSSCA1|RPL28|WDR61|SLTM|CCNB2|RNPS1|CNOT10|DNAJB11|RSL1D1|SRSF2|DDX5|RPL19|SRSF1|CHERP|SNRPN|BUB3|VASP|RPL22|DAZAP1|PLIN3|RPS15|LSM12|SEH…
KPNB1	CSNK2A1	CSNK2A1	0|0|64486	64486	21495.3	3	0|0|0	0.33	1	#NAME?	0	#NAME?	inf	214953	0.05	EIF4G1|CSTF2|EIF4B|YWHAZ|ALYREF|RBBP7|SRP9|CSTF3|EEF1D|SERPINH1|CAPRIN1|RPL27A|PSMC3|CFL1|EXOSC4|RAE1|FAU|AP2A1|RPL35|DDB1|MLF2|CAD|CNOT2|SP7|ATP5B|HNRNPA1|UBAP2L|IGF2BP2|EIF2A|BCL7B|CPSF6|ERH|SEC24C|HNRNPH1|STAT3|MPRIP|IMPDH2|RBMX|PPP2CB|EIF3M|GEMIN2|RPL28|WDR61|SLTM|CCNB2|RNPS1|COX5A|CNOT10|DNAJB11|RSL1D1|SRSF2|DDX5|RPL19|SRSF1|CHERP|SNRPN|BUB3|RPL22|DAZAP1|PLIN3|RPS15|LSM12|SEH1L|RNMT|EIF3K|FB…
KPNB1	MROH2B	MROH2B	0|0|64486	64486	21495.3	3	0|0|0	0.33	1	#NAME?	0	#NAME?	inf	214953	0.05	HNRNPA1|HNRNPH1|EIF3M|RPL28|RPL19|SEH1L|FBL|RPS11|RPS5|RPL18A|EIF3F|PSMA7|XPO1|PFDN6|EIF3D|HNRNPR|SYNCRIP|KPNA6|EIF3G|PRPF6|LMNA|EIF2S1|RPLP2|RPLP0|NPM1|HSP90AA1|HSP90AB1|HSPA8|EEF2|RPS2|TCP1|RPL35A|RPL7|NCL|HNRNPA2B1|RPS3|RPS12|PSMA3|RPL13|EEF1G|RPA1|PSMA5|RPL12|PPP2R1A|HNRNPH3|FUS|RPL4|NUP62|HSPA9|RPS19|RPL3|CCT6A|RPL13A|RANGAP1|RPL5|RPL21|CCT5|CCT3|RANBP2|CCT8|CCT4|KPNA2|NUP98|SEC13|EIF3B|EIF3…
KPNB1	ATP5B	ATP5B	0|0|64485	64485	21495	3	0|0|0	0.33	1	#NAME?	0	#NAME?	inf	214950	0.05	HNRNPA1|EIF2A|ERH|SEC24C|HNRNPH1|STAT3|ALDH1A3|IMPDH2|RBMX|PPP2CB|EIF3M|GEMIN2|SSSCA1|RPL28|WDR61|CCNB2|RNPS1|COX5A|CNOT10|DNAJB11|RSL1D1|SRSF2|DDX5|RPL19|SRSF1|CHERP|BUB3|VASP|RPL22|PLIN3|RPS15|SEH1L|RNMT|EIF3K|FBL|HNRNPL|RPS11|RPS5|RPL18A|SUPT5H|EIF3F|IGF2BP3|PPP6C|PSMA7|XPO1|PFDN6|OGT|EIF3D|DHX15|PRPF4|HNRNPR|NUDT21|AKAP8|PRPSAP2|KDM1A|SYNCRIP|KPNA6|HIST1H2BN|DNAJA2|SF3B1|CSDE1|SNRNP200|EIF3G|…
KPNB1	VASP	VASP	0|0|64484	64484	21494.7	3	0|0|0	0.33	1	#NAME?	0	#NAME?	inf	214947	0.05	RPL22|RPS15|LSM12|SEH1L|RNMT|EIF3K|FBL|HNRNPL|RPS11|RPS5|RPL18A|SUPT5H|IGF2BP3|PSMA7|XPO1|PFDN6|OGT|DHX15|PRPF4|HNRNPR|NUDT21|KDM1A|SYNCRIP|HIST1H2BN|DNAJA2|FLNB|SF3B1|SNRNP200|EIF3G|BCAS2|UBXN7|PRPF6|BAG2|BAG3|ACTL6A|LMNA|TUBB4A|GAPDH|HSPB1|EIF2S1|RPLP1|RPLP2|RPLP0|KRT18|MYL1|ENO1|NPM1|CAPN1|TUBB|EPRS|HSP90AA1|HSP90AB1|SNRPB2|SNRNP70|RPS17|SNRPA|SNRPA1|PARP1|PRKAR1A|HSPD1|HSPA5|HSPA8|XRCC5|EEF2|…
KPNB1	PFDN6	PFDN6	0|0|64485	64485	21495	3	0|0|0	0.33	1	#NAME?	0	#NAME?	inf	214950	0.05	OGT|EIF3D|DHX15|PRPF4|HNRNPR|NUDT21|AKAP8|KDM1A|SYNCRIP|KPNA6|HIST1H2BN|DNAJA2|SF3B1|CSDE1|PRKRA|SNRNP200|EIF3G|BCAS2|UBXN7|PRPF6|BAG2|BAG3|ACTL6A|LMNA|TUBB4A|GAPDH|HSPB1|EIF2S1|RPLP1|RPLP2|RPLP0|KRT18|ENO1|NPM1|CAPN1|TUBB|EPRS|HSP90AA1|HSP90AB1|SNRPB2|SNRNP70|RPS17|SNRPA|CLTA|SNRPA1|PARP1|PRKAR1A|HSPD1|HSPA5|HSPA8|PRPS2|XRCC5|EEF2|MIF|DARS|RPS2|RPA2|YBX3|HSPA6|TCP1|RPL35A|RPL7|NCL|POLR2C|EIF2AK2…
KPNB1	BCAS2	BCAS2	0|0|64486	64486	21495.3	3	0|0|0	0.33	1	#NAME?	0	#NAME?	inf	214953	0.05	UBXN7|PRPF6|BAG2|BAG3|ACTL6A|LMNA|TUBB4A|GAPDH|HSPB1|EIF2S1|RPLP1|RPLP2|RPLP0|ENO1|NPM1|CAPN1|TUBB|EPRS|HSP90AA1|HSP90AB1|SNRPB2|SNRNP70|RPS17|SNRPA|CLTA|CLTB|SNRPA1|PARP1|HIST1H1E|HSPD1|HSPA5|HSPA8|PRPS2|XRCC5|EEF2|MIF|DARS|RPS2|RPA2|YBX3|HSPA6|TCP1|RPL35A|RPL7|NCL|POLR2C|EIF2AK2|FLNA|HNRNPA2B1|SFPQ|TUBG1|RPS3|AHCY|RPS12|DNAJB1|ATP5A1|PSMA3|DDX6|RPL13|EEF1G|RPA1|PSMA5|MAPK1|RPL12|PPP2R1A|DNAJA1|…
KPNB1	BAG3	BAG3	0|0|64486	64486	21495.3	3	0|0|0	0.33	1	#NAME?	0	#NAME?	inf	214953	0.05	ACTL6A|LMNA|TUBB4A|GAPDH|HSPB1|EIF2S1|RPLP1|RPLP2|RPLP0|KRT18|MYL1|ENO1|NPM1|CAPN1|TUBB|EPRS|HSP90AA1|HSP90AB1|SNRPB2|SNRNP70|RPS17|SNRPA|CLTA|CLTB|SNRPA1|PARP1|PRKAR1A|HSPD1|HSPA5|HSPA8|PRPS2|XRCC5|EEF2|MIF|DARS|RPS2|RPA2|HSPA6|TCP1|RPL35A|RPL7|NCL|POLR2C|EIF2AK2|FLNA|HNRNPA2B1|SFPQ|TUBG1|RPS3|AHCY|RPS12|DNAJB1|ATP5A1|PSMA3|DDX6|RPL13|EEF1G|RPA1|PSMA5|MAPK1|RPL12|PPP2R1A|DNAJA1|HNRNPH3|MCM4|RFC2…
KPNB1	PARP1	PARP1	0|0|64484	64484	21494.7	3	0|0|0	0.33	1	#NAME?	0	#NAME?	inf	214947	0.05	HIST1H1E|PRKAR1A|HSPD1|HSPA5|HSPA8|XRCC5|EEF2|MIF|DARS|RPS2|RPA2|HIST1H1B|HIST1H1C|YBX3|HSPA6|TCP1|RPL35A|RPL7|NCL|POLR2C|EIF2AK2|FLNA|HNRNPA2B1|SFPQ|TUBG1|RPS3|AHCY|RPS12|DNAJB1|ATP5A1|PSMA3|DDX6|RPL13|EEF1G|RPA1|PSMA5|MAPK1|RPL12|PPP2R1A|DNAJA1|HNRNPH3|MCM4|RFC2|FUS|RPL4|NUP62|HSPA9|EIF4A3|RPS19|RPL3|CCT6A|RPL13A|HADHA|EIF2S3L|SKIV2L2|RPS27|MAGEA4|RANGAP1|RPL5|RPL21|RPS10|CAPZA2|RPL29|CCT5|CCT3…
KPNB1	PSMA3	PSMA3	0|0|64485	64485	21495	3	0|0|0	0.33	1	#NAME?	0	#NAME?	inf	214950	0.05	DDX6|RPL13|EEF1G|RPA1|PSMA5|MAPK1|RPL12|PPP2R1A|DNAJA1|HNRNPH3|MCM4|RFC2|FUS|RPL4|NUP62|HSPA9|EIF4A3|RPS19|RPL3|CCT6A|RPL13A|HADHA|EIF2S3L|SKIV2L2|RPS27|RANGAP1|RPL5|RPL21|RPS10|CAPZA2|RPL29|CCT5|CCT3|RBM25|RANBP2|DNM2|CCT8|CCT4|HNRNPA3|KPNA2|HNRNPF|CAPZA1|NUP98|SUB1|RARS|VCP|SEC13|HNRNPH2|EIF3B|MARS|EIF3E|ACTG1|EIF4A1|RPS20|RPS3A|RPL27|HNRNPK|RPS7|PPP1CA|PPP1CB|RPS8|RPS15A|RPS16|YWHAE|RPS14|RPS2…
KPNB1	HADHA	HADHA	0|0|64484	64484	21494.7	3	0|0|0	0.33	1	#NAME?	0	#NAME?	inf	214947	0.05	EIF2S3L|RPS27|RPL5|RPL21|RPS10|RPL29|CCT5|CCT3|RANBP2|CCT8|CCT4|KPNA2|NUP98|RARS|VCP|SEC13|EIF3B|MARS|EIF3E|ACTG1|EIF4A1|RPS20|RPS3A|RPL27|HNRNPK|RPS7|RPS8|RPS15A|RPS16|YWHAE|RPS14|RPS23|RPS18|RPS29|RPS13|SNRPE|SNRPF|SNRPD2|SNRPD3|RPL7A|RPS4X|RPS6|RPL23|RPS25|RPS28|RPL31|RPL10A|RPL11|RPL8|TRA2B|RPS21|GNB2L1|ACTA1|TUBA1B|TUBA4A|TUBB4B|CCT2|PRKDC|RPL6|VAC14|AIMP1|AIMP2|TRIM28|G3BP1|EIF3I|TUBB3|TRA2…
KPNB1	RARS	RARS	0|0|64485	64485	21495	3	0|0|0	0.33	1	#NAME?	0	#NAME?	inf	214950	0.05	VCP|HNRNPH2|EIF3B|MARS|EIF3E|ACTG1|EIF4A1|RPS20|RPS3A|RPL27|HNRNPK|RPS7|PPP1CA|PPP1CB|RPS8|RPS15A|RPS16|YWHAE|RPS14|RPS23|RPS18|RPS29|RPS13|SNRPE|SNRPF|SNRPD1|SNRPD2|SNRPD3|RPL7A|RPS4X|RPS6|HIST1H4A|RPL23|RPS25|RPS28|RBX1|RPL31|RPL10A|RPL11|RPL8|TRA2B|RPL38|RPS21|GNB2L1|YBX1|CSNK2B|ACTA1|TUBA1B|TUBA4A|TUBB4B|CCT2|PRKDC|RBM3|HNRNPU|RPL6|KHDRBS1|DHX9|RBBP4|AIMP1|ILF3|HNRNPA0|AIMP2|SRSF9|SRSF5|SRSF6…
KPNB1	HPS6	HPS6	0|0|64484	64484	21494.7	3	0|0|0	0.33	1	0.33	1	0.33	14.64	214947	0.05
KPNB1	ATXN2L	ATXN2L	0|0|64485	64485	21495	3	0|0|0	0.33	1	0.33	1	0.33	337.14	214950	0.05	PSPC1|DDX1|TFG|UPF1|SMARCC1|KHSRP|TNPO1|USP9X|SNRNP40|FUBP3|RBM14|RANBP9|NUP88|EIF3C|C12orf57|CCT7|FAM103A1|TUBB6|RBM4|SF3B5|SRRT|DPY30|PNN|HOMER3|FARSB|RBM12|IGF2BP1|UBQLN2|PRPF19|UBQLN1|G3BP2|PA2G4|C14orf166|RUVBL2|RUVBL1|FARSA|THRAP3|SF3B6|STRAP|RTCB|RPL36|YTHDF2|SEC23IP|
KPNB1	PNN	PNN	0|0|64487	64487	21495.7	3	0|0|0	0.33	1	0.33	1	0.33	142.14	214957	0.05	RBM12|MIOS|IGF2BP1|UBQLN2|PRPF19|UBQLN1|G3BP2|PA2G4|C14orf166|RUVBL2|RUVBL1|THRAP3|SF3B6|STRAP|RTCB|YTHDF2|SEC23IP|
KPNB1	BAIAP2L1	BAIAP2L1	0|0|64485	64485	21495	3	0|0|0	0.33	1	0.33	1	0.33	14.64	214950	0.05
